# Supplementary material for: Riluzole partially restores RNA polymerase III complex assembly in cells expressing the leukodystrophy-causative variant POLR3B R103H
Source: Mol Brain. 2022 Nov 30;15:98. doi: 10.1186/s13041-022-00974-z (PMC9710144; doi:10.1186/s13041-022-00974-z)
Supplement: Supplementary file 1 — Supplementary Material 1: Table S1. Filtered proteins list from MaxQuant imputated label-free quantification intensity analysis of POLR3A_0–12 h time course experiment related to Fig. 2 [file 13041_2022_974_MOESM1_ESM.xlsx]

## Sheet: R3A WT_0-12hrs_Raw
Table S1. Filtered proteins list from MaxQuant imputated label-free quantification intensity analysis of POLR3A_0-12 h time course. Experiment related to Fig. 2
FLAG-tagged POLR3A WT was expressed in HEK293 cells, puriﬁed using an anti-FLAG antibody and digested with trypsin. The co-puriﬁed proteins were identiﬁed by LC-MS/MS mass spectrometry.
LFQ-Intensity of each peptide were obtained using Maxquant and further computed using Perseus.
Statistical analysis of each time course were determined using log2-transformed LFQ-intensity using a student T-test corrected by using a permutation-based false discovery rate (FDR) of 0.05 and a fudge factor (s0) of 0.1 with 10 000 iterations
	Highlight: Significantly increase protein
	Highlight: BAIT
	Highlight: Significantly increased Pol III subunits
	Highlight: Significantly increased PAQosome subunits
	Highlight: Significantly increased Chaperones
Time point	Gene Name	Protein ID	-Log Student's T-test p-value POLR3A vs FLAG	Student's T-test q-value POLR3A vs FLAG	Student's T-test Difference POLR3A vs FLAG	Log2-transformed and imputated LFQ-intentisity of each proteins per replicate computed with Maxquant and Perseus.						Imputated LFQ-intentisity of each proteins per replicate computed with Maxquant and Perseus.							Peptides	Razor + unique peptides	Unique peptides	Sequence coverage [%]	Unique + razor sequence coverage [%]	Unique sequence coverage [%]	Mol. weight [kDa]	Q-value	Score	Intensity	MS/MS count	Student's T-test Test statistic POLR3A_4hrs_FLAG_12hrs	Majority protein IDs	Protein names	id
						FLAG_01	FLAG_02	FLAG_03	POLR3A WT_01	POLR3A WT_02	POLR3A WT_03	FLAG_01	FLAG_02	FLAG_03	POLR3A WT_01	POLR3A WT_02	POLR3A WT_03
4 hrs	ARGLU1	Q9NWB6	1.69103	0.0470225	0.825778	23.3986	22.8419	23.1336	24.1503	23.6509	24.0503	11057993	7.518e+06	9202805	18619002	13171002	17373010		3	3	3	8.4	8.4	8.4	33.216	0	26.694	308820000	119	2.56747	Q9NWB6	Arginine and glutamate-rich protein 1	950
4 hrs	ASNSD1	L0R819	1.48996	0.0243156	2.36356	19.7308	19.3287	17.4159	21.3616	20.8438	21.3607	870062	658449	174870	2.6946e+06	1.8819e+06	2.6928e+06		9	9	9	72.9	72.9	72.9	11.25	0	152.6	1315000000	394	2.83186	L0R819		67
4 hrs	CNBP	P62633	3.71305	0	1.12697	24.5171	24.3889	24.6268	25.7345	25.6193	25.5599	24009012	21968008	25907002	55829036	51542968	49466024		10	10	10	62.1	62.1	62.1	19.463	0	323.31	2697000000	994	6.06697	P62633	Cellular nucleic acid-binding protein	551
4 hrs	CRIPT	Q9P021	1.95857	0.0221433	0.826481	25.1869	25.1277	25.4786	25.8509	26.0571	26.3647	38196000	36659980	46755968	60519024	69818040	86412032		4	4	4	29.7	29.7	29.7	11.216	0	109.52	2353000000	547	2.90465	Q9P021	Cysteine-rich PDZ-binding protein	963
4 hrs	CXorf56	Q9H5V9	2.17142	0.0230792	0.783574	21.6325	21.4154	21.3865	22.4479	22.3278	22.0094	3.2511e+06	2.7969e+06	2.7414e+06	5.7211e+06	5264300	4221798		6	6	6	30.6	30.6	30.6	25.624	0	12.917	146820000	77	3.10801	Q9H5V9	UPF0428 protein CXorf56	924
4 hrs	DRG1	Q9Y295	2.10202	0.0399694	0.581143	23.6082	23.4329	23.2874	23.8789	24.1107	24.0824	12787007	11324001	10237995	15425998	18115000	17763010		18	18	18	58.6	58.6	58.6	40.542	0	323.31	1588600000	789	2.66554	Q9Y295	Developmentally-regulated GTP-binding protein 1	1010
4 hrs	DSP	P15924	1.53036	0.0390853	1.44276	20.0242	20.2246	20.2113	22.3838	20.9022	21.5025	1.06635e+06	1.2252e+06	1.214e+06	5472498	1.9597e+06	2970899		70	70	70	30.5	30.5	30.5	331.77	0	323.31	798450000	500	2.69632	P15924	Desmoplakin	287
4 hrs	MAZ	P56270	3.1597	0	1.63183	21.3761	20.9173	21.0998	22.8523	22.5461	22.8903	2721799	1.9803e+06	2247301	7.5722e+06	6.1241e+06	7774497		5	5	5	13	13	13	48.607	0	16.615	205570000	82	5.99431	P56270	Myc-associated zinc finger protein	505
4 hrs	MORF4L1	Q9UBU8;Q15014	4.48141	0	0.949026	21.454	21.4564	21.5332	22.4076	22.3785	22.5046	2.8728e+06	2.8775e+06	3.0349e+06	5563702	5.4526e+06	5.9505e+06		7	7	7	21.3	21.3	21.3	41.473	0	29.531	256780000	182	6.49389	Q9UBU8	Mortality factor 4-like protein 1	974
4 hrs	NOLC1	Q14978	3.05059	0	1.02463	21.1763	21.0087	20.9894	22.2425	22.1042	21.9015	2.3697e+06	2.1098e+06	2.0818e+06	4.962e+06	4508600	3917502		4	4	4	5.9	5.9	5.9	73.602	0	8.7297	74331000	81	4.75601	Q14978	Nucleolar and coiled-body phosphoprotein 1	693
4 hrs	PARP1	P09874	2.67499	0.0200045	0.606183	23.1266	23.1229	22.9224	23.6006	23.6212	23.7687	9158297	9134596	7949296	12720001	12902993	14292009		30	30	30	38.2	38.2	38.2	113.08	0	323.31	1474500000	716	3.26329	P09874	Poly [ADP-ribose] polymerase 1	242
4 hrs	PDRG1	Q9NUG6	2.6119	0	2.19511	18.9474	19.4164	18.6038	20.7768	21.5355	21.2407	505520	699701	398394	1.7965e+06	3.0397e+06	2.4779e+06		7	7	7	55.6	55.6	55.6	15.511	0	161.28	739480000	242	5.19137	Q9NUG6	p53 and DNA damage-regulated protein 1	943
4 hrs	PFDN2	Q9UHV9	2.79013	0	1.78111	18.7004	19.3083	19.3416	20.6944	21.0638	20.9355	425966	649183	664370	1.6968e+06	2191901	2.0054e+06		7	7	7	51.9	51.9	51.9	16.648	0	323.31	808170000	256	5.319	Q9UHV9	Prefoldin subunit 2	978
4 hrs	PIH1D1	Q9NWS0	4.25626	0	1.82354	19.103	18.9762	19.1777	21.0548	20.9024	20.7703	563083	515722	592994	2.1783e+06	1.96e+06	1.7885e+06		10	10	10	47.6	47.6	47.6	32.363	0	323.31	1097200000	278	9.07024	Q9NWS0	PIH1 domain-containing protein 1	951
4 hrs	POLR2E	P19388	2.05525	0.0209571	1.08445	19.2482	19.3643	19.5512	20.857	20.1372	20.423	622715	674900	768262	1.8992e+06	1.1532e+06	1.4058e+06		10	10	10	57.6	57.6	57.6	24.551	0	152.11	778800000	358	3.31542	P19388	DNA-directed RNA polymerases I, II, and III subunit RPABC1	308
4 hrs	POLR3A	O14802;O95602	4.34209	0	3.69101	18.9708	19.6	19.4364	23.0347	23.1061	22.9394	513770	794682	709459	8592798	9028496	8.0436e+06		118	118	118	77.3	77.3	77.3	155.64	0	323.31	86732000000	9730	12.53	O14802	DNA-directed RNA polymerase III subunit RPC1	87
4 hrs	RPL11	P62913	2.41017	0.0213038	0.60861	23.2917	23.2443	23.4773	24.0139	24.0235	23.8016	10268006	9936593	11677994	16940008	17052990	14622003		5	5	5	31.5	31.5	31.5	20.252	0	82.689	731800000	258	3.02069	P62913	60S ribosomal protein L11	570
4 hrs	RPL30	P62888	1.82167	0.0419027	0.74874	21.5291	21.6946	22.0617	22.4955	22.6807	22.3554	3.0262e+06	3.394e+06	4.3777e+06	5.9132e+06	6723097	5.3659e+06		4	4	4	47.8	47.8	47.8	12.784	0	25.112	261700000	92	2.64163	P62888	60S ribosomal protein L30	566
4 hrs	RPS10;RPS10P5	P46783;Q9NQ39	2.53417	0	1.04361	25.0923	25.1641	25.0794	25.8875	26.4374	26.1418	35771992	37596000	35453012	62074972	90874024	74037960		8	8	8	38.8	38.8	38.8	18.898	0	99.441	2202000000	528	3.99778	P46783;Q9NQ39	40S ribosomal protein S10;Putative 40S ribosomal protein S10-like	450
4 hrs	RPS19	P39019	1.98206	0.022156	0.903933	22.9936	22.6729	23.3095	23.9557	23.9862	23.7459	8351195	6.6869e+06	10395995	16270005	16616998	14068005		8	8	8	35.2	35.2	35.2	16.06	0	56.757	632480000	303	3.02634	P39019	40S ribosomal protein S19	423
4 hrs	RPS20	P60866	4.46206	0	1.11982	23.5974	23.502	23.4751	24.6606	24.7058	24.5676	12691999	11879999	11660006	26520006	27364008	24865008		4	4	4	28.6	28.6	28.6	13.373	0	160.46	1084500000	384	7.22183	P60866	40S ribosomal protein S20	516
4 hrs	RPS25	P62851	1.67767	0.0397538	0.901342	23.3487	23.1576	23.768	24.4801	24.5014	23.9968	10682001	9357205	14285000	23402012	23750010	16739994		5	5	5	29.6	29.6	29.6	13.742	0	13.863	777660000	283	2.61852	P62851	40S ribosomal protein S25	561
4 hrs	RPS28	P62857	2.33923	0	1.19577	23.2974	23.0651	23.3827	24.5894	24.6675	24.0756	10309003	8775699	10936997	25243004	26648008	17680000		3	3	3	46.4	46.4	46.4	7.8409	0	152.47	505100000	231	3.876	P62857	40S ribosomal protein S28	563
4 hrs	RPS3	P23396	2.70141	0	0.922285	23.113	22.9709	23.2342	23.9737	24.2284	23.8829	9071905	8221304	9867094	16474006	19655008	15469008		15	15	15	67.1	67.1	67.1	26.688	0	161.69	1991600000	714	4.03834	P23396	40S ribosomal protein S3	329
4 hrs	RPS5	P46782	3.92278	0	0.737032	24.6852	24.5835	24.7138	25.4521	25.3486	25.3929	26976998	25140988	27516012	45903984	42726988	44057004		12	12	12	51.5	51.5	51.5	22.876	0	323.31	2128900000	647	4.9266	P46782	40S ribosomal protein S5;40S ribosomal protein S5, N-terminally processed	449
4 hrs	RUVBL1	Q9Y265	1.5475	0.0191	2.24118	18.9653	20.1678	21.273	22.4046	22.4198	22.3052	511830	1177900	2.534e+06	5.5521e+06	5.6109e+06	5.1825e+06		23	23	23	61.6	61.6	61.6	50.227	0	323.31	3442500000	1104	2.92073	Q9Y265	RuvB-like 1	1007
4 hrs	RUVBL2	Q9Y230	1.9339	0.0122222	1.91922	18.9222	18.9369	20.2123	21.4065	21.3017	21.1208	496770	501840	1.2148e+06	2.7797e+06	2.585e+06	2.2803e+06		32	32	32	68.9	68.9	68.9	51.156	0	323.31	2987300000	1276	3.58284	Q9Y230	RuvB-like 2	1004
4 hrs	SERF2	P84101	2.04026	0	2.04185	21.7799	21.8835	22.806	24.1064	23.7606	24.728	3.6008e+06	3869001	7.3332e+06	18061004	14212005	27788992		4	4	4	33.9	33.9	33.9	6.8998	0	32.415	367770000	624	3.83934	P84101	Small EDRK-rich factor 2	606
4 hrs	SLC25A6	P12236;P12235	2.33015	0.022005	0.810066	22.5016	22.1554	22.0655	23.1505	23.0108	22.9914	5938099	4671402	4.3891e+06	9311101	8451604	8338596		11	4	4	37.9	16.4	16.4	32.866	0	7.9653	204130000	98	3.34646	P12236	ADP/ATP translocase 3;ADP/ATP translocase 3, N-terminally processed	266
4 hrs	SNW1	Q13573	2.4683	0.0240826	0.636124	21.1857	21.0876	21.0881	21.7401	21.9321	21.5976	2.3853e+06	2.2284e+06	2.2292e+06	3.5029e+06	4001501	3.1733e+06		7	7	7	15.7	15.7	15.7	61.494	0	31.061	180600000	113	3.14484	Q13573	SNW domain-containing protein 1	663
4 hrs	SPRR2E;SPRR2A	P22531;P35326;Q96RM1	1.55768	0.0336333	1.48153	19.2451	19.4496	19.0155	21.5029	20.0685	20.5834	621392	716002	529950	2.9717e+06	1.0996e+06	1.5712e+06		5	5	1	79.2	79.2	18.1	7.8553	0	36.905	55871000	73	2.75459	P22531;P35326	Small proline-rich protein 2E;Small proline-rich protein 2A	322
4 hrs	URI1	O94763	3.23903	0	1.61623	18.8987	19.2058	18.6876	20.6123	20.6053	20.4232	488752	604688	422199	1.603e+06	1.5952e+06	1.406e+06		27	27	27	55.5	55.5	55.5	59.832	0	323.31	2025700000	827	6.15223	O94763	Unconventional prefoldin RPB5 interactor 1	143
4 hrs	WDR92	Q96MX6	1.56271	0.021429	1.89933	20.1116	19.0101	18.5126	20.5237	21.5049	21.3037	1.13294e+06	527982	373979	1.5075e+06	2.976e+06	2.5885e+06		16	16	16	59.4	59.4	59.4	39.74	0	323.31	1838400000	583	2.8811	Q96MX6	WD repeat-containing protein 92	867
4 hrs	ZNF706	Q9Y5V0	2.23452	0.0231632	0.904325	25.3031	24.8642	25.3832	26.185	26.0499	26.0285	41399012	30541010	43761988	76289960	69473032	68450000		3	3	3	39.5	39.5	39.5	8.4977	0	38.998	1824600000	503	3.36724	Q9Y5V0	Zinc finger protein 706	1039
4 hrs	ZYX	Q15942	3.7969	0	1.04394	21.4842	21.5338	21.4523	22.434	22.6733	22.4948	2.9336e+06	3.0361e+06	2.8693e+06	5666501	6.6888e+06	5910201		10	10	10	27.4	27.4	27.4	61.277	0	47.867	211330000	319	5.94409	Q15942	Zyxin	717
4 hrs	RBM14	Q96PK6	2.75545	0.0197821	-0.506816	25.0173	24.9049	25.0136	24.359	24.547	24.5094	33960020	31413980	33872000	21517012	24512012	23882002		14	14	14	25.4	25.4	25.4	69.491	0	203.03	1303000000	494	-3.01216	Q96PK6	RNA-binding protein 14	871
4 hrs	RABL6	Q3YEC7	1.966	0.0408	-0.628633	22.8498	22.8075	22.4811	21.9323	22.1827	22.1376	7.5594e+06	7.3408e+06	5.8545e+06	4.0021e+06	4760501	4.6139e+06		5	5	5	7.5	7.5	7.5	79.548	0	170.2	234430000	186	-2.62296	Q3YEC7	Rab-like protein 6	732
4 hrs	CMBL	Q96DG6	1.96746	0.0379686	-0.661002	23.4184	23.3456	22.9774	22.6688	22.6042	22.4852	11210997	10659006	8258004	6.6681e+06	6376098	5871300		11	11	11	49	49	49	28.048	0	44.397	424480000	341	-2.67923	Q96DG6	Carboxymethylenebutenolidase homolog	852
4 hrs	RBMX;RBMXL1	P38159;Q96E39	1.90334	0.0205148	-1.00658	23.4038	23.0066	22.8516	22.4108	21.9363	21.8952	11098006	8427302	7.5687e+06	5.576e+06	4.0131e+06	3.9005e+06		9	9	9	25.1	25.1	25.1	42.331	0	18.796	302180000	196	-3.02045	P38159;Q96E39	RNA-binding motif protein, X chromosome;RNA-binding motif protein, X chromosome, N-terminally processed;RNA binding motif protein, X-linked-like-1	420
4 hrs	MTDH	Q86UE4	2.47359	0	-1.192	22.1272	21.723	21.6654	20.828	20.7024	20.4093	4.5809e+06	3461599	3.3262e+06	1.8614e+06	1.7062e+06	1392600		4	4	4	6.5	6.5	6.5	63.836	0	14.368	60276000	73	-4.09599	Q86UE4	Protein LYRIC	777
4 hrs	FAM98A	Q8NCA5	1.74623	0.0540674	-0.671258	22.2554	22.1387	22.3071	21.6093	21.2544	21.8236	5.0065e+06	4617698	5189099	3.1993e+06	2.5016e+06	3.7117e+06		6	6	6	20.4	20.4	20.4	55.4	0	143.35	210830000	250	-2.45623	Q8NCA5	Protein FAM98A	808
4 hrs	CSRP2	Q16527	1.78427	0.0552935	0.594638	23.453	23.2052	23.2535	23.8532	24.1409	23.7016	11483007	9670801	9999997	15153999	18497992	13641996		11	11	11	63.2	63.2	63.2	20.954	0	125.18	733770000	516	2.38336	Q16527	Cysteine and glycine-rich protein 2	720
4 hrs	PBDC1	Q9BVG4	1.42077	0.0553386	1.10271	19.0992	20.2054	19.9475	20.6976	20.7352	21.1274	561616	1.209e+06	1.01112e+06	1.7006e+06	1.7455e+06	2.2908e+06		2	2	2	10.7	10.7	10.7	26.056	0.0032503	2.8734	40892000	27	2.39044	Q9BVG4	Protein PBDC1	905
4 hrs	MYH9	P35579;P35749;P35580	1.4058	0.0553548	1.34608	19.0689	19.2244	20.2282	20.8924	21.281	20.3864	549945	612518	1.2283e+06	1.9464e+06	2.5482e+06	1.3706e+06		11	11	10	8.2	8.2	7.3	226.53	0	22.179	53744000	50	2.46454	P35579	Myosin-9	409
4 hrs	NACA	E9PAV3;Q13765;Q9BZK3	2.42007	0.0565222	0.394834	24.7687	24.8014	24.6218	25.1923	25.1104	25.0736	28582998	29238980	25817010	38339988	36224016	35310016		6	6	6	3.9	3.9	3.9	205.42	0	323.31	1399800000	398	2.38676	E9PAV3;Q13765	Nascent polypeptide-associated complex subunit alpha, muscle-specific form;Nascent polypeptide-associated complex subunit alpha	66
4 hrs	MCM7	P33993	1.58779	0.0567049	-0.863181	21.4826	21.4642	21.0128	20.1149	20.4591	20.7961	2.9302e+06	2.8932e+06	2.1159e+06	1.1355e+06	1.4415e+06	1.8207e+06		8	8	8	15.3	15.3	15.3	81.307	0	20.619	113580000	111	-2.46957	P33993	DNA replication licensing factor MCM7	398
4 hrs	TMA7	Q9Y2S6	1.48819	0.0611979	0.888446	29.4052	28.8836	28.9529	29.955	29.59	30.362	710949760	495270112	519629984	1040800000	808120064	1379999360		9	9	9	70.3	70.3	70.3	7.0662	0	313.56	21105000000	1595	2.35968	Q9Y2S6	Translation machinery-associated protein 7	1013
4 hrs	EIF3F	O00303	1.60878	0.0622938	0.674545	21.3666	21.3322	21.4187	22.0791	22.3596	21.7024	2.7038e+06	2.6401e+06	2.8033e+06	4430601	5381501	3.4125e+06		6	6	6	21	21	21	37.563	0	91.414	156860000	114	2.30976	O00303	Eukaryotic translation initiation factor 3 subunit F	72
4 hrs	UXT	Q9UBK9	1.32709	0.064286	1.15058	20.2468	19.4529	18.8916	20.6358	20.8734	20.5337	1.24418e+06	717634	486334	1.6293e+06	1.921e+06	1.518e+06		7	7	7	37.6	37.6	37.6	18.246	0	159.82	558750000	195	2.27479	Q9UBK9	Protein UXT	972
4 hrs	PTS	Q03393	1.53385	0.065598	0.722122	22.492	22.1696	22.0236	22.7764	23.2853	22.7899	5898796	4.7176e+06	4.2636e+06	7.1842e+06	10222995	7.2518e+06		7	7	7	50.3	50.3	50.3	16.386	0	71.656	347250000	181	2.27653	Q03393	6-pyruvoyl tetrahydrobiopterin synthase	626
4 hrs	RPL9	P32969	1.8023	0.0682712	0.508577	23.3305	23.4212	23.1984	23.6334	24.0088	23.8335	10547994	11232999	9625099	13012994	16880004	14949000		8	8	8	61.5	61.5	61.5	21.863	0	323.31	854340000	292	2.24761	P32969	60S ribosomal protein L9	395
4 hrs	NHP2	Q9NX24	1.42787	0.0696098	0.859163	22.1931	21.6106	21.5077	22.5123	22.9853	22.3913	4795002	3202200	2.9816e+06	5.9825e+06	8303404	5501100		4	4	4	31.4	31.4	31.4	17.201	0	41.473	149010000	90	2.26116	Q9NX24	H/ACA ribonucleoprotein complex subunit 2	953
4 hrs	SRSF5	Q13243	1.68718	0.0732792	0.54879	20.5754	20.4613	20.3575	20.8062	21.2632	20.9711	1.5625e+06	1.4437e+06	1.3434e+06	1.8336e+06	2.5169e+06	2.0556e+06		2	2	2	10.7	10.7	10.7	31.263	0	7.6703	46261000	32	2.21561	Q13243	Serine/arginine-rich splicing factor 5	652
4 hrs	ENSA	O43768	2.34641	0.0774036	-0.349069	22.2802	22.2102	22.1858	21.9036	21.9525	21.773	5.0935e+06	4.8523e+06	4.7708e+06	3.9232e+06	4058402	3583599		5	5	4	50.4	50.4	41.3	13.389	0	43.386	234300000	224	-2.17364	O43768	Alpha-endosulfine	111
4 hrs	JUP	P14923;P35222	1.17015	0.0776683	1.29374	19.2439	20.0904	20.1294	21.6316	20.2565	21.4569	620846	1.1164e+06	1.147e+06	3.249e+06	1.2526e+06	2878501		27	27	27	51.5	51.5	51.5	81.744	0	307.91	410100000	267	2.08713	P14923	Junction plakoglobin	281
4 hrs	ACTB;ACTG1	P60709;P63261;Q6S8J3;A5A3E0;Q9BYX7;P0CG39;P0CG38	1.26216	0.0778267	0.997335	24.5947	24.8212	25.6981	25.8413	26.3437	25.9211	25335986	29644016	54436988	60117032	85159952	63535964		18	18	10	70.7	70.7	50.7	41.736	0	323.31	3676700000	1245	2.11833	P60709;P63261	Actin, cytoplasmic 1;Actin, cytoplasmic 1, N-terminally processed;Actin, cytoplasmic 2;Actin, cytoplasmic 2, N-terminally processed	514
4 hrs	FIP1L1	Q6UN15	1.69747	0.0779702	-0.513398	21.2375	20.9083	20.8221	20.4307	20.5813	20.4157	2472399	1.968e+06	1.8539e+06	1.4134e+06	1.5689e+06	1398700		3	3	3	9.9	9.9	9.9	66.526	0	17.755	50224000	64	-2.16475	Q6UN15	Pre-mRNA 3-end-processing factor FIP1	759
4 hrs	TIMM13	Q9Y5L4	1.60011	0.0782056	0.599429	21.4113	21.2637	21.3806	21.873	22.2694	21.7115	2.789e+06	2.5177e+06	2730301	3.8409e+06	5.0554e+06	3434099		4	4	4	52.6	52.6	52.6	10.5	0	39.751	96697000	58	2.20594	Q9Y5L4	Mitochondrial import inner membrane translocase subunit Tim13	1035
4 hrs	FAM32A	Q9Y421	1.71478	0.0783869	0.475414	24.6407	24.4185	24.2215	24.8797	24.8603	24.967	26158002	22423002	19561010	30869010	30457986	32794996		5	5	5	43.8	43.8	43.8	13.178	0	55.579	1107700000	348	2.10853	Q9Y421	Protein FAM32A	1027
4 hrs	EEF1G	P26641	2.52215	0.0788109	-0.331665	23.6378	23.5411	23.6441	23.2394	23.3546	23.2339	13052002	12206008	13109001	9902994	10725998	9864903		15	15	15	33.9	33.9	33.9	50.118	0	188.51	832600000	455	-2.18826	P26641	Elongation factor 1-gamma	351
4 hrs	CALML5	Q9NZT1	1.26515	0.078921	0.953518	20.1192	19.834	20.4009	21.2346	21.5144	20.4657	1.1389e+06	934581	1.3845e+06	2.4674e+06	2.9955e+06	1.4481e+06		11	11	11	93.8	93.8	93.8	15.892	0	131.93	346800000	91	2.10188	Q9NZT1	Calmodulin-like protein 5	962
4 hrs	DHX36	Q9H2U1	1.38877	0.0791458	-0.743485	23.3715	22.9732	23.1703	22.3282	22.8522	22.1041	10852003	8233998	9439697	5265699	7571902	4507998		3	3	3	3.6	3.6	3.6	114.76	0	46.607	183410000	112	-2.12588	Q9H2U1	ATP-dependent RNA helicase DHX36	921
4 hrs	RFC1	P35251	1.52617	0.0805103	-0.619235	21.5237	21.3556	21.0787	20.5055	20.635	20.9598	3.015e+06	2.6834e+06	2.2147e+06	1.4886e+06	1.6284e+06	2.0395e+06		5	5	5	6.8	6.8	6.8	128.25	0	54.714	74774000	47	-2.15519	P35251	Replication factor C subunit 1	404
4 hrs	HSPA1B;HSPA1A	P0DMV9;P0DMV8	1.19295	0.0816719	-1.13075	24.4872	24.6961	25.7712	23.6704	24.2552	23.6367	23516986	27181994	57265012	13351000	20023010	13041998		43	43	25	78.6	78.6	49.9	70.051	0	323.31	10959000000	2794	-2.07264	P0DMV9;P0DMV8	Heat shock 70 kDa protein 1B;Heat shock 70 kDa protein 1A	248
4 hrs	RPS17	P08708	1.73594	0.0820862	0.438922	23.3033	23.2025	23.0056	23.4634	23.6954	23.6693	10350998	9652395	8420999	11565999	13584009	13340008		8	8	8	60	60	60	15.55	0	86.788	799880000	365	2.0498	P08708	40S ribosomal protein S17	234
4 hrs	PPIL1	Q9Y3C6	1.18633	0.0846119	0.993006	18.9709	19.8774	20.3003	20.7238	20.7573	20.6466	513815	963164	1.2912e+06	1731699	1.7724e+06	1.6415e+06		2	2	2	16.9	16.9	16.9	18.237	0.0011628	3.4427	34831000	33	2.01215	Q9Y3C6	Peptidyl-prolyl cis-trans isomerase-like 1	1021
4 hrs	THOC2	Q8NI27	1.36452	0.0858939	0.649232	22.0314	21.8473	21.4631	22.1386	22.5518	22.599	4.2865e+06	3.773e+06	2890999	4617399	6148600	6.353e+06		9	9	9	6	6	6	182.77	0	23.835	238800000	66	2.01461	Q8NI27	THO complex subunit 2	813
4 hrs	ZNF593	O00488	1.27538	0.0914647	0.753567	22.0474	21.7191	21.1302	22.4768	22.431	22.2496	4334499	3452198	2.2952e+06	5836998	5.6548e+06	4.9864e+06		4	4	4	53	53	53	15.199	0	20.413	130080000	44	1.99806	O00488	Zinc finger protein 593	77
4 hrs	RBM15	Q96T37	1.25261	0.10133	-0.741094	22.9415	22.4304	22.7404	21.5265	22.0321	22.3303	8.0553e+06	5652300	7.0071e+06	3020899	4288800	5273502		8	8	8	10.5	10.5	10.5	107.19	0	73.372	184400000	72	-1.96199	Q96T37	Putative RNA-binding protein 15	874
4 hrs	HNRNPA0	Q13151	1.41461	0.101579	-0.5424	24.4122	24.1279	24.149	23.4078	23.9365	23.7174	22325004	18332002	18602000	11128993	16055003	13792991		5	5	5	22	22	22	30.84	0	99.674	384060000	303	-1.94713	Q13151	Heterogeneous nuclear ribonucleoprotein A0	648
4 hrs	EIF3D	O15371	1.70584	0.101717	0.399282	21.5366	21.4743	21.5815	21.8079	22.1314	21.851	3.0421e+06	2913499	3.1382e+06	3.6715e+06	4594102	3782799		10	10	10	21.9	21.9	21.9	63.972	0	20.231	204730000	124	1.93783	O15371	Eukaryotic translation initiation factor 3 subunit D	98
4 hrs	C14orf166	Q9Y224	2.06272	0.10303	-0.329004	23.8435	23.7581	23.6093	23.4156	23.4081	23.4002	15052006	14187000	12797002	11188994	11130994	11070002		13	13	13	68.4	68.4	68.4	28.068	0	235.92	972180000	510	-1.95187	Q9Y224	UPF0568 protein C14orf166	1003
4 hrs	IVNS1ABP	Q9Y6Y0	1.41039	0.10337	-0.53104	22.4758	22.2857	22.0956	21.8384	21.9384	21.4872	5832902	5112998	4.4817e+06	3.7499e+06	4.019e+06	2.9396e+06		14	14	14	29.9	29.9	29.9	71.729	0	49.908	301690000	180	-1.92828	Q9Y6Y0	Influenza virus NS1A-binding protein	1045
4 hrs	EIF3E	P60228	1.54868	0.111032	0.439584	21.2478	21.1689	21.2974	21.8775	21.7086	21.4467	2.4902e+06	2357601	2.5772e+06	3.8528e+06	3427300	2.8583e+06		7	7	7	20.4	20.4	20.4	52.22	0	21.207	195910000	118	1.9048	P60228	Eukaryotic translation initiation factor 3 subunit E	512
4 hrs	EIF3C;EIF3CL	Q99613;B5ME19	1.52563	0.111038	0.431953	20.245	20.5235	20.5568	21.0336	20.7411	20.8466	1242700	1.5073e+06	1.5425e+06	2.1466e+06	1.7526e+06	1.8856e+06		7	7	7	9.1	9.1	9.1	105.34	0	18.161	95293000	61	1.87219	Q99613;B5ME19	Eukaryotic translation initiation factor 3 subunit C;Eukaryotic translation initiation factor 3 subunit C-like protein	9
4 hrs	CPSF7	Q8N684	1.60922	0.111044	-0.398691	23.7812	23.7004	23.9558	23.3259	23.5834	23.332	14416004	13630999	16270995	10514996	12568999	10559002		13	13	13	31.4	31.4	31.4	52.049	0	323.31	759300000	445	-1.86767	Q8N684	Cleavage and polyadenylation specificity factor subunit 7	802
4 hrs	BUD31	P41223	1.20954	0.112462	-0.687891	22.2965	22.2795	22.1494	21.0541	21.6608	21.9469	5.1513e+06	5090800	4.652e+06	2.1773e+06	3.3154e+06	4.0426e+06		4	4	4	35.4	35.4	35.4	17	0	44.934	103720000	116	-1.87304	P41223	Protein BUD31 homolog	432
4 hrs	ACTR1A	P61163;P42025	1.35919	0.113922	-0.529399	22.1245	21.8803	21.8816	21.1678	21.4009	21.7294	4.5724e+06	3.8604e+06	3.8637e+06	2.3559e+06	2.769e+06	3477001		5	5	5	22.3	22.3	22.3	42.613	0	27.856	127260000	121	-1.87728	P61163	Alpha-centractin	518
4 hrs	ZMAT2	Q96NC0	1.40888	0.114866	0.457937	22.4051	22.0594	22.3781	22.9445	22.6273	22.6446	5.5542e+06	4370498	5.451e+06	8072104	6.479e+06	6.5568e+06		6	6	6	37.2	37.2	37.2	23.612	0	12.843	189560000	77	1.82134	Q96NC0	Zinc finger matrin-type protein 2	868
4 hrs	CBX5	P45973	1.19423	0.115056	-0.666765	22.5231	21.8368	21.8835	21.1775	21.6651	21.4005	6.0273e+06	3.7456e+06	3.8688e+06	2.3717e+06	3.3253e+06	2.7681e+06		3	3	3	20.9	20.9	20.9	22.225	0	13.202	94585000	61	-1.83964	P45973	Chromobox protein homolog 5	443
4 hrs	EIF3M	Q7L2H7	1.17099	0.115094	0.72227	21.045	20.7262	20.4492	21.7816	21.5978	21.0078	2.1636e+06	1.7346e+06	1.4316e+06	3.605e+06	3.1739e+06	2.1085e+06		8	8	8	29.7	29.7	29.7	42.502	0	19.1	118080000	91	1.85188	Q7L2H7	Eukaryotic translation initiation factor 3 subunit M	770
4 hrs	TUBA1A;TUBA3E	Q71U36;P0DPH8;P0DPH7;Q6PEY2	1.15096	0.115421	-0.819793	23.3855	23.494	23.0918	22.121	22.2674	23.1236	10957998	11813997	8939605	4561101	5.0483e+06	9138703		25	2	1	67	6	3.1	50.135	0	114.9	474700000	229	-1.88477	Q71U36;P0DPH8;P0DPH7;Q6PEY2	Tubulin alpha-1A chain;Tubulin alpha-3E chain	766
4 hrs	LRRC59	Q96AG4	1.48524	0.115473	-0.459709	23.5801	23.6862	23.7551	23.295	23.3951	22.9523	12540997	13498007	14157995	10291994	11030995	8115795		8	8	8	34.5	34.5	34.5	34.93	0	149.26	727890000	326	-1.88875	Q96AG4	Leucine-rich repeat-containing protein 59	846
4 hrs	LRPAP1	P30533	1.50631	0.116133	0.40877	22.0582	21.7722	21.7968	22.2138	22.4554	22.1843	4.3669e+06	3.5816e+06	3.6432e+06	4.8642e+06	5751099	4.7657e+06		11	11	11	33.9	33.9	33.9	41.465	0	27.192	273300000	130	1.81271	P30533	Alpha-2-macroglobulin receptor-associated protein	381
4 hrs	TRIM21	P19474	1.28142	0.116233	-0.547364	23.2798	22.9335	22.9714	22.3125	22.847	22.3832	10183996	8010899	8224098	5.2087e+06	7.5446e+06	5.4702e+06		16	16	16	39.4	39.4	39.4	54.169	0	104.84	686950000	335	-1.82261	P19474	E3 ubiquitin-protein ligase TRIM21	309
4 hrs	HMGB3	O15347	1.60862	0.116308	0.383299	24.645	24.5577	24.2953	24.878	24.9358	24.8341	26235998	24694000	20587988	30832994	32094006	29910020		13	13	13	50	50	50	22.98	0	53.04	1289200000	340	1.83277	O15347	High mobility group protein B3	96
4 hrs	FEN1	P39748	1.23136	0.118591	0.571821	22.7241	23.118	22.9285	23.1806	23.8248	23.4806	6928399	9103805	7982998	9507506	14858992	11704998		10	10	10	36.8	36.8	36.8	42.592	0	261.34	430200000	262	1.79751	P39748	Flap endonuclease 1	425
4 hrs	IK	Q13123	1.44557	0.120802	-0.409171	21.7804	21.8587	21.6315	21.5403	21.3551	21.1477	3.6021e+06	3803098	3248800	3049800	2.6825e+06	2.3232e+06		7	7	7	16.2	16.2	16.2	65.601	0	12.574	134950000	56	-1.76722	Q13123	Protein Red	647
4 hrs	RPL38	P63173	1.62554	0.120919	0.352945	28.9688	28.8494	28.6344	29.1371	29.1845	29.1899	525400224	483669824	416699968	590389824	610130112	612409856		8	8	8	57.1	57.1	57.1	8.2178	0	288.1	27395000000	2120	1.77118	P63173	60S ribosomal protein L38	579
4 hrs	EIF3G	O75821	1.20266	0.121059	0.582281	21.1853	20.6155	21.2311	21.4937	21.8167	21.4684	2.3845e+06	1.6065e+06	2.4615e+06	2.9528e+06	3.6938e+06	2.9015e+06		9	9	9	33.1	33.1	33.1	35.611	0	36.787	172430000	186	1.77769	O75821	Eukaryotic translation initiation factor 3 subunit G	136
4 hrs	GNL3L	Q9NVN8	1.366	0.124326	0.43327	21.2572	20.9938	20.8817	21.5758	21.5749	21.282	2506499	2.0882e+06	1.9321e+06	3.1258e+06	3123801	2.5498e+06		8	8	8	21.6	21.6	21.6	65.572	0	16.619	111390000	66	1.74596	Q9NVN8	Guanine nucleotide-binding protein-like 3-like protein	947
4 hrs	RPL17	P18621	1.03692	0.131395	-0.815095	21.7111	21.6022	22.3326	20.5409	21.5446	21.1152	3433200	3183500	5281903	1.5255e+06	3.0589e+06	2.2715e+06		8	8	8	42.9	42.9	42.9	21.397	0	98.182	396860000	236	-1.73724	P18621	60S ribosomal protein L17	303
4 hrs	NOP56	O00567	1.07429	0.137115	-0.705715	22.023	21.5717	21.1176	20.5706	21.1391	20.8854	4261698	3.1169e+06	2.2753e+06	1.5573e+06	2.3095e+06	1.937e+06		6	6	6	9.9	9.9	9.9	66.049	0	62.828	125890000	146	-1.72638	O00567	Nucleolar protein 56	78
4 hrs	EIF3H	O15372	1.13013	0.139809	0.591142	21.3477	21.419	21.1837	22.1338	22.1537	21.4362	2.6686e+06	2.8038e+06	2381900	4.6019e+06	4.6659e+06	2.8375e+06		6	6	6	20.5	20.5	20.5	39.93	0	79.836	158280000	74	1.70853	O15372	Eukaryotic translation initiation factor 3 subunit H	99
4 hrs	BUB3	O43684	1.30804	0.140126	0.442631	20.1444	20.233	19.7807	20.4364	20.6486	20.401	1.159e+06	1.2324e+06	900710	1.419e+06	1.6438e+06	1.3846e+06		3	3	3	14	14	14	37.154	0	7.6619	41815000	26	1.71216	O43684	Mitotic checkpoint protein BUB3	109
4 hrs	KPRP	Q5T749	0.912027	0.140661	1.23547	19.5431	21.319	21.5157	22.0338	21.8866	22.1639	763940	2.6162e+06	2.9982e+06	4.2936e+06	3877199	4.6989e+06		9	9	9	23.1	23.1	23.1	64.135	0	79.828	193290000	133	1.68684	Q5T749	Keratinocyte proline-rich protein	748
4 hrs	RPS12	P25398	1.0715	0.141617	-0.695587	22.7095	22.8727	23.3717	21.8403	22.6094	22.4174	6858498	7.6802e+06	10853998	3.7547e+06	6.3991e+06	5601698		7	7	7	70.5	70.5	70.5	14.515	0	195.63	574410000	272	-1.71695	P25398	40S ribosomal protein S12	338
4 hrs	MDH2	P40926	0.90459	0.142617	-1.24446	20.9804	21.509	22.9548	20.3702	21.0722	20.2684	2.0688e+06	2.9844e+06	8129702	1.3553e+06	2.2047e+06	1.263e+06		10	10	10	41.4	41.4	41.4	35.503	0	40.064	196570000	132	-1.67736	P40926	Malate dehydrogenase, mitochondrial	430
4 hrs	PSMA3	P25788	1.46803	0.143829	-0.348022	20.9207	21.0057	20.8794	20.7372	20.6359	20.3887	1.985e+06	2.1055e+06	1.929e+06	1.7479e+06	1.6294e+06	1.3728e+06		4	4	4	20.8	20.8	20.8	28.433	0	11.771	74438000	51	-1.65742	P25788	Proteasome subunit alpha type-3	343
4 hrs	C3	P01024	1.13525	0.1445	0.534314	21.2921	21.0909	20.7004	21.7715	21.6109	21.3039	2567799	2.2335e+06	1.7039e+06	3.58e+06	3.2029e+06	2588800		7	7	5	6.2	6.2	4.8	187.15	0	13.235	97606000	39	1.66275	P01024	Complement C3;Complement C3 beta chain;C3-beta-c;Complement C3 alpha chain;C3a anaphylatoxin;Acylation stimulating protein;Complement C3b alpha chain;Complement C3c alpha chain fragment 1;Complement C3dg fragment;Complement C3g fragment;Complement C3d fragment;Complement C3f fragment;Complement C3c alpha chain fragment 2	170
4 hrs	FUS	P35637	1.37039	0.144578	-0.37816	26.5355	26.3501	26.31	25.8184	26.1903	26.0525	97268992	85541008	83195016	59170024	76569048	69595016		13	13	11	23.8	23.8	23.8	53.425	0	323.31	6197000000	1553	-1.65233	P35637	RNA-binding protein FUS	411
4 hrs	TOMM34	Q15785	1.24201	0.145267	0.443965	20.6242	20.9195	20.5591	21.1404	21.3653	20.929	1.6162e+06	1983400	1544900	2.3115e+06	2701501	1.9964e+06		3	3	3	17.2	17.2	17.2	34.559	0	9.6958	65736000	35	1.65752	Q15785	Mitochondrial import receptor subunit TOM34	714
4 hrs	TPI1	P60174	0.897169	0.148611	-1.13765	21.9566	22.5227	23.7097	21.5012	22.1298	21.145	4.0699e+06	6025700	13719009	2968300	4589100	2.3189e+06		14	14	14	71.3	71.3	71.3	30.791	0	123.5	495900000	248	-1.64554	P60174	Triosephosphate isomerase	511
4 hrs	CCDC124	Q96CT7	1.29787	0.154514	0.386492	25.7856	25.6222	25.3371	25.9695	26.0505	25.8844	57842992	51646992	42385980	65706988	69498016	61940036		20	20	20	61.9	61.9	61.9	25.835	0	323.31	5361700000	2015	1.61333	Q96CT7	Coiled-coil domain-containing protein 124	850
4 hrs	AMD1	P17707	1.33783	0.15492	0.371253	21.2813	21.0481	20.9694	21.65	21.3673	21.3955	2548700	2.1683e+06	2.0532e+06	3.2907e+06	2705100	2758500		5	5	5	15.9	15.9	15.9	38.339	0	10.323	97252000	59	1.61543	P17707	S-adenosylmethionine decarboxylase proenzyme;S-adenosylmethionine decarboxylase alpha chain;S-adenosylmethionine decarboxylase beta chain	295
4 hrs	EIF3L	Q9Y262	1.13613	0.155326	0.489919	21.3893	21.5277	21.4961	22.0825	22.2274	21.5731	2746800	3023400	2.9579e+06	4440999	4910498	3.1199e+06		16	16	16	35.1	35.1	35.1	66.726	0	100.69	405640000	413	1.61799	Q9Y262	Eukaryotic translation initiation factor 3 subunit L	1006
4 hrs	DHX15	O43143	1.28008	0.156117	-0.392383	25.2458	25.088	24.9107	24.631	24.8952	24.5411	39788012	35663996	31539990	25982016	31203996	24412016		15	15	15	21.4	21.4	21.4	90.932	0	86.884	1034100000	436	-1.60973	O43143	Pre-mRNA-splicing factor ATP-dependent RNA helicase DHX15	101
4 hrs	TFAM	Q00059	1.03899	0.156819	0.608016	21.1525	20.8713	20.4165	21.0997	21.6876	21.477	2330901	1.9182e+06	1.3995e+06	2247200	3.3776e+06	2.919e+06		4	4	4	17.9	17.9	17.9	29.096	0	8.7315	130970000	83	1.62197	Q00059	Transcription factor A, mitochondrial	611
4 hrs	RPL22	P35268	1.25807	0.158382	0.395117	27.9218	27.5428	27.5159	27.9329	28.1657	28.0672	254269888	195529936	191909904	256229840	301110176	281239968		6	6	6	53.1	53.1	53.1	14.787	0	323.31	6802800000	551	1.59706	P35268	60S ribosomal protein L22	405
4 hrs	FAM76B	Q5HYJ3	1.06387	0.159835	0.54309	21.6219	21.312	21.375	21.6522	21.8869	22.399	3.2272e+06	2.6034e+06	2.7196e+06	3295699	3.8781e+06	5.5305e+06		9	9	9	27.7	27.7	27.7	38.708	0	79.655	139580000	249	1.59775	Q5HYJ3	Protein FAM76B	745
4 hrs	PSMA5	P28066	1.11326	0.163959	-0.474422	22.6463	22.1786	22.7229	22.047	22.2221	21.8553	6564699	4746901	6922603	4.3332e+06	4892503	3.7941e+06		5	5	5	30.7	30.7	30.7	26.411	0	94.305	186930000	86	-1.57928	P28066	Proteasome subunit alpha type-5	361
4 hrs	ALDOA	P04075	0.814339	0.171417	-1.38157	21.4681	21.6968	23.6778	20.6574	21.5945	20.4462	2.901e+06	3.3993e+06	13419006	1653799	3166500	1.4286e+06		10	10	10	40.7	40.7	40.7	39.42	0	65.83	220330000	98	-1.56058	P04075	Fructose-bisphosphate aldolase A	190
4 hrs	NOSIP	Q9Y314	0.994567	0.172222	0.560819	20.6923	21.3985	20.6316	21.4705	21.2997	21.6345	1.6943e+06	2764301	1.6245e+06	2.9058e+06	2.5814e+06	3255701		6	6	6	34.6	34.6	34.6	33.172	0	32.353	91194000	96	1.53882	Q9Y314	Nitric oxide synthase-interacting protein	1017
4 hrs	CA2	P00918	0.812218	0.172696	-1.23776	21.097	21.823	22.9761	20.4395	21.6009	20.1425	2243000	3710002	8250998	1.422e+06	3.1807e+06	1157400		8	8	8	38.8	38.8	38.8	29.246	0	43.06	184470000	117	-1.53715	P00918	Carbonic anhydrase 2	167
4 hrs	SLC25A5	P05141;Q9H0C2	1.14188	0.173284	0.426573	23.3885	22.9599	23.0044	23.6327	23.6765	23.3233	10980999	8158601	8414099	13005993	13407000	10495995		12	12	5	37.6	37.6	19.1	32.852	0	28.081	1119500000	321	1.54733	P05141	ADP/ATP translocase 2;ADP/ATP translocase 2, N-terminally processed	205
4 hrs	PIP5K1A	Q99755;O60331;O14986	1.07037	0.17372	0.475505	22.0314	21.6252	21.7574	22.4874	22.4125	21.9406	4.2865e+06	3234798	3.545e+06	5.8802e+06	5582402	4.0251e+06		15	15	9	32.9	32.9	21.7	62.633	0	56.463	466350000	312	1.53983	Q99755	Phosphatidylinositol 4-phosphate 5-kinase type-1 alpha	881
4 hrs	ZC3H15	Q8WU90	1.0039	0.173841	0.565979	22.7756	23.1722	22.7261	23.0255	23.7745	23.5717	7180201	9451897	6937996	8538295	14350002	12467992		10	10	10	31	31	31	48.602	0	161.01	402480000	218	1.55277	Q8WU90	Zinc finger CCCH domain-containing protein 15	822
4 hrs	BCLAF1	Q9NYF8	0.995525	0.187232	-0.510358	22.3844	22.1568	22.0124	21.3442	22.0771	21.6013	5.4749e+06	4675999	4230598	2.6623e+06	4424502	3.1815e+06		14	13	13	18.5	18.5	18.5	106.12	0	38.746	306080000	190	-1.49916	Q9NYF8	Bcl-2-associated transcription factor 1	958
4 hrs	EEF2	P13639	0.78021	0.19062	-1.11066	20.8805	21.4791	22.8485	20.4451	21.2158	20.2153	1.9305e+06	2.9231e+06	7.5526e+06	1.4275e+06	2.4356e+06	1.2173e+06		23	23	22	37.4	37.4	36.2	95.337	0	76.312	473310000	207	-1.46841	P13639	Elongation factor 2	271
4 hrs	RPS16	P62249	0.96738	0.191264	0.534381	23.6508	23.5052	24.0968	24.5216	24.42	23.9143	13169992	11906005	17942008	24084994	22445988	15809992		8	8	8	48.6	48.6	48.6	16.445	0	25.078	842070000	260	1.48961	P62249	40S ribosomal protein S16	537
4 hrs	ENO1	P06733;P13929	0.780787	0.191276	-1.11979	21.9048	22.1975	23.8029	21.3609	22.0923	21.0926	3.9265e+06	4.8096e+06	14635000	2693199	4471499	2.2362e+06		15	15	13	45.6	45.6	36.4	47.168	0	320.3	538980000	332	-1.47085	P06733	Alpha-enolase	216
4 hrs	RPAP3	Q9H6T3	0.740106	0.192843	1.69614	18.362	19.307	16.1317	18.6939	20.098	20.0971	336907	648595	71799	424060	1.1223e+06	1.1216e+06		39	39	39	59.7	59.7	59.7	75.718	0	323.31	2601400000	1128	1.47338	Q9H6T3	RNA polymerase II-associated protein 3	926
4 hrs	HNRNPH1	P31943	1.14168	0.193525	-0.37731	23.2337	23.1858	23.2072	22.5758	23.1106	22.8084	9863703	9541794	9684197	6251799	9056902	7.3452e+06		12	12	7	42.1	42.1	25.8	49.229	0	311.51	643980000	426	-1.4772	P31943	Heterogeneous nuclear ribonucleoprotein H;Heterogeneous nuclear ribonucleoprotein H, N-terminally processed	388
4 hrs	FRG1	Q14331	1.18295	0.194233	0.359357	25.4582	25.1195	25.0998	25.7085	25.6194	25.4276	46097012	36452984	35957008	54832016	51548008	45131024		16	16	16	50	50	50	29.172	0	175.95	2051900000	887	1.47994	Q14331	Protein FRG1	679
4 hrs	HSP90AA1	P07900;Q14568;Q58FG0;Q58FG1	0.764032	0.19619	-1.22233	20.9023	21.1044	22.6228	19.3565	21.0127	20.5933	1.9598e+06	2254601	6.4587e+06	671260	2115699	1.582e+06		31	18	18	44.4	26.6	26.6	84.659	0	323.31	566580000	345	-1.46182	P07900	Heat shock protein HSP 90-alpha	230
4 hrs	CTTN	Q14247	1.24305	0.197273	-0.320341	22.1553	22.1356	22.0648	21.5641	21.9389	21.8917	4.671e+06	4.6076e+06	4387101	3100599	4020299	3891002		11	11	11	18.4	18.4	18.4	61.585	0	126.39	289330000	185	-1.44947	Q14247	Src substrate cortactin	675
4 hrs	NONO	Q15233	1.26558	0.199402	0.310309	23.5595	23.5306	23.3979	23.8916	23.9275	23.5999	12363008	12118008	11052995	15563000	15955002	12713999		18	18	16	44.2	44.2	42.5	54.231	0	181.55	1490100000	813	1.44297	Q15233	Non-POU domain-containing octamer-binding protein	701
4 hrs	PCNP	Q8WW12	1.01287	0.200109	0.436029	21.1375	21.5913	21.2251	21.5436	22.0361	21.6823	2.3069e+06	3.1595e+06	2.4513e+06	3.0568e+06	4300701	3.3652e+06		5	5	5	37.1	37.1	37.1	18.925	0	68.941	139400000	188	1.44367	Q8WW12	PEST proteolytic signal-containing nuclear protein	828
4 hrs		P0DP25;P0DP24;P0DP23	0.815966	0.200448	-0.772931	22.2932	22.7027	23.4069	21.4938	22.5086	22.0816	5139402	6826501	11122007	2953101	5967099	4.4384e+06		4	4	4	36.9	36.9	36.9	16.837	0	62.383	179640000	86	-1.43523	P0DP25;P0DP24;P0DP23		251
4 hrs	CCT5	P48643	1.15958	0.205425	-0.330072	23.9308	23.7681	23.8267	23.718	23.5315	23.2859	15991008	14286001	14878001	13798007	12124995	10226996		31	31	31	79.1	79.1	79.1	59.67	0	323.31	1956600000	975	-1.41144	P48643	T-complex protein 1 subunit epsilon	458
4 hrs	DSG1	Q02413	0.688395	0.206127	2.23122	18.8042	23.3102	22.9602	24.4344	23.8865	23.4473	457748	10400999	8.16029e+06	22671998	15507996	11438007		20	20	20	28.5	28.5	28.5	113.75	0	80.128	457560000	144	1.41656	Q02413	Desmoglein-1	622
4 hrs	SMU1	Q2TAY7	1.16617	0.206502	-0.322423	22.9909	22.7519	22.8048	22.7319	22.4825	22.366	8.33599e+06	7.0632e+06	7326803	6.9658e+06	5.86e+06	5.4054e+06		19	19	19	48	48	48	57.543	0	239.23	1098000000	850	-1.4018	Q2TAY7	WD40 repeat-containing protein SMU1;WD40 repeat-containing protein SMU1, N-terminally processed	729
4 hrs	DHX35	Q9H5Z1	1.26032	0.206749	0.28858	21.2344	21.2818	21.1596	21.5777	21.6486	21.3152	2.4671e+06	2.5496e+06	2342399	3.1299e+06	3.2876e+06	2.6093e+06		12	12	12	25.2	25.2	25.2	78.909	0	28.37	286590000	152	1.39102	Q9H5Z1	Probable ATP-dependent RNA helicase DHX35	925
4 hrs	EEF1A1;EEF1A1P5;EEF1A2	P68104;Q5VTE0;Q05639	1.19142	0.206842	0.32148	25.8086	26.0053	26.0992	26.3612	26.409	26.1074	58772020	67357032	71885968	86197984	89106960	72295992		18	18	18	61.5	61.5	61.5	50.14	0	323.31	6346800000	1660	1.41721	P68104;Q5VTE0;Q05639	Elongation factor 1-alpha 1;Putative elongation factor 1-alpha-like 3;Elongation factor 1-alpha 2	587
4 hrs	PSMA2	P25787	0.925262	0.206859	-0.463692	21.2001	21.3624	21.4523	21.2883	20.527	20.8084	2.4092e+06	2.696e+06	2.8693e+06	2.561e+06	1.5109e+06	1.8364e+06		3	3	3	23.1	23.1	23.1	25.898	0	18.773	62770000	61	-1.3876	P25787	Proteasome subunit alpha type-2	342
4 hrs	PSMD3	O43242	0.930913	0.207214	-0.475862	21.9376	21.6931	21.6738	21.4783	21.5511	20.8476	4.0167e+06	3.3906e+06	3.3456e+06	2.9215e+06	3072699	1.8869e+06		11	11	11	26.4	26.4	26.4	60.977	0	33.465	210390000	125	-1.40397	O43242	26S proteasome non-ATPase regulatory subunit 3	103
4 hrs	TUBA1B	P68363;Q9H853	1.36667	0.207582	-0.275159	26.1904	26.1628	26.3547	25.9345	26.0975	25.8505	76577960	75127016	85811952	64127960	71800960	60503024		26	26	0	67.2	67.2	0	50.151	0	323.31	32829000000	2989	-1.41805	P68363	Tubulin alpha-1B chain	588
4 hrs	SRP14	P37108	1.28698	0.208258	0.28207	23.5667	23.5442	23.4598	23.6598	23.7665	23.9906	12424995	12232000	11536998	13252993	14269994	16668000		6	6	6	40.4	40.4	40.4	14.57	0	167.96	382240000	163	1.39115	P37108	Signal recognition particle 14 kDa protein	418
4 hrs	RPS3A	P61247	0.918583	0.208343	-0.515675	21.6291	21.5302	21.9669	20.8452	21.6181	21.1159	3243401	3.0286e+06	4.0993e+06	1.8838e+06	3.2188e+06	2.2726e+06		15	15	15	54.9	54.9	54.9	29.945	0	97.991	628760000	271	-1.42374	P61247	40S ribosomal protein S3a	521
4 hrs	PRDX6	P30041	0.934115	0.210963	-0.443623	23.1535	22.948	23.574	22.5712	23.0002	22.7733	9330596	8.0914e+06	12488003	6231697	8389495	7168904		8	8	8	50.4	50.4	50.4	25.035	0	48.011	253220000	104	-1.37757	P30041	Peroxiredoxin-6	372
4 hrs	ATP5A1	P25705	0.998568	0.211017	0.387122	23.0763	22.8483	23.0393	23.3196	23.689	23.1166	8843998	7.5514e+06	8620004	10468999	13523997	9094506		15	15	15	36.2	36.2	36.2	59.75	0	128.58	707040000	434	1.37355	P25705	ATP synthase subunit alpha, mitochondrial	340
4 hrs	CSRP1	P21291	0.732688	0.211868	0.965872	20.9426	19.637	20.8906	20.6169	21.7333	22.0175	2.0153e+06	815317	1.944e+06	1.6081e+06	3486502	4245502		5	5	5	42	42	42	20.567	0	11.446	112900000	40	1.37191	P21291	Cysteine and glycine-rich protein 1	315
4 hrs	POLR2H	P52434	0.661148	0.212823	1.9818	19.006	19.4652	17.3623	18.1981	21.8756	21.7052	526476	723771	168490	300720	3.8479e+06	3.4191e+06		10	10	10	74.7	74.7	74.7	17.143	0	323.31	3510600000	867	1.35939	P52434	DNA-directed RNA polymerases I, II, and III subunit RPABC3	482
4 hrs	YWHAE	P62258	0.749227	0.212886	-0.805978	21.2643	21.5742	22.7357	20.9552	21.452	20.7491	2518800	3122298	6.9844e+06	2.033e+06	2.8687e+06	1.7624e+06		14	14	12	55.7	55.7	49	29.174	0	73.645	306700000	243	-1.35676	P62258	14-3-3 protein epsilon	538
4 hrs	CWC22	Q9HCG8	1.37278	0.213534	0.25468	20.8206	20.8085	20.6619	20.9364	21.1576	20.961	1.8519e+06	1.8365e+06	1.659e+06	2.0067e+06	2.3393e+06	2.0412e+06		2	2	2	3	3	3	105.47	0	6.8033	62545000	43	1.36467	Q9HCG8	Pre-mRNA-splicing factor CWC22 homolog	931
4 hrs	LDHB	P07195;Q6ZMR3;P07864	0.704784	0.214255	-1.17557	21.2909	21.4689	23.3944	21.0548	21.3806	20.1921	2.5656e+06	2.9025e+06	11025994	2.1783e+06	2730200	1.1979e+06		12	12	11	47.3	47.3	43.7	36.638	0	94.009	276700000	183	-1.36518	P07195	L-lactate dehydrogenase B chain	221
4 hrs	TCEA1	P23193;Q15560	0.914038	0.214501	0.432197	21.7933	21.4884	21.1159	21.8137	22.1009	21.7797	3.6345e+06	2.9421e+06	2.2726e+06	3.6861e+06	4.498e+06	3.6004e+06		10	10	10	34.2	34.2	34.2	33.969	0	61.67	207410000	262	1.34734	P23193	Transcription elongation factor A protein 1	325
4 hrs	CKB	P12277	0.676373	0.215961	-1.41548	21.3805	22.2089	24.1884	20.8285	22.0848	20.6181	2730099	4847703	19118008	1.8621e+06	4448197	1.6094e+06		10	10	10	35.2	35.2	35.2	42.644	0	62.986	267110000	142	-1.34741	P12277	Creatine kinase B-type	268
4 hrs	RPA1	P27694	1.47188	0.22724	0.225993	22.0974	22.0918	22.0386	22.1965	22.2783	22.431	4.4872e+06	4469897	4308099	4806401	5.0867e+06	5.6545e+06		16	16	16	35.6	35.6	35.6	68.137	0	61.983	495630000	340	1.31999	P27694	Replication protein A 70 kDa DNA-binding subunit;Replication protein A 70 kDa DNA-binding subunit, N-terminally processed	355
4 hrs	FAM76A	Q8TAV0	0.935381	0.227928	0.384059	20.5768	20.7359	20.3278	21.1326	21.0244	20.6357	1.564e+06	1.7463e+06	1.3161e+06	2.299e+06	2.1329e+06	1.6292e+06		4	4	4	15.3	15.3	15.3	35.049	0	6.3798	57937000	27	1.31538	Q8TAV0	Protein FAM76A	818
4 hrs	ELMO2	Q96JJ3	0.668184	0.239005	1.09104	31.3183	30.8623	30.6322	32.9965	32.4507	30.6387	2677598720	1952000896	1664199424	8569200128	5870003200	1671699072		1	1	1	3.2	3.2	3.2	82.614	0.0031847	2.7648	44907000000	63	1.29795	Q96JJ3	Engulfment and cell motility protein 2	861
4 hrs	THOC3	Q96J01	0.895842	0.247656	0.383031	21.5978	21.3205	20.9446	21.7931	21.5866	21.6321	3173801	2.6188e+06	2.0181e+06	3.634e+06	3149399	3.2503e+06		6	6	6	18.2	18.2	18.2	38.771	0	8.9114	123280000	50	1.27943	Q96J01	THO complex subunit 3	860
4 hrs	PDAP1	Q13442	1.01065	0.249654	0.309249	27.1407	26.8358	26.8419	27.0681	27.4228	27.2553	147970048	119779984	120290032	140710000	179920080	160199968		17	17	17	48.1	48.1	48.1	20.63	0	323.31	12566000000	1566	1.26955	Q13442	28 kDa heat- and acid-stable phosphoprotein	659
4 hrs	EIF1AX;EIF1AY	P47813;O14602	1.02759	0.263816	0.295488	27.0244	26.9564	26.7142	27.0029	27.3171	27.2615	136509984	130219936	110099992	134490032	167209920	160890000		11	11	11	72.2	72.2	72.2	16.46	0	323.31	11415000000	1469	1.25731	P47813;O14602	Eukaryotic translation initiation factor 1A, X-chromosomal;Eukaryotic translation initiation factor 1A, Y-chromosomal	451
4 hrs	HSP90AB1	P08238;Q58FF7	0.667994	0.267117	-0.830315	22.6555	23.0666	24.4015	22.264	22.9319	22.4367	6.6066e+06	8784997	22161002	5036701	8001796	5.6771e+06		34	34	18	54.6	54.6	33.3	83.263	0	323.31	1784800000	742	-1.25094	P08238	Heat shock protein HSP 90-beta	231
4 hrs	TMPO	P42167;P42166	0.776943	0.268656	-0.472891	21.3944	20.8853	20.6548	20.1535	20.6716	20.6907	2756400	1936901	1.6509e+06	1.1663e+06	1.6702e+06	1.6925e+06		4	4	4	12.6	12.6	12.6	50.67	0	8.3245	84422000	20	-1.24272	P42167;P42166	Lamina-associated polypeptide 2, isoforms beta/gamma;Thymopoietin;Thymopentin;Lamina-associated polypeptide 2, isoform alpha;Thymopoietin;Thymopentin	435
4 hrs	RPS7	P62081	1.28823	0.26897	0.228076	23.9855	23.9627	23.9734	24.0388	24.3074	24.2597	16609004	16349009	16471001	17233992	20761006	20086006		11	11	11	45.4	45.4	45.4	22.127	0	147.47	1078600000	424	1.24627	P62081	40S ribosomal protein S7	532
4 hrs	PSMD11	O00231	0.84402	0.270459	-0.385912	21.692	21.3233	21.2689	21.2183	21.1968	20.7114	3.3881e+06	2.6239e+06	2.5268e+06	2.4398e+06	2.4036e+06	1.7169e+06		10	10	10	28.2	28.2	28.2	47.463	0	24.715	133260000	113	-1.23581	O00231	26S proteasome non-ATPase regulatory subunit 11	69
4 hrs	TCEB3	Q14241	0.68435	0.288981	-0.611431	23.1194	22.1624	22.079	21.5646	22.3025	21.6594	9112306	4.694e+06	4430402	3.1016e+06	5.1726e+06	3.3124e+06		6	6	6	8.4	8.4	8.4	89.908	0	54.588	248700000	228	-1.20754	Q14241	Transcription elongation factor B polypeptide 3	673
4 hrs	IGKV A18;IGKV2D-26;IGKV2D-29;IGKV2D-30;IGKV2D-28;IGKV2-40	A2NJV5;A0A0A0MRZ7;A0A075B6S2;A0A075B6S6;A0A075B6P5;A0A087WW87;P06310;P01615;P01614;A0A0C4DH68	0.784238	0.289922	0.411992	33.2639	32.7385	32.6436	33.4345	33.4468	33.0007	10314004480	7166003200	6709697024	11608998912	11708014592	8594000896		4	4	4	19.2	19.2	19.2	13.085	0	131.43	207660000000	2451	1.20345	A2NJV5;A0A0A0MRZ7;A0A075B6S2;A0A075B6S6;A0A075B6P5;A0A087WW87;P06310;P01615;P01614	Ig kappa chain V-II region RPMI 6410;Ig kappa chain V-II region FR;Ig kappa chain V-II region Cum	0
4 hrs	RBM10	P98175	0.904523	0.299152	-0.305082	21.2914	21.7498	21.282	21.0918	21.1946	21.1216	2566601	3.5265e+06	2.5499e+06	2.2349e+06	2400000	2281600		12	12	12	21	21	21	103.53	0	45.243	138310000	132	-1.18534	P98175	RNA-binding protein 10	608
4 hrs	CCT6A	P40227	0.945197	0.299334	-0.283142	24.3131	24.2005	24.1279	24.0538	24.0662	23.6721	20844008	19279004	18332002	17415002	17565000	13365994		20	20	16	52.5	52.5	42.4	58.024	0	323.31	2025200000	1061	-1.17905	P40227	T-complex protein 1 subunit zeta	426
4 hrs	GAPDH	P04406;O14556	0.600515	0.315888	-0.857617	22.0982	22.4658	24.0172	22.2106	22.2945	21.5032	4.4898e+06	5792702	16977990	4.8535e+06	5144303	2.9724e+06		12	12	12	51	51	51	36.053	0	157.49	528820000	240	-1.15996	P04406	Glyceraldehyde-3-phosphate dehydrogenase	198
4 hrs	PPIL4	Q8WUA2	0.742413	0.31602	-0.408164	26.7161	26.6321	26.219	25.7482	26.1572	26.4373	110239968	104009992	78108952	56360996	74836960	90868016		36	36	36	65.2	65.2	65.2	57.224	0	323.31	11202000000	2824	-1.15871	Q8WUA2	Peptidyl-prolyl cis-trans isomerase-like 4	823
4 hrs	RPL7	P18124	0.552482	0.316429	-1.33671	18.4918	19.7533	21.5717	17.6729	18.4355	19.6984	368620	883770	3116998	208960	354510	850740		10	10	10	47.6	47.6	47.6	29.225	0	74.087	575640000	225	-1.14109	P18124	60S ribosomal protein L7	300
4 hrs	PRDX2	P32119	0.675788	0.316975	-0.491919	20.9657	21.3679	22.0796	21.0812	20.9717	20.8845	2.0479e+06	2.7063e+06	4432101	2.2186e+06	2.0564e+06	1.9358e+06		5	4	4	27.8	22.2	22.2	21.892	0	8.0874	128370000	63	-1.14244	P32119	Peroxiredoxin-2	394
4 hrs	DDX42	Q86XP3	0.801752	0.318595	0.326262	23.086	22.7653	22.6679	22.9777	23.4382	23.0821	8903795	7129302	6663896	8.25979e+06	11365998	8880096		16	16	16	25.6	25.6	25.6	102.97	0	69.435	686030000	340	1.13245	Q86XP3	ATP-dependent RNA helicase DDX42	782
4 hrs	EIF2S1	P05198	0.74977	0.318884	0.381364	20.8822	20.4692	20.5795	20.7755	21.4168	20.8827	1.9327e+06	1451599	1.5669e+06	1.7949e+06	2.7996e+06	1933401		3	3	3	12.7	12.7	12.7	36.112	0	35.542	53410000	60	1.14313	P05198	Eukaryotic translation initiation factor 2 subunit 1	206
4 hrs	EIF2S3;EIF2S3L	P41091;Q2VIR3	0.884602	0.319178	0.281249	20.977	21.0986	21.1367	21.0727	21.5102	21.4732	2.064e+06	2.2455e+06	2.3056e+06	2.2055e+06	2.9868e+06	2.9113e+06		9	9	9	30.9	30.9	30.9	51.109	0	38.974	134180000	65	1.13348	P41091;Q2VIR3	Eukaryotic translation initiation factor 2 subunit 3;Putative eukaryotic translation initiation factor 2 subunit 3-like protein	431
4 hrs	EIF3K	Q9UBQ5	0.601204	0.319483	0.796902	19.0541	20.6377	20.9726	21.1012	20.9392	21.0147	544307	1631401	2.0577e+06	2.2495e+06	2.0106e+06	2.1186e+06		4	4	4	28.4	28.4	28.4	25.059	0	6.0565	59946000	31	1.14911	Q9UBQ5	Eukaryotic translation initiation factor 3 subunit K	973
4 hrs	LYZ	P61626	0.562981	0.323301	0.97347	19.7241	20.1502	22.0288	21.0147	21.9195	21.8893	866065	1.16362e+06	4279002	2.1187e+06	3.9667e+06	3884500		4	4	4	41.2	41.2	41.2	16.537	0	198.01	198990000	62	1.12197	P61626	Lysozyme C	527
4 hrs	CCT4	P50991	0.930442	0.324016	-0.252952	24.4474	24.2104	24.3165	24.0584	24.2635	23.8936	22877012	19410998	20893008	17470000	20139000	15584001		28	28	28	63.3	63.3	63.3	57.924	0	323.31	2181700000	948	-1.11397	P50991	T-complex protein 1 subunit delta	473
4 hrs	PDIA3	P30101	0.616049	0.325181	-0.61814	20.2125	20.1995	21.2692	19.4431	20.4053	19.9784	1.215e+06	1.2041e+06	2.5274e+06	712800	1.3887e+06	1033000		10	10	10	26.3	26.3	26.3	56.782	0	14.894	91200000	61	-1.12256	P30101	Protein disulfide-isomerase A3	377
4 hrs	SART1	O43290	0.898552	0.325804	-0.269881	21.922	21.7472	21.544	21.5653	21.5455	21.2928	3.9735e+06	3.5202e+06	3057701	3103199	3060799	2.569e+06		12	12	12	17.5	17.5	17.5	90.254	0	99.478	247080000	171	-1.12411	O43290	U4/U6.U5 tri-snRNP-associated protein 1	105
4 hrs	TKT	P29401	0.573839	0.327295	-0.769063	20.3016	20.4273	22.1061	19.9918	20.4319	20.1042	1.2924e+06	1.41e+06	4.5144e+06	1.0426e+06	1.4145e+06	1.1271e+06		7	7	7	22	22	22	67.877	0	70.239	107100000	64	-1.10422	P29401	Transketolase	368
4 hrs	FHL1	Q13642	0.799792	0.32789	0.307776	22.4526	22.4817	22.3784	22.9728	22.8624	22.4009	5.7401e+06	5857004	5452299	8232104	7.6255e+06	5537900		8	8	8	33.7	33.7	33.7	36.263	0	86.627	301220000	236	1.10774	Q13642	Four and a half LIM domains protein 1	664
4 hrs	PPIA	P62937;Q9Y536;P0DN37;P0DN26;A0A0B4J2A2;A0A075B767;A0A075B759;F5H284	0.64318	0.336716	-0.46673	23.1843	23.214	24.1416	22.9518	23.2319	22.9559	9531695	9729704	18506994	8112995	9851400	8136304		10	10	10	70.9	70.9	70.9	18.012	0	44.409	810760000	303	-1.0914	P62937	Peptidyl-prolyl cis-trans isomerase A;Peptidyl-prolyl cis-trans isomerase A, N-terminally processed	572
4 hrs	SERBP1	Q8NC51	0.638556	0.349752	0.450338	23.3084	23.0498	23.1792	23.3491	23.2922	24.2471	10387999	8683302	9497995	10684995	10271998	19912006		13	13	13	41.9	41.9	41.9	44.965	0	323.31	742530000	369	1.07698	Q8NC51	Plasminogen activator inhibitor 1 RNA-binding protein	807
4 hrs	DEK	P35659	1.02458	0.363296	0.204981	21.3055	21.2725	21.3752	21.3624	21.6695	21.5362	2591800	2.5331e+06	2.72e+06	2.696e+06	3.3356e+06	3.0412e+06		5	5	5	13.1	13.1	13.1	42.674	0	13.213	169520000	171	1.057	P35659	Protein DEK	412
4 hrs	RCN2	Q14257	0.620706	0.371337	-0.428278	22.7063	22.9411	22.3118	21.7281	22.4235	22.5228	6843598	8.0533e+06	5.2062e+06	3.4739e+06	5.6252e+06	6.0263e+06		11	11	11	42.9	42.9	42.9	36.876	0	323.31	782790000	283	-1.04412	Q14257	Reticulocalbin-2	676
4 hrs	CYCS	P99999;CON__P62894	1.05388	0.37295	0.193947	21.9945	22.0738	22.0355	22.3007	22.3226	22.0623	4178298	4414499	4.2988e+06	5.1664e+06	5.2455e+06	4379301		3	3	3	24.8	24.8	24.8	11.749	0	11.301	133360000	142	1.0401	P99999	Cytochrome c	610
4 hrs	NUDT21	O43809	0.760585	0.373389	0.283385	23.4242	23.3248	23.4504	23.6082	24.0026	23.4387	11255997	10507005	11462001	12787007	16808008	11369995		12	12	12	58.6	58.6	58.6	26.227	0	192.75	761690000	361	1.04427	O43809	Cleavage and polyadenylation specificity factor subunit 5	112
4 hrs	RPL22L1	Q6P5R6	0.883069	0.374574	0.22711	24.699	24.619	24.5139	24.7284	25.052	24.7328	27235988	25765998	23957012	27796010	34787020	27881988		3	3	3	25.4	25.4	25.4	14.606	0	29.278	1038000000	319	1.03322	Q6P5R6	60S ribosomal protein L22-like 1	757
4 hrs	CCT7	Q99832	0.73952	0.374854	-0.296755	23.3553	23.2016	23.1416	23.0556	23.1569	22.5957	10731005	9646896	9253399	8718398	9352406	6338302		26	26	26	61.5	61.5	61.5	59.366	0	323.31	1762500000	1243	-1.04474	Q99832	T-complex protein 1 subunit eta	883
4 hrs	DDX49	Q9Y6V7	1.29487	0.376809	0.162676	20.7818	20.6269	20.6843	20.8343	20.9347	20.8121	1.8028e+06	1619301	1.685e+06	1.8696e+06	2.0044e+06	1.841e+06		5	5	5	17	17	17	54.226	0	6.9048	46291000	20	1.02386	Q9Y6V7	Probable ATP-dependent RNA helicase DDX49	1044
4 hrs	HSPD1	P10809	0.517013	0.377779	-0.762308	21.0536	21.7383	22.9891	20.737	21.7733	20.9838	2176599	3.4986e+06	8.3255e+06	1.7477e+06	3584400	2.0738e+06		18	18	18	43.5	43.5	43.5	61.054	0	180.78	414780000	343	-1.02036	P10809	60 kDa heat shock protein, mitochondrial	258
4 hrs	PSMA7;PSMA8	O14818;Q8TAA3	0.699527	0.378835	-0.30793	21.4551	21.3822	21.4305	21.2826	21.3442	20.7172	2.875e+06	2.7333e+06	2.8263e+06	2550999	2.6623e+06	1.7238e+06		6	6	6	31	31	31	27.887	0	25.197	135290000	97	-1.02405	O14818;Q8TAA3	Proteasome subunit alpha type-7;Proteasome subunit alpha type-7-like	88
4 hrs	MRTO4	Q9UKD2	0.753614	0.37909	0.274629	19.7577	19.9055	19.9051	19.8997	20.4382	20.0543	886459	982091	981830	978160	1.4207e+06	1.0888e+06		5	5	5	29.7	29.7	29.7	27.56	0	12.798	35916000	47	1.02681	Q9UKD2	mRNA turnover protein 4 homolog	987
4 hrs	EIF3I	Q13347	0.642303	0.379299	0.355947	21.4243	21.2153	21.4441	21.9186	21.9923	21.2406	2.8142e+06	2.4346e+06	2.8532e+06	3.9643e+06	4.1719e+06	2.4778e+06		9	9	9	43.7	43.7	43.7	36.501	0	49.688	226400000	202	1.01649	Q13347	Eukaryotic translation initiation factor 3 subunit I	657
4 hrs	HMGN2	P05204	0.552374	0.379742	0.50887	27.4193	27.2459	27.7155	27.6912	27.4876	28.7285	179490064	159160048	220389872	216710032	188190112	444780256		7	7	7	53.3	53.3	53.3	9.3926	0	323.31	6376500000	666	1.00181	P05204	Non-histone chromosomal protein HMG-17	207
4 hrs	ATP5B	P06576	0.774857	0.380236	0.252076	23.4167	23.2757	23.3359	23.6853	23.7869	23.3124	11198006	10154995	10587995	13488998	14473008	10417004		18	18	18	52.4	52.4	52.4	56.559	0	218.82	1900800000	856	1.0087	P06576	ATP synthase subunit beta, mitochondrial	214
4 hrs	KCTD5	Q9NXV2	0.780861	0.380754	-0.240292	25.5203	25.4527	25.2092	25.2497	25.2692	24.9423	48124032	45920980	38789984	39895996	40438016	32237998		13	13	12	79.5	79.5	70.5	26.092	0	323.31	2127100000	750	-0.993359	Q9NXV2	BTB/POZ domain-containing protein KCTD5	957
4 hrs	SARNP	P82979	0.754067	0.381146	0.257969	20.5472	20.4864	20.5377	20.5991	21.0923	20.6538	1.5322e+06	1.469e+06	1.5222e+06	1.5884e+06	2.2357e+06	1.6497e+06		2	2	2	13.3	13.3	13.3	23.671	0	10.462	43490000	65	1.00293	P82979	SAP domain-containing ribonucleoprotein	601
4 hrs	RPL6	Q02878	0.496653	0.381577	-0.798335	19.4257	19.6344	21.4541	18.8386	19.5086	19.7721	704220	813870	2.873e+06	468790	745880	895330		8	8	8	33.3	33.3	33.3	32.728	0	67.544	288880000	231	-0.995985	Q02878	60S ribosomal protein L6	624
4 hrs	NKAP	Q8N5F7;Q5M9Q1	0.586262	0.382221	-0.398596	22.7686	22.4428	21.9265	22.0771	22.2308	21.6343	7145598	5700999	3986099	4.4244e+06	4922100	3.2551e+06		9	9	9	29.2	29.2	29.2	47.138	0	48.715	273040000	163	-0.987993	Q8N5F7	NF-kappa-B-activating protein	800
4 hrs	ANXA2;ANXA2P2	P07355;A6NMY6	0.701902	0.383554	0.282335	20.832	21.1921	21.337	21.6132	21.3077	21.2871	1.8666e+06	2.3959e+06	2.649e+06	3.208e+06	2.5958e+06	2.559e+06		11	11	11	39.8	39.8	39.8	38.604	0	77.858	216550000	213	0.996022	P07355;A6NMY6	Annexin A2;Putative annexin A2-like protein	224
4 hrs	ALKBH5	Q6P6C2	0.488332	0.389876	0.738178	19.4066	21.4033	21.1696	21.0643	21.4082	21.7215	694964	2.7735e+06	2.3587e+06	2192701	2.783e+06	3.4579e+06		3	3	3	16.2	16.2	16.2	44.255	0	52.037	88046000	48	0.973606	Q6P6C2	RNA demethylase ALKBH5	758
4 hrs	U2AF1;U2AF1L4	P0DN76;Q01081;Q8WU68	0.731115	0.399147	-0.242449	25.4713	25.4621	25.125	24.9315	25.2791	25.1204	46519016	46224012	36590980	31999018	40716976	36475980		10	10	10	39.2	39.2	39.2	27.872	0	323.31	2212200000	710	-0.962426	P0DN76;Q01081;Q8WU68	Splicing factor U2AF 35 kDa subunit;Splicing factor U2AF 26 kDa subunit	249
4 hrs	BCKDK	O14874	0.666049	0.404461	0.267569	22.8243	22.3197	22.4276	22.5967	22.8664	22.9112	7426501	5234901	5641400	6342904	7646698	7887802		5	5	5	18	18	18	46.36	0	101.62	272820000	151	0.948362	O14874	[3-methyl-2-oxobutanoate dehydrogenase [lipoamide]] kinase, mitochondrial	89
4 hrs	API5	Q9BZZ5	0.699914	0.406473	0.248137	21.0181	21.4031	21.0022	21.4854	21.4824	21.2	2.1236e+06	2.7731e+06	2.1004e+06	2.936e+06	2.9298e+06	2.409e+06		5	5	5	13.4	13.4	13.4	59.004	0	17.519	92252000	30	0.948363	Q9BZZ5	Apoptosis inhibitor 5	914
4 hrs	COA5	Q86WW8	0.643052	0.406844	-0.284973	22.3037	22.166	22.0263	21.5984	22.2244	21.8182	5.177e+06	4.7057e+06	4271400	3.1752e+06	4.9002e+06	3.6977e+06		4	4	4	54.1	54.1	54.1	8.3755	0	77.442	252740000	158	-0.949638	Q86WW8	Cytochrome c oxidase assembly factor 5	781
4 hrs	RPLP1	P05386	0.487116	0.407774	-0.634954	21.4855	21.9066	23.0957	21.0338	21.4823	22.0669	2.9361e+06	3.9315e+06	8963902	2.1468e+06	2.9297e+06	4393300		3	3	3	74.6	74.6	74.6	11.514	0	175.56	448480000	164	-0.951432	P05386	60S acidic ribosomal protein P1	208
4 hrs	PRDX1	Q06830	0.57835	0.416445	-0.330374	23.3296	23.4641	24.055	23.2585	23.5114	23.0878	10541999	11571995	17429006	10035000	11957003	8914702		12	12	9	70.9	70.9	55.8	22.11	0	133.44	964630000	502	-0.931952	Q06830	Peroxiredoxin-1	630
4 hrs	KLHDC4	Q8TBB5	0.71301	0.416848	0.232515	20.5757	20.2573	20.5543	20.4936	20.7286	20.8627	1562801	1.2533e+06	1.5398e+06	1.4763e+06	1737501	1.9068e+06		5	5	5	14.6	14.6	14.6	57.891	0	10.92	52271000	43	0.93383	Q8TBB5	Kelch domain-containing protein 4	819
4 hrs	NUCKS1	Q9H1E3	0.537069	0.417247	0.403415	24.1555	23.6016	23.6726	23.7645	24.142	24.7335	18686990	12729001	13370996	14249991	18512990	27895002		9	9	9	29.6	29.6	29.6	27.296	0	274.54	593810000	343	0.935191	Q9H1E3	Nuclear ubiquitous casein and cyclin-dependent kinase substrate 1	918
4 hrs	CALU	O43852	0.549114	0.419309	-0.361205	21.4133	21.4595	21.3213	20.4604	21.3204	21.3297	2.7928e+06	2.8838e+06	2620300	1.4428e+06	2.6186e+06	2.6356e+06		5	5	5	20.6	20.6	20.6	37.106	0	88.692	152970000	73	-0.923658	O43852	Calumenin	113
4 hrs	RPA3	P35244	0.721749	0.420503	-0.218395	22.7742	22.9289	22.5085	22.4056	22.5237	22.6271	7173104	7.9851e+06	5.9668e+06	5.5559e+06	6.0297e+06	6.4781e+06		5	5	5	54.5	54.5	54.5	13.569	0	15.669	214110000	71	-0.915973	P35244	Replication protein A 14 kDa subunit	403
4 hrs	RP9	Q8TA86	0.633092	0.423817	-0.257768	21.6243	21.331	21.3636	21.2929	21.3831	20.8696	3.2326e+06	2.638e+06	2698299	2569300	2734900	1.9159e+06		6	6	6	23.5	23.5	23.5	26.106	0	15.845	138620000	94	-0.909288	Q8TA86	Retinitis pigmentosa 9 protein	814
4 hrs	PSIP1	O75475	0.701768	0.424471	-0.2214	21.3087	20.9824	20.8422	20.8645	20.8617	20.743	2.5976e+06	2.0717e+06	1.8799e+06	1.9092e+06	1.9054e+06	1.7549e+06		4	4	4	10	10	10	60.103	0	54.65	52503000	72	-0.907782	O75475	PC4 and SFRS1-interacting protein	132
4 hrs	LRRC47	Q8N1G4	0.618116	0.439994	0.236245	20.922	21.0403	20.557	20.9114	21.2268	21.0898	1.9868e+06	2156500	1.5427e+06	1.9722e+06	2.4542e+06	2.2319e+06		8	8	8	18.7	18.7	18.7	63.472	0	14.227	131370000	58	0.869416	Q8N1G4	Leucine-rich repeat-containing protein 47	797
4 hrs	DNAJA2	O60884	0.517875	0.441516	-0.339259	20.079	20.9942	20.4956	20.0263	20.1224	20.4023	1.1076e+06	2.0887e+06	1.4784e+06	1.0679e+06	1.1414e+06	1.3858e+06		10	10	10	30.1	30.1	30.1	45.745	0	37.153	140500000	91	-0.875345	O60884	DnaJ homolog subfamily A member 2	127
4 hrs	DDX17	Q92841	0.58715	0.441519	-0.265726	20.9942	21.2582	20.9908	20.6667	21.1766	20.6027	2.0887e+06	2.5082e+06	2.0838e+06	1.6646e+06	2.3702e+06	1.5923e+06		13	7	7	20.9	11.9	11.9	80.272	0	44.923	106190000	106	-0.879819	Q92841	Probable ATP-dependent RNA helicase DDX17	840
4 hrs	PABPC1;PABPC3	P11940;Q9H361;Q4VXU2	0.542755	0.44204	-0.297421	20.7857	21.0759	21.3076	20.3814	20.9706	20.9249	1807701	2.2104e+06	2.5956e+06	1.3659e+06	2.0549e+06	1.9908e+06		11	11	7	23.7	23.7	14.5	70.67	0	108.29	257050000	205	-0.86942	P11940;Q9H361	Polyadenylate-binding protein 1;Polyadenylate-binding protein 3	264
4 hrs	MYL6	P60660;P14649	0.66512	0.442549	-0.222602	23.5537	23.3569	23.3939	23.0005	23.4746	23.1616	12312996	10743000	11022000	8391303	11655999	9382996		6	6	6	50.3	50.3	50.3	16.93	0	110.02	438630000	355	-0.88434	P60660	Myosin light polypeptide 6	513
4 hrs	RPL13	P26373	0.422818	0.443063	-0.760127	17.955	18.9282	20.1215	18.2104	19.0227	17.4911	254090	498820	1.1407e+06	303310	532590	184230		10	10	10	38.9	38.9	38.9	24.261	0	208.77	544580000	209	-0.876795	P26373	60S ribosomal protein L13	347
4 hrs	DCD	P81605	0.449095	0.443092	0.564974	23.3794	24.0165	24.6894	25.2938	24.5297	23.9568	10911996	16970000	27056004	41132992	24220000	16281991		4	4	4	35.5	35.5	35.5	11.284	0	280.04	1183800000	349	0.880945	P81605	Dermcidin;Survival-promoting peptide;DCD-1	599
4 hrs	PRPF38A	Q8NAV1	0.58374	0.443621	-0.255303	23.4018	23.2968	22.9637	23.0328	23.1737	22.6901	11083006	10304996	8180397	8581298	9461699	6.767e+06		10	10	10	31.7	31.7	31.7	37.476	0	84.324	513980000	268	-0.865181	Q8NAV1	Pre-mRNA-splicing factor 38A	805
4 hrs	SNRPA1	P09661	1.00021	0.446188	0.144421	20.5782	20.5822	20.5606	20.5971	20.727	20.8301	1.5655e+06	1.5699e+06	1.5465e+06	1.5862e+06	1735600	1.8642e+06		3	3	3	16.5	16.5	16.5	28.415	0	7.8223	57668000	45	0.861029	P09661	U2 small nuclear ribonucleoprotein A	240
4 hrs	CLNS1A	P54105	0.527545	0.447732	0.296959	23.4936	23.5981	23.1834	23.443	24.143	23.58	11810998	12698007	9526001	11404003	18525010	12540002		4	4	4	31.6	31.6	31.6	26.215	0	35.911	297630000	88	0.853997	P54105	Methylosome subunit pICln	491
4 hrs	SRSF7	Q16629	0.537655	0.447736	0.282751	22.7577	22.5538	22.6719	22.5299	23.3009	23.0009	7.0919e+06	6157198	6682299	6.0559e+06	10334002	8394100		6	5	5	24.4	24.4	24.4	27.366	0	27.497	289140000	137	0.851563	Q16629	Serine/arginine-rich splicing factor 7	724
4 hrs	RPL7A	P62424	0.388016	0.455681	-0.853917	18.7272	19.2591	21.5032	18.5498	19.7112	18.6668	433970	627430	2972502	383740	858370	416170		14	14	14	44.4	44.4	44.4	29.995	0	323.31	796070000	298	-0.831202	P62424	60S ribosomal protein L7a	550
4 hrs	C1QBP	Q07021	0.457934	0.457238	-0.388563	22.0483	21.8799	22.2461	21.0208	22.2239	21.7638	4.337e+06	3.8593e+06	4.9743e+06	2.1276e+06	4898600	3.5609e+06		4	4	4	26.2	26.2	26.2	31.362	0	81.116	185340000	127	-0.8336	Q07021	Complement component 1 Q subcomponent-binding protein, mitochondrial	632
4 hrs	RPS4X	P62701;Q8TD47;P22090	0.524029	0.457814	-0.279205	21.5832	21.8053	21.9794	21.5899	21.8172	21.1232	3141801	3.6649e+06	4.1349e+06	3156502	3.6952e+06	2284099		14	14	14	51.7	51.7	51.7	29.597	0	125.6	537810000	249	-0.835276	P62701	40S ribosomal protein S4, X isoform	552
4 hrs	RPLP0;RPLP0P6	P05388;Q8NHW5	0.364715	0.458022	-1.41932	17.6395	20.4407	22.6764	17.5415	20.0305	18.9266	204180	1.4232e+06	6.7029e+06	190770	1071000	498270		11	11	11	46.7	46.7	46.7	34.273	0	296.16	761350000	325	-0.822663	P05388;Q8NHW5	60S acidic ribosomal protein P0;60S acidic ribosomal protein P0-like	210
4 hrs	EEF1B2	P24534	0.751959	0.458057	-0.166301	23.3045	23.2544	23.2933	23.2018	23.2339	22.9177	10360006	10006001	10280000	9647700	9864798	7923495		4	4	4	24.4	24.4	24.4	24.763	0	75.488	345240000	126	-0.824883	P24534	Elongation factor 1-beta	335
4 hrs	HMGB2	P26583	0.543954	0.458405	0.242273	25.504	25.5194	25.2431	25.3153	25.8657	25.8122	47583992	48095980	39712024	41752000	61143992	58918980		15	13	13	42.1	32.1	32.1	24.033	0	279.49	4083300000	1184	0.816213	P26583	High mobility group protein B2	348
4 hrs	HNRNPA1;HNRNPA1L2	P09651;Q32P51	0.581368	0.458634	-0.225658	24.0855	24.0786	24.0073	23.498	24.0658	23.9306	17801000	17716994	16862004	11846999	17560008	15988999		10	10	10	33.1	33.1	33.1	38.746	0	323.31	757780000	343	-0.826448	P09651;Q32P51	Heterogeneous nuclear ribonucleoprotein A1;Heterogeneous nuclear ribonucleoprotein A1, N-terminally processed;Heterogeneous nuclear ribonucleoprotein A1-like 2	239
4 hrs	DYNLL1;DYNLL2	P63167;Q96FJ2	0.608621	0.4588	-0.203051	21.3303	21.4001	21.4703	21.317	20.9104	21.3642	2.6367e+06	2.7674e+06	2.9053e+06	2.6125e+06	1.9708e+06	2.6993e+06		3	3	3	49.4	49.4	49.4	10.366	0	8.3568	123150000	63	-0.813466	P63167;Q96FJ2	Dynein light chain 1, cytoplasmic;Dynein light chain 2, cytoplasmic	578
4 hrs	SUB1	P53999	0.614875	0.458956	-0.204006	28.8832	28.4728	28.4527	28.4416	28.4562	28.2989	495120192	372530208	367379968	364560160	368269888	330230208		15	15	15	66.9	66.9	66.9	14.395	0	323.31	20368000000	1708	-0.819374	P53999	Activated RNA polymerase II transcriptional coactivator p15	490
4 hrs	PRMT5	O14744	0.59628	0.47514	-0.196276	26.7133	26.457	26.403	26.4369	26.4431	26.1045	110030000	92118976	88736056	90846992	91236976	72147992		33	33	33	59.5	59.5	59.5	72.683	0	323.31	13394000000	2278	-0.793901	O14744	Protein arginine N-methyltransferase 5;Protein arginine N-methyltransferase 5, N-terminally processed	86
4 hrs	CIRBP	Q14011	0.518396	0.475865	0.238537	26.2928	25.9191	25.7163	25.9939	26.3445	26.3055	82209016	63450008	55129020	66825020	85207024	82934968		8	8	8	48.3	48.3	48.3	18.648	0	323.31	2359000000	514	0.789806	Q14011	Cold-inducible RNA-binding protein	668
4 hrs	NME1;NME2;NME2P1	P15531;P22392;O60361	0.394955	0.476954	-0.510567	21.6767	22.2185	23.2633	21.9798	22.3094	21.3375	3352202	4880203	10067996	4136099	5197599	2.6499e+06		4	4	4	34.2	34.2	34.2	17.149	0	64.197	268520000	153	-0.790219	P15531;P22392;O60361	Nucleoside diphosphate kinase A;Nucleoside diphosphate kinase B;Putative nucleoside diphosphate kinase	285
4 hrs	PHF6	Q8IWS0	0.626169	0.486748	0.17604	24.7125	24.505	24.3562	24.5547	24.7677	24.7794	27490994	23808988	21475008	24642992	28563996	28796010		19	19	19	69.6	69.6	69.6	41.29	0	323.31	2962800000	1149	0.777142	Q8IWS0	PHD finger protein 6	789
4 hrs	PRMT1	Q99873;Q9NR22	0.467687	0.48992	-0.270713	21.7299	21.3766	22.0002	21.1672	21.7588	21.3685	3478201	2.7227e+06	4.1949e+06	2354900	3548598	2.7075e+06		10	10	10	36.7	36.7	36.7	42.461	0	30.173	193800000	77	-0.772344	Q99873	Protein arginine N-methyltransferase 1	885
4 hrs	TBC1D10B	Q4KMP7	0.396852	0.491646	0.427418	21.4271	21.9083	21.0566	21.8753	22.5623	21.2367	2.8197e+06	3936098	2.181e+06	3847099	6.1932e+06	2.471e+06		7	7	7	12.7	12.7	12.7	87.198	0	23.845	126060000	120	0.769707	Q4KMP7	TBC1 domain family member 10B	736
4 hrs	GTF2I	P78347;Q86UP8;Q6EKJ0	0.623092	0.507505	0.166641	25.7594	25.6047	25.4563	25.7862	25.9095	25.6245	56798964	51025980	46035988	57867008	63029960	51730020		57	57	57	58.3	58.3	58.3	112.42	0	323.31	11435000000	4305	0.756477	P78347	General transcription factor II-I	594
4 hrs	EIF5B	O60841	0.443031	0.530774	0.258358	23.3985	23.0551	22.7109	23.0229	23.5407	23.376	11056999	8715298	6.8655e+06	8522697	12203007	10886002		16	16	16	19.3	19.3	19.3	138.83	0	175.4	593830000	356	0.737224	O60841	Eukaryotic translation initiation factor 5B	124
4 hrs	MCM5	P33992	0.478108	0.531612	0.224267	20.5017	20.5798	20.6585	21.0268	20.9778	20.4082	1.4847e+06	1.5673e+06	1.6551e+06	2.1365e+06	2.0652e+06	1.3915e+06		6	6	6	10.6	10.6	10.6	82.285	0	9.0607	61706000	41	0.738603	P33992	DNA replication licensing factor MCM5	397
4 hrs	HNRNPA2B1	P22626	0.491748	0.542533	-0.202942	22.9484	22.8782	22.7264	22.3193	22.7566	22.8683	8093904	7709400	6.9393e+06	5.2333e+06	7.0861e+06	7.6566e+06		10	10	10	35.1	35.1	35.1	37.429	0	63.364	507560000	291	-0.725131	P22626	Heterogeneous nuclear ribonucleoproteins A2/B1	323
4 hrs	TUBB8	Q3ZCM7	0.346088	0.543065	0.536748	21.7014	20.7129	22.4324	21.4683	22.8741	22.1146	3.4101e+06	1.7187e+06	5.6603e+06	2.9014e+06	7.6874e+06	4540999		11	2	2	24.5	7.4	7.4	49.775	0	173.87	648760000	110	0.722533	Q3ZCM7	Tubulin beta-8 chain	733
4 hrs	STK38	Q15208	0.501876	0.546343	-0.192595	25.9652	25.701	25.589	25.4777	25.805	25.3946	65508012	54546996	50470992	46725012	58625968	44109980		25	25	21	61.7	61.7	55.9	54.19	0	323.31	6609800000	2384	-0.719366	Q15208	Serine/threonine-protein kinase 38	700
4 hrs	RPS15A	P62244	0.566889	0.547381	0.161737	21.6172	21.4365	21.6405	21.7524	21.9012	21.5257	3.2168e+06	2.8381e+06	3.2691e+06	3532902	3.9167e+06	3019198		3	3	3	24.6	24.6	24.6	14.839	0.0011574	3.4274	140750000	28	0.713199	P62244	40S ribosomal protein S15a	536
4 hrs	PPIB	P23284	0.614081	0.547802	0.150195	29.2291	29.1277	28.9263	29.1583	29.3703	29.2051	629279616	586550400	510120160	599120064	693970176	618879744		23	23	23	66.7	66.7	66.7	23.742	0	323.31	49381000000	3896	0.715876	P23284	Peptidyl-prolyl cis-trans isomerase B	327
4 hrs	TXN2	Q99757	0.375702	0.550066	-0.357022	24.0839	23.9982	23.5094	22.8073	23.7405	23.9727	17781994	16756002	11941001	7339503	14015006	16462990		4	4	4	37.3	37.3	37.3	18.383	0	106.57	503540000	240	-0.716093	Q99757	Thioredoxin, mitochondrial	882
4 hrs	SNRPD2	P62316	0.399677	0.551027	0.275969	22.1705	21.3385	22.1529	22.0585	22.3638	22.0674	4.7204e+06	2.6517e+06	4.6631e+06	4.368e+06	5.3971e+06	4395002		3	3	3	24.6	24.6	24.6	13.527	0	13.713	110170000	66	0.703658	P62316	Small nuclear ribonucleoprotein Sm D2	548
4 hrs	TWISTNB	Q3B726	0.403835	0.552833	-0.27013	22.7161	23.0094	22.3366	22.0288	22.4927	22.7303	6890198	8443496	5.2963e+06	4.2788e+06	5901503	6.9581e+06		11	11	11	41.7	41.7	41.7	37.432	0	131.04	361910000	157	-0.704407	Q3B726	DNA-directed RNA polymerase I subunit RPA43	731
4 hrs	CCT2	P78371	0.519686	0.554677	-0.169671	24.7396	24.5807	24.5433	24.3898	24.7014	24.2634	28014006	25091014	24450000	21982012	27280998	20137990		32	32	32	72.1	72.1	72.1	57.488	0	323.31	2730700000	1425	-0.697121	P78371	T-complex protein 1 subunit beta	595
4 hrs	RBM3	P98179	0.388729	0.556898	-0.27382	27.4383	27.8333	27.1138	26.9926	26.9601	27.6112	181869904	239140064	145229952	133529944	130560056	205019920		8	8	8	61.1	61.1	61.1	17.17	0	323.31	4754000000	673	-0.689909	P98179	RNA-binding protein 3	609
4 hrs	THRAP3	Q9Y2W1	0.417588	0.557344	-0.229543	22.4194	21.982	21.9957	21.5582	22.1912	21.959	5609398	4.1422e+06	4.1818e+06	3087999	4788800	4.0767e+06		16	16	15	20.5	20.5	20.5	108.66	0	105.77	333150000	221	-0.687086	Q9Y2W1	Thyroid hormone receptor-associated protein 3	1014
4 hrs	SRSF1	Q07955	0.516095	0.557347	0.168004	22.8716	22.6679	22.5955	22.6468	23.0018	22.9904	7.6744e+06	6663702	6.3375e+06	6.567e+06	8398995	8.3331e+06		8	8	8	40.7	40.7	40.7	27.744	0	40.909	401480000	269	0.691854	Q07955	Serine/arginine-rich splicing factor 1	634
4 hrs	MRRF	Q96E11	0.496235	0.559135	0.175562	22.089	21.9923	21.8504	22.1086	22.4108	21.9391	4461301	4172099	3781199	4522097	5576103	4.0209e+06		9	9	9	45	45	45	29.277	0	40.305	347180000	217	0.690127	Q96E11	Ribosome-recycling factor, mitochondrial	853
4 hrs	KCTD2	Q14681	0.398229	0.559548	-0.248182	23.2123	22.7754	22.3853	22.3206	22.639	22.6689	9718699	7.1792e+06	5.4784e+06	5.238e+06	6531698	6.6683e+06		6	5	5	45.6	37.6	37.6	28.527	0	71.132	368600000	269	-0.68259	Q14681	BTB/POZ domain-containing protein KCTD2	687
4 hrs	HNRNPM	P52272	0.337102	0.566576	-0.381318	20.3619	20.9668	21.0476	19.8233	21.2098	20.1993	1.3475e+06	2.0495e+06	2.1675e+06	927680	2.4254e+06	1.2039e+06		17	17	17	29.6	29.6	29.6	77.515	0	104.61	471210000	206	-0.672367	P52272	Heterogeneous nuclear ribonucleoprotein M	480
4 hrs	PIP	P12273	0.326995	0.573542	0.415892	21.6683	22.0706	22.8055	23.3606	21.99	22.4414	3.3327e+06	4404699	7.3308e+06	10771002	4.1654e+06	5.6956e+06		9	9	9	63	63	63	16.572	0	168.88	569080000	331	0.667605	P12273	Prolactin-inducible protein	267
4 hrs	SRRM1	Q8IYB3	0.382446	0.573914	-0.248948	22.3949	22.5251	22.303	21.6493	22.2807	22.5463	5.5149e+06	6035802	5.1746e+06	3289100	5.095e+06	6124998		5	5	5	9.8	9.8	9.8	102.33	0	55.683	211850000	160	-0.66614	Q8IYB3	Serine/arginine repetitive matrix protein 1	794
4 hrs	PSMB6	P28072	0.39151	0.575963	-0.230753	21.0815	20.9476	20.8467	20.9254	21.0065	20.2518	2.219e+06	2.0224e+06	1.8858e+06	1.9914e+06	2106600	1.2485e+06		4	4	4	29.3	29.3	29.3	25.357	0	6.561	67770000	54	-0.661801	P28072	Proteasome subunit beta type-6	363
4 hrs	HSPA5	P11021	0.361164	0.57632	-0.278025	20.6985	20.8898	21.6634	20.7826	21.0362	20.5989	1.7017e+06	1.9429e+06	3.3215e+06	1.8038e+06	2150399	1588101		17	16	16	35.8	35.8	35.8	72.332	0	247.19	467570000	355	-0.660317	P11021	78 kDa glucose-regulated protein	260
4 hrs	HSPA8	P11142;P54652	0.343053	0.577324	-0.330954	22.8661	22.8276	23.9308	22.9088	23.1543	22.5686	7645303	7443998	15992001	7.875e+06	9335704	6.2205e+06		32	28	26	60.5	56	54.6	70.897	0	323.31	2177400000	840	-0.662714	P11142	Heat shock cognate 71 kDa protein	261
4 hrs	SNRPD3	P62318	0.701843	0.577551	0.114873	23.1901	23.224	23.2611	23.3606	23.4526	23.2066	9570005	9797705	10053006	10771002	11480002	9679999		5	5	5	53.2	53.2	53.2	13.916	0	33.348	358320000	96	0.657731	P62318	Small nuclear ribonucleoprotein Sm D3	549
4 hrs	RPL12	P30050	0.401734	0.593295	0.198009	22.1175	22.3694	22.6019	22.4604	22.865	22.3574	4.5502e+06	5.4183e+06	6.3659e+06	5771001	7.6395e+06	5373503		6	6	6	54.5	54.5	54.5	17.818	0	323.31	900970000	417	0.641369	P30050	60S ribosomal protein L12	375
4 hrs	FAM98B	Q52LJ0	0.476538	0.601221	0.149325	20.6442	20.6865	20.343	20.5992	20.8691	20.6534	1.6388e+06	1.6876e+06	1.33e+06	1588500	1.9152e+06	1649301		3	3	3	11.2	11.2	11.2	37.19	0	26.164	48770000	113	0.632807	Q52LJ0	Protein FAM98B	737
4 hrs	RPS8	P62241	0.312975	0.60487	-0.351711	21.141	21.1431	22.0113	21.2783	21.5738	20.3883	2.3125e+06	2.3159e+06	4227199	2543301	3.1214e+06	1.3724e+06		9	9	9	51	51	51	24.205	0	323.31	741770000	369	-0.628938	P62241	40S ribosomal protein S8	535
4 hrs	SBDS	Q9Y3A5	0.588309	0.607619	0.118628	20.9496	20.7638	21.0179	21.0922	20.9339	21.0609	2.0251e+06	1780399	2.1233e+06	2.2356e+06	2.0033e+06	2187599		4	4	4	22.8	22.8	22.8	28.763	0	10.204	78125000	18	0.624245	Q9Y3A5	Ribosome maturation protein SBDS	1020
4 hrs	NUFIP2	Q7Z417	0.500189	0.628089	0.12811	22.6275	22.295	22.5013	22.5025	22.696	22.6096	6.4796e+06	5146099	5937000	5941900	6.7949e+06	6.4e+06		5	5	5	9.6	9.6	9.6	76.12	0	88.105	160000000	231	0.604595	Q7Z417	Nuclear fragile X mental retardation-interacting protein 2	773
4 hrs	HNRNPD	Q14103	0.316653	0.633656	-0.267522	22.2217	22.2577	22.9551	21.8297	22.6821	22.1201	4890899	5.0147e+06	8.1317e+06	3.7273e+06	6.7298e+06	4558503		3	3	3	11.8	11.8	11.8	38.434	0	13.908	144230000	71	-0.600088	Q14103	Heterogeneous nuclear ribonucleoprotein D0	670
4 hrs	TUBB	P07437;A6NNZ2;Q9H4B7	0.359126	0.643794	-0.184462	24.3313	24.3446	24.5353	24.1279	24.6087	23.9213	21108012	21302996	24314998	18332002	25583010	15886007		25	6	5	71.6	19.6	16.2	49.67	0	323.31	6354000000	942	-0.587381	P07437	Tubulin beta chain	225
4 hrs	RPS27	P42677	0.450773	0.648054	-0.13074	25.0701	25.1591	24.8676	24.7245	25.021	24.9591	35225992	37466992	30613008	27721988	34047008	32617022		6	6	3	73.8	73.8	15.5	9.461	0	66.688	1661900000	487	-0.58141	P42677	40S ribosomal protein S27	437
4 hrs	DNAJC9	Q8WXX5	0.532823	0.673839	-0.103676	21.0275	21.0894	20.9899	20.9351	21.0701	20.7906	2.1375e+06	2.2312e+06	2.0825e+06	2.0049e+06	2.2015e+06	1.8138e+06		3	3	3	16.5	16.5	16.5	29.909	0	6.8434	70377000	32	-0.558155	Q8WXX5	DnaJ homolog subfamily C member 9	832
4 hrs	NSRP1	Q9H0G5	0.293911	0.686206	-0.222141	25.0011	24.5457	24.3715	24.0013	24.4116	24.839	33579992	24490990	21704006	16791994	22316004	30012016		19	19	19	31	31	31	66.389	0	283.37	2174300000	800	-0.546943	Q9H0G5	Nuclear speckle splicing regulatory protein 1	916
4 hrs	CCT8	P50990	0.379835	0.688191	-0.135045	24.2144	24.0688	24.1444	24.2618	23.9949	23.7658	19464992	17597006	18542996	20115000	16718009	14262997		38	38	38	77.9	77.9	77.9	59.62	0	323.31	2680100000	1474	-0.541577	P50990	T-complex protein 1 subunit theta	472
4 hrs	WDR83	Q9BRX9	0.350944	0.694606	0.144267	21.8251	21.4378	21.3694	21.8422	21.708	21.5149	3.7155e+06	2.8407e+06	2.7092e+06	3759799	3.4258e+06	2.9967e+06		9	9	9	41.3	41.3	41.3	34.342	0	32.646	192470000	206	0.532864	Q9BRX9	WD repeat domain-containing protein 83	893
4 hrs	SAP30BP	Q9UHR5	0.344204	0.695503	0.150004	22.0552	22.2772	21.9511	22.4621	22.3213	21.95	4.3579e+06	5.0829e+06	4.0544e+06	5.778e+06	5240697	4.0515e+06		4	4	4	17.2	17.2	17.2	33.87	0	21.095	194460000	116	0.534766	Q9UHR5	SAP30-binding protein	977
4 hrs	VCP	P55072	0.359445	0.69808	-0.134009	21.8734	22.1193	22.2274	21.9226	22.146	21.7495	3.8418e+06	4.556e+06	4.9102e+06	3975100	4640900	3.5257e+06		20	20	20	35.6	35.6	35.6	89.321	0	119.6	549680000	358	-0.524744	P55072	Transitional endoplasmic reticulum ATPase	495
4 hrs	RBM39	Q14498	0.31569	0.700007	0.159697	23.4817	22.9695	22.9204	23.231	23.4825	23.1373	11714008	8.2133e+06	7.9382e+06	9844994	11720003	9226195		14	14	14	30	30	30	59.379	0	323.31	810770000	526	0.520239	Q14498	RNA-binding protein 39	681
4 hrs	CCT3	P49368	0.373219	0.700421	-0.121161	24.7962	24.609	24.6826	24.7943	24.5673	24.3627	29132986	25588996	26927004	29095994	24858994	21572014		26	26	26	51	51	51	60.533	0	216.22	2885000000	1141	-0.513326	P49368	T-complex protein 1 subunit gamma	463
4 hrs	PUF60	Q9UHX1	0.337316	0.700542	0.139169	24.2223	23.9335	23.7503	24.0583	24.3019	23.9634	19572004	16020993	14110997	17469008	20681998	16357009		18	18	18	43.3	43.3	43.3	59.875	0	323.31	1885600000	1040	0.51469	Q9UHX1	Poly(U)-binding-splicing factor PUF60	980
4 hrs	RTCB	Q9Y3I0	0.354829	0.700637	0.136534	22.5733	22.2352	22.6472	22.4545	22.618	22.7927	6.2407e+06	4.9369e+06	6568597	5747397	6437098	7266098		13	13	13	31.5	31.5	31.5	55.21	0	55.152	447330000	228	0.524988	Q9Y3I0	tRNA-splicing ligase RtcB homolog	1025
4 hrs	WDR77	Q9BQA1	0.326946	0.702289	-0.146983	26.6703	26.4079	26.1442	26.2771	26.4341	26.0703	106799952	89033944	74164040	81317976	90670008	70458040		16	16	16	66.1	66.1	66.1	36.724	0	323.31	8668900000	2358	-0.516008	Q9BQA1	Methylosome protein 50	888
4 hrs	NPM1	P06748	0.258871	0.702699	-0.237782	23.9806	24.0678	24.5015	23.4301	23.8511	24.5554	16552995	17584006	23751988	11301999	15131997	24654986		6	6	6	24.1	24.1	24.1	32.575	0	111.1	603290000	279	-0.510633	P06748	Nucleophosmin	218
4 hrs	PPM1B	O75688;P35813	0.391559	0.703109	-0.110345	25.7272	25.6544	25.5532	25.4034	25.748	25.4522	55545004	52814000	49234016	44379996	56355036	45907988		22	22	22	54.3	54.3	54.3	52.642	0	323.31	3496700000	1515	-0.504083	O75688	Protein phosphatase 1B	135
4 hrs	DSC1	Q08554	0.258683	0.704161	0.232008	19.7978	21.0147	20.4651	20.5383	20.7339	20.7014	911431	2.1186e+06	1.4475e+06	1.5228e+06	1743901	1.7051e+06		8	8	8	12.4	12.4	12.4	99.986	0	82.212	106370000	84	0.50767	Q08554	Desmocollin-1	637
4 hrs	HN1L	Q9H910	0.417073	0.704822	0.104123	21.0273	21.2067	21.03	21.199	21.3413	21.036	2.1372e+06	2.4202e+06	2.1412e+06	2.4074e+06	2.6568e+06	2150200		3	3	3	23.7	23.7	23.7	20.063	0	7.3853	77960000	53	0.504732	Q9H910	Hematological and neurological expressed 1-like protein	928
4 hrs	CASP14	P31944	0.207193	0.720452	-0.522734	18.5631	19.6417	19.5997	19.3675	16.9533	19.9154	387304	817980	794480	676390	126900	988880		14	14	14	55.4	55.4	55.4	27.679	0	91.125	114660000	86	-0.485868	P31944	Caspase-14;Caspase-14 subunit p17, mature form;Caspase-14 subunit p10, mature form;Caspase-14 subunit p20, intermediate form;Caspase-14 subunit p8, intermediate form	389
4 hrs	ZRANB2	O95218	0.281112	0.722998	0.159886	21.5265	21.6844	21.5233	21.9498	21.9714	21.2927	3020799	3.3702e+06	3.0142e+06	4.0508e+06	4112000	2.5689e+06		7	7	7	25.8	25.8	25.8	37.404	0	15.015	174030000	139	0.486019	O95218	Zinc finger Ran-binding domain-containing protein 2	149
4 hrs	RPS27L	Q71UM5	0.33693	0.726674	0.115719	22.225	22.4903	22.24	22.2281	22.6165	22.4579	4902299	5.892e+06	4.9535e+06	4912901	6.4306e+06	5.7609e+06		5	2	2	73.8	15.5	15.5	9.4771	0.0013055	5.0538	175890000	64	0.478531	Q71UM5	40S ribosomal protein S27-like	767
4 hrs	SRSF2	Q01130;Q9BRL6	0.260427	0.728836	0.179253	26.3262	26.1042	25.8229	25.8115	26.5826	26.397	84132976	72137024	59356972	58887988	100500024	88365992		7	7	7	29.9	29.9	29.9	25.476	0	323.31	3504600000	1238	0.478994	Q01130	Serine/arginine-rich splicing factor 2	618
4 hrs	MFAP1	P55081;Q00653	0.344225	0.729182	0.111053	24.6179	24.3937	24.3056	24.7414	24.4689	24.4401	25746998	22041000	20735990	28047990	23221010	22760986		15	15	15	33	33	33	51.958	0	323.31	1592100000	691	0.475346	P55081	Microfibrillar-associated protein 1	496
4 hrs	C19orf43	Q9BQ61	0.270426	0.737872	0.151328	22.4728	22.1919	21.7886	22.4349	22.3746	22.0977	5821000	4.7911e+06	3.6225e+06	5670098	5.4379e+06	4488302		8	8	8	44.9	44.9	44.9	18.419	0	41.327	272690000	327	0.466936	Q9BQ61	Uncharacterized protein C19orf43	886
4 hrs	EEF1D	P29692	0.312789	0.741848	-0.116114	21.7062	21.8925	22.0774	21.7211	21.9831	21.6235	3.4215e+06	3.893e+06	4425502	3.4571e+06	4145400	3230900		6	6	6	29.5	29.5	29.5	31.121	0	100.3	222040000	155	-0.461351	P29692	Elongation factor 1-delta	370
4 hrs	IGF2BP1	Q9NZI8	0.242982	0.751643	-0.16901	20.5908	20.6561	20.9848	20.77	20.8685	20.0862	1.5792e+06	1.6524e+06	2.0752e+06	1.7881e+06	1.9145e+06	1.1131e+06		7	7	6	16.8	16.8	15.1	63.48	0	91.36	118890000	102	-0.451202	Q9NZI8	Insulin-like growth factor 2 mRNA-binding protein 1	961
4 hrs	TMA16	Q96EY4	0.295398	0.752321	0.119549	24.9731	24.9045	24.6099	24.7236	25.1355	24.987	32933990	31405010	25605004	27704986	36858992	33252984		10	10	10	41.4	41.4	41.4	23.864	0	143.57	1668400000	459	0.45276	Q96EY4	Translation machinery-associated protein 16	855
4 hrs	PSMB1	P20618	0.264073	0.753651	-0.137621	20.5221	20.8897	20.9303	20.9651	20.4435	20.5207	1.5058e+06	1.9428e+06	1998300	2.047e+06	1.426e+06	1.5043e+06		6	6	6	33.6	33.6	33.6	26.489	0	8.8081	78547000	30	-0.446791	P20618	Proteasome subunit beta type-1	313
4 hrs	ABCF1	Q8NE71	0.34342	0.757988	-0.0938727	22.6967	22.4352	22.3133	22.3805	22.3892	22.394	6798302	5.6711e+06	5.2116e+06	5.4601e+06	5492997	5511299		13	13	13	19.1	19.1	19.1	95.925	0	136.36	359320000	300	-0.440343	Q8NE71	ATP-binding cassette sub-family F member 1	811
4 hrs	RIOK1	Q9BRS2	0.30772	0.760199	0.105732	23.3554	23.0773	22.9476	23.1119	23.3601	23.2255	10731998	8850396	8089197	9065000	10767001	9807800		19	19	19	39.6	39.6	39.6	65.582	0	212.34	906890000	459	0.440415	Q9BRS2	Serine/threonine-protein kinase RIO1	892
4 hrs	NMT1	P30419;O60551	0.374125	0.761792	0.0842845	22.5074	22.3663	22.24	22.3567	22.4657	22.5441	5961997	5.4067e+06	4.9533e+06	5370797	5.7922e+06	6115798		10	10	10	22.4	22.4	22.4	56.806	0	323.31	320150000	305	0.43349	P30419	Glycylpeptide N-tetradecanoyltransferase 1	380
4 hrs	TOP1	P11387	0.1913	0.768615	0.28546	26.4547	26.1836	26.0875	25.5161	26.6125	27.4536	91971000	76215968	71304984	47984008	102599992	183810000		8	8	8	12	12	12	90.725	0	323.31	2336000000	472	0.425032	P11387	DNA topoisomerase 1	262
4 hrs	TUBB4B	P68371	0.277266	0.774673	-0.104594	24.4927	24.3437	24.6689	24.506	24.5259	24.1596	23606012	21289988	26673986	23825016	24156012	18740010		28	28	2	76.6	76.6	3.6	49.83	0	323.31	16428000000	3693	-0.415751	P68371	Tubulin beta-4B chain	590
4 hrs	DDX46	Q7L014	0.336788	0.775792	-0.085062	22.0693	22.0731	21.779	21.9617	21.865	21.8395	4400601	4412398	3598502	4.0844e+06	3.8197e+06	3.7526e+06		19	19	19	22.2	22.2	22.2	117.36	0	37.998	371300000	241	-0.416385	Q7L014	Probable ATP-dependent RNA helicase DDX46	769
4 hrs	S100A7;S100A7A	P31151;Q86SG5	0.173132	0.781742	0.337772	19.0998	20.453	21.3726	20.3963	20.2391	21.3034	561855	1.4354e+06	2.7152e+06	1380100	1.2376e+06	2587900		7	7	7	59.4	59.4	59.4	11.471	0	47.553	108460000	65	0.402731	P31151;Q86SG5	Protein S100-A7;Protein S100-A7A	384
4 hrs	GRN	P28799	0.193529	0.782107	-0.20904	23.2141	22.6714	22.538	22.6592	23.1883	21.9488	9730604	6.68e+06	6.0899e+06	6.6238e+06	9558195	4.0482e+06		4	4	4	10.5	10.5	10.5	63.544	0	187.77	210160000	155	-0.40642	P28799	Granulins;Acrogranin;Paragranulin;Granulin-1;Granulin-2;Granulin-3;Granulin-4;Granulin-5;Granulin-6;Granulin-7	365
4 hrs	RPS2	P15880	0.186332	0.782426	0.216079	20.6038	20.4321	21.753	21.355	21.24	20.8421	1.5935e+06	1.4147e+06	3.5344e+06	2.6822e+06	2.4768e+06	1.8797e+06		12	12	12	47.4	47.4	47.4	31.324	0	137.09	659140000	265	0.398053	P15880	40S ribosomal protein S2	286
4 hrs	CDV3	Q9UKY7	0.197754	0.784275	0.178688	22.3996	22.0813	21.5253	21.9675	22.6512	21.9235	5.533e+06	4437401	3018300	4.101e+06	6587199	3.9777e+06		4	4	4	36.4	36.4	36.4	27.335	0	112	140270000	161	0.399285	Q9UKY7	Protein CDV3 homolog	988
4 hrs	RPS18	P62269	0.179418	0.784723	-0.295823	19.8857	19.6584	21.1351	19.695	20.759	19.3378	968680	827510	2.3031e+06	848770	1.7745e+06	662590		7	7	7	35.5	35.5	35.5	17.718	0	26.587	324380000	187	-0.406988	P62269	40S ribosomal protein S18	541
4 hrs	DDX5	P17844	0.346748	0.792475	0.0682786	23.477	23.6023	23.4377	23.5624	23.6916	23.4679	11676003	12734994	11362001	12388008	13547995	11602004		18	17	12	32.1	30.3	21.5	69.147	0	124.74	1076200000	510	0.375891	P17844	Probable ATP-dependent RNA helicase DDX5	296
4 hrs	EIF1	P41567	0.223367	0.793149	-0.106942	22.4834	22.4186	22.0576	21.951	22.3161	22.3716	5863799	5606099	4.3651e+06	4.0543e+06	5.2217e+06	5426597		9	9	5	81.4	81.4	46	12.732	0	61.264	343440000	247	-0.372689	P41567	Eukaryotic translation initiation factor 1	434
4 hrs	HIST1H1C;HIST1H1D	P16403;P16402;Q02539;P22492;P16401	0.183973	0.795056	-0.170671	21.8246	22.0207	22.7123	22.2409	22.2484	21.5564	3.7141e+06	4.255e+06	6.8721e+06	4.9564e+06	4.9823e+06	3.084e+06		11	11	3	35.2	35.2	9.9	21.364	0	36.735	652320000	272	-0.376148	P16403;P16402	Histone H1.2;Histone H1.3	290
4 hrs	ERH	P84090	0.214632	0.795833	-0.119001	26.182	26.1064	25.8363	25.7143	26.2981	25.7553	76129960	72244016	59910980	55052980	82509976	56637968		4	4	4	41.3	41.3	41.3	12.259	0	323.31	1679700000	574	-0.377298	P84090	Enhancer of rudimentary homolog	604
4 hrs	TCP1	P17987	0.222555	0.796904	-0.101254	23.7145	23.5516	23.5593	23.7131	23.6373	23.1711	13764992	12295005	12360998	13752004	13047999	9445102		29	29	29	61.3	61.3	61.3	60.343	0	293.78	1916400000	989	-0.364791	P17987	T-complex protein 1 subunit alpha	298
4 hrs	SRSF11	Q05519	0.181567	0.797887	-0.151724	22.8499	23.1266	22.0687	22.5361	22.5785	22.4754	7559699	9157801	4.399e+06	6082102	6263398	5831298		4	4	4	12.4	12.4	12.4	53.542	0	14.152	179680000	80	-0.362854	Q05519	Serine/arginine-rich splicing factor 11	629
4 hrs	PPIL3	Q9H2H8	0.249643	0.798442	-0.0941194	23.8189	23.7674	23.6481	23.3703	23.7743	23.8074	14798003	14278996	13146003	10842997	14347991	14681005		5	5	5	41.6	41.6	41.6	18.154	0	60.773	408160000	208	-0.377442	Q9H2H8	Peptidyl-prolyl cis-trans isomerase-like 3	919
4 hrs	PRPF38B	Q5VTL8	0.256086	0.799106	-0.0841726	23.269	23.1248	22.9753	23.201	23.0575	22.8581	10107994	9146705	8.2462e+06	9642497	8729701	7.6029e+06		16	16	16	37.2	37.2	37.2	64.467	0	94.939	714530000	331	-0.364923	Q5VTL8	Pre-mRNA-splicing factor 38B	751
4 hrs	CACYBP	Q9HB71	0.239456	0.799239	-0.100858	22.0122	22.2195	22.3928	21.9343	22.3482	22.0394	4.2298e+06	4.8834e+06	5.5069e+06	4.0075e+06	5339299	4310298		7	7	7	43.4	43.4	43.4	26.21	0	112.4	213170000	91	-0.379236	Q9HB71	Calcyclin-binding protein	930
4 hrs	MANF	P55145	0.256756	0.800956	0.0843614	24.6338	24.5665	24.2899	24.4725	24.731	24.5398	26033008	24844996	20510994	23277998	27846990	24390014		10	10	10	47.3	47.3	47.3	20.7	0	308.92	1743800000	726	0.365746	P55145	Mesencephalic astrocyte-derived neurotrophic factor	497
4 hrs	EIF4H	Q15056	0.30552	0.804151	0.0674362	21.7158	21.5829	21.5785	21.5396	21.7917	21.7482	3444302	3.1412e+06	3131699	3.0484e+06	3.6304e+06	3.5225e+06		5	5	5	29.8	29.8	29.8	27.385	0	57.215	138940000	91	0.355129	Q15056	Eukaryotic translation initiation factor 4H	697
4 hrs	HNRNPK	P61978	0.212142	0.808278	-0.0966543	23.8067	24.002	24.0984	23.5759	24.0962	23.9449	14672991	16800012	17960994	12503995	17933992	16148990		14	14	14	42.5	42.5	42.5	50.976	0	323.31	974600000	595	-0.349248	P61978	Heterogeneous nuclear ribonucleoprotein K	530
4 hrs	LUC7L	Q9NQ29	0.190916	0.82173	0.101397	23.3448	23.1765	22.7392	23.1558	23.3645	23.0443	10653005	9480005	7001502	9345398	10800005	8650097		15	8	8	40.4	23.7	23.7	43.727	0	282.87	489790000	216	0.334201	Q9NQ29	Putative RNA-binding protein Luc7-like 1	937
4 hrs	LSM4	Q9Y4Z0	0.16201	0.82256	-0.131346	22.2972	22.2784	21.5488	21.7792	22.2646	21.6865	5.1537e+06	5.087e+06	3.0678e+06	3.5992e+06	5038599	3.375e+06		1	1	1	11.5	11.5	11.5	15.35	0.0011641	3.475	101430000	82	-0.324549	Q9Y4Z0	U6 snRNA-associated Sm-like protein LSm4	1029
4 hrs	SFPQ	P23246	0.242137	0.822941	-0.0736243	23.0821	22.8058	22.8187	22.6784	22.8595	22.9479	8880002	7.332e+06	7.3982e+06	6.7126e+06	7609998	8.0909e+06		10	9	9	16.7	15.6	15.6	76.149	0	95.789	366680000	201	-0.334695	P23246	Splicing factor, proline- and glutamine-rich	326
4 hrs	RPLP2	P05387	0.150732	0.823338	-0.184353	22.2491	22.4855	23.3961	21.9467	22.8912	22.7397	4984798	5.8722e+06	11039004	4.0422e+06	7.7794e+06	7003696		7	7	7	80.9	80.9	80.9	11.665	0	248.68	1252900000	401	-0.331505	P05387	60S acidic ribosomal protein P2	209
4 hrs	DDB1	Q16531	0.193026	0.82513	-0.0913728	21.1615	20.919	20.9685	21.2	20.9479	20.6271	2.3456e+06	1982700	2.0519e+06	2.409e+06	2.0227e+06	1.6195e+06		24	24	24	29	29	29	126.97	0	108.35	470280000	292	-0.32456	Q16531	DNA damage-binding protein 1	721
4 hrs	TXNDC12	O95881	0.173838	0.825287	0.112549	27.4953	27.2334	27.1327	27.7445	27.4644	26.9901	189189952	157790032	147149904	224870064	185190096	133299936		8	8	8	66.9	66.9	66.9	19.206	0	323.31	8537400000	1345	0.325985	O95881	Thioredoxin domain-containing protein 12	158
4 hrs	CCNT2	O60583	0.191601	0.834479	-0.0822004	21.8099	21.517	21.4363	21.3537	21.74	21.423	3.6765e+06	3.0009e+06	2.8378e+06	2.6798e+06	3502501	2.8116e+06		4	4	4	8.6	8.6	8.6	81.028	0	103.7	96029000	102	-0.310924	O60583	Cyclin-T2	118
4 hrs	S100A8	P05109	0.122294	0.838099	0.385087	20.6445	20.4177	22.6151	23.3508	20.2538	21.2279	1.6391e+06	1.4007e+06	6424303	10698000	1.2503e+06	2455999		3	3	3	31.2	31.2	31.2	10.834	0	76.672	164030000	65	0.308038	P05109	Protein S100-A8;Protein S100-A8, N-terminally processed	203
4 hrs	RSRC2	Q7L4I2	0.166514	0.853147	-0.0869923	22.7662	22.4784	22.5454	22.6583	22.7131	22.1577	7133799	5.8435e+06	6.1211e+06	6619404	6875702	4.6787e+06		11	11	11	28.8	28.8	28.8	50.559	0	122.89	572080000	512	-0.292955	Q7L4I2	Arginine/serine-rich coiled-coil protein 2	771
4 hrs	AZGP1	P25311	0.119612	0.855429	0.284009	19.6002	18.7063	19.5275	20.9065	18.0866	19.6929	794786	427710	755710	1.9655e+06	278370	847510		12	12	12	48.7	48.7	48.7	34.258	0	58.356	103470000	45	0.294164	P25311	Zinc-alpha-2-glycoprotein	337
4 hrs	MESDC2	Q14696	0.148584	0.860409	0.0964921	22.5127	22.475	22.3356	23.0091	22.3043	22.2994	5.9839e+06	5829903	5.2929e+06	8441598	5179202	5.1617e+06		5	5	5	30.8	30.8	30.8	26.076	0	69.901	190190000	119	0.282291	Q14696	LDLR chaperone MESD	689
4 hrs	SLU7	O95391	0.183338	0.863292	0.0639184	20.3347	20.0434	20.0208	20.2544	20.309	20.0273	1.3224e+06	1.0806e+06	1.0638e+06	1.2508e+06	1.299e+06	1.0686e+06		4	4	4	8.5	8.5	8.5	68.386	0	12.278	44984000	65	0.274466	O95391	Pre-mRNA-splicing factor SLU7	151
4 hrs	YBX1	P67809;Q9Y2T7	0.100513	0.864063	-0.343181	18.3329	20.0566	21.1021	17.6558	20.5945	20.2117	330180	1.0905e+06	2250899	206500	1.5833e+06	1.2143e+06		11	11	8	47.8	47.8	42.9	35.924	0	323.31	539390000	379	-0.258843	P67809	Nuclease-sensitive element-binding protein 1	585
4 hrs	SNRPE	P62304	0.138546	0.864913	-0.103479	21.8547	21.9501	22.6123	22.3148	21.895	21.8969	3.7924e+06	4.0518e+06	6.4119e+06	5216903	3.9e+06	3.905e+06		2	2	2	25	25	25	10.803	0.0013423	5.5688	123210000	49	-0.275118	P62304	Small nuclear ribonucleoprotein E	545
4 hrs	RPA2	P15927	0.126041	0.865384	-0.124094	22.2639	22.4367	21.8529	21.4771	22.1397	22.5643	5.0362e+06	5676999	3.7876e+06	2.9192e+06	4620703	6.2022e+06		5	5	5	35.2	35.2	35.2	29.247	0	49.902	141520000	103	-0.269399	P15927	Replication protein A 32 kDa subunit	288
4 hrs	U2AF2	P26368	0.145336	0.866658	-0.0765896	25.8206	25.8249	25.3866	25.3396	25.7113	25.7515	59263032	59439032	43866020	42460016	54937012	56489976		17	17	17	46.9	46.9	46.9	53.5	0	323.31	4193700000	995	-0.258943	P26368	Splicing factor U2AF 65 kDa subunit	346
4 hrs	ZCCHC17	Q9NP64	0.159152	0.866808	-0.0715275	20.4129	20.7228	20.3877	20.1934	20.6364	20.4791	1.396e+06	1.7306e+06	1.3719e+06	1.199e+06	1.6299e+06	1.4616e+06		4	4	4	21.2	21.2	21.2	27.569	0	20.365	36895000	29	-0.266313	Q9NP64	Nucleolar protein of 40 kDa	934
4 hrs	HNRNPA3	P51991	0.116115	0.867266	-0.142307	21.3267	20.4273	20.5449	20.4708	21.2827	20.1185	2.6301e+06	1.41e+06	1.5298e+06	1.4532e+06	2.5511e+06	1.1383e+06		3	3	3	11.9	11.9	11.9	39.594	0	11.146	81597000	83	-0.260867	P51991	Heterogeneous nuclear ribonucleoprotein A3	479
4 hrs	UBAP2L	Q14157	0.19069	0.868884	0.0553665	20.7997	20.7013	21.0703	20.8849	20.9287	20.9238	1.8253e+06	1.7049e+06	2.2018e+06	1.9363e+06	1.996e+06	1.9892e+06		7	7	7	11	11	11	114.53	0	17.957	103420000	79	0.262176	Q14157	Ubiquitin-associated protein 2-like	671
4 hrs	DKC1	O60832	0.104164	0.877081	-0.154805	22.1805	21.6343	21.8073	21.5894	22.6609	20.9074	4753200	3.2552e+06	3669999	3.1555e+06	6631299	1.9668e+06		3	3	3	5.6	5.6	5.6	57.673	0	106.25	102870000	147	-0.243727	O60832	H/ACA ribonucleoprotein complex subunit 4	123
4 hrs	SMNDC1	O75940	0.128756	0.87803	0.0821813	22.9602	22.872	22.4885	22.4877	23.0515	23.0281	8.1604e+06	7.6766e+06	5.8846e+06	5.8812e+06	8693502	8553694		4	4	4	29.4	29.4	29.4	26.711	0	63.235	326140000	172	0.245853	O75940	Survival of motor neuron-related-splicing factor 30	141
4 hrs	EIF4B	P23588	0.116072	0.879439	0.0974242	25.7748	25.6423	25.398	25.186	25.7541	26.1673	57411012	52371020	44215020	38172020	56590964	75360984		28	28	28	47.8	47.8	47.8	69.15	0	323.31	4537700000	1897	0.240491	P23588	Eukaryotic translation initiation factor 4B	333
4 hrs	CBX3	Q13185;P83916	0.147888	0.882739	-0.0576051	21.1872	21.1575	21.4056	21.1523	21.4211	21.004	2.3877e+06	2.3391e+06	2.7779e+06	2.3307e+06	2808001	2.103e+06		4	4	4	30.1	30.1	30.1	20.811	0	11.581	85413000	67	-0.235151	Q13185	Chromobox protein homolog 3	650
4 hrs	PSPC1	Q8WXF1	0.141801	0.88308	0.0579656	21.8499	21.9697	21.5959	21.6889	21.8519	22.0485	3.7798e+06	4.107e+06	3.1696e+06	3380798	3.7851e+06	4.3376e+06		7	6	6	15.7	14.3	14.3	58.743	0	21.134	171660000	109	0.230496	Q8WXF1	Paraspeckle component 1	831
4 hrs	LUC7L3	O95232	0.14111	0.884091	0.0554803	24.2772	24.1307	23.8802	24.0461	24.3266	24.0819	20331994	18368004	15439995	17322004	21039002	17756998		14	14	14	38	38	38	51.466	0	323.31	1502100000	818	0.225874	O95232	Luc7-like protein 3	150
4 hrs	COPRS	Q9NQ92	0.102726	0.885044	-0.10076	21.4896	21.3854	20.724	20.7862	21.6125	20.8981	2944602	2.7394e+06	1731999	1808301	3206398	1.9541e+06		3	3	3	20.7	20.7	20.7	20.066	0	11.28	99009000	105	-0.22253	Q9NQ92	Coordinator of PRMT5 and differentiation stimulator	938
4 hrs	CCDC43	Q96MW1	0.201499	0.886692	-0.0398191	21.7546	21.9146	21.6962	21.7397	21.8206	21.6856	3538198	3.9533e+06	3.3978e+06	3501899	3.7039e+06	3.373e+06		2	2	2	9.4	9.4	9.4	25.248	0.0012953	4.8638	64666000	47	-0.226018	Q96MW1	Coiled-coil domain-containing protein 43	866
4 hrs	RPS27A;UBA52;UBB;UBC	P62979;P62987;P0CG47;P0CG48	0.0980778	0.894447	-0.0921288	23.0648	22.6921	23.7374	23.1246	23.2857	22.8075	8773703	6.7765e+06	13985002	9145496	10225996	7340697		4	4	4	36.5	36.5	36.5	17.965	0	280.44	588080000	134	-0.211024	P62979;P62987;P0CG47;P0CG48	Ubiquitin-40S ribosomal protein S27a;Ubiquitin;40S ribosomal protein S27a;Ubiquitin-60S ribosomal protein L40;Ubiquitin;60S ribosomal protein L40;Polyubiquitin-B;Ubiquitin;Polyubiquitin-C;Ubiquitin	574
4 hrs	BTF3	P20290	0.0950148	0.895412	-0.108625	24.9921	25.2106	24.6814	24.0963	25.1993	25.2626	33371012	38826976	26906010	17935012	38526008	40252980		9	9	9	68	68	68	22.168	0	275.52	999820000	371	-0.213575	P20290	Transcription factor BTF3	311
4 hrs	PA2G4	Q9UQ80	0.103359	0.900527	-0.0648212	20.7335	21.1132	21.4672	20.9006	21.1695	21.0494	1.7434e+06	2.2684e+06	2.8992e+06	1.9575e+06	2.3586e+06	2170200		9	9	9	25.1	25.1	25.1	43.786	0	28.285	124960000	82	-0.199031	Q9UQ80	Proliferation-associated protein 2G4	1001
4 hrs	DTD1	Q8TEA8	0.0828027	0.90205	0.103683	21.7448	20.8273	21.2574	21.3027	22.03	20.8079	3.5142e+06	1860601	2.5068e+06	2.5867e+06	4.2824e+06	1.8357e+06		3	3	3	20.6	20.6	20.6	23.423	0	43.471	72810000	85	0.190969	Q8TEA8	D-tyrosyl-tRNA(Tyr) deacylase 1	821
4 hrs	C11orf84	Q9BUA3	0.119622	0.903137	-0.0514971	22.5612	22.4023	22.2468	22.4366	22.5188	22.1003	6.1885e+06	5543401	4.9769e+06	5.6768e+06	6.0096e+06	4496403		14	14	14	58	58	58	41.036	0	74.76	419250000	353	-0.200442	Q9BUA3	Uncharacterized protein C11orf84	899
4 hrs	PCBP1	Q15365	0.0963664	0.904007	0.0676988	22.3596	22.3285	22.5681	22.8274	22.6082	22.0238	5381700	5.2669e+06	6218496	7442896	6.3935e+06	4.264e+06		8	8	6	34	34	25.3	37.497	0	41.416	338560000	222	0.192674	Q15365	Poly(rC)-binding protein 1	704
4 hrs	RCC2	Q9P258	0.141986	0.907093	-0.0355949	26.1024	25.9541	25.783	25.8906	25.9149	25.9272	72044960	65008988	57736028	62210040	63263968	63806004		28	28	28	68	68	68	56.084	0	323.31	9971000000	2442	-0.184514	Q9P258	Protein RCC2	967
4 hrs	FAM50A	Q14320;Q9Y247	0.0857042	0.907348	-0.069828	21.1983	20.7571	21.1768	20.4762	21.1733	21.2732	2.4061e+06	1.7722e+06	2370600	1.4586e+06	2.3649e+06	2.5344e+06		3	3	3	12.7	12.7	12.7	40.241	0	9.5127	62753000	56	-0.179541	Q14320	Protein FAM50A	678
4 hrs	RPL18	Q07020	0.0725142	0.909302	-0.140345	20.5604	20.5359	22.397	20.5676	21.544	20.9607	1.5463e+06	1.5203e+06	5.5229e+06	1.554e+06	3057701	2.0408e+06		6	6	6	36.7	36.7	36.7	21.634	0	179.3	704750000	173	-0.180285	Q07020	60S ribosomal protein L18	631
4 hrs	RAN	P62826	0.0878436	0.913827	0.0532761	22.0657	21.9834	22.6504	22.3727	22.2057	22.281	4389799	4.1462e+06	6583603	5.4305e+06	4.8371e+06	5.0962e+06		8	8	8	39.8	39.8	39.8	24.423	0	20.569	335690000	187	0.168883	P62826	GTP-binding nuclear protein Ran	557
4 hrs	TXN	P10599	0.104848	0.914536	-0.04087	28.1854	28.1036	27.7615	28.0256	27.8689	28.0334	305249824	288419968	227540032	273249984	245120112	274719904		10	10	10	88.6	88.6	88.6	11.737	0	323.31	16273000000	2221	-0.169978	P10599	Thioredoxin	256
4 hrs	RPL23	P62829	0.0845955	0.918464	0.0477371	22.913	23.2303	23.2418	23.1946	23.4581	22.8756	7897903	9840401	9919202	9599898	11523994	7695602		7	7	7	59.3	59.3	59.3	14.865	0	116.75	842210000	212	0.159167	P62829	60S ribosomal protein L23	558
4 hrs	SRP9	P49458	0.0612899	0.927955	0.0626163	23.3147	23.212	23.244	22.9984	22.9351	24.025	10433006	9716297	9934505	8.3793e+06	8.0198e+06	17069998		5	5	5	53.5	53.5	53.5	10.112	0	20.899	328330000	126	0.137769	P49458	Signal recognition particle 9 kDa protein	465
4 hrs	KCTD17	Q8N5Z5	0.0717973	0.929083	0.0390066	22.9933	23.0023	22.8116	23.3083	22.925	22.6911	8349804	8402205	7.3618e+06	10386997	7963402	6.7716e+06		7	7	7	43	43	43	35.67	0	36.99	222350000	151	0.134353	Q8N5Z5	BTB/POZ domain-containing protein KCTD17	801
4 hrs	SPIN1	Q9Y657;Q5JUX0	0.0760701	0.929648	0.0456378	23.3284	22.9771	22.7364	22.9172	23.3031	22.9585	10533000	8256399	6987899	7.9209e+06	10349999	8.1506e+06		9	9	8	52.3	52.3	46.9	29.6	0	51.523	595980000	324	0.146757	Q9Y657	Spindlin-1	1042
4 hrs	SHMT2	P34897;P34896	0.0666631	0.930547	-0.0495021	20.9837	20.5676	21.2537	20.5738	20.9474	21.1353	2073599	1554100	2500300	1.5607e+06	2.0221e+06	2.3034e+06		5	5	5	12.1	12.1	12.1	55.992	0	8.4224	82126000	47	-0.137911	P34897	Serine hydroxymethyltransferase, mitochondrial	399
4 hrs	EDF1	O60869	0.0769631	0.930755	-0.0413373	27.3509	27.1655	26.8433	26.8666	27.0978	27.2712	171170032	150530000	120399968	122359952	143630032	161979968		16	16	16	64.2	64.2	64.2	16.368	0	323.31	7665900000	916	-0.143022	O60869	Endothelial differentiation-related factor 1	125
4 hrs	PIN4	Q9Y237	0.0661114	0.932532	0.0512981	25.8604	25.8683	25.4024	25.328	25.8935	26.0635	60919032	61255972	44348028	42121028	62333036	70127016		6	6	6	55	55	55	13.81	0	223.21	4103100000	973	0.138479	Q9Y237	Peptidyl-prolyl cis-trans isomerase NIMA-interacting 4	1005
4 hrs	NCL	P19338	0.0500985	0.937593	-0.0831331	21.5566	21.8881	23.2344	21.8754	22.6384	21.9158	3.0845e+06	3.8812e+06	9868203	3.8473e+06	6528797	3.9566e+06		24	24	24	33.7	33.7	33.7	76.613	0	323.31	1231400000	539	-0.124126	P19338	Nucleolin	306
4 hrs	C4A;C4B	P0C0L4;P0C0L5;CON__P01030;CON__ENSEMBL:ENSBTAP00000007350	0.0481618	0.945406	-0.0296752	20.6486	21.1539	20.7283	20.6232	20.7285	21.0901	1.6438e+06	2333201	1.7372e+06	1.6151e+06	1.7374e+06	2.2323e+06		3	3	3	2.5	2.5	2.5	192.78	0	49.982	63377000	24	-0.0953693	P0C0L4;P0C0L5	Complement C4-A;Complement C4 beta chain;Complement C4-A alpha chain;C4a anaphylatoxin;C4b-A;C4d-A;Complement C4 gamma chain;Complement C4-B;Complement C4 beta chain;Complement C4-B alpha chain;C4a anaphylatoxin;C4b-B;C4d-B;Complement C4 gamma chain	245
4 hrs	GTF2F1	P35269	0.0496785	0.946597	-0.0237306	22.5496	22.3805	22.3567	22.1168	22.6343	22.4645	6138999	5460299	5370797	4.5481e+06	6510300	5787497		9	9	9	14.9	14.9	14.9	58.24	0	163.93	361820000	313	-0.0899073	P35269	General transcription factor IIF subunit 1	406
4 hrs	EWSR1	Q01844	0.0563712	0.947299	0.0370655	22.3455	22.3048	22.1759	22.1211	22.7537	22.0625	5.3291e+06	5.1809e+06	4.7382e+06	4561499	7.0722e+06	4380100		4	4	4	8.1	8.1	8.1	68.477	0	132.48	167830000	182	0.113312	Q01844	RNA-binding protein EWS	621
4 hrs	HDGFRP3	Q9Y3E1	0.0545517	0.94767	0.0242443	22.0133	21.9343	21.8297	21.7398	21.8853	22.2249	4.2332e+06	4.0075e+06	3.7273e+06	3502200	3.8737e+06	4.9019e+06		6	6	5	32.5	32.5	24.1	22.619	0	36.007	188830000	147	0.0957352	Q9Y3E1	Hepatoma-derived growth factor-related protein 3	1023
4 hrs	MYCBP	Q99417	0.0458298	0.94885	0.0274747	23.628	23.222	23.2149	23.0935	23.6137	23.4401	12964003	9783906	9736305	8950497	12836008	11381004		6	6	6	67	67	67	11.967	0	77.147	357000000	189	0.0900853	Q99417	C-Myc-binding protein	875
4 hrs	DNAJA1	P31689	0.073008	0.949217	-0.0195586	22.1283	22.0422	22.0994	21.9625	22.2502	21.9986	4.5844e+06	4.3188e+06	4493503	4.0867e+06	4988503	4.1901e+06		12	12	12	42.6	42.6	42.6	44.868	0	78.787	490660000	332	-0.100842	P31689	DnaJ homolog subfamily A member 1	385
4 hrs	SREK1IP1	Q8N9Q2	0.0632362	0.950245	-0.0206178	22.3334	21.9515	22.0849	22.0851	22.1386	22.0843	5.2848e+06	4.0557e+06	4448403	4449003	4.6172e+06	4.4467e+06		4	4	4	27.1	27.1	27.1	18.177	0	14.666	186680000	131	-0.0966435	Q8N9Q2	Protein SREK1IP1	804
4 hrs	DDX41	Q9UJV9	0.0633118	0.950504	0.0279217	22.6655	22.6518	22.3823	22.7379	22.6948	22.3507	6652602	6.5898e+06	5466901	6.9948e+06	6788997	5.3486e+06		13	13	13	27.3	27.3	27.3	69.837	0	120.5	332420000	186	0.110225	Q9UJV9	Probable ATP-dependent RNA helicase DDX41	983
4 hrs	LUC7L2	Q9Y383	0.0489787	0.951811	-0.0347551	25.772	25.5487	25.0732	25.171	25.5515	25.5672	57300000	49082976	35301984	37778012	49178004	49715028		20	20	13	43.6	43.6	27.8	46.513	0	323.31	6333500000	2243	-0.101216	Q9Y383	Putative RNA-binding protein Luc7-like 2	1018
4 hrs	PCBP2;PCBP3	Q15366;P57721	0.0396786	0.952375	0.0275917	21.4688	21.5071	22.0922	21.837	21.8431	21.4708	2.9024e+06	2.9804e+06	4.4712e+06	3746199	3.7622e+06	2906301		6	4	4	23.3	14.8	14.8	38.58	0	19.02	106020000	76	0.0820367	Q15366;P57721	Poly(rC)-binding protein 2;Poly(rC)-binding protein 3	705
4 hrs	DNAJC8	O75937	0.0497571	0.952902	0.0346794	23.1881	23.0879	22.7516	22.6719	23.1049	23.3549	9556704	8915905	7061798	6682202	9021302	10727998		12	12	12	55.7	55.7	55.7	29.841	0	97.967	668700000	328	0.102231	O75937	DnaJ homolog subfamily C member 8	140
4 hrs	HMGB1;HMGB1P1	P09429;B2RPK0;P23497	0.0541788	0.955213	-0.0296834	26.3385	26.1674	26.0098	25.8615	26.138	26.4271	84853032	75365968	67566008	60966972	73847040	90226968		16	16	14	45.1	45.1	35.3	24.893	0	323.31	6680100000	1488	-0.102765	P09429;B2RPK0	High mobility group protein B1;Putative high mobility group protein B1-like 1	238
4 hrs	DDX1	Q92499	0.0323407	0.956144	-0.0318801	22.4988	22.5905	22.3153	21.841	22.5187	22.9493	5926703	6.3158e+06	5219000	3.7567e+06	6.0092e+06	8.0987e+06		12	12	12	24.3	24.3	24.3	82.431	0	119.24	258470000	177	-0.0737028	Q92499	ATP-dependent RNA helicase DDX1	833
4 hrs	HBS1L	Q9Y450	0.036089	0.958109	0.0253499	20.5753	20.4978	20.4105	20.7221	20.7825	20.0551	1.5624e+06	1.4807e+06	1.3937e+06	1.7297e+06	1803700	1.0894e+06		6	6	6	11.4	11.4	11.4	75.472	0	11.248	63413000	71	0.0750285	Q9Y450	HBS1-like protein	1028
4 hrs	SNRNP27	Q8WVK2	0.0322583	0.968359	0.0175769	24.9138	24.5486	24.4819	24.6598	24.886	24.4512	31608992	24538990	23430990	26505986	31005004	22938008		7	7	7	37.4	37.4	37.4	18.86	0	323.31	2202500000	571	0.0619337	Q8WVK2	U4/U6.U5 small nuclear ribonucleoprotein 27 kDa protein	826
4 hrs	DDX21	Q9NR30;Q9BQ39	0.0216338	0.972402	0.0255171	22.8837	21.9628	21.8078	21.8337	22.4635	22.4337	7738800	4087501	3.6712e+06	3737601	5.7833e+06	5.6652e+06		14	14	14	23.4	23.4	23.4	87.343	0	89.645	394760000	340	0.0517073	Q9NR30	Nucleolar RNA helicase 2	939
4 hrs	SRSF3	P84103	0.0248854	0.974975	-0.0173937	25.4521	25.44	25.1527	24.9188	25.4464	25.6274	45901980	45519020	37301024	31718000	45721976	51832980		6	6	5	33.5	33.5	33.5	19.329	0	36.992	1304000000	332	-0.0520802	P84103	Serine/arginine-rich splicing factor 3	607
4 hrs	CPSF6	Q16630	0.0415185	0.975503	0.0097084	24.3663	24.4892	24.2775	24.3005	24.4761	24.3856	21627014	23549996	20335004	20661992	23335988	21917994		9	9	9	24.1	24.1	24.1	59.209	0	323.31	1113000000	643	0.0540507	Q16630	Cleavage and polyadenylation specificity factor subunit 6	725
4 hrs	FKBP3	Q00688	0.0199038	0.976598	-0.0188656	24.4135	24.2733	24.0908	23.6737	24.3452	24.7021	22345998	20275998	17866994	13381005	21312010	27294996		17	17	17	60.3	60.3	60.3	25.177	0	323.31	1597300000	619	-0.045391	Q00688	Peptidyl-prolyl cis-trans isomerase FKBP3	616
4 hrs	DDX3X;DDX3Y	O00571;O15523;Q9NQI0	0.0226698	0.981937	-0.00861931	24.3006	24.3281	23.9832	24.1053	24.1659	24.3149	20663988	21060986	16583003	18046992	18821998	20868990		34	34	33	64.4	64.4	62.7	73.243	0	323.31	2838700000	1540	-0.0379737	O00571;O15523	ATP-dependent RNA helicase DDX3X;ATP-dependent RNA helicase DDX3Y	79
4 hrs	PRPF31	Q8WWY3	0.0186768	0.982397	0.0081501	22.6842	22.3775	22.2591	22.3791	22.3761	22.5899	6.7396e+06	5.4486e+06	5019298	5.455e+06	5.4435e+06	6313196		16	16	16	43.9	43.9	43.9	55.455	0	112.45	718720000	553	0.0332495	Q8WWY3	U4/U6 small nuclear ribonucleoprotein Prp31	830
4 hrs	HMGN1	P05114	0.0147011	0.983174	0.018774	25.9474	25.5395	25.4393	25.2793	25.2558	26.4473	64703996	48769968	45498024	40723008	40064980	91501032		7	7	7	51	51	51	10.659	0	113.5	1258100000	224	0.035906	P05114	Non-histone chromosomal protein HMG-14	204
4 hrs	RPS11	P62280	0.0081791	0.984895	0.0117912	21.2377	21.2732	22.0671	21.4035	22.2686	20.9413	2472801	2.5344e+06	4.394e+06	2773999	5.0526e+06	2.0135e+06		6	6	6	39.2	39.2	39.2	18.431	0	28.196	307720000	101	0.0205442	P62280	40S ribosomal protein S11	544
4 hrs	LENG1	Q96BZ8	0.015771	0.984962	-0.0115255	21.7755	21.197	21.0576	21.313	21.517	21.1655	3.5899e+06	2.404e+06	2.1825e+06	2.6052e+06	3.001e+06	2.3521e+06		4	4	4	21.6	21.6	21.6	30.529	0	11.479	85916000	70	-0.0336736	Q96BZ8	Leukocyte receptor cluster member 1	849
4 hrs	LSM8	O95777	0.0114774	0.985098	-0.00950114	21.0242	21.1507	20.7226	20.481	21.2714	21.1166	2132599	2.3281e+06	1.7303e+06	1463500	2.5312e+06	2.2737e+06		2	2	2	27.1	27.1	27.1	10.403	0.0013021	5.0293	43981000	49	-0.0254622	O95777	U6 snRNA-associated Sm-like protein LSm8	154
4 hrs	QPCT	Q16769	0.00952713	0.985144	0.0104307	22.4546	22.7944	22.125	23.0687	22.2549	22.0816	5747701	7.2746e+06	4573903	8797898	5004899	4.4385e+06		6	6	6	26.3	26.3	26.3	40.876	0	38.889	201600000	66	0.022652	Q16769	Glutaminyl-peptide cyclotransferase	726
4 hrs	SSBP1	Q04837	0.00878855	0.986047	-0.00392024	21.8526	21.6466	21.5395	21.6617	21.8804	21.4848	3.787e+06	3.283e+06	3048099	3.3175e+06	3.8607e+06	2.9348e+06		3	3	3	27.7	27.7	27.7	17.259	0	87.356	92447000	54	-0.0158878	Q04837	Single-stranded DNA-binding protein, mitochondrial	628
4 hrs	RPS14	P62263	0.0125124	0.986222	-0.00954819	22.2332	21.6797	22.0594	22.0437	22.278	21.622	4.9301e+06	3.3593e+06	4370700	4323299	5.0857e+06	3.2275e+06		8	8	8	41.1	41.1	41.1	16.273	0	61.4	323750000	219	-0.0271194	P62263	40S ribosomal protein S14	539
4 hrs	APEX1	P27695	0.00511755	0.987239	-0.00312424	23.1558	23.0744	22.7454	22.7028	23.2389	23.0245	9345398	8832301	7031604	6827097	9899603	8531998		15	15	15	58.5	58.5	58.5	35.554	0	323.31	930410000	729	-0.0104136	P27695	DNA-(apurinic or apyrimidinic site) lyase;DNA-(apurinic or apyrimidinic site) lyase, mitochondrial	356
4 hrs	STK38L	Q9Y2H1	0.00548929	0.989202	0.00295957	22.7497	22.4924	22.5235	22.3923	22.9013	22.4808	7.0525e+06	5.9003e+06	6028999	5505102	7.834e+06	5.8531e+06		17	13	13	40.5	34.7	34.7	54.002	0	105.67	587800000	325	0.0106954	Q9Y2H1	Serine/threonine-protein kinase 38-like	1011
6 hrs	ASNSD1	L0R819	2.81436	0	4.86841	19.5703	18.7856	17.4159	23.3911	23.4029	23.583	778462	451892	174870	11000993	11090995	12566008		9	9	9	72.9	72.9	72.9	11.25	0	152.6	1315000000	394	6.64577	L0R819		67
6 hrs	BAG2	O95816	1.54516	0.022185	2.42282	19.0801	18.7945	21.0601	22.1124	21.8387	22.2522	554236	454686	2186399	4534100	3.7505e+06	4.9955e+06		7	7	7	37.4	37.4	37.4	23.772	0	18.23	215670000	51	2.94508	O95816	BAG family molecular chaperone regulator 2	156
6 hrs	CMC1	Q7Z7K0	3.57281	0	1.59308	18.8655	18.7851	19.0957	20.3231	20.5863	20.6161	477607	451735	560240	1311800	1.5743e+06	1.6072e+06		2	2	2	18.9	18.9	18.9	12.49	0.0011416	3.3219	24855000	11	6.87751	Q7Z7K0	COX assembly mitochondrial protein homolog	776
6 hrs	CNBP	P62633	2.45089	0	1.07984	24.5171	24.3889	24.6268	25.3039	25.8627	25.6058	24009012	21968008	25907002	41421020	61015032	51063976		10	10	10	62.1	62.1	62.1	19.463	0	323.31	2697000000	994	3.91935	P62633	Cellular nucleic acid-binding protein	551
6 hrs	CSRP2	Q16527	2.60179	0.0148692	0.612103	23.453	23.2052	23.2535	23.8336	23.9095	24.0049	11483007	9670801	9999997	14950008	15756990	16834006		11	11	11	63.2	63.2	63.2	20.954	0	125.18	733770000	516	3.21168	Q16527	Cysteine and glycine-rich protein 2	720
6 hrs	CXorf56	Q9H5V9	1.73734	0.0341821	0.680765	21.6325	21.4154	21.3865	21.9843	22.0162	22.4761	3.2511e+06	2.7969e+06	2.7414e+06	4148898	4241799	5834298		6	6	6	30.6	30.6	30.6	25.624	0	12.917	146820000	77	2.45906	Q9H5V9	UPF0428 protein CXorf56	924
6 hrs	DNAJA1	P31689	2.81805	0.00626389	0.700801	22.1283	22.0422	22.0994	22.6185	22.9013	22.8525	4.5844e+06	4.3188e+06	4493503	6.4396e+06	7833699	7573404		12	12	12	42.6	42.6	42.6	44.868	0	78.787	490660000	332	3.67197	P31689	DnaJ homolog subfamily A member 1	385
6 hrs	EIF3D	O15371	2.08959	0.0453684	0.456948	21.5366	21.4743	21.5815	21.8345	22.1402	21.9886	3.0421e+06	2913499	3.1382e+06	3.7398e+06	4.6224e+06	4.1612e+06		10	10	10	21.9	21.9	21.9	63.972	0	20.231	204730000	124	2.3608	O15371	Eukaryotic translation initiation factor 3 subunit D	98
6 hrs	EIF3E	P60228	2.16471	0.0283513	0.506628	21.2478	21.1689	21.2974	21.5619	21.8415	21.8306	2.4902e+06	2357601	2.5772e+06	3.0959e+06	3.7579e+06	3729501		7	7	7	20.4	20.4	20.4	52.22	0	21.207	195910000	118	2.5487	P60228	Eukaryotic translation initiation factor 3 subunit E	512
6 hrs	EIF3F	O00303	2.15171	0.0279518	0.491353	21.3666	21.3322	21.4187	21.8363	22.0374	21.7178	2.7038e+06	2.6401e+06	2.8033e+06	3.7444e+06	4.3044e+06	3.4491e+06		6	6	6	21	21	21	37.563	0	91.414	156860000	114	2.49912	O00303	Eukaryotic translation initiation factor 3 subunit F	72
6 hrs	GTF2B	Q00403	1.89882	0.0123156	1.71305	18.2312	19.5266	19.069	20.4552	20.6369	20.8739	307707	755256	549986	1.4376e+06	1.6305e+06	1.9216e+06		3	3	3	14.6	14.6	14.6	34.833	0	24.293	35454000	33	3.43862	Q00403	Transcription initiation factor IIB	613
6 hrs	HIST1H1C;HIST1H1D	P16403;P16402;Q02539;P22492;P16401	1.57368	0.0233092	1.04713	21.8246	22.0207	22.7123	22.9451	23.4083	23.3456	3.7141e+06	4.255e+06	6.8721e+06	8.0755e+06	11132996	10659006		11	11	3	35.2	35.2	9.9	21.364	0	36.735	652320000	272	2.58014	P16403;P16402	Histone H1.2;Histone H1.3	290
6 hrs	HIST1H2BL;HIST1H2BM;HIST1H2BN;HIST1H2BH;HIST2H2BF;HIST1H2BC;HIST1H2BD;H2BFS;HIST1H2BK;HIST3H2BB;HIST2H2BE;HIST1H2BB;HIST1H2BO;HIST1H2BJ;HIST1H2BA	Q99880;Q99879;Q99877;Q93079;Q5QNW6;P62807;P58876;P57053;O60814;Q8N257;Q16778;P33778;P23527;P06899;Q96A08	2.01691	0	2.46865	19.8684	20.8081	19.6404	23.3484	22.2912	22.0833	957137	1.836e+06	817255	10679996	5.1323e+06	4.4436e+06		3	3	3	23	23	23	13.952	0.0012422	4.2957	113710000	40	3.91722	Q99880;Q99879;Q99877;Q93079;Q5QNW6;P62807;P58876;P57053;O60814;Q8N257;Q16778;P33778;P23527;P06899;Q96A08	Histone H2B type 1-L;Histone H2B type 1-M;Histone H2B type 1-N;Histone H2B type 1-H;Histone H2B type 2-F;Histone H2B type 1-C/E/F/G/I;Histone H2B type 1-D;Histone H2B type F-S;Histone H2B type 1-K;Histone H2B type 3-B;Histone H2B type 2-E;Histone H2B type 1-B;Histone H2B type 1-O;Histone H2B type 1-J;Histone H2B type 1-A	121
6 hrs	HNRNPM	P52272	2.33407	0	1.9839	20.3619	20.9668	21.0476	22.2843	23.2208	22.8229	1.3475e+06	2.0495e+06	2.1675e+06	5107897	9775799	7.4196e+06		17	17	17	29.6	29.6	29.6	77.515	0	104.61	471210000	206	4.4376	P52272	Heterogeneous nuclear ribonucleoprotein M	480
6 hrs	KPNA2	P52292	1.8664	0.0120478	1.76118	19.4822	18.31	18.784	20.2143	21.0556	20.5898	732368	324976	451379	1.2165e+06	2.1796e+06	1.5781e+06		3	3	3	9.8	9.8	9.8	57.861	0	6.009	41687000	33	3.39684	P52292	Importin subunit alpha-1	481
6 hrs	MAP4	P27816	1.94276	0.0128884	1.55934	19.9571	19.7276	19.1241	20.7834	21.6321	21.0712	1.01788e+06	868130	571371	1.8048e+06	3.2503e+06	2.2033e+06		3	3	3	3.3	3.3	3.3	121	0	12.538	19862000	33	3.45082	P27816	Microtubule-associated protein 4	359
6 hrs	MAZ	P56270	1.70113	0.0228118	1.0109	21.3761	20.9173	21.0998	21.8438	21.9785	22.6035	2721799	1.9803e+06	2247301	3.7639e+06	4.1324e+06	6.373e+06		5	5	5	13	13	13	48.607	0	16.615	205570000	82	2.73674	P56270	Myc-associated zinc finger protein	505
6 hrs	PDRG1	Q9NUG6	4.15514	0	4.53422	19.5712	19.2593	18.7226	23.8995	23.6936	23.5628	778965	627540	432590	15648002	13566994	12391005		7	7	7	55.6	55.6	55.6	15.511	0	161.28	739480000	242	12.3724	Q9NUG6	p53 and DNA damage-regulated protein 1	943
6 hrs	PFDN2	Q9UHV9	3.07508	0	4.42436	19.8731	18.2667	19.3416	23.3181	23.7449	23.6916	960311	315376	664370	10458001	14058003	13547995		7	7	7	51.9	51.9	51.9	16.648	0	323.31	808170000	256	7.48367	Q9UHV9	Prefoldin subunit 2	978
6 hrs	PFDN6	O15212	3.56327	0	3.39931	19.0757	18.8751	19.7197	22.4166	22.8388	22.6131	552546	480800	863419	5.5984e+06	7501804	6415196		6	6	6	38	38	38	14.582	0	29.79	350190000	66	8.88784	O15212	Prefoldin subunit 6	95
6 hrs	PIH1D1	Q9NWS0	5.52971	0	4.07865	19.2218	19.1101	19.3603	23.2315	23.2265	23.4701	611401	565866	673022	9848900	9814299	11619995		10	10	10	47.6	47.6	47.6	32.363	0	323.31	1097200000	278	19.594	Q9NWS0	PIH1 domain-containing protein 1	951
6 hrs	POLR1C	O15160	4.26366	0	2.82917	18.7252	19.1904	19.1622	21.8321	21.7982	21.9349	433353	598241	586688	3.7336e+06	3.6469e+06	4.0093e+06		8	8	8	33.8	33.8	33.8	39.249	0	116.49	183020000	134	11.0472	O15160	DNA-directed RNA polymerases I and III subunit RPAC1	94
6 hrs	POLR2E	P19388	3.39936	0	3.4349	19.6383	20.0629	19.0016	23.027	22.8863	23.0943	816070	1.0953e+06	524886	8547194	7752901	8954995		10	10	10	57.6	57.6	57.6	24.551	0	152.11	778800000	358	8.28852	P19388	DNA-directed RNA polymerases I, II, and III subunit RPABC1	308
6 hrs	POLR2H	P52434	3.26431	0	6.56028	19.2847	19.2655	17.3623	25.4554	25.0862	25.0517	638646	630216	168490	46008000	35619984	34779020		10	10	10	74.7	74.7	74.7	17.143	0	323.31	3510600000	867	8.74038	P52434	DNA-directed RNA polymerases I, II, and III subunit RPABC3	482
6 hrs	POLR2L	P62875	3.31617	0	1.96208	19.2881	19.1739	19.7565	21.2751	21.4854	21.3443	640181	591465	885731	2.5377e+06	2.936e+06	2.6624e+06		2	2	2	29.9	29.9	29.9	7.645	0.0011751	3.5913	46380000	19	6.79685	P62875	DNA-directed RNA polymerases I, II, and III subunit RPABC5	565
6 hrs	POLR3A	O14802;O95602	7.62893	0	7.4807	18.7983	18.9635	18.8341	26.2983	26.4053	26.3344	455892	511176	467349	82522952	88876944	84616992		118	118	118	77.3	77.3	77.3	155.64	0	323.31	86732000000	9730	46.9936	O14802	DNA-directed RNA polymerase III subunit RPC1	87
6 hrs	POLR3B	Q9NW08	3.43653	0	2.75227	18.1824	18.9255	18.5186	21.053	21.4176	21.4127	297464	497912	375530	2.1756e+06	2.8012e+06	2.7916e+06		14	14	14	14.8	14.8	14.8	127.78	0	26.218	141380000	106	7.94409	Q9NW08	DNA-directed RNA polymerase III subunit RPC2	949
6 hrs	POLR3E	Q9NVU0	2.45373	0	1.76357	18.9761	18.6019	19.4505	20.6694	20.5867	21.063	515672	397861	716439	1.6677e+06	1.5748e+06	2190800		11	11	11	20.9	20.9	20.9	79.897	0	38.56	88356000	88	4.56718	Q9NVU0	DNA-directed RNA polymerase III subunit RPC5	948
6 hrs	RPAP3	Q9H6T3	2.29041	0	5.16174	18.3327	19.2593	16.1317	23.1209	22.9899	23.0981	330127	627525	71799	9121696	8330200	8978704		39	39	39	59.7	59.7	59.7	75.718	0	323.31	2601400000	1128	5.01922	Q9H6T3	RNA polymerase II-associated protein 3	926
6 hrs	RPL10A	P62906	1.43772	0.0239392	1.72179	19.7357	18.2901	20.1176	21.0659	21.1216	21.1212	873020	320536	1.1376e+06	2.1952e+06	2.2815e+06	2.281e+06		5	5	5	27.2	27.2	27.2	24.831	0	24.191	85377000	52	2.62136	P62906	60S ribosomal protein L10a	568
6 hrs	RPL12	P30050	1.75435	0.02362	0.771009	22.1175	22.3694	22.6019	22.9123	23.393	23.0966	4.5502e+06	5.4183e+06	6.3659e+06	7.8938e+06	11014994	8969604		6	6	6	54.5	54.5	54.5	17.818	0	323.31	900970000	417	2.58803	P30050	60S ribosomal protein L12	375
6 hrs	RPL13	P26373	1.56812	0.0209879	2.21142	17.955	18.9282	20.1215	20.9175	21.4981	21.2232	254090	498820	1.1407e+06	1.9806e+06	2.962e+06	2.4481e+06		10	10	10	38.9	38.9	38.9	24.261	0	208.77	544580000	209	2.95428	P26373	60S ribosomal protein L13	347
6 hrs	RPL13A	P40429;Q6NVV1	1.84103	0.00905946	2.83269	18.5237	18.3744	20.4268	21.7407	22.3011	21.7812	376868	339815	1409500	3.5042e+06	5.1677e+06	3604001		5	5	5	27.1	27.1	27.1	23.577	0	26.166	187420000	117	3.60925	P40429	60S ribosomal protein L13a	427
6 hrs	RPL14	P50914	1.60175	0.0138071	3.05878	19.1947	19.1282	21.7174	22.7046	23.3911	23.121	600060	573014	3.4482e+06	6835198	11000993	9122600		4	4	4	20.9	20.9	20.9	23.432	0	68.356	492370000	180	3.13631	P50914	60S ribosomal protein L14	471
6 hrs	RPL15	P61313	1.30959	0.0389614	1.79807	19.3011	19.5906	21.3261	21.7521	22.1058	21.7541	645953	789536	2629100	3.5322e+06	4513502	3.537e+06		8	8	8	38.7	38.7	38.7	24.146	0	36.309	260800000	152	2.41953	P61313	60S ribosomal protein L15	523
6 hrs	RPL17	P18621	1.92364	0.0140582	1.13635	21.7111	21.6022	22.3326	22.786	23.053	23.216	3433200	3183500	5281903	7232200	8702598	9743104		8	8	8	42.9	42.9	42.9	21.397	0	98.182	396860000	236	3.15878	P18621	60S ribosomal protein L17	303
6 hrs	RPL18	Q07020	1.82239	0.011095	2.63217	20.5604	20.5359	22.397	23.4255	24.0413	23.9231	1.5463e+06	1.5203e+06	5.5229e+06	11266002	17264002	15905993		6	6	6	36.7	36.7	36.7	21.634	0	179.3	704750000	173	3.53523	Q07020	60S ribosomal protein L18	631
6 hrs	RPL18A	Q02543	2.15367	0	2.64479	18.6334	19.0751	20.3186	21.7739	22.2015	21.9861	406652	552310	1.3077e+06	3586002	4822900	4.1541e+06		7	7	7	38.6	38.6	38.6	20.762	0	122.79	274800000	114	4.27018	Q02543	60S ribosomal protein L18a	623
6 hrs	RPL19	P84098	2.00612	0.00683333	2.05595	19.3335	19.3693	20.674	21.9583	21.8235	21.763	660658	677250	1.673e+06	4.0747e+06	3711199	3.5589e+06		5	5	5	22.4	22.4	22.4	23.466	0	85.948	205820000	137	3.77419	P84098	60S ribosomal protein L19	605
6 hrs	RPL23	P62829	2.08855	0.0143185	0.914094	22.913	23.2303	23.2418	23.7367	24.2119	24.1789	7897903	9840401	9919202	13977997	19431000	18991998		7	7	7	59.3	59.3	59.3	14.865	0	116.75	842210000	212	3.18189	P62829	60S ribosomal protein L23	558
6 hrs	RPL24	P83731	1.76995	0.0125955	2.7705	18.4169	18.9084	20.6141	21.6693	22.4521	22.1295	349976	492026	1.605e+06	3335002	5737998	4588299		5	5	5	26.8	26.8	26.8	17.779	0	14.611	326480000	123	3.44813	P83731	60S ribosomal protein L24	602
6 hrs	RPL27	P61353	1.50786	0.0224812	1.60431	20.0232	19.5633	21.0541	21.4364	22.1936	21.8235	1.06557e+06	774726	2.1773e+06	2837899	4.7968e+06	3711400		4	4	4	36	36	36	15.798	0	9.8965	191530000	57	2.71003	P61353	60S ribosomal protein L27	524
6 hrs	RPL27A	P46776	1.25358	0.0442567	2.29265	19.5976	18.5225	21.3341	21.5965	22.3709	22.3648	793364	376565	2.6436e+06	3.1709e+06	5423800	5401202		4	4	4	29.1	29.1	29.1	16.561	0	10.424	223170000	101	2.39195	P46776	60S ribosomal protein L27a	444
6 hrs	RPL28	P46779	2.0319	0	2.08141	18.7985	18.9346	20.0411	21.3475	21.6864	20.9845	455933	501038	1.0789e+06	2.6684e+06	3.3748e+06	2.0747e+06		7	7	7	36.5	36.5	36.5	15.747	0	59.317	205830000	176	3.83581	P46779	60S ribosomal protein L28	447
6 hrs	RPL29	P47914	1.27633	0.042829	1.93117	19.4432	20.5512	21.78	22.1453	22.9058	22.5168	712841	1.5365e+06	3.6012e+06	4638802	7858501	6.0013e+06		1	1	1	9.4	9.4	9.4	17.752	0	54.286	180410000	85	2.38504	P47914	60S ribosomal protein L29	452
6 hrs	RPL3	P39023;Q92901	1.25665	0.0381483	2.55185	17.3795	17.2358	20.0397	20.4303	21.3215	20.5586	170510	154340	1.0778e+06	1.413e+06	2.6207e+06	1.5444e+06		12	12	12	31.3	31.3	31.3	46.108	0	101	427750000	231	2.42315	P39023	60S ribosomal protein L3	424
6 hrs	RPL30	P62888	1.75246	0.0246042	0.823286	21.5291	21.6946	22.0617	22.3933	22.861	22.5009	3.0262e+06	3.394e+06	4.3777e+06	5.5086e+06	7618303	5935501		4	4	4	47.8	47.8	47.8	12.784	0	25.112	261700000	92	2.64202	P62888	60S ribosomal protein L30	566
6 hrs	RPL32	P62910	2.01048	0.00355625	2.04964	19.2116	18.4297	19.9474	21.1443	21.3474	21.2459	607118	353088	1.011e+06	2.3177e+06	2.6682e+06	2.4868e+06		2	2	2	17	17	17	15.86	0	11.999	101320000	77	3.78098	P62910	60S ribosomal protein L32	569
6 hrs	RPL34	P49207	1.55962	0.022561	2.26367	19.0277	18.8284	20.8642	21.5251	22.0725	21.9136	534443	465481	1.9087e+06	3.0178e+06	4.4105e+06	3.9506e+06		5	5	5	35.9	35.9	35.9	13.293	0	8.1369	192720000	74	2.94737	P49207	60S ribosomal protein L34	460
6 hrs	RPL4	P36578	1.49019	0.0228698	2.62635	18.6003	19.8052	21.3644	22.3426	22.8669	22.4395	397410	916130	2.6998e+06	5318600	7.6491e+06	5.6879e+06		16	16	16	40.3	40.3	40.3	47.697	0	62.575	776770000	276	2.86666	P36578	60S ribosomal protein L4	415
6 hrs	RPL7	P18124	1.34497	0.0282927	1.91642	19.5635	19.7533	21.5717	22.0335	22.5825	22.0218	774830	883770	3116998	4292697	6280903	4.2582e+06		10	10	10	47.6	47.6	47.6	29.225	0	74.087	575640000	225	2.50082	P18124	60S ribosomal protein L7	300
6 hrs	RPL7A	P62424	1.36634	0.0242671	2.58736	18.7272	19.2591	21.5032	21.9719	22.8056	22.4741	433970	627430	2972502	4.1135e+06	7.331e+06	5826297		14	14	14	44.4	44.4	44.4	29.995	0	323.31	796070000	298	2.62808	P62424	60S ribosomal protein L7a	550
6 hrs	RPL8	P62917	1.46425	0.0218479	1.76747	19.043	19.5712	20.5647	20.8612	21.5996	22.0205	540160	778957	1.5509e+06	1.9048e+06	3177798	4254301		7	7	7	33.5	33.5	33.5	28.024	0	102.97	362720000	131	2.6774	P62917	60S ribosomal protein L8	571
6 hrs	RPS10;RPS10P5	P46783;Q9NQ39	2.36269	0.0113795	0.909719	25.0923	25.1641	25.0794	25.7202	26.2276	26.1172	35771992	37596000	35453012	55277976	78575032	72787984		8	8	8	38.8	38.8	38.8	18.898	0	99.441	2202000000	528	3.54954	P46783;Q9NQ39	40S ribosomal protein S10;Putative 40S ribosomal protein S10-like	450
6 hrs	RPS11	P62280	1.51333	0.0364129	0.963519	21.2377	21.2732	22.0671	22.5721	22.2618	22.6347	2472801	2.5344e+06	4.394e+06	6.2357e+06	5028703	6.5122e+06		6	6	6	39.2	39.2	39.2	18.431	0	28.196	307720000	101	2.44378	P62280	40S ribosomal protein S11	544
6 hrs	RPS13	P62277	2.47199	0	1.18118	20.1968	20.0833	20.6843	21.5246	21.565	21.4184	1.2018e+06	1.1109e+06	1.685e+06	3016800	3102399	2802701		5	5	5	33.8	33.8	33.8	17.222	0	50.633	199980000	105	4.08047	P62277	40S ribosomal protein S13	543
6 hrs	RPS18	P62269	1.80994	0.0138083	1.87305	19.8857	19.6584	21.1351	21.986	22.167	22.1453	968680	827510	2.3031e+06	4153898	4709103	4638802		7	7	7	35.5	35.5	35.5	17.718	0	26.587	324380000	187	3.32921	P62269	40S ribosomal protein S18	541
6 hrs	RPS2	P15880	1.90068	0.0131952	1.8113	20.6038	20.4321	21.753	22.7814	22.8361	22.6053	1.5935e+06	1.4147e+06	3.5344e+06	7209098	7487704	6380702		12	12	12	47.4	47.4	47.4	31.324	0	137.09	659140000	265	3.48002	P15880	40S ribosomal protein S2	286
6 hrs	RPS20	P60866	2.46101	0	1.14923	23.5974	23.502	23.4751	24.3204	24.7774	24.9244	12691999	11879999	11660006	20948990	28757014	31841988		4	4	4	28.6	28.6	28.6	13.373	0	160.46	1084500000	384	4.02369	P60866	40S ribosomal protein S20	516
6 hrs	RPS25	P62851	1.54788	0.0409764	0.860142	23.3487	23.1576	23.768	23.9293	24.5287	24.3967	10682001	9357205	14285000	15974991	24203994	22087000		5	5	5	29.6	29.6	29.6	13.742	0	13.863	777660000	283	2.41583	P62851	40S ribosomal protein S25	561
6 hrs	RPS28	P62857	1.45306	0.0423734	1.00284	23.2974	23.0651	23.3827	23.7943	24.1267	24.8327	10309003	8775699	10936997	14547997	18317006	29881008		3	3	3	46.4	46.4	46.4	7.8409	0	152.47	505100000	231	2.38467	P62857	40S ribosomal protein S28	563
6 hrs	RPS3	P23396	2.11437	0.0135265	0.97367	23.113	22.9709	23.2342	23.7203	24.2254	24.2935	9071905	8221304	9867094	13820006	19613994	20562010		15	15	15	67.1	67.1	67.1	26.688	0	161.69	1991600000	714	3.28776	P23396	40S ribosomal protein S3	329
6 hrs	RPS3A	P61247	1.81895	0.0359895	0.609636	21.6291	21.5302	21.9669	22.3414	22.4266	22.1871	3243401	3.0286e+06	4.0993e+06	5.3143e+06	5.6373e+06	4775201		15	15	15	54.9	54.9	54.9	29.945	0	97.991	628760000	271	2.44208	P61247	40S ribosomal protein S3a	521
6 hrs	RPS4X	P62701;Q8TD47;P22090	2.11309	0.0213561	0.743073	21.5832	21.8053	21.9794	22.3598	22.6932	22.5442	3141801	3.6649e+06	4.1349e+06	5382298	6.7815e+06	6.1161e+06		14	14	14	51.7	51.7	51.7	29.597	0	125.6	537810000	249	2.97442	P62701	40S ribosomal protein S4, X isoform	552
6 hrs	RPS5	P46782	2.62628	0.00644286	0.816251	24.6852	24.5835	24.7138	25.2658	25.6483	25.5172	26976998	25140988	27516012	40342008	52591032	48022024		12	12	12	51.5	51.5	51.5	22.876	0	323.31	2128900000	647	3.72737	P46782	40S ribosomal protein S5;40S ribosomal protein S5, N-terminally processed	449
6 hrs	RPS6	P62753	1.50441	0.0225125	2.2374	19.1343	19.4685	21.2461	22.5239	22.2331	21.8041	575431	725432	2.4872e+06	6030697	4929700	3.6617e+06		8	8	8	35.7	35.7	35.7	28.68	0	75.99	352120000	196	2.83965	P62753	40S ribosomal protein S6	555
6 hrs	RPS8	P62241	1.94197	0.0117915	1.40409	21.141	21.1431	22.0113	22.6128	23.0585	22.8364	2.3125e+06	2.3159e+06	4227199	6414102	8735705	7489199		9	9	9	51	51	51	24.205	0	323.31	741770000	369	3.36702	P62241	40S ribosomal protein S8	535
6 hrs	RPS9	P46781	1.31137	0.0437703	1.63554	19.1572	20.1361	21.1118	21.4786	21.985	21.8482	584651	1.1523e+06	2266199	2.9221e+06	4150802	3.7755e+06		8	8	8	35.1	35.1	35.1	22.591	0	15.201	282230000	70	2.39054	P46781	40S ribosomal protein S9	448
6 hrs	RUVBL1	Q9Y265	2.50424	0	4.27911	18.9653	20.1678	21.273	24.2377	24.5495	24.4563	511830	1177900	2.534e+06	19781990	24554016	23017994		23	23	23	61.6	61.6	61.6	50.227	0	323.31	3442500000	1104	5.53756	Q9Y265	RuvB-like 1	1007
6 hrs	RUVBL2	Q9Y230	3.12819	0	4.00887	18.9222	18.9369	20.2123	23.4438	23.2593	23.3949	496770	501840	1.2148e+06	11410006	10040003	11030003		32	32	32	68.9	68.9	68.9	51.156	0	323.31	2987300000	1276	7.54752	Q9Y230	RuvB-like 2	1004
6 hrs	TIMM13	Q9Y5L4	2.57991	0.0279924	0.4059	21.4113	21.2637	21.3806	21.829	21.7574	21.6869	2.789e+06	2.5177e+06	2730301	3.7256e+06	3.5451e+06	3376001		4	4	4	52.6	52.6	52.6	10.5	0	39.751	96697000	58	2.52288	Q9Y5L4	Mitochondrial import inner membrane translocase subunit Tim13	1035
6 hrs	TUBA1B	P68363;Q9H853	3.97593	0	1.3686	26.1904	26.1628	26.3547	27.5961	27.7233	27.4943	76577960	75127016	85811952	202880112	221590080	189069936		26	26	0	67.2	67.2	0	50.151	0	323.31	32829000000	2989	7.23008	P68363	Tubulin alpha-1B chain	588
6 hrs	TUBA1C	Q9BQE3	4.87131	0	1.93634	21.0154	21.2125	21.05	23.0726	23.0737	22.9406	2.1197e+06	2.4299e+06	2171101	8821705	8828099	8.0503e+06		24	2	2	60.8	9.1	9.1	49.895	0	273.04	482870000	173	11.0578	Q9BQE3	Tubulin alpha-1C chain	889
6 hrs	TUBB	P07437;A6NNZ2;Q9H4B7	3.73922	0	1.50387	24.3313	24.3446	24.5353	26.0858	25.854	25.7831	21108012	21302996	24314998	71218968	60649020	57739996		25	6	5	71.6	19.6	16.2	49.67	0	323.31	6354000000	942	7.0707	P07437	Tubulin beta chain	225
6 hrs	TUBB4B	P68371	3.94862	0	1.48947	24.4927	24.3437	24.6689	25.957	26.0515	25.9652	23606012	21289988	26673986	65138036	69545992	65510004		28	28	2	76.6	76.6	3.6	49.83	0	323.31	16428000000	3693	7.49458	P68371	Tubulin beta-4B chain	590
6 hrs	TUBB6	Q9BUF5	1.50579	0.028642	1.08096	18.4113	19.0168	18.6374	20.199	19.2405	19.8688	348626	530428	407758	1.2037e+06	619410	957411		16	6	5	50.4	22	19.3	49.857	0	43.827	62848000	79	2.50216	Q9BUF5	Tubulin beta-6 chain	900
6 hrs	TUBB8	Q3ZCM7	1.69022	0.015464	2.41062	21.7014	20.7129	22.4324	24.7579	23.3273	23.9933	3.4101e+06	1.7187e+06	5.6603e+06	28370998	10524996	16700006		11	2	2	24.5	7.4	7.4	49.775	0	173.87	648760000	110	3.22553	Q3ZCM7	Tubulin beta-8 chain	733
6 hrs	URI1	O94763	3.44378	0	4.54575	18.3118	18.3391	19.5307	23.3008	23.1702	23.3479	325392	331598	757382	10333004	9438898	10676001		27	27	27	55.5	55.5	55.5	59.832	0	323.31	2025700000	827	8.99589	O94763	Unconventional prefoldin RPB5 interactor 1	143
6 hrs	UXT	Q9UBK9	3.14276	0	4.66227	17.9733	19.1581	19.6349	23.4826	23.674	23.5965	257339	584997	814130	11720994	13383995	12683997		7	7	7	37.6	37.6	37.6	18.246	0	159.82	558750000	195	7.80851	Q9UBK9	Protein UXT	972
6 hrs	WDR92	Q96MX6	3.85248	0	4.28961	19.5934	19.0361	19.983	23.5862	23.9099	23.9852	791040	537558	1.0363e+06	12593999	15760991	16605996		16	16	16	59.4	59.4	59.4	39.74	0	323.31	1838400000	583	10.7024	Q96MX6	WD repeat-containing protein 92	867
6 hrs	YBX1	P67809;Q9Y2T7	1.21708	0.0495042	2.14556	18.3329	20.0566	21.1021	21.7048	21.8935	22.3299	330180	1.0905e+06	2250899	3418200	3.8958e+06	5272003		11	11	8	47.8	47.8	42.9	35.924	0	323.31	539390000	379	2.3113	P67809	Nuclease-sensitive element-binding protein 1	585
6 hrs	ZYX	Q15942	2.92111	0.0135171	0.614651	21.4842	21.5338	21.4523	22.2455	22.0177	22.0511	2.9336e+06	3.0361e+06	2.8693e+06	4972200	4246198	4345401		10	10	10	27.4	27.4	27.4	61.277	0	47.867	211330000	319	3.51508	Q15942	Zyxin	717
6 hrs	BUD31	P41223	2.69543	0.023503	-0.456022	22.2965	22.2795	22.1494	21.8636	21.781	21.7128	5.1513e+06	5090800	4.652e+06	3.8159e+06	3.6035e+06	3.4371e+06		4	4	4	35.4	35.4	35.4	17	0	44.934	103720000	116	-2.78552	P41223	Protein BUD31 homolog	432
6 hrs	SART1	O43290	1.87279	0.0432946	-0.547362	21.922	21.7472	21.544	21.1046	21.1384	21.3282	3.9735e+06	3.5202e+06	3057701	2.2548e+06	2.3083e+06	2.6328e+06		12	12	12	17.5	17.5	17.5	90.254	0	99.478	247080000	171	-2.38507	O43290	U4/U6.U5 tri-snRNP-associated protein 1	105
6 hrs	PSMD8	P48556	1.90559	0.0276425	-0.599574	20.5496	20.718	20.9845	20.1372	20.2556	20.0607	1.5348e+06	1724801	2.0748e+06	1.1532e+06	1.2518e+06	1093600		4	4	4	12	12	12	39.611	0.0013351	5.4815	51928000	42	-2.51154	P48556	26S proteasome non-ATPase regulatory subunit 8	456
6 hrs	PSMD12	O00232	2.42481	0.0145887	-0.682538	21.864	21.7792	21.5553	21.0126	20.9613	21.1771	3.8171e+06	3.5992e+06	3081702	2.1155e+06	2.0417e+06	2371001		4	4	4	12.7	12.7	12.7	52.904	0	9.3315	70641000	40	-3.20793	O00232	26S proteasome non-ATPase regulatory subunit 12	70
6 hrs	TAF2	Q6P1X5	1.8274	0.0244169	-0.686593	22.3145	22.0779	21.9759	21.5294	21.1716	21.6076	5216103	4.427e+06	4.1248e+06	3.0269e+06	2.362e+06	3.1954e+06		3	3	3	5.3	5.3	5.3	136.97	0	13.921	89016000	33	-2.56621	Q6P1X5	Transcription initiation factor TFIID subunit 2	755
6 hrs	RABL6	Q3YEC7	2.07395	0.0236197	-0.728374	22.8498	22.8075	22.4811	21.9052	21.8735	22.1747	7.5594e+06	7.3408e+06	5.8545e+06	3.9275e+06	3842199	4734097		5	5	5	7.5	7.5	7.5	79.548	0	170.2	234430000	186	-2.90577	Q3YEC7	Rab-like protein 6	732
6 hrs	FIP1L1	Q6UN15	1.93066	0.0232387	-0.830946	21.2375	20.9083	20.8221	19.9528	20.0955	20.4269	2472399	1.968e+06	1.8539e+06	1.0148e+06	1.1203e+06	1.4096e+06		3	3	3	9.9	9.9	9.9	66.526	0	17.755	50224000	64	-2.87485	Q6UN15	Pre-mRNA 3-end-processing factor FIP1	759
6 hrs	TAF15	Q92804	1.72182	0.02216	-0.914869	22.3904	22.2441	22.3846	20.9651	21.5666	21.7428	5497901	4967397	5475798	2.047e+06	3.106e+06	3509500		10	8	8	29.7	27.4	27.4	61.829	0	45.993	225580000	158	-2.68875	Q92804	TATA-binding protein-associated factor 2N	839
6 hrs	MCM7	P33993	1.8172	0.0221662	-0.922333	21.4826	21.4642	21.0128	20.2604	20.7292	20.203	2.9302e+06	2.8932e+06	2.1159e+06	1.256e+06	1.7383e+06	1.207e+06		8	8	8	15.3	15.3	15.3	81.307	0	20.619	113580000	111	-2.82348	P33993	DNA replication licensing factor MCM7	398
6 hrs	RBM15	Q96T37	2.34308	0.00882105	-0.961503	22.9415	22.4304	22.7404	21.831	21.5899	21.8068	8.0553e+06	5652300	7.0071e+06	3.7307e+06	3156598	3668699		8	8	8	10.5	10.5	10.5	107.19	0	73.372	184400000	72	-3.59776	Q96T37	Putative RNA-binding protein 15	874
6 hrs	HNRNPA0	Q13151	2.05164	0.0151608	-0.988411	24.4122	24.1279	24.149	23.0692	23.0412	23.6134	22325004	18332002	18602000	8800702	8631601	12833004		5	5	5	22	22	22	30.84	0	99.674	384060000	303	-3.21462	Q13151	Heterogeneous nuclear ribonucleoprotein A0	648
6 hrs	LYAR	Q9NX58	2.30264	0.00663235	-1.1312	21.8251	21.5044	21.4573	20.2314	20.7846	20.3772	3.7154e+06	2.9748e+06	2.8794e+06	1.231e+06	1806301	1.3619e+06		8	8	8	19	19	19	43.614	0	35.938	73351000	70	-3.74718	Q9NX58	Cell growth-regulating nucleolar protein	954
6 hrs	RBMX;RBMXL1	P38159;Q96E39	2.51043	0	-1.18698	23.4038	23.0066	22.8516	21.7332	21.9439	22.024	11098006	8427302	7.5687e+06	3.4862e+06	4.0344e+06	4.2646e+06		9	9	9	25.1	25.1	25.1	42.331	0	18.796	302180000	196	-4.15181	P38159;Q96E39	RNA-binding motif protein, X chromosome;RNA-binding motif protein, X chromosome, N-terminally processed;RNA binding motif protein, X-linked-like-1	420
6 hrs	C9orf78	Q9NZ63	1.59194	0.0231522	-1.33548	23.0212	22.2875	22.2024	20.6329	21.5998	21.272	8512495	5.1194e+06	4826102	1.626e+06	3178298	2532199		3	3	3	7.3	7.3	7.3	33.688	0	10.359	123550000	55	-2.75417	Q9NZ63	Uncharacterized protein C9orf78	960
6 hrs	CRIPT	Q9P021	1.5231	0.0501454	0.770117	25.1869	25.1277	25.4786	25.9241	26.4349	25.7446	38196000	36659980	46755968	63668988	90719048	56221976		4	4	4	29.7	29.7	29.7	11.216	0	109.52	2353000000	547	2.30921	Q9P021	Cysteine-rich PDZ-binding protein	963
6 hrs	FAM98A	Q8NCA5	1.60284	0.0513263	-0.654727	22.2554	22.1387	22.3071	21.2399	21.8557	21.6414	5.0065e+06	4617698	5189099	2.4766e+06	3.795e+06	3.2712e+06		6	6	6	20.4	20.4	20.4	55.4	0	143.35	210830000	250	-2.27965	Q8NCA5	Protein FAM98A	808
6 hrs	RPL35A	P18077	1.32621	0.05185	1.17752	18.8341	20.0132	20.0666	20.6185	20.975	20.8529	467346	1.05821e+06	1.0981e+06	1.6099e+06	2.0611e+06	1.8939e+06		4	4	4	31.8	31.8	31.8	12.538	0	28.801	123140000	41	2.28382	P18077	60S ribosomal protein L35a	299
6 hrs	RPS24	P62847	1.23352	0.0579168	1.45445	19.7423	18.9289	20.7934	21.2072	21.5169	21.1038	877020	499079	1.8174e+06	2.4211e+06	3000801	2.2536e+06		3	3	3	26.3	26.3	26.3	15.423	0	52.011	135590000	102	2.22464	P62847	40S ribosomal protein S24	560
6 hrs	EIF3G	O75821	1.5231	0.058496	0.685439	21.1853	20.6155	21.2311	21.6281	21.8222	21.6379	2.3845e+06	1.6065e+06	2.4615e+06	3.2413e+06	3.7079e+06	3263199		9	9	9	33.1	33.1	33.1	35.611	0	36.787	172430000	186	2.22673	O75821	Eukaryotic translation initiation factor 3 subunit G	136
6 hrs	RPLP2	P05387	1.30515	0.0637765	0.995431	22.2491	22.4855	23.3961	23.5598	23.7611	23.7961	4984798	5.8722e+06	11039004	12365002	14217004	14565992		7	7	7	80.9	80.9	80.9	11.665	0	248.68	1252900000	401	2.1766	P05387	60S acidic ribosomal protein P2	209
6 hrs	MORF4L1	Q9UBU8;Q15014	1.44688	0.0645519	0.67168	21.454	21.4564	21.5332	21.878	22.0059	22.5747	2.8728e+06	2.8775e+06	3.0349e+06	3.8542e+06	4.2116e+06	6246999		7	7	7	21.3	21.3	21.3	41.473	0	29.531	256780000	182	2.12756	Q9UBU8	Mortality factor 4-like protein 1	974
6 hrs	RPS19	P39019	1.33013	0.0651667	0.850158	22.9936	22.6729	23.3095	23.3723	24.0387	24.1155	8351195	6.6869e+06	10395995	10858002	17232988	18176006		8	8	8	35.2	35.2	35.2	16.06	0	56.757	632480000	303	2.13013	P39019	40S ribosomal protein S19	423
6 hrs	SLC25A5	P05141;Q9H0C2	1.44769	0.0657933	0.694213	23.3885	22.9599	23.0044	23.5298	24.1365	23.7691	10980999	8158601	8414099	12110993	18442000	14295996		12	12	5	37.6	37.6	19.1	32.852	0	28.081	1119500000	321	2.15058	P05141	ADP/ATP translocase 2;ADP/ATP translocase 2, N-terminally processed	205
6 hrs	KCTD17	Q8N5Z5	1.817	0.0664037	-0.431715	22.9933	23.0023	22.8116	22.332	22.5908	22.5894	8349804	8402205	7.3618e+06	5279599	6.3168e+06	6310701		7	7	7	43	43	43	35.67	0	36.99	222350000	151	-2.0946	Q8N5Z5	BTB/POZ domain-containing protein KCTD17	801
6 hrs	RPS16	P62249	1.3563	0.066432	0.837756	23.6508	23.5052	24.0968	24.173	24.9557	24.6374	13169992	11906005	17942008	18913994	32540010	26097000		8	8	8	48.6	48.6	48.6	16.445	0	25.078	842070000	260	2.15543	P62249	40S ribosomal protein S16	537
6 hrs	C1QBP	Q07021	1.44518	0.0667908	-0.631544	22.0483	21.8799	22.2461	21.087	21.5357	21.6569	4.337e+06	3.8593e+06	4.9743e+06	2.2275e+06	3.0402e+06	3.3065e+06		4	4	4	26.2	26.2	26.2	31.362	0	81.116	185340000	127	-2.08376	Q07021	Complement component 1 Q subcomponent-binding protein, mitochondrial	632
6 hrs	CPSF7	Q8N684	1.96334	0.0670243	-0.394334	23.7812	23.7004	23.9558	23.3504	23.5032	23.4007	14416004	13630999	16270995	10695002	11890008	11073999		13	13	13	31.4	31.4	31.4	52.049	0	323.31	759300000	445	-2.10013	Q8N684	Cleavage and polyadenylation specificity factor subunit 7	802
6 hrs	SLC25A6	P12236;P12235	1.36879	0.0712745	0.708763	22.5016	22.1554	22.0655	22.6767	23.3441	22.828	5938099	4671402	4.3891e+06	6.7047e+06	10648006	7.4456e+06		11	4	4	37.9	16.4	16.4	32.866	0	7.9653	204130000	98	2.07345	P12236	ADP/ATP translocase 3;ADP/ATP translocase 3, N-terminally processed	266
6 hrs	RPS26;RPS26P11	P62854;Q5JNZ5	1.07585	0.0716108	2.16572	18.7856	20.2074	21.8858	21.9496	23.0024	22.424	451898	1.2107e+06	3.875e+06	4050201	8402705	5.6272e+06		3	3	3	31.3	31.3	31.3	13.015	0	184.48	350390000	86	2.06997	P62854;Q5JNZ5	40S ribosomal protein S26;Putative 40S ribosomal protein S26-like 1	562
6 hrs	EIF3H	O15372	1.39876	0.078908	0.62715	21.3477	21.419	21.1837	21.9132	22.2996	21.6189	2.6686e+06	2.8038e+06	2381900	3.9495e+06	5162201	3.2207e+06		6	6	6	20.5	20.5	20.5	39.93	0	79.836	158280000	74	2.02948	O15372	Eukaryotic translation initiation factor 3 subunit H	99
6 hrs	TXN2	Q99757	1.42253	0.0791982	-0.592631	24.0839	23.9982	23.5094	23.3362	23.3553	23.1221	17781994	16756002	11941001	10589997	10731005	9129695		4	4	4	37.3	37.3	37.3	18.383	0	106.57	503540000	240	-2.01637	Q99757	Thioredoxin, mitochondrial	882
6 hrs	MYL6	P60660;P14649	2.07329	0.0843254	-0.338031	23.5537	23.3569	23.3939	23.1146	23.147	23.0287	12312996	10743000	11022000	9082406	9288699	8556997		6	6	6	50.3	50.3	50.3	16.93	0	110.02	438630000	355	-1.98898	P60660	Myosin light polypeptide 6	513
6 hrs	LUC7L	Q9NQ29	1.38668	0.0866509	-0.585684	23.3448	23.1765	22.7392	22.3691	22.6428	22.4916	10653005	9480005	7001502	5.4171e+06	6548602	5897003		15	8	8	40.4	23.7	23.7	43.727	0	282.87	489790000	216	-1.97168	Q9NQ29	Putative RNA-binding protein Luc7-like 1	937
6 hrs	BCLAF1	Q9NYF8	1.46288	0.0874043	-0.533107	22.3844	22.1568	22.0124	21.4072	21.6967	21.8505	5.4749e+06	4675999	4230598	2781101	3.399e+06	3781299		14	13	13	18.5	18.5	18.5	106.12	0	38.746	306080000	190	-1.98087	Q9NYF8	Bcl-2-associated transcription factor 1	958
6 hrs	RPL36	Q9Y3U8	0.977282	0.0977645	2.18783	18.0946	19.1004	21.5303	21.5578	21.4778	22.2532	279917	562071	3028701	3086999	2.9206e+06	4998901		3	3	3	28.6	28.6	28.6	12.254	0	11.437	134640000	37	1.90397	Q9Y3U8	60S ribosomal protein L36	1026
6 hrs	PSMD11	O00231	1.49336	0.0982179	-0.479843	21.692	21.3233	21.2689	20.9263	21.0733	20.8451	3.3881e+06	2.6239e+06	2.5268e+06	1992699	2.2065e+06	1.8836e+06		10	10	10	28.2	28.2	28.2	47.463	0	24.715	133260000	113	-1.92893	O00231	26S proteasome non-ATPase regulatory subunit 11	69
6 hrs	MCTS1	Q9ULC4	1.10284	0.0984798	1.02369	18.1903	18.5431	19.5679	19.7465	20.0536	19.5722	299101	381971	777199	879631	1.0883e+06	779500		1	1	1	9.4	9.4	9.4	20.555	0.0040816	2.418	15622000	41	1.90818	Q9ULC4	Malignant T-cell-amplified sequence 1	989
6 hrs	HBS1L	Q9Y450	2.04034	0.0985792	-0.318818	20.5753	20.4978	20.4105	20.0847	20.2462	20.1963	1.5624e+06	1.4807e+06	1.3937e+06	1.112e+06	1.2437e+06	1.2014e+06		6	6	6	11.4	11.4	11.4	75.472	0	11.248	63413000	71	-1.90427	Q9Y450	HBS1-like protein	1028
6 hrs	NOP56	O00567	1.21196	0.0993144	-0.737158	22.023	21.5717	21.1176	20.9842	20.6062	20.9104	4261698	3.1169e+06	2.2753e+06	2074301	1.5962e+06	1.9709e+06		6	6	6	9.9	9.9	9.9	66.049	0	62.828	125890000	146	-1.91066	O00567	Nucleolar protein 56	78
6 hrs	HSPA8	P11142;P54652	1.12245	0.10247	0.88719	22.8661	22.8276	23.9308	24.0841	24.2507	23.9514	7645303	7443998	15992001	17783992	19961004	16222001		32	28	26	60.5	56	54.6	70.897	0	323.31	2177400000	840	1.8808	P11142	Heat shock cognate 71 kDa protein	261
6 hrs	SRRM1	Q8IYB3	1.30712	0.10331	-0.584204	22.3949	22.5251	22.303	21.4582	21.8683	22.1439	5.5149e+06	6035802	5.1746e+06	2.8811e+06	3828402	4634303		5	5	5	9.8	9.8	9.8	102.33	0	55.683	211850000	160	-1.88831	Q8IYB3	Serine/arginine repetitive matrix protein 1	794
6 hrs	DDB1	Q16531	1.4292	0.104306	0.475386	21.1615	20.919	20.9685	21.2505	21.7209	21.5039	2.3456e+06	1982700	2.0519e+06	2494799	3456500	2973799		24	24	24	29	29	29	126.97	0	108.35	470280000	292	1.86609	Q16531	DNA damage-binding protein 1	721
6 hrs	RPS27A;UBA52;UBB;UBC	P62979;P62987;P0CG47;P0CG48	1.03475	0.104351	1.21321	23.0648	22.6921	23.7374	25.2925	23.8802	23.9612	8773703	6.7765e+06	13985002	41095976	15439995	16332008		4	4	4	36.5	36.5	36.5	17.965	0	280.44	588080000	134	1.86467	P62979;P62987;P0CG47;P0CG48	Ubiquitin-40S ribosomal protein S27a;Ubiquitin;40S ribosomal protein S27a;Ubiquitin-60S ribosomal protein L40;Ubiquitin;60S ribosomal protein L40;Polyubiquitin-B;Ubiquitin;Polyubiquitin-C;Ubiquitin	574
6 hrs	RBM14	Q96PK6	1.3582	0.104438	-0.515495	25.0173	24.9049	25.0136	24.1176	24.6084	24.6633	33960020	31413980	33872000	18202002	25578004	26571000		14	14	14	25.4	25.4	25.4	69.491	0	203.03	1303000000	494	-1.85857	Q96PK6	RNA-binding protein 14	871
6 hrs	PTS	Q03393	1.26241	0.105267	0.603559	22.492	22.1696	22.0236	22.4795	22.9884	23.0281	5898796	4.7176e+06	4.2636e+06	5847897	8321295	8553400		7	7	7	50.3	50.3	50.3	16.386	0	71.656	347250000	181	1.86077	Q03393	6-pyruvoyl tetrahydrobiopterin synthase	626
6 hrs	EIF3L	Q9Y262	1.8911	0.107202	0.319525	21.3893	21.5277	21.4961	21.6744	21.8123	21.8851	2746800	3023400	2.9579e+06	3.3468e+06	3682602	3873300		16	16	16	35.1	35.1	35.1	66.726	0	100.69	405640000	413	1.82942	Q9Y262	Eukaryotic translation initiation factor 3 subunit L	1006
6 hrs	DHX35	Q9H5Z1	2.52595	0.108039	0.256124	21.2344	21.2818	21.1596	21.4492	21.5101	21.4848	2.4671e+06	2.5496e+06	2342399	2863300	2.9866e+06	2.9348e+06		12	12	12	25.2	25.2	25.2	78.909	0	28.37	286590000	152	1.83303	Q9H5Z1	Probable ATP-dependent RNA helicase DHX35	925
6 hrs	ORC6	Q9Y5N6	1.16953	0.111427	0.66979	19.2428	19.6969	19.2225	19.7191	19.9816	20.4709	620389	849875	611712	863030	1.0353e+06	1.4533e+06		2	2	2	10.7	10.7	10.7	28.107	0.0012107	3.974	20739000	40	1.81374	Q9Y5N6	Origin recognition complex subunit 6	1037
6 hrs	RPS12	P25398	1.20323	0.113129	0.601578	22.7095	22.8727	23.3717	23.3884	23.8165	23.5538	6858498	7.6802e+06	10853998	10979997	14773002	12314005		7	7	7	70.5	70.5	70.5	14.515	0	195.63	574410000	272	1.79587	P25398	40S ribosomal protein S12	338
6 hrs	EIF3C;EIF3CL	Q99613;B5ME19	1.47955	0.116458	0.401358	20.245	20.5235	20.5568	20.7233	20.9888	20.8174	1242700	1.5073e+06	1.5425e+06	1731200	2.0809e+06	1.8478e+06		7	7	7	9.1	9.1	9.1	105.34	0	18.161	95293000	61	1.77803	Q99613;B5ME19	Eukaryotic translation initiation factor 3 subunit C;Eukaryotic translation initiation factor 3 subunit C-like protein	9
6 hrs	RPL21	P46778	0.910558	0.120488	1.7223	19.8689	18.9686	21.6162	21.2067	22.6463	21.7676	957480	513004	3.2146e+06	2.4202e+06	6.5649e+06	3570202		2	2	2	16.2	16.2	16.2	18.565	0	57.039	133570000	90	1.75218	P46778	60S ribosomal protein L21	446
6 hrs	C14orf166	Q9Y224	1.22519	0.120552	-0.541625	23.8435	23.7581	23.6093	22.9399	23.5807	23.0653	15052006	14187000	12797002	8046202	12546005	8777300		13	13	13	68.4	68.4	68.4	28.068	0	235.92	972180000	510	-1.7604	Q9Y224	UPF0568 protein C14orf166	1003
6 hrs	SERF2	P84101	0.965746	0.122881	1.12555	21.7799	21.8835	22.806	22.4122	23.6317	23.8022	3.6008e+06	3869001	7.3332e+06	5.5813e+06	12997004	14627997		4	4	4	33.9	33.9	33.9	6.8998	0	32.415	367770000	624	1.74273	P84101	Small EDRK-rich factor 2	606
6 hrs	PPIL4	Q8WUA2	1.24983	0.132428	-0.487999	26.7161	26.6321	26.219	25.9137	25.9567	26.2328	110239968	104009992	78108952	63211968	65124000	78861960		36	36	36	65.2	65.2	65.2	57.224	0	323.31	11202000000	2824	-1.72254	Q8WUA2	Peptidyl-prolyl cis-trans isomerase-like 4	823
6 hrs	C3	P01024	1.05811	0.133401	0.737157	21.2921	21.0909	20.7004	22.2345	21.7864	21.274	2567799	2.2335e+06	1.7039e+06	4934597	3.6171e+06	2.5357e+06		7	7	5	6.2	6.2	4.8	187.15	0	13.235	97606000	39	1.72486	P01024	Complement C3;Complement C3 beta chain;C3-beta-c;Complement C3 alpha chain;C3a anaphylatoxin;Acylation stimulating protein;Complement C3b alpha chain;Complement C3c alpha chain fragment 1;Complement C3dg fragment;Complement C3g fragment;Complement C3d fragment;Complement C3f fragment;Complement C3c alpha chain fragment 2	170
6 hrs	CSRP1	P21291	0.917165	0.139475	1.24819	20.9426	19.0219	20.8906	21.3959	21.5814	21.6224	2.0153e+06	532307	1.944e+06	2.7593e+06	3137899	3228402		5	5	5	42	42	42	20.567	0	11.446	112900000	40	1.6969	P21291	Cysteine and glycine-rich protein 1	315
6 hrs	HDX	Q7Z353	0.87302	0.146423	1.6067	18.3926	19.389	21.2648	20.9732	21.4538	21.4394	344140	686541	2.5196e+06	2.0586e+06	2.8724e+06	2843901		3	3	3	5.7	5.7	5.7	77.205	0	6.9103	59647000	24	1.67953	Q7Z353	Highly divergent homeobox	772
6 hrs	DHX36	Q9H2U1	0.98169	0.150508	-0.758586	23.3715	22.9732	23.1703	21.8394	23.0271	22.3726	10852003	8233998	9439697	3.7525e+06	8547805	5430401		3	3	3	3.6	3.6	3.6	114.76	0	46.607	183410000	112	-1.64128	Q9H2U1	ATP-dependent RNA helicase DHX36	921
6 hrs	SRSF7	Q16629	1.39352	0.15076	0.36538	22.7577	22.5538	22.6719	22.8127	23.124	23.1429	7.0919e+06	6157198	6682299	7367502	9141495	9262003		6	5	5	24.4	24.4	24.4	27.366	0	27.497	289140000	137	1.64383	Q16629	Serine/arginine-rich splicing factor 7	724
6 hrs	TUBB2B	Q9BVA1	0.861645	0.15087	1.64646	18.0336	20.6065	20.211	20.5459	21.8729	21.3717	268318	1.5965e+06	1.2137e+06	1.5308e+06	3.8406e+06	2713399		25	5	1	72.6	18	2.7	49.953	0	36.682	221270000	89	1.66552	Q9BVA1	Tubulin beta-2B chain	904
6 hrs	LRRC59	Q96AG4	1.47716	0.151799	-0.340258	23.5801	23.6862	23.7551	23.2298	23.521	23.25	12540997	13498007	14157995	9837006	12037006	9975594		8	8	8	34.5	34.5	34.5	34.93	0	149.26	727890000	326	-1.64548	Q96AG4	Leucine-rich repeat-containing protein 59	846
6 hrs	U2AF1;U2AF1L4	P0DN76;Q01081;Q8WU68	1.38662	0.152092	-0.369243	25.4713	25.4621	25.125	25.0826	24.9344	24.9337	46519016	46224012	36590980	35530996	32063004	32048002		10	10	10	39.2	39.2	39.2	27.872	0	323.31	2212200000	710	-1.64669	P0DN76;Q01081;Q8WU68	Splicing factor U2AF 35 kDa subunit;Splicing factor U2AF 26 kDa subunit	249
6 hrs	PPIL3	Q9H2H8	1.57355	0.152396	-0.318426	23.8189	23.7674	23.6481	23.3337	23.3639	23.5815	14798003	14278996	13146003	10571993	10794995	12553007		5	5	5	41.6	41.6	41.6	18.154	0	60.773	408160000	208	-1.64976	Q9H2H8	Peptidyl-prolyl cis-trans isomerase-like 3	919
6 hrs	ACTB;ACTG1	P60709;P63261;Q6S8J3;A5A3E0;Q9BYX7;P0CG39;P0CG38	0.958873	0.153257	0.808325	24.5947	24.8212	25.6981	26.2135	25.8258	25.4997	25335986	29644016	54436988	77812008	59477000	47442028		18	18	10	70.7	70.7	50.7	41.736	0	323.31	3676700000	1245	1.63404	P60709;P63261	Actin, cytoplasmic 1;Actin, cytoplasmic 1, N-terminally processed;Actin, cytoplasmic 2;Actin, cytoplasmic 2, N-terminally processed	514
6 hrs	CMBL	Q96DG6	1.32769	0.153469	-0.39596	23.4184	23.3456	22.9774	22.8226	22.9095	22.8214	11210997	10659006	8258004	7418199	7.8783e+06	7.4117e+06		11	11	11	49	49	49	28.048	0	44.397	424480000	341	-1.6527	Q96DG6	Carboxymethylenebutenolidase homolog	852
6 hrs	CBX5	P45973	1.03891	0.153763	-0.66581	22.5231	21.8368	21.8835	21.2139	21.2088	21.8231	6.0273e+06	3.7456e+06	3.8688e+06	2.4323e+06	2.4238e+06	3.7104e+06		3	3	3	20.9	20.9	20.9	22.225	0	13.202	94585000	61	-1.66034	P45973	Chromobox protein homolog 5	443
6 hrs	NHP2	Q9NX24	1.03386	0.159397	0.605256	22.1931	21.6106	21.5077	22.0343	22.4942	22.5987	4795002	3202200	2.9816e+06	4.2953e+06	5907701	6351497		4	4	4	31.4	31.4	31.4	17.201	0	41.473	149010000	90	1.61432	Q9NX24	H/ACA ribonucleoprotein complex subunit 2	953
6 hrs	RPL23A	P62750	0.855877	0.160467	1.30958	18.8214	20.9361	19.5023	20.5663	21.7198	20.9023	463231	2.0063e+06	742624	1.5527e+06	3.4539e+06	1.9599e+06		8	8	8	44.2	44.2	44.2	17.695	0	36.604	152940000	121	1.61448	P62750	60S ribosomal protein L23a	554
6 hrs	RPS14	P62263	1.10412	0.16784	0.496628	22.2332	21.6797	22.0594	22.3129	22.3979	22.7514	4.9301e+06	3.3593e+06	4370700	5.2101e+06	5.5264e+06	7.061e+06		8	8	8	41.1	41.1	41.1	16.273	0	61.4	323750000	219	1.59428	P62263	40S ribosomal protein S14	539
6 hrs	RPL31	P62899	0.829762	0.168897	1.39175	19.1357	21.31	21.0037	21.3714	22.6153	21.6379	575980	2.5998e+06	2.1025e+06	2712800	6.425e+06	3.2634e+06		4	4	4	32.8	32.8	32.8	14.463	0	44.124	196560000	80	1.58583	P62899	60S ribosomal protein L31	567
6 hrs	HIST1H2AJ;HIST1H2AH;H2AFJ;HIST1H2AC;HIST3H2A;HIST1H2AD;HIST1H2AG;HIST1H2AB;HIST2H2AB;H2AFX	Q99878;Q96KK5;Q9BTM1;Q93077;Q7L7L0;P20671;P0C0S8;P04908;Q8IUE6;P16104;Q71UI9;P0C0S5;Q96QV6	0.816913	0.181608	1.36668	19.4377	21.2182	21.4705	22.9157	21.8621	21.4486	710101	2.4396e+06	2.9058e+06	7.9126e+06	3.812e+06	2.862e+06		3	3	1	44.5	44.5	22.7	13.936	0	37.815	116850000	95	1.56264	Q99878;Q96KK5;Q9BTM1;Q93077;Q7L7L0;P20671;P0C0S8;P04908;Q8IUE6;P16104	Histone H2A type 1-J;Histone H2A type 1-H;Histone H2A.J;Histone H2A type 1-C;Histone H2A type 3;Histone H2A type 1-D;Histone H2A type 1;Histone H2A type 1-B/E;Histone H2A type 2-B;Histone H2AX	200
6 hrs	RPL6	Q02878	0.827456	0.189827	1.17214	19.4257	19.6344	21.4541	21.092	21.4998	21.4388	704220	813870	2.873e+06	2.2352e+06	2.9655e+06	2.8427e+06		8	8	8	33.3	33.3	33.3	32.728	0	67.544	288880000	231	1.54925	Q02878	60S ribosomal protein L6	624
6 hrs	NCL	P19338	0.842069	0.191726	0.971734	21.5566	21.8881	23.2344	22.896	23.4018	23.2964	3.0845e+06	3.8812e+06	9868203	7.805e+06	11083006	10302000		24	24	24	33.7	33.7	33.7	76.613	0	323.31	1231400000	539	1.52872	P19338	Nucleolin	306
6 hrs	RPL9	P32969	1.40849	0.192044	0.311532	23.3305	23.4212	23.1984	23.4686	23.6942	23.7218	10547994	11232999	9625099	11608003	13573004	13834996		8	8	8	61.5	61.5	61.5	21.863	0	323.31	854340000	292	1.53429	P32969	60S ribosomal protein L9	395
6 hrs	HSPA5	P11021	0.906208	0.192216	0.720877	20.6985	20.8898	21.6634	22.2152	21.7612	21.438	1.7017e+06	1.9429e+06	3.3215e+06	4868899	3.5544e+06	2.8411e+06		17	16	16	35.8	35.8	35.8	72.332	0	247.19	467570000	355	1.5298	P11021	78 kDa glucose-regulated protein	260
6 hrs	RPLP1	P05386	0.857436	0.192542	0.919196	21.4855	21.9066	23.0957	22.859	23.2952	23.0912	2.9361e+06	3.9315e+06	8963902	7.6077e+06	10293001	8936096		3	3	3	74.6	74.6	74.6	11.514	0	175.56	448480000	164	1.5363	P05386	60S acidic ribosomal protein P1	208
6 hrs	TCEB1	Q15369	1.13709	0.192881	0.424445	20.5406	20.7215	20.771	20.8858	21.4168	21.0037	1.5252e+06	1.729e+06	1.7893e+06	1.9376e+06	2.7996e+06	2102599		3	3	3	32.1	32.1	32.1	12.473	0	7.2377	69054000	62	1.54039	Q15369	Transcription elongation factor B polypeptide 1	706
6 hrs	THRAP3	Q9Y2W1	1.08537	0.193058	-0.460565	22.4194	21.982	21.9957	21.4795	21.5953	21.9406	5609398	4.1422e+06	4.1818e+06	2.9239e+06	3168401	4.0251e+06		16	16	15	20.5	20.5	20.5	108.66	0	105.77	333150000	221	-1.53781	Q9Y2W1	Thyroid hormone receptor-associated protein 3	1014
6 hrs	U2AF2	P26368	1.10393	0.193286	-0.430829	25.8206	25.8249	25.3866	25.0247	25.3309	25.384	59263032	59439032	43866020	34133992	42205980	43786988		17	17	17	46.9	46.9	46.9	53.5	0	323.31	4193700000	995	-1.5196	P26368	Splicing factor U2AF 65 kDa subunit	346
6 hrs	EIF3I	Q13347	1.129	0.205107	0.394643	21.4243	21.2153	21.4441	21.524	21.7148	22.0288	2.8142e+06	2.4346e+06	2.8532e+06	3015500	3.442e+06	4279002		9	9	9	43.7	43.7	43.7	36.501	0	49.688	226400000	202	1.49266	Q13347	Eukaryotic translation initiation factor 3 subunit I	657
6 hrs	CCNT2	O60583	1.29404	0.207246	-0.322515	21.8099	21.517	21.4363	21.3199	21.2305	21.2453	3.6765e+06	3.0009e+06	2.8378e+06	2617800	2.4604e+06	2485801		4	4	4	8.6	8.6	8.6	81.028	0	103.7	96029000	102	-1.48746	O60583	Cyclin-T2	118
6 hrs	CALU	O43852	1.29173	0.2168	-0.317059	21.4133	21.4595	21.3213	20.956	20.9916	21.2953	2.7928e+06	2.8838e+06	2620300	2.0342e+06	2084999	2.5735e+06		5	5	5	20.6	20.6	20.6	37.106	0	88.692	152970000	73	-1.47427	O43852	Calumenin	113
6 hrs	RPL11	P62913	0.968329	0.230866	0.472137	23.2917	23.2443	23.4773	23.4598	23.7627	24.2072	10268006	9936593	11677994	11536998	14233008	19368010		5	5	5	31.5	31.5	31.5	20.252	0	82.689	731800000	258	1.43774	P62913	60S ribosomal protein L11	570
6 hrs	RBM3	P98179	0.90926	0.240163	-0.523986	27.4383	27.8333	27.1138	26.8151	27.2747	26.7236	181869904	239140064	145229952	118070008	162369984	110819944		8	8	8	61.1	61.1	61.1	17.17	0	323.31	4754000000	673	-1.42008	P98179	RNA-binding protein 3	609
6 hrs	RPLP0;RPLP0P6	P05388;Q8NHW5	0.683329	0.241268	2.2229	17.6395	20.4407	22.6764	22.0389	22.9228	22.4636	204180	1.4232e+06	6.7029e+06	4.3088e+06	7.9517e+06	5783703		11	11	11	46.7	46.7	46.7	34.273	0	296.16	761350000	325	1.40756	P05388;Q8NHW5	60S acidic ribosomal protein P0;60S acidic ribosomal protein P0-like	210
6 hrs	S100A7;S100A7A	P31151;Q86SG5	0.684961	0.242713	2.17755	18.18	20.453	21.3726	24.3058	20.6908	21.5417	296978	1.4354e+06	2.7152e+06	20737990	1.6926e+06	3.0528e+06		7	7	7	59.4	59.4	59.4	11.471	0	47.553	108460000	65	1.40849	P31151;Q86SG5	Protein S100-A7;Protein S100-A7A	384
6 hrs	CAD	P27708	0.72494	0.250366	1.08786	19.241	19.915	17.6936	20.3039	20.1593	19.65	619607	988552	211980	1294400	1.171e+06	822670		25	25	25	18.8	18.8	18.8	242.98	0	129.71	255760000	228	1.38259	P27708	CAD protein;Glutamine-dependent carbamoyl-phosphate synthase;Aspartate carbamoyltransferase;Dihydroorotase	357
6 hrs	TRIM28	Q13263	0.758379	0.263875	0.763528	20.1361	19.6674	21.1315	21.2978	20.7477	21.18	1.15233e+06	832660	2297300	2.578e+06	1760699	2.3759e+06		9	9	9	23.7	23.7	23.7	88.549	0	139.05	140530000	75	1.35632	Q13263	Transcription intermediary factor 1-beta	654
6 hrs	RPL5	P46777	0.742278	0.270103	0.785662	19.1598	19.8469	20.7519	20.4794	20.996	20.6402	585700	943020	1.7658e+06	1.4619e+06	2.0914e+06	1.6342e+06		7	7	7	29.6	29.6	29.6	34.362	0	31.224	169950000	141	1.34154	P46777	60S ribosomal protein L5	445
6 hrs	YTHDF2	Q9Y5A9	0.772427	0.271119	0.657032	18.9387	18.8865	20.0716	19.8459	20.0664	19.9555	502467	484622	1101900	942360	1.098e+06	1.0167e+06		3	3	3	6.2	6.2	6.2	62.333	0	11.095	51037000	33	1.33591	Q9Y5A9	YTH domain-containing family protein 2	1033
6 hrs	HNRNPH3	P31942	0.710498	0.28637	0.785493	18.7746	20.1936	20.2376	20.2106	20.6801	20.6716	448457	1.1992e+06	1.2363e+06	1.2134e+06	1.6801e+06	1.6702e+06		4	4	4	15	15	15	36.926	0.001321	5.3106	37815000	24	1.29852	P31942	Heterogeneous nuclear ribonucleoprotein H3	387
6 hrs	HIST1H4A	P62805	0.632641	0.288025	1.7368	19.2496	19.4376	19.2304	23.5064	19.6512	19.9706	623329	710092	615088	11916005	823360	1.0274e+06		4	4	4	42.7	42.7	42.7	11.367	0	15.244	40324000	18	1.29897	P62805	Histone H4	556
6 hrs	NOLC1	Q14978	0.854671	0.291694	0.429642	21.1763	21.0087	20.9894	21.0392	21.6646	21.7595	2.3697e+06	2.1098e+06	2.0818e+06	2.1549e+06	3.3242e+06	3.5503e+06		4	4	4	5.9	5.9	5.9	73.602	0	8.7297	74331000	81	1.28784	Q14978	Nucleolar and coiled-body phosphoprotein 1	693
6 hrs	KCTD5	Q9NXV2	1.04142	0.291938	-0.303504	25.5203	25.4527	25.2092	25.2451	25.1206	24.9059	48124032	45920980	38789984	39767976	36479980	31435002		13	13	12	79.5	79.5	70.5	26.092	0	323.31	2127100000	750	-1.28119	Q9NXV2	BTB/POZ domain-containing protein KCTD5	957
6 hrs	RPS17	P08708	1.00513	0.297996	0.308334	23.3033	23.2025	23.0056	23.2501	23.5922	23.594	10350998	9652395	8420999	9976505	12646005	12661998		8	8	8	60	60	60	15.55	0	86.788	799880000	365	1.26407	P08708	40S ribosomal protein S17	234
6 hrs	RP9	Q8TA86	1.05385	0.299165	-0.284103	21.6243	21.331	21.3636	20.9844	21.2595	21.2227	3.2326e+06	2.638e+06	2698299	2.0746e+06	2510399	2.4472e+06		6	6	6	23.5	23.5	23.5	26.106	0	15.845	138620000	94	-1.25339	Q8TA86	Retinitis pigmentosa 9 protein	814
6 hrs	PSMD3	O43242	1.26306	0.299679	-0.23935	21.9376	21.6931	21.6738	21.5056	21.4992	21.5817	4.0167e+06	3.3906e+06	3.3456e+06	2.9774e+06	2964100	3.1386e+06		11	11	11	26.4	26.4	26.4	60.977	0	33.465	210390000	125	-1.2669	O43242	26S proteasome non-ATPase regulatory subunit 3	103
6 hrs	CCNT1	O60563	0.718926	0.300663	-0.630996	21.6081	21.5225	21.3004	20.1107	20.9845	21.4429	3.1965e+06	3.0125e+06	2.5827e+06	1.1322e+06	2.0747e+06	2.8507e+06		10	10	10	15.4	15.4	15.4	80.684	0	29.331	129590000	85	-1.25857	O60563	Cyclin-T1	117
6 hrs	PBDC1	Q9BVG4	0.67718	0.300827	0.789096	18.6296	20.2054	19.9055	19.9489	20.6684	20.4904	405568	1.209e+06	982078	1.0121e+06	1.6665e+06	1.4731e+06		2	2	2	10.7	10.7	10.7	26.056	0.0032503	2.8734	40892000	27	1.25386	Q9BVG4	Protein PBDC1	905
6 hrs	CCT6A	P40227	1.10756	0.303583	-0.263138	24.3131	24.2005	24.1279	23.7559	24.0314	24.0648	20844008	19279004	18332002	14166008	17145994	17548010		20	20	16	52.5	52.5	42.4	58.024	0	323.31	2025200000	1061	-1.24285	P40227	T-complex protein 1 subunit zeta	426
6 hrs	S100A8	P05109	0.597836	0.310337	1.54746	20.6445	20.4177	22.6151	24.6079	22.0528	21.659	1.6391e+06	1.4007e+06	6424303	25569010	4350701	3.3113e+06		3	3	3	31.2	31.2	31.2	10.834	0	76.672	164030000	65	1.22996	P05109	Protein S100-A8;Protein S100-A8, N-terminally processed	203
6 hrs	PPP1CC;PPP1CB;PPP1CA	P36873;P62140;P62136	0.653528	0.316468	0.776601	18.8829	20.1182	20.51	21.0042	20.5956	20.2411	483427	1.1381e+06	1.4932e+06	2.1033e+06	1.5845e+06	1.2393e+06		6	6	6	24.8	24.8	24.8	36.983	0	13.857	47969000	41	1.21807	P36873;P62140;P62136	Serine/threonine-protein phosphatase PP1-gamma catalytic subunit;Serine/threonine-protein phosphatase PP1-beta catalytic subunit;Serine/threonine-protein phosphatase PP1-alpha catalytic subunit	416
6 hrs	HNRNPA2B1	P22626	0.828717	0.325501	-0.368324	22.9484	22.8782	22.7264	22.1653	22.444	22.8387	8093904	7709400	6.9393e+06	4.7036e+06	5.7057e+06	7501100		10	10	10	35.1	35.1	35.1	37.429	0	63.364	507560000	291	-1.20354	P22626	Heterogeneous nuclear ribonucleoproteins A2/B1	323
6 hrs	ZNF706	Q9Y5V0	0.703714	0.330939	0.519313	25.3031	24.8642	25.3832	25.4493	26.292	25.3672	41399012	30541010	43761988	45814008	82161968	43279996		3	3	3	39.5	39.5	39.5	8.4977	0	38.998	1824600000	503	1.18923	Q9Y5V0	Zinc finger protein 706	1039
6 hrs	ATP5A1	P25705	0.944454	0.331525	0.290111	23.0763	22.8483	23.0393	23.03	23.3731	23.4311	8843998	7.5514e+06	8620004	8564999	10864004	11309996		15	15	15	36.2	36.2	36.2	59.75	0	128.58	707040000	434	1.19044	P25705	ATP synthase subunit alpha, mitochondrial	340
6 hrs	NACA	E9PAV3;Q13765;Q9BZK3	0.754227	0.350967	0.391871	24.7687	24.8014	24.6218	24.6943	25.4928	25.1803	28582998	29238980	25817010	27147982	47217016	38021980		6	6	6	3.9	3.9	3.9	205.42	0	323.31	1399800000	398	1.15673	E9PAV3;Q13765	Nascent polypeptide-associated complex subunit alpha, muscle-specific form;Nascent polypeptide-associated complex subunit alpha	66
6 hrs	EIF3M	Q7L2H7	0.744735	0.356152	0.393429	21.045	20.7262	20.4492	21.0536	21.4611	20.886	2.1636e+06	1.7346e+06	1.4316e+06	2176501	2.8869e+06	1937800		8	8	8	29.7	29.7	29.7	42.502	0	19.1	118080000	91	1.1488	Q7L2H7	Eukaryotic translation initiation factor 3 subunit M	770
6 hrs	ACTR1A	P61163;P42025	0.944598	0.367509	-0.254863	22.1245	21.8803	21.8816	21.8987	21.6349	21.5882	4.5724e+06	3.8604e+06	3.8637e+06	3.9098e+06	3.2565e+06	3.1529e+06		5	5	5	22.3	22.3	22.3	42.613	0	27.856	127260000	121	-1.12661	P61163	Alpha-centractin	518
6 hrs	TUBA1A;TUBA3E	Q71U36;P0DPH8;P0DPH7;Q6PEY2	0.661945	0.368855	0.492812	23.3855	23.494	23.0918	24.2681	23.9718	23.2099	10957998	11813997	8939605	20203002	16452002	9702100		25	2	1	67	6	3.1	50.135	0	114.9	474700000	229	1.12694	Q71U36;P0DPH8;P0DPH7;Q6PEY2	Tubulin alpha-1A chain;Tubulin alpha-3E chain	766
6 hrs	EIF3K	Q9UBQ5	0.584904	0.373944	0.70053	19.2783	20.6377	20.9726	20.7541	21.0319	21.2042	635859	1631401	2.0577e+06	1.7685e+06	2.144e+06	2.4161e+06		4	4	4	28.4	28.4	28.4	25.059	0	6.0565	59946000	31	1.10429	Q9UBQ5	Eukaryotic translation initiation factor 3 subunit K	973
6 hrs	PRDX6	P30041	0.745372	0.374876	-0.341993	23.1535	22.948	23.574	22.7871	23.0871	22.7753	9330596	8.0914e+06	12488003	7.2379e+06	8910696	7178796		8	8	8	50.4	50.4	50.4	25.035	0	48.011	253220000	104	-1.10104	P30041	Peroxiredoxin-6	372
6 hrs	CD2BP2	O95400	1.03788	0.37522	-0.218671	20.0339	19.9376	20.2287	19.7667	19.9379	19.8396	1.0735e+06	1.0042e+06	1228719	892010	1.0044e+06	938250		2	2	2	7	7	7	37.646	0.0012077	3.957	20979000	33	-1.09909	O95400	CD2 antigen cytoplasmic tail-binding protein 2	152
6 hrs	PABPC1;PABPC3	P11940;Q9H361;Q4VXU2	0.777936	0.37529	0.32087	20.7857	21.0759	21.3076	21.3334	21.5957	21.2027	1807701	2.2104e+06	2.5956e+06	2.6424e+06	3.1693e+06	2.4135e+06		11	11	7	23.7	23.7	14.5	70.67	0	108.29	257050000	205	1.10596	P11940;Q9H361	Polyadenylate-binding protein 1;Polyadenylate-binding protein 3	264
6 hrs	ZC3H15	Q8WU90	0.678989	0.376638	0.425898	22.7756	23.1722	22.7261	22.8341	23.6532	23.4643	7180201	9451897	6937996	7477505	13192001	11573004		10	10	10	31	31	31	48.602	0	161.01	402480000	218	1.10616	Q8WU90	Zinc finger CCCH domain-containing protein 15	822
6 hrs	RBM10	P98175	0.736877	0.37859	-0.354931	21.2914	21.7498	21.282	21.0546	20.8298	21.3741	2566601	3.5265e+06	2.5499e+06	2.178e+06	1.8638e+06	2.7179e+06		12	12	12	21	21	21	103.53	0	45.243	138310000	132	-1.10627	P98175	RNA-binding protein 10	608
6 hrs	CALML5	Q9NZT1	0.506298	0.379403	2.55744	20.1192	19.834	20.4009	27.084	20.4231	20.5194	1.1389e+06	934581	1.3845e+06	142260096	1.4059e+06	1.503e+06		11	11	11	93.8	93.8	93.8	15.892	0	131.93	346800000	91	1.10689	Q9NZT1	Calmodulin-like protein 5	962
6 hrs	SNW1	Q13573	0.765468	0.38057	0.317355	21.1857	21.0876	21.0881	21.0882	21.7325	21.4928	2.3853e+06	2.2284e+06	2.2292e+06	2.2294e+06	3.4844e+06	2.951e+06		7	7	7	15.7	15.7	15.7	61.494	0	31.061	180600000	113	1.09128	Q13573	SNW domain-containing protein 1	663
6 hrs	GTF2F1	P35269	1.09249	0.382537	-0.204206	22.5496	22.3805	22.3567	22.187	22.3487	22.1385	6138999	5460299	5370797	4774803	5.3411e+06	4.6169e+06		9	9	9	14.9	14.9	14.9	58.24	0	163.93	361820000	313	-1.08687	P35269	General transcription factor IIF subunit 1	406
6 hrs	SKP1	P63208	0.773569	0.403988	0.287516	20.4346	20.478	20.0742	20.8321	20.446	20.5713	1.4172e+06	1.4605e+06	1.1039e+06	1.8668e+06	1428400	1.558e+06		2	2	2	17.8	17.8	17.8	18.658	0	8.6866	41061000	47	1.06003	P63208	S-phase kinase-associated protein 1	580
6 hrs	EIF2S1	P05198	0.811489	0.404171	0.265505	20.8822	20.4692	20.5795	20.9577	20.739	21.0307	1.9327e+06	1451599	1.5669e+06	2.0365e+06	1.7501e+06	2.1423e+06		3	3	3	12.7	12.7	12.7	36.112	0	35.542	53410000	60	1.05611	P05198	Eukaryotic translation initiation factor 2 subunit 1	206
6 hrs	PRMT5	O14744	0.910496	0.405998	-0.232427	26.7133	26.457	26.403	26.1575	26.3986	26.3199	110030000	92118976	88736056	74851008	88465000	83770040		33	33	33	59.5	59.5	59.5	72.683	0	323.31	13394000000	2278	-1.06052	O14744	Protein arginine N-methyltransferase 5;Protein arginine N-methyltransferase 5, N-terminally processed	86
6 hrs	FABP5	Q01469;A8MUU1	0.471804	0.411925	2.60093	18.328	18.8786	16.9761	25.2982	18.1479	18.5394	329070	481969	128920	41259024	290450	380990		12	12	12	71.1	71.1	71.1	15.164	0	252.02	207440000	79	1.04507	Q01469	Fatty acid-binding protein, epidermal	619
6 hrs	LRPAP1	P30533	0.788153	0.414901	0.25608	22.0582	21.7722	21.7968	21.897	22.2805	22.2179	4.3669e+06	3.5816e+06	3.6432e+06	3905200	5094402	4878203		11	11	11	33.9	33.9	33.9	41.465	0	27.192	273300000	130	1.02451	P30533	Alpha-2-macroglobulin receptor-associated protein	381
6 hrs	DSP	P15924	0.473625	0.415688	1.75577	18.898	20.2246	20.2113	24.5929	20.3912	19.6171	488514	1.2252e+06	1.214e+06	25304986	1.3752e+06	804170		70	70	70	30.5	30.5	30.5	331.77	0	323.31	798450000	500	1.02844	P15924	Desmoplakin	287
6 hrs	BTF3	P20290	0.677714	0.416886	-0.328035	24.9921	25.2106	24.6814	24.3379	24.6867	24.8754	33371012	38826976	26906010	21205014	27004010	30778012		9	9	9	68	68	68	22.168	0	275.52	999820000	371	-1.02544	P20290	Transcription factor BTF3	311
6 hrs	CCT5	P48643	1.08532	0.417697	-0.185966	23.9308	23.7681	23.8267	23.5395	23.6637	23.7644	15991008	14286001	14878001	12192992	13288995	14248993		31	31	31	79.1	79.1	79.1	59.67	0	323.31	1956600000	975	-1.02997	P48643	T-complex protein 1 subunit epsilon	458
6 hrs	DRG1	Q9Y295	0.695494	0.419179	0.318921	23.6082	23.4329	23.2874	23.3938	23.8858	24.0057	12787007	11324001	10237995	11020995	15500002	16844002		18	18	18	58.6	58.6	58.6	40.542	0	323.31	1588600000	789	1.03233	Q9Y295	Developmentally-regulated GTP-binding protein 1	1010
6 hrs	VIM	P08670	0.578566	0.419614	0.507253	18.9294	19.0032	19.6559	20.3256	19.4791	19.3055	499261	525444	826053	1.3141e+06	730770	647960		6	5	5	15	13.5	13.5	53.651	0	10.173	31266000	20	1.03389	P08670	Vimentin	233
6 hrs	TCEB3	Q14241	0.569386	0.422395	-0.493567	23.1194	22.1624	22.079	21.8988	21.6611	22.3202	9112306	4.694e+06	4430402	3.9103e+06	3316101	5.2365e+06		6	6	6	8.4	8.4	8.4	89.908	0	54.588	248700000	228	-1.01681	Q14241	Transcription elongation factor B polypeptide 3	673
6 hrs	RBM27	Q9P2N5;Q5T8P6	1.16993	0.426718	-0.170275	21.1452	21.046	20.9248	20.8244	20.87	20.9109	2.3192e+06	2.1651e+06	1.9907e+06	1.8568e+06	1916399	1.9715e+06		6	6	6	9.9	9.9	9.9	118.72	0	40.291	65811000	71	-1.01093	Q9P2N5	RNA-binding protein 27	970
6 hrs	ANXA2;ANXA2P2	P07355;A6NMY6	0.531523	0.430118	0.568746	20.832	21.1921	21.337	22.5824	21.2187	21.2663	1.8666e+06	2.3959e+06	2.649e+06	6280197	2.4404e+06	2522299		11	11	11	39.8	39.8	39.8	38.604	0	77.858	216550000	213	0.995375	P07355;A6NMY6	Annexin A2;Putative annexin A2-like protein	224
6 hrs	EEF1D	P29692	0.747057	0.430559	-0.2568	21.7062	21.8925	22.0774	21.4121	21.6926	21.801	3.4215e+06	3.893e+06	4425502	2790500	3.3894e+06	3653800		6	6	6	29.5	29.5	29.5	31.121	0	100.3	222040000	155	-0.996031	P29692	Elongation factor 1-delta	370
6 hrs	DHX15	O43143	0.663287	0.430934	-0.319277	25.2458	25.088	24.9107	24.3747	25.0009	24.911	39788012	35663996	31539990	21753014	33575024	31547996		15	15	15	21.4	21.4	21.4	90.932	0	86.884	1034100000	436	-1.00359	O43143	Pre-mRNA-splicing factor ATP-dependent RNA helicase DHX15	101
6 hrs	PSMB6	P28072	0.97141	0.431019	-0.192252	21.0815	20.9476	20.8467	20.8819	20.6648	20.7524	2.219e+06	2.0224e+06	1.8858e+06	1.9323e+06	1.6624e+06	1.7664e+06		4	4	4	29.3	29.3	29.3	25.357	0	6.561	67770000	54	-0.997581	P28072	Proteasome subunit beta type-6	363
6 hrs	CBX3	Q13185;P83916	0.734619	0.432278	-0.257071	21.1872	21.1575	21.4056	20.7603	20.9745	21.2443	2.3877e+06	2.3391e+06	2.7779e+06	1776099	2060400	2484099		4	4	4	30.1	30.1	30.1	20.811	0	11.581	85413000	67	-0.987261	Q13185	Chromobox protein homolog 3	650
6 hrs	HNRNPA1;HNRNPA1L2	P09651;Q32P51	0.66495	0.432873	-0.295516	24.0855	24.0786	24.0073	23.3624	23.9799	23.9425	17801000	17716994	16862004	10783997	16545009	16122004		10	10	10	33.1	33.1	33.1	38.746	0	323.31	757780000	343	-0.980297	P09651;Q32P51	Heterogeneous nuclear ribonucleoprotein A1;Heterogeneous nuclear ribonucleoprotein A1, N-terminally processed;Heterogeneous nuclear ribonucleoprotein A1-like 2	239
6 hrs	CA2	P00918	0.485856	0.433033	-0.936544	21.097	21.823	22.9761	20.1758	22.2718	20.6388	2243000	3710002	8250998	1.1845e+06	5.0639e+06	1632700		8	8	8	38.8	38.8	38.8	29.246	0	43.06	184470000	117	-0.997683	P00918	Carbonic anhydrase 2	167
6 hrs	HMGN1	P05114	0.510423	0.43334	-0.631013	25.9474	25.5395	25.4393	24.3172	24.6897	26.0262	64703996	48769968	45498024	20903010	27061014	68337968		7	7	7	51	51	51	10.659	0	113.5	1258100000	224	-0.983493	P05114	Non-histone chromosomal protein HMG-14	204
6 hrs	CCT4	P50991	0.740115	0.433739	-0.255075	24.4474	24.2104	24.3165	23.791	24.1576	24.2604	22877012	19410998	20893008	14514992	18713988	20095994		28	28	28	63.3	63.3	63.3	57.924	0	323.31	2181700000	948	-0.988346	P50991	T-complex protein 1 subunit delta	473
6 hrs	PIP5K1A	Q99755;O60331;O14986	0.73666	0.436423	0.246915	22.0314	21.6252	21.7574	21.9009	22.0225	22.2313	4.2865e+06	3234798	3.545e+06	3.9158e+06	4260301	4.9237e+06		15	15	9	32.9	32.9	21.7	62.633	0	56.463	466350000	312	0.973375	Q99755	Phosphatidylinositol 4-phosphate 5-kinase type-1 alpha	881
6 hrs	CCT7	Q99832	0.797341	0.438955	-0.221259	23.3553	23.2016	23.1416	22.798	23.0641	23.1726	10731005	9646896	9253399	7.2924e+06	8769899	9454697		26	26	26	61.5	61.5	61.5	59.366	0	323.31	1762500000	1243	-0.969557	Q99832	T-complex protein 1 subunit eta	883
6 hrs	RBM39	Q14498	0.661366	0.453876	-0.273339	23.4817	22.9695	22.9204	22.9437	22.7592	22.8487	11714008	8.2133e+06	7.9382e+06	8.0678e+06	7099101	7.5533e+06		14	14	14	30	30	30	59.379	0	323.31	810770000	526	-0.951644	Q14498	RNA-binding protein 39	681
6 hrs	ACTG2;ACTA1;ACTC1;ACTA2	P63267;P68133;P68032;P62736	0.502828	0.45433	0.546661	22.0792	22.0467	22.9264	23.6154	22.7443	22.3326	4430900	4332299	7971397	12851001	7025898	5281903		9	1	1	24.2	4.3	4.3	41.876	0	24.08	169700000	54	0.950211	P63267;P68133;P68032;P62736	Actin, gamma-enteric smooth muscle;Actin, alpha skeletal muscle;Actin, alpha cardiac muscle 1;Actin, aortic smooth muscle	553
6 hrs	PSMD2	Q13200	0.864247	0.455175	-0.188932	20.973	20.7193	21.0253	20.6463	20.7744	20.7301	2.0582e+06	1.7264e+06	2134300	1.6412e+06	1.7936e+06	1.7393e+06		8	8	8	13.8	13.8	13.8	100.2	0	24.304	85068000	93	-0.936799	Q13200	26S proteasome non-ATPase regulatory subunit 2	651
6 hrs	DNAJA2	O60884	0.52935	0.45718	0.429345	20.079	20.9942	20.4956	21.1925	20.4725	21.1918	1.1076e+06	2.0887e+06	1.4784e+06	2.3965e+06	1.4549e+06	2.3954e+06		10	10	10	30.1	30.1	30.1	45.745	0	37.153	140500000	91	0.939256	O60884	DnaJ homolog subfamily A member 2	127
6 hrs	CTTN	Q14247	0.668462	0.4587	-0.259865	22.1553	22.1356	22.0648	21.5181	22.0922	21.9659	4.671e+06	4.6076e+06	4387101	3.0032e+06	4.471e+06	4.0963e+06		11	11	11	18.4	18.4	18.4	61.585	0	126.39	289330000	185	-0.940417	Q14247	Src substrate cortactin	675
6 hrs	DYNLL1;DYNLL2	P63167;Q96FJ2	0.617946	0.464361	0.286503	21.3303	21.4001	21.4703	21.4907	22.0953	21.4742	2.6367e+06	2.7674e+06	2.9053e+06	2946701	4480802	2.9132e+06		3	3	3	49.4	49.4	49.4	10.366	0	8.3568	123150000	63	0.929264	P63167;Q96FJ2	Dynein light chain 1, cytoplasmic;Dynein light chain 2, cytoplasmic	578
6 hrs	LDHB	P07195;Q6ZMR3;P07864	0.443279	0.466656	-0.905371	21.2909	21.4689	23.3944	20.6526	22.2675	20.5179	2.5656e+06	2.9025e+06	11025994	1.6484e+06	5.0488e+06	1.5014e+06		12	12	11	47.3	47.3	43.7	36.638	0	94.009	276700000	183	-0.92647	P07195	L-lactate dehydrogenase B chain	221
6 hrs	DSG1	Q02413	0.407979	0.471231	2.07878	18.937	23.3102	22.9602	26.9273	21.3319	23.1846	501903	10400999	8.16029e+06	127619936	2.6396e+06	9533901		20	20	20	28.5	28.5	28.5	113.75	0	80.128	457560000	144	0.918767	Q02413	Desmoglein-1	622
6 hrs	NSRP1	Q9H0G5	0.525065	0.472778	-0.399595	25.0011	24.5457	24.3715	23.8973	24.0338	24.7885	33579992	24490990	21704006	15624002	17174990	28977988		19	19	19	31	31	31	66.389	0	283.37	2174300000	800	-0.919225	Q9H0G5	Nuclear speckle splicing regulatory protein 1	916
6 hrs	NUCKS1	Q9H1E3	0.551278	0.476989	0.329817	24.1555	23.6016	23.6726	23.938	23.9421	24.5391	18686990	12729001	13370996	16071993	16116996	24377990		9	9	9	29.6	29.6	29.6	27.296	0	274.54	593810000	343	0.903948	Q9H1E3	Nuclear ubiquitous casein and cyclin-dependent kinase substrate 1	918
6 hrs	CLNS1A	P54105	0.725668	0.477745	0.213285	23.4936	23.5981	23.1834	23.54	23.6643	23.7107	11810998	12698007	9526001	12197007	13294004	13729006		4	4	4	31.6	31.6	31.6	26.215	0	35.911	297630000	88	0.909384	P54105	Methylosome subunit pICln	491
6 hrs	SFPQ	P23246	0.730269	0.478105	-0.20543	23.0821	22.8058	22.8187	22.5545	22.8695	22.6664	8880002	7.332e+06	7.3982e+06	6.1601e+06	7.6629e+06	6656702		10	9	9	16.7	15.6	15.6	76.149	0	95.789	366680000	201	-0.897653	P23246	Splicing factor, proline- and glutamine-rich	326
6 hrs	YWHAE	P62258	0.472239	0.47855	-0.533876	21.2643	21.5742	22.7357	21.1172	21.7214	21.1339	2518800	3122298	6.9844e+06	2.2747e+06	3457798	2.3011e+06		14	14	12	55.7	55.7	49	29.174	0	73.645	306700000	243	-0.904971	P62258	14-3-3 protein epsilon	538
6 hrs	THOC2	Q8NI27	0.523425	0.479173	0.367565	22.0314	21.8473	21.4631	21.7307	22.0902	22.6236	4.2865e+06	3.773e+06	2890999	3.48e+06	4465001	6.4622e+06		9	9	9	6	6	6	182.77	0	23.835	238800000	66	0.899325	Q8NI27	THO complex subunit 2	813
6 hrs	RPA2	P15927	0.491012	0.479819	-0.435399	22.2639	22.4367	21.8529	21.0855	22.2473	21.9144	5.0362e+06	5676999	3.7876e+06	2.2252e+06	4978600	3.9528e+06		5	5	5	35.2	35.2	35.2	29.247	0	49.902	141520000	103	-0.895154	P15927	Replication protein A 32 kDa subunit	288
6 hrs	RPL22L1	Q6P5R6	0.678457	0.485492	0.216052	24.699	24.619	24.5139	24.5722	24.8789	25.029	27235988	25765998	23957012	24944986	30851996	34235004		3	3	3	25.4	25.4	25.4	14.606	0	29.278	1038000000	319	0.882966	Q6P5R6	60S ribosomal protein L22-like 1	757
6 hrs	ERH	P84090	0.618518	0.487523	-0.246973	26.182	26.1064	25.8363	25.5601	25.7624	26.0612	76129960	72244016	59910980	49470996	56919992	70017976		4	4	4	41.3	41.3	41.3	12.259	0	323.31	1679700000	574	-0.883862	P84090	Enhancer of rudimentary homolog	604
6 hrs	TRIM21	P19474	0.658733	0.493602	-0.217105	23.2798	22.9335	22.9714	22.686	22.8146	23.0328	10183996	8010899	8224098	6747799	7377200	8581604		16	16	16	39.4	39.4	39.4	54.169	0	104.84	686950000	335	-0.871089	P19474	E3 ubiquitin-protein ligase TRIM21	309
6 hrs	DHX9	Q08211	0.413008	0.50054	0.781504	19.4938	18.3742	21.1114	20.4622	20.6491	20.2125	738285	339761	2265501	1.4446e+06	1644400	1.215e+06		8	8	8	8.6	8.6	8.6	140.96	0	24.204	56266000	57	0.863998	Q08211	ATP-dependent RNA helicase A	636
6 hrs	MYH9	P35579;P35749;P35580	0.410959	0.501677	0.818043	20.0944	17.933	20.2282	21.0397	19.8851	19.785	1.11947e+06	250250	1.2283e+06	2.1556e+06	968320	903380		11	11	10	8.2	8.2	7.3	226.53	0	22.179	53744000	50	0.864985	P35579	Myosin-9	409
6 hrs	ATP5B	P06576	0.72793	0.505705	0.186098	23.4167	23.2757	23.3359	23.3671	23.7381	23.4815	11198006	10154995	10587995	10818998	13991993	11711995		18	18	18	52.4	52.4	52.4	56.559	0	218.82	1900800000	856	0.857348	P06576	ATP synthase subunit beta, mitochondrial	214
6 hrs	IGF2BP1	Q9NZI8	0.576709	0.507282	0.249137	20.5908	20.6561	20.9848	20.7273	21.242	21.0099	1.5792e+06	1.6524e+06	2.0752e+06	1.7359e+06	2480099	2.1116e+06		7	7	6	16.8	16.8	15.1	63.48	0	91.36	118890000	102	0.852064	Q9NZI8	Insulin-like growth factor 2 mRNA-binding protein 1	961
6 hrs	CACYBP	Q9HB71	0.53135	0.513361	-0.282017	22.0122	22.2195	22.3928	21.5144	22.1085	22.1554	4.2298e+06	4.8834e+06	5.5069e+06	2.9956e+06	4.522e+06	4671402		7	7	7	43.4	43.4	43.4	26.21	0	112.4	213170000	91	-0.84485	Q9HB71	Calcyclin-binding protein	930
6 hrs	PIN4	Q9Y237	0.578398	0.518254	-0.231987	25.8604	25.8683	25.4024	25.2986	25.5879	25.5486	60919032	61255972	44348028	41269988	50434972	49079992		6	6	6	55	55	55	13.81	0	223.21	4103100000	973	-0.83241	Q9Y237	Peptidyl-prolyl cis-trans isomerase NIMA-interacting 4	1005
6 hrs	NOSIP	Q9Y314	0.481128	0.519455	0.337076	20.6923	21.3985	20.6316	20.9639	21.192	21.5776	1.6943e+06	2764301	1.6245e+06	2.0453e+06	2.3957e+06	3129799		6	6	6	34.6	34.6	34.6	33.172	0	32.353	91194000	96	0.833488	Q9Y314	Nitric oxide synthase-interacting protein	1017
6 hrs	EEF1G	P26641	0.580662	0.519767	-0.232098	23.6378	23.5411	23.6441	23.1255	23.7127	23.2884	13052002	12206008	13109001	9150902	13748005	10244995		15	15	15	33.9	33.9	33.9	50.118	0	188.51	832600000	455	-0.834367	P26641	Elongation factor 1-gamma	351
6 hrs	HNRNPF	P52597	0.408542	0.525079	0.562283	19.0472	20.1821	20.9936	20.4386	20.5383	20.9329	541741	1.18964e+06	2.0878e+06	1.4211e+06	1.5228e+06	2.0018e+06		6	4	4	23.4	16.9	16.9	45.671	0	119.57	97629000	61	0.821742	P52597	Heterogeneous nuclear ribonucleoprotein F;Heterogeneous nuclear ribonucleoprotein F, N-terminally processed	484
6 hrs	MDH2	P40926	0.384954	0.527852	-0.736422	20.9804	21.509	22.9548	20.5459	22.1737	20.5152	2.0688e+06	2.9844e+06	8129702	1.5309e+06	4731100	1.4986e+06		10	10	10	41.4	41.4	41.4	35.503	0	40.064	196570000	132	-0.81357	P40926	Malate dehydrogenase, mitochondrial	430
6 hrs	FRG1	Q14331	0.619883	0.53146	0.196495	25.4582	25.1195	25.0998	25.2584	25.492	25.5166	46097012	36452984	35957008	40135012	47190992	48002028		16	16	16	50	50	50	29.172	0	175.95	2051900000	887	0.810364	Q14331	Protein FRG1	679
6 hrs	PSMA6	P60900	0.557065	0.533295	-0.224126	21.2385	21.1755	21.4099	21.1906	21.2373	20.7235	2.4741e+06	2.3684e+06	2.7862e+06	2.3934e+06	2.4721e+06	1.7314e+06		4	4	4	21.1	21.1	21.1	27.399	0	17.572	73755000	81	-0.805152	P60900	Proteasome subunit alpha type-6	517
6 hrs	IK	Q13123	0.599229	0.533393	-0.200603	21.7804	21.8587	21.6315	21.3051	21.6	21.7637	3.6021e+06	3803098	3248800	2.591e+06	3.1788e+06	3.5606e+06		7	7	7	16.2	16.2	16.2	65.601	0	12.574	134950000	56	-0.80296	Q13123	Protein Red	647
6 hrs	NAP1L1	P55209	0.408059	0.544849	0.432554	21.6989	22.1832	23.1361	23.0377	22.7794	22.4989	3.4043e+06	4.7623e+06	9218404	8610504	7.199e+06	5927001		6	6	5	17.4	17.4	14.8	45.374	0	172.95	404390000	128	0.786585	P55209	Nucleosome assembly protein 1-like 1	499
6 hrs	ZRANB2	O95218	0.567458	0.544901	0.201984	21.5265	21.6844	21.5233	21.4984	21.8368	22.005	3020799	3.3702e+06	3.0142e+06	2.9625e+06	3.7456e+06	4209002		7	7	7	25.8	25.8	25.8	37.404	0	15.015	174030000	139	0.782319	O95218	Zinc finger Ran-binding domain-containing protein 2	149
6 hrs	TFAM	Q00059	0.481414	0.545233	0.274834	21.1525	20.8713	20.4165	21.0126	21.332	20.9201	2330901	1.9182e+06	1.3995e+06	2115601	2.6398e+06	1.9842e+06		4	4	4	17.9	17.9	17.9	29.096	0	8.7315	130970000	83	0.789575	Q00059	Transcription factor A, mitochondrial	611
6 hrs	HNRNPK	P61978	0.542898	0.545414	-0.21219	23.8067	24.002	24.0984	23.4574	23.8953	23.9177	14672991	16800012	17960994	11517993	15603008	15846990		14	14	14	42.5	42.5	42.5	50.976	0	323.31	974600000	595	-0.778175	P61978	Heterogeneous nuclear ribonucleoprotein K	530
6 hrs	PDAP1	Q13442	0.477714	0.545807	0.267737	27.1407	26.8358	26.8419	26.7799	27.3197	27.5221	147970048	119779984	120290032	115230032	167509952	192740080		17	17	17	48.1	48.1	48.1	20.63	0	323.31	12566000000	1566	0.779937	Q13442	28 kDa heat- and acid-stable phosphoprotein	659
6 hrs	CCDC50	Q8IVM0	0.366182	0.548098	0.608252	21.0328	19.2015	21.2628	20.9526	20.7953	21.5739	2145401	602863	2.5161e+06	2.0293e+06	1.8198e+06	3.1217e+06		2	2	2	9.8	9.8	9.8	35.822	0	8.4264	53491000	60	0.765941	Q8IVM0	Coiled-coil domain-containing protein 50	787
6 hrs	STK38L	Q9Y2H1	0.589855	0.548127	0.180419	22.7497	22.4924	22.5235	22.5986	22.7337	22.9745	7.0525e+06	5.9003e+06	6028999	6.3511e+06	6.9747e+06	8241796		17	13	13	40.5	34.7	34.7	54.002	0	105.67	587800000	325	0.762486	Q9Y2H1	Serine/threonine-protein kinase 38-like	1011
6 hrs	PRPF38B	Q5VTL8	0.648564	0.549333	-0.164939	23.269	23.1248	22.9753	22.8327	23.1	22.9416	10107994	9146705	8.2462e+06	7470203	8990797	8.0556e+06		16	16	16	37.2	37.2	37.2	64.467	0	94.939	714530000	331	-0.76737	Q5VTL8	Pre-mRNA-splicing factor 38B	751
6 hrs	IGKV A18;IGKV2D-26;IGKV2D-29;IGKV2D-30;IGKV2D-28;IGKV2-40	A2NJV5;A0A0A0MRZ7;A0A075B6S2;A0A075B6S6;A0A075B6P5;A0A087WW87;P06310;P01615;P01614;A0A0C4DH68	0.436335	0.551446	0.311651	33.2639	32.7385	32.6436	32.7265	33.5028	33.3517	10314004480	7166003200	6709697024	7106301952	12171987968	10961009664		4	4	4	19.2	19.2	19.2	13.085	0	131.43	207660000000	2451	0.767466	A2NJV5;A0A0A0MRZ7;A0A075B6S2;A0A075B6S6;A0A075B6P5;A0A087WW87;P06310;P01615;P01614	Ig kappa chain V-II region RPMI 6410;Ig kappa chain V-II region FR;Ig kappa chain V-II region Cum	0
6 hrs	RPSA	P08865	0.37794	0.55154	-0.459276	21.4288	21.955	22.4951	21.157	22.3108	21.0334	2823099	4065598	5911498	2.3382e+06	5.2027e+06	2146201		7	7	7	33.6	33.6	33.6	32.854	0	136.85	240330000	137	-0.752761	P08865	40S ribosomal protein SA	236
6 hrs	PPIA	P62937;Q9Y536;P0DN37;P0DN26;A0A0B4J2A2;A0A075B767;A0A075B759;F5H284	0.394444	0.553214	-0.390847	23.1843	23.214	24.1416	23.075	23.6231	22.6691	9531695	9729704	18506994	8836494	12919995	6.6695e+06		10	10	10	70.9	70.9	70.9	18.012	0	44.409	810760000	303	-0.753777	P62937	Peptidyl-prolyl cis-trans isomerase A;Peptidyl-prolyl cis-trans isomerase A, N-terminally processed	572
6 hrs	FUS	P35637	0.468438	0.554872	-0.242643	26.5355	26.3501	26.31	25.8099	26.1131	26.5447	97268992	85541008	83195016	58822004	72583016	97890944		13	13	11	23.8	23.8	23.8	53.425	0	323.31	6197000000	1553	-0.748381	P35637	RNA-binding protein FUS	411
6 hrs	DDX42	Q86XP3	0.463051	0.556113	0.244914	23.086	22.7653	22.6679	22.7036	23.2724	23.278	8903795	7129302	6663896	6.8308e+06	10131997	10170998		16	16	16	25.6	25.6	25.6	102.97	0	69.435	686030000	340	0.745368	Q86XP3	ATP-dependent RNA helicase DDX42	782
6 hrs	EEF1A1;EEF1A1P5;EEF1A2	P68104;Q5VTE0;Q05639	0.507743	0.557371	0.208885	25.8086	26.0053	26.0992	25.8873	26.4316	26.2209	58772020	67357032	71885968	62067012	90512992	78211048		18	18	18	61.5	61.5	61.5	50.14	0	323.31	6346800000	1660	0.745743	P68104;Q5VTE0;Q05639	Elongation factor 1-alpha 1;Putative elongation factor 1-alpha-like 3;Elongation factor 1-alpha 2	587
6 hrs	SLIRP	Q9GZT3	0.469598	0.558194	0.233788	20.9584	20.8163	20.8238	20.6803	21.2791	21.3404	2.0376e+06	1.8464e+06	1.856e+06	1680301	2544801	2.6553e+06		3	3	3	33.9	33.9	33.9	12.349	0.001297	4.911	65260000	52	0.740814	Q9GZT3	SRA stem-loop-interacting RNA-binding protein, mitochondrial	915
6 hrs	KPRP	Q5T749	0.328668	0.563951	0.944382	19.5431	21.319	21.5157	23.7011	20.409	21.1008	763940	2.6162e+06	2.9982e+06	13637993	1.3923e+06	2248900		9	9	9	23.1	23.1	23.1	64.135	0	79.828	193290000	133	0.736465	Q5T749	Keratinocyte proline-rich protein	748
6 hrs	FHL1	Q13642	0.466588	0.571608	0.220779	22.4526	22.4817	22.3784	22.2539	22.8465	22.8747	5.7401e+06	5857004	5452299	5001499	7541800	7.691e+06		8	8	8	33.7	33.7	33.7	36.263	0	86.627	301220000	236	0.724546	Q13642	Four and a half LIM domains protein 1	664
6 hrs	PRPF38A	Q8NAV1	0.48074	0.571943	-0.207856	23.4018	23.2968	22.9637	22.776	23.0246	23.2383	11083006	10304996	8180397	7.182e+06	8533002	9895102		10	10	10	31.7	31.7	31.7	37.476	0	84.324	513980000	268	-0.722106	Q8NAV1	Pre-mRNA-splicing factor 38A	805
6 hrs	FAM50A	Q14320;Q9Y247	0.444186	0.572964	-0.247457	21.1983	20.7571	21.1768	20.4786	20.7708	21.1404	2.4061e+06	1.7722e+06	2370600	1.4611e+06	1789101	2.3115e+06		3	3	3	12.7	12.7	12.7	40.241	0	9.5127	62753000	56	-0.72922	Q14320	Protein FAM50A	678
6 hrs	SRSF3	P84103	0.490478	0.5733	-0.204229	25.4521	25.44	25.1527	24.843	25.249	25.34	45901980	45519020	37301024	30095020	39875008	42472984		6	6	5	33.5	33.5	33.5	19.329	0	36.992	1304000000	332	-0.725726	P84103	Serine/arginine-rich splicing factor 3	607
6 hrs	DEK	P35659	0.459875	0.577923	0.218209	21.3055	21.2725	21.3752	21.1441	21.6424	21.8213	2591800	2.5331e+06	2.72e+06	2.3174e+06	3.2736e+06	3705600		5	5	5	13.1	13.1	13.1	42.674	0	13.213	169520000	171	0.715759	P35659	Protein DEK	412
6 hrs	LUC7L3	O95232	0.503558	0.580657	-0.186213	24.2772	24.1307	23.8802	23.8429	23.7568	24.1297	20331994	18368004	15439995	15045998	14175001	18356012		14	14	14	38	38	38	51.466	0	323.31	1502100000	818	-0.711539	O95232	Luc7-like protein 3	150
6 hrs	SARNP	P82979	0.589916	0.591245	0.148823	20.5472	20.4864	20.5377	20.5492	20.5742	20.8943	1.5322e+06	1.469e+06	1.5222e+06	1.5344e+06	1.5612e+06	1.949e+06		2	2	2	13.3	13.3	13.3	23.671	0	10.462	43490000	65	0.699739	P82979	SAP domain-containing ribonucleoprotein	601
6 hrs	RPS27	P42677	0.508286	0.591783	-0.177923	25.0701	25.1591	24.8676	24.6317	25.0704	24.861	35225992	37466992	30613008	25994008	35232980	30473010		6	6	3	73.8	73.8	15.5	9.461	0	66.688	1661900000	487	-0.702513	P42677	40S ribosomal protein S27	437
6 hrs	PIP	P12273	0.304966	0.602314	0.903111	21.6683	22.0706	22.8055	25.3841	21.6838	22.1859	3.3327e+06	4404699	7.3308e+06	43789012	3368698	4771200		9	9	9	63	63	63	16.572	0	168.88	569080000	331	0.691654	P12273	Prolactin-inducible protein	267
6 hrs	IVNS1ABP	Q9Y6Y0	0.436452	0.604926	-0.211146	22.4758	22.2857	22.0956	21.7365	22.3278	22.1594	5832902	5112998	4.4817e+06	3494102	5.2644e+06	4.6842e+06		14	14	14	29.9	29.9	29.9	71.729	0	49.908	301690000	180	-0.68705	Q9Y6Y0	Influenza virus NS1A-binding protein	1045
6 hrs	PSMA3	P25788	0.766989	0.628068	-0.112789	20.9207	21.0057	20.8794	20.8106	20.9259	20.731	1.985e+06	2.1055e+06	1.929e+06	1.8392e+06	1.9921e+06	1.7404e+06		4	4	4	20.8	20.8	20.8	28.433	0	11.771	74438000	51	-0.672592	P25788	Proteasome subunit alpha type-3	343
6 hrs	MYCBP	Q99417	0.484356	0.632114	-0.167287	23.628	23.222	23.2149	23.1044	23.1483	23.3104	12964003	9783906	9736305	9017903	9297103	10402003		6	6	6	67	67	67	11.967	0	77.147	357000000	189	-0.668581	Q99417	C-Myc-binding protein	875
6 hrs	TAB1	Q15750	0.487237	0.633762	0.161533	19.9882	20.0144	20.1231	19.9934	20.1526	20.4642	1.04e+06	1.0591e+06	1.142e+06	1.0438e+06	1165600	1.4466e+06		3	3	3	9.9	9.9	9.9	54.643	0	9.0889	35751000	21	0.661187	Q15750	TGF-beta-activated kinase 1 and MAP3K7-binding protein 1	713
6 hrs	NUFIP2	Q7Z417	0.428667	0.635372	0.19681	22.6275	22.295	22.5013	22.3358	22.7851	22.8933	6.4796e+06	5146099	5937000	5.2937e+06	7227803	7.7905e+06		5	5	5	9.6	9.6	9.6	76.12	0	88.105	160000000	231	0.664338	Q7Z417	Nuclear fragile X mental retardation-interacting protein 2	773
6 hrs	PRPF31	Q8WWY3	0.435897	0.635418	-0.185971	22.6842	22.3775	22.2591	22.0401	22.2283	22.4944	6.7396e+06	5.4486e+06	5019298	4.3125e+06	4.9136e+06	5.9086e+06		16	16	16	43.9	43.9	43.9	55.455	0	112.45	718720000	553	-0.6576	Q8WWY3	U4/U6 small nuclear ribonucleoprotein Prp31	830
6 hrs	NPM1	P06748	0.442367	0.6356	-0.184645	23.9806	24.0678	24.5015	23.9939	24.137	23.865	16552995	17584006	23751988	16707006	18447998	15279007		6	6	6	24.1	24.1	24.1	32.575	0	111.1	603290000	279	-0.661286	P06748	Nucleophosmin	218
6 hrs	HSPA1B;HSPA1A	P0DMV9;P0DMV8	0.338092	0.63587	0.347659	24.4872	24.6961	25.7712	25.1409	25.6264	25.2302	23516986	27181994	57265012	36995984	51799004	39359000		43	43	25	78.6	78.6	49.9	70.051	0	323.31	10959000000	2794	0.66243	P0DMV9;P0DMV8	Heat shock 70 kDa protein 1B;Heat shock 70 kDa protein 1A	248
6 hrs	PSMA2	P25787	0.343975	0.635996	-0.307224	21.2001	21.3624	21.4523	21.7401	20.8073	20.5458	2.4092e+06	2.696e+06	2.8693e+06	3502802	1834900	1530699		3	3	3	23.1	23.1	23.1	25.898	0	18.773	62770000	61	-0.653803	P25787	Proteasome subunit alpha type-2	342
6 hrs	DDX41	Q9UJV9	0.495636	0.636512	-0.15309	22.6655	22.6518	22.3823	22.2764	22.3599	22.604	6652602	6.5898e+06	5466901	5080002	5.3827e+06	6375103		13	13	13	27.3	27.3	27.3	69.837	0	120.5	332420000	186	-0.652088	Q9UJV9	Probable ATP-dependent RNA helicase DDX41	983
6 hrs	DDX1	Q92499	0.40884	0.636669	-0.20474	22.4988	22.5905	22.3153	21.8811	22.3754	22.534	5926703	6.3158e+06	5219000	3862398	5.4408e+06	6.0731e+06		12	12	12	24.3	24.3	24.3	82.431	0	119.24	258470000	177	-0.65494	Q92499	ATP-dependent RNA helicase DDX1	833
6 hrs	RCN2	Q14257	0.356371	0.63966	0.264125	22.7063	22.9411	22.3118	22.8938	22.5	23.3578	6843598	8.0533e+06	5.2062e+06	7.7934e+06	5.9316e+06	10750004		11	11	11	42.9	42.9	42.9	36.876	0	323.31	782790000	283	0.646561	Q14257	Reticulocalbin-2	676
6 hrs	C4A;C4B	P0C0L4;P0C0L5;CON__P01030;CON__ENSEMBL:ENSBTAP00000007350	0.423983	0.65159	-0.174488	20.6486	21.1539	20.7283	20.6399	20.8183	20.5491	1.6438e+06	2333201	1.7372e+06	1.6339e+06	1.849e+06	1.5343e+06		3	3	3	2.5	2.5	2.5	192.78	0	49.982	63377000	24	-0.633036	P0C0L4;P0C0L5	Complement C4-A;Complement C4 beta chain;Complement C4-A alpha chain;C4a anaphylatoxin;C4b-A;C4d-A;Complement C4 gamma chain;Complement C4-B;Complement C4 beta chain;Complement C4-B alpha chain;C4a anaphylatoxin;C4b-B;C4d-B;Complement C4 gamma chain	245
6 hrs	LENG1	Q96BZ8	0.360743	0.65924	-0.223532	21.7755	21.197	21.0576	20.8507	21.2222	21.2866	3.5899e+06	2.404e+06	2.1825e+06	1.891e+06	2446300	2558000		4	4	4	21.6	21.6	21.6	30.529	0	11.479	85916000	70	-0.623728	Q96BZ8	Leukocyte receptor cluster member 1	849
6 hrs	HDGFRP3	Q9Y3E1	0.565689	0.67319	-0.117231	22.0133	21.9343	21.8297	21.7561	21.9567	21.7128	4.2332e+06	4.0075e+06	3.7273e+06	3.5418e+06	4.0704e+06	3.4372e+06		6	6	5	32.5	32.5	24.1	22.619	0	36.007	188830000	147	-0.610386	Q9Y3E1	Hepatoma-derived growth factor-related protein 3	1023
6 hrs	LSM4	Q9Y4Z0	0.314628	0.679039	-0.230005	22.2972	22.2784	21.5488	21.5006	21.8505	22.0832	5.1537e+06	5.087e+06	3.0678e+06	2.9671e+06	3781499	4443201		1	1	1	11.5	11.5	11.5	15.35	0.0011641	3.475	101430000	82	-0.576523	Q9Y4Z0	U6 snRNA-associated Sm-like protein LSm4	1029
6 hrs	TCEA1	P23193;Q15560	0.337188	0.679072	0.224841	21.7933	21.4884	21.1159	21.3173	21.789	21.9659	3.6345e+06	2.9421e+06	2.2726e+06	2.6131e+06	3.6235e+06	4.0963e+06		10	10	10	34.2	34.2	34.2	33.969	0	61.67	207410000	262	0.598974	P23193	Transcription elongation factor A protein 1	325
6 hrs	RPL22	P35268	0.338776	0.679854	0.223483	27.9218	27.5428	27.5159	27.4091	28.0706	28.1713	254269888	195529936	191909904	178220032	281889920	302270048		6	6	6	53.1	53.1	53.1	14.787	0	323.31	6802800000	551	0.599772	P35268	60S ribosomal protein L22	405
6 hrs	JUP	P14923;P35222	0.249848	0.680655	1.26581	18.3843	20.0904	20.1294	24.4676	19.9718	17.9622	342151	1.1164e+06	1.147e+06	23199008	1.0283e+06	255360		27	27	27	51.5	51.5	51.5	81.744	0	307.91	410100000	267	0.600672	P14923	Junction plakoglobin	281
6 hrs	MCM5	P33992	0.47451	0.680695	0.133862	20.5017	20.5798	20.6585	20.4924	20.8689	20.7804	1.4847e+06	1.5673e+06	1.6551e+06	1.4751e+06	1.915e+06	1.801e+06		6	6	6	10.6	10.6	10.6	82.285	0	9.0607	61706000	41	0.602061	P33992	DNA replication licensing factor MCM5	397
6 hrs	HNRNPU	Q00839	0.278381	0.681137	0.332721	19.7541	20.7159	21.1739	20.68	21.3517	20.6104	884269	1722299	2.3658e+06	1679999	2.6761e+06	1.6008e+06		7	7	7	11.4	11.4	11.4	90.583	0	46.876	166810000	89	0.573148	Q00839	Heterogeneous nuclear ribonucleoprotein U	617
6 hrs	PSMA5	P28066	0.336159	0.681244	-0.19792	22.6463	22.1786	22.7229	22.3613	22.5946	21.998	6564699	4746901	6922603	5.388e+06	6333703	4188602		5	5	5	30.7	30.7	30.7	26.411	0	94.305	186930000	86	-0.576956	P28066	Proteasome subunit alpha type-5	361
6 hrs	SSB	P05455	0.305322	0.681502	-0.30939	20.1183	20.2508	21.3204	20.2353	20.5391	19.987	1.1382e+06	1.2477e+06	2.6186e+06	1.2343e+06	1.5236e+06	1.0392e+06		6	6	6	14.5	14.5	14.5	46.836	0	36.424	79657000	75	-0.603516	P05455	Lupus La protein	212
6 hrs	DCD	P81605	0.262875	0.681799	0.42611	23.3794	24.0165	24.6894	25.4188	23.6148	24.3301	10911996	16970000	27056004	44856024	12846007	21089992		4	4	4	35.5	35.5	35.5	11.284	0	280.04	1183800000	349	0.570716	P81605	Dermcidin;Survival-promoting peptide;DCD-1	599
6 hrs	ABCF1	Q8NE71	0.372975	0.68201	-0.164838	22.6967	22.4352	22.3133	22.0469	22.3529	22.5509	6798302	5.6711e+06	5.2116e+06	4.3329e+06	5356600	6.1448e+06		13	13	13	19.1	19.1	19.1	95.925	0	136.36	359320000	300	-0.578031	Q8NE71	ATP-binding cassette sub-family F member 1	811
6 hrs	C11orf84	Q9BUA3	0.476087	0.683515	0.122708	22.5612	22.4023	22.2468	22.4742	22.4482	22.656	6.1885e+06	5543401	4.9769e+06	5.8267e+06	5722498	6608902		14	14	14	58	58	58	41.036	0	74.76	419250000	353	0.579285	Q9BUA3	Uncharacterized protein C11orf84	899
6 hrs	EEF1B2	P24534	0.366575	0.684299	-0.172844	23.3045	23.2544	23.2933	22.7412	23.4108	23.1817	10360006	10006001	10280000	7.0111e+06	11151999	9514396		4	4	4	24.4	24.4	24.4	24.763	0	75.488	345240000	126	-0.581839	P24534	Elongation factor 1-beta	335
6 hrs	PPM1B	O75688;P35813	0.498189	0.68655	-0.118949	25.7272	25.6544	25.5532	25.3435	25.6165	25.6179	55545004	52814000	49234016	42575024	51443028	51493996		22	22	22	54.3	54.3	54.3	52.642	0	323.31	3496700000	1515	-0.582365	O75688	Protein phosphatase 1B	135
6 hrs	SRSF11	Q05519	0.308148	0.6875	-0.267372	22.8499	23.1266	22.0687	22.1207	22.6605	22.4619	7559699	9157801	4.399e+06	4560299	6629800	5.7769e+06		4	4	4	12.4	12.4	12.4	53.542	0	14.152	179680000	80	-0.589196	Q05519	Serine/arginine-rich splicing factor 11	629
6 hrs	TPI1	P60174	0.26741	0.687725	-0.462631	21.9566	22.5227	23.7097	22.3179	23.0373	21.4459	4.0699e+06	6025700	13719009	5228102	8608103	2.8567e+06		14	14	14	71.3	71.3	71.3	30.791	0	123.5	495900000	248	-0.584324	P60174	Triosephosphate isomerase	511
6 hrs	CCT3	P49368	0.502064	0.687778	-0.11106	24.7962	24.609	24.6826	24.4252	24.6715	24.6578	29132986	25588996	26927004	22528012	26721988	26469006		26	26	26	51	51	51	60.533	0	216.22	2885000000	1141	-0.564645	P49368	T-complex protein 1 subunit gamma	463
6 hrs	RPS15A	P62244	0.347392	0.687802	0.196683	21.6172	21.4365	21.6405	21.3099	21.9821	21.9922	3.2168e+06	2.8381e+06	3.2691e+06	2.5996e+06	4142699	4171702		3	3	3	24.6	24.6	24.6	14.839	0.0011574	3.4274	140750000	28	0.587445	P62244	40S ribosomal protein S15a	536
6 hrs	DDX46	Q7L014	0.333796	0.688127	-0.171771	22.0693	22.0731	21.779	21.4434	22.0823	21.8803	4400601	4412398	3598502	2851800	4440500	3.8604e+06		19	19	19	22.2	22.2	22.2	117.36	0	37.998	371300000	241	-0.550176	Q7L014	Probable ATP-dependent RNA helicase DDX46	769
6 hrs	PARP1	P09874	0.342877	0.689039	0.205903	23.1266	23.1229	22.9224	22.7913	23.4307	23.5677	9158297	9134596	7949296	7.2587e+06	11307006	12432997		30	30	30	38.2	38.2	38.2	113.08	0	323.31	1474500000	716	0.590673	P09874	Poly [ADP-ribose] polymerase 1	242
6 hrs	HSPD1	P10809	0.245382	0.689949	-0.485212	21.0536	21.7383	22.9891	20.5318	22.3952	21.3984	2176599	3.4986e+06	8.3255e+06	1.516e+06	5.516e+06	2.7642e+06		18	18	18	43.5	43.5	43.5	61.054	0	180.78	414780000	343	-0.550385	P10809	60 kDa heat shock protein, mitochondrial	258
6 hrs	ELMO2	Q96JJ3	0.225491	0.690525	-1.0571	31.3183	30.8623	30.6322	32.0744	31.3024	26.2646	2677598720	1952000896	1664199424	4522395648	2648300544	80620032		1	1	1	3.2	3.2	3.2	82.614	0.0031847	2.7648	44907000000	63	-0.546942	Q96JJ3	Engulfment and cell motility protein 2	861
6 hrs	TWISTNB	Q3B726	0.300822	0.690729	-0.216927	22.7161	23.0094	22.3366	22.0392	22.6202	22.7519	6890198	8443496	5.2963e+06	4.3098e+06	6446901	7063404		11	11	11	41.7	41.7	41.7	37.432	0	131.04	361910000	157	-0.551917	Q3B726	DNA-directed RNA polymerase I subunit RPA43	731
6 hrs	ENSA	O43768	0.35118	0.690784	-0.160672	22.2802	22.2102	22.1858	21.6995	22.3241	22.1707	5.0935e+06	4.8523e+06	4.7708e+06	3.4056e+06	5.2507e+06	4.7211e+06		5	5	4	50.4	50.4	41.3	13.389	0	43.386	234300000	224	-0.553955	O43768	Alpha-endosulfine	111
6 hrs	ZMAT2	Q96NC0	0.368669	0.691624	0.153111	22.4051	22.0594	22.3781	22.1862	22.6445	22.4713	5.5542e+06	4370498	5.451e+06	4772001	6556303	5.8149e+06		6	6	6	37.2	37.2	37.2	23.612	0	12.843	189560000	77	0.559377	Q96NC0	Zinc finger matrin-type protein 2	868
6 hrs	AMD1	P17707	0.474832	0.692266	-0.112761	21.2813	21.0481	20.9694	20.9772	21.0655	20.9179	2548700	2.1683e+06	2.0532e+06	2.0642e+06	2.1946e+06	1.9812e+06		5	5	5	15.9	15.9	15.9	38.339	0	10.323	97252000	59	-0.555488	P17707	S-adenosylmethionine decarboxylase proenzyme;S-adenosylmethionine decarboxylase alpha chain;S-adenosylmethionine decarboxylase beta chain	295
6 hrs	CPSF6	Q16630	0.485106	0.696253	-0.101003	24.3663	24.4892	24.2775	24.1476	24.3129	24.3695	21627014	23549996	20335004	18584006	20841006	21674988		9	9	9	24.1	24.1	24.1	59.209	0	323.31	1113000000	643	-0.529996	Q16630	Cleavage and polyadenylation specificity factor subunit 6	725
6 hrs	WDR77	Q9BQA1	0.342523	0.696687	-0.148392	26.6703	26.4079	26.1442	26.0714	26.382	26.3238	106799952	89033944	74164040	70514048	87452952	83996056		16	16	16	66.1	66.1	66.1	36.724	0	323.31	8668900000	2358	-0.53127	Q9BQA1	Methylosome protein 50	888
6 hrs	CCT8	P50990	0.40894	0.698502	-0.118671	24.2144	24.0688	24.1444	23.7975	24.0945	24.1796	19464992	17597006	18542996	14579999	17912998	19000988		38	38	38	77.9	77.9	77.9	59.62	0	323.31	2680100000	1474	-0.531667	P50990	T-complex protein 1 subunit theta	472
6 hrs	RPA3	P35244	0.31373	0.700672	-0.173929	22.7742	22.9289	22.5085	22.5989	22.8739	22.2169	7173104	7.9851e+06	5.9668e+06	6352698	7.6867e+06	4874799		5	5	5	54.5	54.5	54.5	13.569	0	15.669	214110000	71	-0.532508	P35244	Replication protein A 14 kDa subunit	403
6 hrs	DDX3X;DDX3Y	O00571;O15523;Q9NQI0	0.369221	0.700754	-0.135868	24.3006	24.3281	23.9832	23.8692	24.099	24.2361	20663988	21060986	16583003	15323005	17968998	19760008		34	34	33	64.4	64.4	62.7	73.243	0	323.31	2838700000	1540	-0.535006	O00571;O15523	ATP-dependent RNA helicase DDX3X;ATP-dependent RNA helicase DDX3Y	79
6 hrs	NKAP	Q8N5F7;Q5M9Q1	0.299903	0.701562	-0.196081	22.7686	22.4428	21.9265	21.9903	22.2216	22.3378	7145598	5700999	3986099	4.1661e+06	4.8907e+06	5301001		9	9	9	29.2	29.2	29.2	47.138	0	48.715	273040000	163	-0.536355	Q8N5F7	NF-kappa-B-activating protein	800
6 hrs	CCT2	P78371	0.445661	0.707711	-0.10169	24.7396	24.5807	24.5433	24.4601	24.4253	24.6731	28014006	25091014	24450000	23080006	22530008	26751010		32	32	32	72.1	72.1	72.1	57.488	0	323.31	2730700000	1425	-0.513385	P78371	T-complex protein 1 subunit beta	595
6 hrs	DDX21	Q9NR30;Q9BQ39	0.256725	0.708756	-0.264236	22.8837	21.9628	21.8078	21.9636	21.5438	22.3542	7738800	4087501	3.6712e+06	4089701	3.0572e+06	5.3616e+06		14	14	14	23.4	23.4	23.4	87.343	0	89.645	394760000	340	-0.518842	Q9NR30	Nucleolar RNA helicase 2	939
6 hrs	PUF60	Q9UHX1	0.350916	0.709534	-0.131194	24.2223	23.9335	23.7503	23.71	23.8419	23.9606	19572004	16020993	14110997	13722002	15035995	16324992		18	18	18	43.3	43.3	43.3	59.875	0	323.31	1885600000	1040	-0.513925	Q9UHX1	Poly(U)-binding-splicing factor PUF60	980
6 hrs	NUDT21	O43809	0.299263	0.709991	-0.170876	23.4242	23.3248	23.4504	22.7872	23.5526	23.3469	11255997	10507005	11462001	7.2383e+06	12303997	10669002		12	12	12	58.6	58.6	58.6	26.227	0	192.75	761690000	361	-0.514892	O43809	Cleavage and polyadenylation specificity factor subunit 5	112
6 hrs	DNAJC8	O75937	0.316337	0.710721	-0.145907	23.1881	23.0879	22.7516	22.655	22.8188	23.1161	9556704	8915905	7061798	6604596	7.3986e+06	9091296		12	12	12	55.7	55.7	55.7	29.841	0	97.967	668700000	328	-0.505281	O75937	DnaJ homolog subfamily C member 8	140
6 hrs	PA2G4	Q9UQ80	0.260702	0.711182	0.223176	20.7335	21.1132	21.4672	20.7962	21.5439	21.6433	1.7434e+06	2.2684e+06	2.8992e+06	1.8209e+06	3.0575e+06	3275600		9	9	9	25.1	25.1	25.1	43.786	0	28.285	124960000	82	0.505939	Q9UQ80	Proliferation-associated protein 2G4	1001
6 hrs	MRRF	Q96E11	0.339681	0.711994	0.132249	22.089	21.9923	21.8504	21.8506	22.1249	22.3531	4461301	4172099	3781199	3781599	4.5735e+06	5.3574e+06		9	9	9	45	45	45	29.277	0	40.305	347180000	217	0.50679	Q96E11	Ribosome-recycling factor, mitochondrial	853
6 hrs	FEN1	P39748	0.274537	0.712263	0.188692	22.7241	23.118	22.9285	22.7003	23.0689	23.5674	6928399	9103805	7982998	6815202	8799201	12430992		10	10	10	36.8	36.8	36.8	42.592	0	261.34	430200000	262	0.50211	P39748	Flap endonuclease 1	425
6 hrs	CIRBP	Q14011	0.28173	0.719868	-0.157138	26.2928	25.9191	25.7163	25.5716	25.8013	26.0839	82209016	63450008	55129020	49868012	58476028	71124968		8	8	8	48.3	48.3	48.3	18.648	0	323.31	2359000000	514	-0.484084	Q14011	Cold-inducible RNA-binding protein	668
6 hrs	WDR83	Q9BRX9	0.314418	0.72046	0.137377	21.8251	21.4378	21.3694	21.4772	21.7199	21.8474	3.7155e+06	2.8407e+06	2.7092e+06	2.9193e+06	3.4542e+06	3.7733e+06		9	9	9	41.3	41.3	41.3	34.342	0	32.646	192470000	206	0.492992	Q9BRX9	WD repeat domain-containing protein 83	893
6 hrs	VCP	P55072	0.356582	0.721324	-0.114552	21.8734	22.1193	22.2274	22.1243	21.8903	21.8619	3.8418e+06	4.556e+06	4.9102e+06	4.5716e+06	3.8871e+06	3.8113e+06		20	20	20	35.6	35.6	35.6	89.321	0	119.6	549680000	358	-0.490096	P55072	Transitional endoplasmic reticulum ATPase	495
6 hrs	HMGB3	O15347	0.269104	0.721347	0.173677	24.645	24.5577	24.2953	24.2078	24.8371	24.9741	26235998	24694000	20587988	19377000	29971018	32957990		13	13	13	50	50	50	22.98	0	53.04	1289200000	340	0.484762	O15347	High mobility group protein B3	96
6 hrs	ALKBH5	Q6P6C2	0.216323	0.72169	0.348029	19.5331	21.4033	21.1696	20.6402	21.1545	21.3553	758675	2.7735e+06	2.3587e+06	1.6343e+06	2.3342e+06	2.6828e+06		3	3	3	16.2	16.2	16.2	44.255	0	52.037	88046000	48	0.479602	Q6P6C2	RNA demethylase ALKBH5	758
6 hrs	PRDX2	P32119	0.230249	0.722156	0.282914	20.9657	21.3679	22.0796	22.3435	21.8014	21.1169	2.0479e+06	2.7063e+06	4432101	5.322e+06	3.655e+06	2.2742e+06		5	4	4	27.8	22.2	22.2	21.892	0	8.0874	128370000	63	0.486394	P32119	Peroxiredoxin-2	394
6 hrs	RAN	P62826	0.232625	0.72644	0.238307	22.0657	21.9834	22.6504	21.8029	22.9383	22.6732	4389799	4.1462e+06	6583603	3.6588e+06	8.0373e+06	6688398		8	8	8	39.8	39.8	39.8	24.423	0	20.569	335690000	187	0.474618	P62826	GTP-binding nuclear protein Ran	557
6 hrs	PSPC1	Q8WXF1	0.299393	0.728228	-0.130665	21.8499	21.9697	21.5959	21.4439	21.9237	21.6557	3.7798e+06	4.107e+06	3.1696e+06	2.8528e+06	3.9783e+06	3.3039e+06		7	6	6	15.7	14.3	14.3	58.743	0	21.134	171660000	109	-0.47131	Q8WXF1	Paraspeckle component 1	831
6 hrs	TOP1	P11387	0.222672	0.733846	-0.221916	26.4547	26.1836	26.0875	25.6975	25.5984	26.7641	91971000	76215968	71304984	54414968	50803984	113969944		8	8	8	12	12	12	90.725	0	323.31	2336000000	472	-0.453824	P11387	DNA topoisomerase 1	262
6 hrs	HSPA9	P38646	0.204201	0.735317	-0.323198	20.3144	20.4116	21.6932	19.9415	21.3091	20.199	1.3039e+06	1394800	3.3909e+06	1.0069e+06	2.5983e+06	1.2037e+06		10	10	10	25.5	25.5	25.5	73.68	0	53.221	145710000	94	-0.454496	P38646	Stress-70 protein, mitochondrial	422
6 hrs	MESDC2	Q14696	0.25143	0.736028	0.151681	22.5127	22.475	22.3356	22.21	23.0146	22.5538	5.9839e+06	5829903	5.2929e+06	4851499	8473902	6156897		5	5	5	30.8	30.8	30.8	26.076	0	69.901	190190000	119	0.447142	Q14696	LDLR chaperone MESD	689
6 hrs	DBR1	Q9UK59	0.249411	0.736154	-0.164834	20.8679	21.214	20.6513	20.3497	20.8601	21.0289	1.9136e+06	2432500	1.6469e+06	1.3362e+06	1.9033e+06	2139600		6	6	6	15.3	15.3	15.3	61.554	0	8.8107	77700000	31	-0.455604	Q9UK59	Lariat debranching enzyme	985
6 hrs	TBC1D10B	Q4KMP7	0.221022	0.736544	0.214631	21.4271	21.9083	21.0566	21.3623	21.4212	22.2524	2.8197e+06	3936098	2.181e+06	2.6958e+06	2.8082e+06	4996199		7	7	7	12.7	12.7	12.7	87.198	0	23.845	126060000	120	0.448388	Q4KMP7	TBC1 domain family member 10B	736
6 hrs	RBM8A	Q9Y5S9	0.238233	0.737423	0.166946	21.3395	20.9092	20.7723	20.9112	21.007	21.6037	2653600	1.9692e+06	1790999	1.972e+06	2.1073e+06	3.1868e+06		3	3	3	32.2	32.2	32.2	19.889	0	23.716	116400000	112	0.444105	Q9Y5S9	RNA-binding protein 8A	1038
6 hrs	GNL3L	Q9NVN8	0.303175	0.738282	0.117382	21.2572	20.9938	20.8817	21.1083	21.0009	21.3758	2506499	2.0882e+06	1.9321e+06	2.2607e+06	2098400	2721101		8	8	8	21.6	21.6	21.6	65.572	0	16.619	111390000	66	0.455834	Q9NVN8	Guanine nucleotide-binding protein-like 3-like protein	947
6 hrs	CCDC124	Q96CT7	0.268255	0.738497	0.144386	25.7856	25.6222	25.3371	25.3865	25.8633	25.9283	57842992	51646992	42385980	43862020	61039964	63856976		20	20	20	61.9	61.9	61.9	25.835	0	323.31	5361700000	2015	0.457929	Q96CT7	Coiled-coil domain-containing protein 124	850
6 hrs	HMGN2	P05204	0.282729	0.738576	-0.134136	27.4193	27.2459	27.7155	27.1529	27.2374	27.588	179490064	159160048	220389872	149220064	158229984	201750032		7	7	7	53.3	53.3	53.3	9.3926	0	323.31	6376500000	666	-0.460716	P05204	Non-histone chromosomal protein HMG-17	207
6 hrs	PCNP	Q8WW12	0.27618	0.739024	0.138459	21.1375	21.5913	21.2251	21.2412	21.3939	21.7341	2.3069e+06	3.1595e+06	2.4513e+06	2.4788e+06	2.7556e+06	3.4884e+06		5	5	5	37.1	37.1	37.1	18.925	0	68.941	139400000	188	0.459483	Q8WW12	PEST proteolytic signal-containing nuclear protein	828
6 hrs	TMA7	Q9Y2S6	0.284537	0.740736	0.133193	29.4052	28.8836	28.9529	29.0275	29.3322	29.2816	710949760	495270112	519629984	547189696	675889664	652600064		9	9	9	70.3	70.3	70.3	7.0662	0	313.56	21105000000	1595	0.461256	Q9Y2S6	Translation machinery-associated protein 7	1013
6 hrs	FAM76B	Q5HYJ3	0.315545	0.74542	-0.0994034	21.6219	21.312	21.375	21.1948	21.3192	21.4966	3.2272e+06	2.6034e+06	2.7196e+06	2.4003e+06	2616499	2.9588e+06		9	9	9	27.7	27.7	27.7	38.708	0	79.655	139580000	249	-0.434306	Q5HYJ3	Protein FAM76B	745
6 hrs	PFN1	P07737	0.191681	0.746803	-0.313964	21.6162	21.5329	23.0972	21.8099	22.3842	21.1103	3.2145e+06	3.0342e+06	8973495	3.6764e+06	5.4742e+06	2.2638e+06		3	3	3	31.4	31.4	31.4	15.054	0	32.866	129500000	97	-0.431509	P07737	Profilin-1	227
6 hrs	PCBP1	Q15365	0.387166	0.7579	0.0770753	22.3596	22.3285	22.5681	22.4243	22.5485	22.5147	5381700	5.2669e+06	6218496	5628497	6.1343e+06	5.9925e+06		8	8	6	34	34	25.3	37.497	0	41.416	338560000	222	0.41921	Q15365	Poly(rC)-binding protein 1	704
6 hrs	SERBP1	Q8NC51	0.231506	0.759507	0.140179	23.3084	23.0498	23.1792	22.8699	23.5763	23.5117	10387999	8683302	9497995	7.6652e+06	12507996	11960007		13	13	13	41.9	41.9	41.9	44.965	0	323.31	742530000	369	0.415316	Q8NC51	Plasminogen activator inhibitor 1 RNA-binding protein	807
6 hrs	SRSF5	Q13243	0.249467	0.771428	0.112202	20.5754	20.4613	20.3575	20.2442	20.7253	20.7613	1.5625e+06	1.4437e+06	1.3434e+06	1.242e+06	1.7336e+06	1.7773e+06		2	2	2	10.7	10.7	10.7	31.263	0	7.6703	46261000	32	0.403364	Q13243	Serine/arginine-rich splicing factor 5	652
6 hrs	LUC7L2	Q9Y383	0.215122	0.781374	-0.128654	25.772	25.5487	25.0732	25.1351	25.5028	25.3702	57300000	49082976	35301984	36847980	47544000	43369980		20	20	13	43.6	43.6	27.8	46.513	0	323.31	6333500000	2243	-0.38703	Q9Y383	Putative RNA-binding protein Luc7-like 2	1018
6 hrs	CCDC43	Q96MW1	0.20234	0.781714	-0.154476	21.7546	21.9146	21.6962	21.0849	21.7629	22.0541	3538198	3.9533e+06	3.3978e+06	2.2243e+06	3558699	4.3546e+06		2	2	2	9.4	9.4	9.4	25.248	0.0012953	4.8638	64666000	47	-0.39163	Q96MW1	Coiled-coil domain-containing protein 43	866
6 hrs	SAP30BP	Q9UHR5	0.225653	0.782001	0.119371	22.0552	22.2772	21.9511	21.8723	22.2702	22.4991	4.3579e+06	5.0829e+06	4.0544e+06	3.8391e+06	5.0581e+06	5927902		4	4	4	17.2	17.2	17.2	33.87	0	21.095	194460000	116	0.389046	Q9UHR5	SAP30-binding protein	977
6 hrs	DKC1	O60832	0.182686	0.790262	-0.176032	22.1805	21.6343	21.8073	21.8369	21.0701	22.1871	4753200	3.2552e+06	3669999	3.7459e+06	2.2015e+06	4775100		3	3	3	5.6	5.6	5.6	57.673	0	106.25	102870000	147	-0.37685	O60832	H/ACA ribonucleoprotein complex subunit 4	123
6 hrs	SRP14	P37108	0.280078	0.792142	0.0822124	23.5667	23.5442	23.4598	23.3814	23.6877	23.7482	12424995	12232000	11536998	10926995	13512005	14090007		6	6	6	40.4	40.4	40.4	14.57	0	167.96	382240000	163	0.376931	P37108	Signal recognition particle 14 kDa protein	418
6 hrs	SUB1	P53999	0.225232	0.800978	-0.103344	28.8832	28.4728	28.4527	28.278	28.5847	28.6359	495120192	372530208	367379968	325480128	402589952	417129888		15	15	15	66.9	66.9	66.9	14.395	0	323.31	20368000000	1708	-0.369942	P53999	Activated RNA polymerase II transcriptional coactivator p15	490
6 hrs	C19orf43	Q9BQ61	0.194713	0.803219	-0.127509	22.4728	22.1919	21.7886	21.8116	21.9358	22.3234	5821000	4.7911e+06	3.6225e+06	3680801	4.0117e+06	5248303		8	8	8	44.9	44.9	44.9	18.419	0	41.327	272690000	327	-0.362873	Q9BQ61	Uncharacterized protein C19orf43	886
6 hrs	DEFA3;DEFA1	P59666;P59665	0.145219	0.803283	0.545215	22.2776	19.8144	20.1296	23.5965	19.9464	20.3144	5084403	922000	1.1471e+06	12683997	1.0103e+06	1.3039e+06		2	2	2	19.1	19.1	19.1	10.245	0.0011299	3.1971	56384000	21	0.36477	P59666;P59665	Neutrophil defensin 3;HP 3-56;Neutrophil defensin 2;Neutrophil defensin 1;HP 1-56;Neutrophil defensin 2	509
6 hrs	ARGLU1	Q9NWB6	0.180597	0.80375	0.149233	23.3986	22.8419	23.1336	22.8647	23.7842	23.173	11057993	7.518e+06	9202805	7637403	14445996	9457497		3	3	3	8.4	8.4	8.4	33.216	0	26.694	308820000	119	0.360116	Q9NWB6	Arginine and glutamate-rich protein 1	950
6 hrs	FKBP3	Q00688	0.221804	0.804744	-0.093977	24.4135	24.2733	24.0908	23.9027	24.3604	24.2325	22345998	20275998	17866994	15683003	21539014	19711008		17	17	17	60.3	60.3	60.3	25.177	0	323.31	1597300000	619	-0.354239	Q00688	Peptidyl-prolyl cis-trans isomerase FKBP3	616
6 hrs	PDIA3	P30101	0.171246	0.804887	-0.168915	20.2125	20.1995	21.2692	20.3833	20.597	20.1942	1.215e+06	1.2041e+06	2.5274e+06	1.3677e+06	1.586e+06	1.1997e+06		10	10	10	26.3	26.3	26.3	56.782	0	14.894	91200000	61	-0.357099	P30101	Protein disulfide-isomerase A3	377
6 hrs	EWSR1	Q01844	0.217412	0.80549	-0.105503	22.3455	22.3048	22.1759	21.8086	22.3154	22.3856	5.3291e+06	5.1809e+06	4.7382e+06	3.6731e+06	5.2193e+06	5479600		4	4	4	8.1	8.1	8.1	68.477	0	132.48	167830000	182	-0.365271	Q01844	RNA-binding protein EWS	621
6 hrs	LRRC47	Q8N1G4	0.178361	0.805562	0.136785	20.922	21.0403	20.557	20.472	21.2461	21.2115	1.9868e+06	2156500	1.5427e+06	1.4544e+06	2487300	2.4283e+06		8	8	8	18.7	18.7	18.7	63.472	0	14.227	131370000	58	0.349504	Q8N1G4	Leucine-rich repeat-containing protein 47	797
6 hrs	FAM98B	Q52LJ0	0.199188	0.806317	-0.112667	20.6442	20.6865	20.343	20.079	20.5476	20.7092	1.6388e+06	1.6876e+06	1.33e+06	1.1076e+06	1.5326e+06	1.7143e+06		3	3	3	11.2	11.2	11.2	37.19	0	26.164	48770000	113	-0.354597	Q52LJ0	Protein FAM98B	737
6 hrs	RPL38	P63173	0.189609	0.8085	0.113864	28.9688	28.8494	28.6344	28.5605	29.2797	28.954	525400224	483669824	416699968	395889888	651749888	520040288		8	8	8	57.1	57.1	57.1	8.2178	0	288.1	27395000000	2120	0.345254	P63173	60S ribosomal protein L38	579
6 hrs	PHF6	Q8IWS0	0.213121	0.811415	0.0905018	24.7125	24.505	24.3562	24.4024	24.5965	24.8462	27490994	23808988	21475008	22175012	25367994	30161020		19	19	19	69.6	69.6	69.6	41.29	0	323.31	2962800000	1149	0.341731	Q8IWS0	PHD finger protein 6	789
6 hrs	CDV3	Q9UKY7	0.165641	0.821393	0.139533	22.3996	22.0813	21.5253	21.7936	22.191	22.4403	5.533e+06	4437401	3018300	3.6352e+06	4787901	5.691e+06		4	4	4	36.4	36.4	36.4	27.335	0	112	140270000	161	0.33431	Q9UKY7	Protein CDV3 homolog	988
6 hrs	ALDOA	P04075	0.134736	0.826511	-0.304141	21.4681	21.6968	23.6778	22.4296	22.4192	21.0815	2.901e+06	3.3993e+06	13419006	5.6492e+06	5.6085e+06	2.219e+06		10	10	10	40.7	40.7	40.7	39.42	0	65.83	220330000	98	-0.32626	P04075	Fructose-bisphosphate aldolase A	190
6 hrs	RIOK1	Q9BRS2	0.173902	0.828456	0.108377	23.3554	23.0773	22.9476	22.9375	23.1445	23.6234	10731998	8850396	8089197	8032895	9272295	12923002		19	19	19	39.6	39.6	39.6	65.582	0	212.34	906890000	459	0.322465	Q9BRS2	Serine/threonine-protein kinase RIO1	892
6 hrs	QPCT	Q16769	0.189121	0.828715	0.0961202	22.4546	22.7944	22.125	22.5639	22.5851	22.5133	5747701	7.2746e+06	4573903	6200296	6292098	5986704		6	6	6	26.3	26.3	26.3	40.876	0	38.889	201600000	66	0.326464	Q16769	Glutaminyl-peptide cyclotransferase	726
6 hrs	NONO	Q15233	0.194774	0.833167	0.0825659	23.5595	23.5306	23.3979	23.2758	23.6728	23.7872	12363008	12118008	11052995	10156002	13372994	14475993		18	18	16	44.2	44.2	42.5	54.231	0	181.55	1490100000	813	0.314255	Q15233	Non-POU domain-containing octamer-binding protein	701
6 hrs	KLHDC4	Q8TBB5	0.168863	0.833319	0.103434	20.5757	20.2573	20.5543	20.1517	20.7628	20.7832	1562801	1.2533e+06	1.5398e+06	1.1648e+06	1779199	1804499		5	5	5	14.6	14.6	14.6	57.891	0	10.92	52271000	43	0.31223	Q8TBB5	Kelch domain-containing protein 4	819
6 hrs	ARPP19	P56211	0.157864	0.834357	0.116311	22.3767	22.9295	22.4171	22.2693	22.9255	22.8774	5445801	7988298	5.6003e+06	5.055e+06	7966498	7705100		2	1	1	33	23.2	23.2	12.323	0.0013228	5.338	129870000	99	0.309233	P56211	cAMP-regulated phosphoprotein 19	504
6 hrs	SLU7	O95391	0.194916	0.834503	0.0777111	20.3347	20.0434	20.0208	19.9857	20.2825	20.3639	1.3224e+06	1.0806e+06	1.0638e+06	1038200	1275400	1.3494e+06		4	4	4	8.5	8.5	8.5	68.386	0	12.278	44984000	65	0.307075	O95391	Pre-mRNA-splicing factor SLU7	151
6 hrs	CWC22	Q9HCG8	0.162101	0.83507	0.116491	20.8206	20.8085	20.6619	20.9852	20.3773	21.2779	1.8519e+06	1.8365e+06	1.659e+06	2.0758e+06	1.362e+06	2542699		2	2	2	3	3	3	105.47	0	6.8033	62545000	43	0.314751	Q9HCG8	Pre-mRNA-splicing factor CWC22 homolog	931
6 hrs	PRDX4	Q13162	0.13945	0.845369	-0.133316	20.8317	20.9046	21.3348	20.3703	21.4642	20.8367	1.8663e+06	1963000	2.6449e+06	1.3554e+06	2.8932e+06	1.8727e+06		8	6	6	45	38	38	30.54	0	33.65	85919000	67	-0.293863	Q13162	Peroxiredoxin-4	649
6 hrs	HMGB2	P26583	0.158187	0.845714	0.0911058	25.504	25.5194	25.2431	25.1383	25.8021	25.5994	47583992	48095980	39712024	36930012	58506032	50837980		15	13	13	42.1	32.1	32.1	24.033	0	279.49	4083300000	1184	0.288405	P26583	High mobility group protein B2	348
6 hrs	RCC2	Q9P258	0.158985	0.846128	-0.0889988	26.1024	25.9541	25.783	25.4821	26.0771	26.0133	72044960	65008988	57736028	46868980	70792968	67728960		28	28	28	68	68	68	56.084	0	323.31	9971000000	2442	-0.287131	Q9P258	Protein RCC2	967
6 hrs	SPIN1	Q9Y657;Q5JUX0	0.171313	0.846164	-0.0800616	23.3284	22.9771	22.7364	22.8518	22.98	22.9699	10533000	8256399	6987899	7.5698e+06	8.2734e+06	8215198		9	9	8	52.3	52.3	46.9	29.6	0	51.523	595980000	324	-0.289301	Q9Y657	Spindlin-1	1042
6 hrs	EIF5B	O60841	0.148889	0.847495	-0.10612	23.3985	23.0551	22.7109	22.8631	22.6953	23.2877	11056999	8715298	6.8655e+06	7629400	6.7915e+06	10239998		16	16	16	19.3	19.3	19.3	138.83	0	175.4	593830000	356	-0.290375	O60841	Eukaryotic translation initiation factor 5B	124
6 hrs	DDX5	P17844	0.156192	0.847634	-0.078544	23.477	23.6023	23.4377	23.0668	23.5679	23.6467	11676003	12734994	11362001	8786298	12435003	13132992		18	17	12	32.1	30.3	21.5	69.147	0	124.74	1076200000	510	-0.272489	P17844	Probable ATP-dependent RNA helicase DDX5	296
6 hrs	SNRPD2	P62316	0.13609	0.848256	-0.120106	22.1705	21.3385	22.1529	21.4222	21.8848	21.9946	4.7204e+06	2.6517e+06	4.6631e+06	2.8101e+06	3.8723e+06	4.1785e+06		3	3	3	24.6	24.6	24.6	13.527	0	13.713	110170000	66	-0.282143	P62316	Small nuclear ribonucleoprotein Sm D2	548
6 hrs	RTCB	Q9Y3I0	0.178357	0.849502	-0.0693448	22.5733	22.2352	22.6472	22.2726	22.5302	22.4447	6.2407e+06	4.9369e+06	6568597	5066802	6.0572e+06	5.7086e+06		13	13	13	31.5	31.5	31.5	55.21	0	55.152	447330000	228	-0.279937	Q9Y3I0	tRNA-splicing ligase RtcB homolog	1025
6 hrs	CASP14	P31944	0.102393	0.849796	0.649582	18.9326	19.6417	19.5997	24.2928	16.5389	19.291	500370	817980	794480	20552988	95213.1	641470		14	14	14	55.4	55.4	55.4	27.679	0	91.125	114660000	86	0.272801	P31944	Caspase-14;Caspase-14 subunit p17, mature form;Caspase-14 subunit p10, mature form;Caspase-14 subunit p20, intermediate form;Caspase-14 subunit p8, intermediate form	389
6 hrs	S100A9	P06702	0.111348	0.851312	0.257888	22.8898	22.8484	23.1878	24.8957	22.4608	22.3432	7771599	7.552e+06	9555100	31215012	5.7727e+06	5.3206e+06		3	3	3	32.5	32.5	32.5	13.242	0	71.143	189600000	84	0.274703	P06702	Protein S100-A9	215
6 hrs	GRN	P28799	0.127816	0.851682	-0.126317	23.2141	22.6714	22.538	22.4239	22.3454	23.2753	9730604	6.68e+06	6.0899e+06	5.6268e+06	5328897	10152002		4	4	4	10.5	10.5	10.5	63.544	0	187.77	210160000	155	-0.27313	P28799	Granulins;Acrogranin;Paragranulin;Granulin-1;Granulin-2;Granulin-3;Granulin-4;Granulin-5;Granulin-6;Granulin-7	365
6 hrs	SNRPE	P62304	0.11727	0.8596	-0.139945	21.8547	21.9501	22.6123	21.4517	22.6858	21.8598	3.7924e+06	4.0518e+06	6.4119e+06	2.8682e+06	6746996	3805799		2	2	2	25	25	25	10.803	0.0013423	5.5688	123210000	49	-0.261973	P62304	Small nuclear ribonucleoprotein E	545
6 hrs	SREK1IP1	Q8N9Q2	0.135302	0.867024	-0.0806624	22.3334	21.9515	22.0849	21.7441	21.9903	22.3934	5.2848e+06	4.0557e+06	4448403	3.5125e+06	4.1662e+06	5509303		4	4	4	27.1	27.1	27.1	18.177	0	14.666	186680000	131	-0.252165	Q8N9Q2	Protein SREK1IP1	804
6 hrs	MFAP1	P55081;Q00653	0.141176	0.868532	0.0710621	24.6179	24.3937	24.3056	24.2607	24.4568	24.8129	25746998	22041000	20735990	20100006	23027004	29473008		15	15	15	33	33	33	51.958	0	323.31	1592100000	691	0.248083	P55081	Microfibrillar-associated protein 1	496
6 hrs	SRSF1	Q07955	0.138026	0.868744	-0.07536	22.8716	22.6679	22.5955	22.3335	22.6064	22.969	7.6744e+06	6663702	6.3375e+06	5285102	6385698	8210301		8	8	8	40.7	40.7	40.7	27.744	0	40.909	401480000	269	-0.249724	Q07955	Serine/arginine-rich splicing factor 1	634
6 hrs	NME1;NME2;NME2P1	P15531;P22392;O60361	0.102321	0.873046	-0.161051	21.6767	22.2185	23.2633	21.8019	22.8564	22.0171	3352202	4880203	10067996	3.6561e+06	7.5937e+06	4244200		4	4	4	34.2	34.2	34.2	17.149	0	64.197	268520000	153	-0.241842	P15531;P22392;O60361	Nucleoside diphosphate kinase A;Nucleoside diphosphate kinase B;Putative nucleoside diphosphate kinase	285
6 hrs	RPS7	P62081	0.176259	0.877017	0.0478738	23.9855	23.9627	23.9734	24.0183	24.2016	23.8454	16609004	16349009	16471001	16990992	19293002	15071999		11	11	11	45.4	45.4	45.4	22.127	0	147.47	1078600000	424	0.23577	P62081	40S ribosomal protein S7	532
6 hrs	HSP90AB1	P08238;Q58FF7	0.0975322	0.877333	0.157646	22.6555	23.0666	24.4015	23.2124	24.0009	23.3832	6.6066e+06	8784997	22161002	9718995	16788000	10941003		34	34	18	54.6	54.6	33.3	83.263	0	323.31	1784800000	742	0.232209	P08238	Heat shock protein HSP 90-beta	231
6 hrs	KCTD2	Q14681	0.121555	0.877542	-0.0821921	23.2123	22.7754	22.3853	22.7132	22.8143	22.599	9718699	7.1792e+06	5.4784e+06	6876202	7375601	6.3528e+06		6	5	5	45.6	37.6	37.6	28.527	0	71.132	368600000	269	-0.236979	Q14681	BTB/POZ domain-containing protein KCTD2	687
6 hrs	SRSF2	Q01130;Q9BRL6	0.117011	0.877645	-0.0786018	26.3262	26.1042	25.8229	25.7746	25.8469	26.3961	84132976	72137024	59356972	57400992	60350040	88310984		7	7	7	29.9	29.9	29.9	25.476	0	323.31	3504600000	1238	-0.228253	Q01130	Serine/arginine-rich splicing factor 2	618
6 hrs	NMT1	P30419;O60551	0.108424	0.889504	-0.0754484	22.5074	22.3663	22.24	21.8249	22.457	22.6053	5961997	5.4067e+06	4.9533e+06	3.715e+06	5.7576e+06	6380896		10	10	10	22.4	22.4	22.4	56.806	0	323.31	320150000	305	-0.214688	P30419	Glycylpeptide N-tetradecanoyltransferase 1	380
6 hrs	EIF5A;EIF5A2;EIF5AL1	P63241;Q9GZV4;Q6IS14	0.0975409	0.891437	-0.102647	22.1398	22.4123	23.1209	22.2505	22.9292	22.1853	4621100	5581701	9121599	4.9897e+06	7.9868e+06	4769100		7	7	7	66.9	66.9	66.9	16.832	0	27.707	213240000	114	-0.215237	P63241;Q9GZV4;Q6IS14	Eukaryotic translation initiation factor 5A-1;Eukaryotic translation initiation factor 5A-2;Eukaryotic translation initiation factor 5A-1-like	582
6 hrs	APEX1	P27695	0.112118	0.898055	-0.0599715	23.1558	23.0744	22.7454	22.8564	22.7222	23.2171	9345398	8832301	7031604	7593998	6.9192e+06	9750797		15	15	15	58.5	58.5	58.5	35.554	0	323.31	930410000	729	-0.204098	P27695	DNA-(apurinic or apyrimidinic site) lyase;DNA-(apurinic or apyrimidinic site) lyase, mitochondrial	356
6 hrs	DDX17	Q92841	0.0964971	0.89849	-0.0667381	20.9942	21.2582	20.9908	20.5634	21.3275	21.1521	2.0887e+06	2.5082e+06	2.0838e+06	1.5495e+06	2.6316e+06	2.3303e+06		13	7	7	20.9	11.9	11.9	80.272	0	44.923	106190000	106	-0.192058	Q92841	Probable ATP-dependent RNA helicase DDX17	840
6 hrs	SMNDC1	O75940	0.101801	0.898807	-0.0649592	22.9602	22.872	22.4885	22.358	22.9356	22.8323	8.1604e+06	7.6766e+06	5.8846e+06	5.3755e+06	8.0225e+06	7468001		4	4	4	29.4	29.4	29.4	26.711	0	63.235	326140000	172	-0.197243	O75940	Survival of motor neuron-related-splicing factor 30	141
6 hrs	DTD1	Q8TEA8	0.0954138	0.898849	0.0816809	21.7448	20.8273	21.2574	21.3047	21.1238	21.6461	3.5142e+06	1860601	2.5068e+06	2.5904e+06	2284999	3.2818e+06		3	3	3	20.6	20.6	20.6	23.423	0	43.471	72810000	85	0.201151	Q8TEA8	D-tyrosyl-tRNA(Tyr) deacylase 1	821
6 hrs	SBDS	Q9Y3A5	0.128182	0.899875	-0.0435479	20.9496	20.7638	21.0179	20.687	20.8858	21.0278	2.0251e+06	1780399	2.1233e+06	1688101	1.9375e+06	2.138e+06		4	4	4	22.8	22.8	22.8	28.763	0	10.204	78125000	18	-0.193854	Q9Y3A5	Ribosome maturation protein SBDS	1020
6 hrs	RPA1	P27694	0.138278	0.900189	0.0420265	22.0974	22.0918	22.0386	21.9005	22.1899	22.2635	4.4872e+06	4469897	4308099	3.9149e+06	4.7843e+06	5034697		16	16	16	35.6	35.6	35.6	68.137	0	61.983	495630000	340	0.197922	P27694	Replication protein A 70 kDa DNA-binding subunit;Replication protein A 70 kDa DNA-binding subunit, N-terminally processed	355
6 hrs	TXNDC12	O95881	0.104173	0.900613	-0.0508944	27.4953	27.2334	27.1327	26.9716	27.4413	27.2958	189189952	157790032	147149904	131600008	182249968	164760096		8	8	8	66.9	66.9	66.9	19.206	0	323.31	8537400000	1345	-0.184448	O95881	Thioredoxin domain-containing protein 12	158
6 hrs	PRDX1	Q06830	0.0900109	0.901131	0.0644321	23.3296	23.4641	24.055	23.5163	23.9228	23.603	10541999	11571995	17429006	11998001	15903007	12741006		12	12	9	70.9	70.9	55.8	22.11	0	133.44	964630000	502	0.181615	Q06830	Peroxiredoxin-1	630
6 hrs	DNAJC9	Q8WXX5	0.118896	0.902527	-0.0424849	21.0275	21.0894	20.9899	20.7399	21.1044	21.135	2.1375e+06	2.2312e+06	2.0825e+06	1.7512e+06	2254601	2302801		3	3	3	16.5	16.5	16.5	29.909	0	6.8434	70377000	32	-0.184577	Q8WXX5	DnaJ homolog subfamily C member 9	832
6 hrs	GTF2I	P78347;Q86UP8;Q6EKJ0	0.107614	0.90997	0.0401287	25.7594	25.6047	25.4563	25.4457	25.7151	25.78	56798964	51025980	46035988	45699980	55082028	57616008		57	57	57	58.3	58.3	58.3	112.42	0	323.31	11435000000	4305	0.171016	P78347	General transcription factor II-I	594
6 hrs	BCKDK	O14874	0.0860696	0.910543	0.0591672	22.8243	22.3197	22.4276	22.3018	22.5035	22.9438	7426501	5234901	5641400	5170103	5.9461e+06	8068295		5	5	5	18	18	18	46.36	0	101.62	272820000	151	0.172072	O14874	[3-methyl-2-oxobutanoate dehydrogenase [lipoamide]] kinase, mitochondrial	89
6 hrs	KHDRBS1	Q07666;Q5VWX1	0.07866	0.912896	-0.0655677	22.1184	22.0813	21.6287	21.8517	21.4609	22.3191	4553100	4437501	3.2425e+06	3.7845e+06	2.8866e+06	5.2326e+06		5	5	5	20.8	20.8	20.8	48.227	0	11.529	132630000	43	-0.166501	Q07666	KH domain-containing, RNA-binding, signal transduction-associated protein 1	633
6 hrs	EDF1	O60869	0.0734179	0.922871	-0.0602996	27.3509	27.1655	26.8433	26.5662	27.3301	27.2823	171170032	150530000	120399968	99363960	168729984	163230048		16	16	16	64.2	64.2	64.2	16.368	0	323.31	7665900000	916	-0.155352	O60869	Endothelial differentiation-related factor 1	125
6 hrs	GAPDH	P04406;O14556	0.058636	0.924122	0.144604	22.0982	22.4658	24.0172	24.0094	23.1289	21.8767	4.4898e+06	5792702	16977990	16886992	9172596	3.8507e+06		12	12	12	51	51	51	36.053	0	157.49	528820000	240	0.151637	P04406	Glyceraldehyde-3-phosphate dehydrogenase	198
6 hrs	PKM	P14618;P30613	0.0585607	0.92482	-0.203763	20.6015	21.0045	23.7007	22.8146	21.5241	20.3567	1590999	2103700	13634009	7.377e+06	3015799	1.3427e+06		6	6	6	20.2	20.2	20.2	57.936	0	80.577	163980000	64	-0.156223	P14618	Pyruvate kinase PKM	276
6 hrs	ZNF593	O00488	0.0676049	0.926965	0.0627035	22.0474	21.7191	21.1302	21.5082	21.5196	22.057	4334499	3452198	2.2952e+06	2.9827e+06	3.0064e+06	4.3634e+06		4	4	4	53	53	53	15.199	0	20.413	130080000	44	0.147989	O00488	Zinc finger protein 593	77
6 hrs	PGAM1;PGAM2	P18669;P15259;Q8N0Y7	0.052036	0.929353	-0.201354	18.6291	20.3932	23.0185	20.6099	21.0645	19.7624	405445	1.3771e+06	8496900	1600300	2.193e+06	889360		6	6	6	34.6	34.6	34.6	28.804	0	44.636	74447000	37	-0.140703	P18669;P15259	Phosphoglycerate mutase 1;Phosphoglycerate mutase 2	304
6 hrs	TKT	P29401	0.056105	0.929712	-0.118025	20.3016	20.4273	22.1061	20.7395	21.6206	20.1209	1.2924e+06	1.41e+06	4.5144e+06	1.7507e+06	3.2243e+06	1.1402e+06		7	7	7	22	22	22	67.877	0	70.239	107100000	64	-0.142814	P29401	Transketolase	368
6 hrs	HNRNPH1	P31943	0.0842364	0.931921	0.0359033	23.2337	23.1858	23.2072	22.9859	23.2418	23.5066	9863703	9541794	9684197	8307302	9919596	11918005		12	12	7	42.1	42.1	25.8	49.229	0	311.51	643980000	426	0.143067	P31943	Heterogeneous nuclear ribonucleoprotein H;Heterogeneous nuclear ribonucleoprotein H, N-terminally processed	388
6 hrs	RSRC2	Q7L4I2	0.0729225	0.93912	-0.0328515	22.7662	22.4784	22.5454	22.3383	22.5581	22.7951	7133799	5.8435e+06	6.1211e+06	5302599	6175500	7277702		11	11	11	28.8	28.8	28.8	50.559	0	122.89	572080000	512	-0.127341	Q7L4I2	Arginine/serine-rich coiled-coil protein 2	771
6 hrs	HMGB1;HMGB1P1	P09429;B2RPK0;P23497	0.059259	0.940548	-0.0533403	26.3385	26.1674	26.0098	25.5475	26.5453	26.2628	84853032	75365968	67566008	49041008	97935992	80518952		16	16	14	45.1	45.1	35.3	24.893	0	323.31	6680100000	1488	-0.129546	P09429;B2RPK0	High mobility group protein B1;Putative high mobility group protein B1-like 1	238
6 hrs	RPS27L	Q71UM5	0.0725129	0.945798	0.0284354	22.225	22.4903	22.24	22.1706	22.3293	22.5408	4902299	5.892e+06	4.9535e+06	4720903	5.2697e+06	6101600		5	2	2	73.8	15.5	15.5	9.4771	0.0013055	5.0538	175890000	64	0.119745	Q71UM5	40S ribosomal protein S27-like	767
6 hrs	YWHAZ	P63104;Q04917	0.0439069	0.946958	0.132039	20.3344	20.0133	22.2294	22.5036	20.3351	20.1346	1.3221e+06	1.0583e+06	4917300	5.9466e+06	1322700	1.1511e+06		10	8	7	48.2	41.2	37.6	27.745	0	124.72	98470000	57	0.117229	P63104	14-3-3 protein zeta/delta	576
6 hrs	PGK1	P00558;P07205	0.0429587	0.947864	-0.133707	19.077	21.1851	22.7014	21.0453	20.954	20.5631	553040	2384301	6.8201e+06	2164100	2031300	1.5492e+06		5	5	5	20.1	20.1	20.1	44.614	0	26.172	59392000	30	-0.11514	P00558	Phosphoglycerate kinase 1	165
6 hrs	EIF2S3;EIF2S3L	P41091;Q2VIR3	0.0716344	0.949048	0.0242475	20.977	21.0986	21.1367	20.8784	21.207	21.1997	2.064e+06	2.2455e+06	2.3056e+06	1.9276e+06	2.4207e+06	2.4085e+06		9	9	9	30.9	30.9	30.9	51.109	0	38.974	134180000	65	0.11094	P41091;Q2VIR3	Eukaryotic translation initiation factor 2 subunit 3;Putative eukaryotic translation initiation factor 2 subunit 3-like protein	431
6 hrs	COA5	Q86WW8	0.055851	0.952466	-0.0257715	22.3037	22.166	22.0263	21.895	22.1521	22.3715	5.177e+06	4.7057e+06	4271400	3.8998e+06	4.6608e+06	5.4262e+06		4	4	4	54.1	54.1	54.1	8.3755	0	77.442	252740000	158	-0.0993878	Q86WW8	Cytochrome c oxidase assembly factor 5	781
6 hrs	HNRNPD	Q14103	0.0458565	0.952623	-0.0451063	22.2217	22.2577	22.9551	21.9812	22.5352	22.7828	4890899	5.0147e+06	8.1317e+06	4.1401e+06	6.078e+06	7216202		3	3	3	11.8	11.8	11.8	38.434	0	13.908	144230000	71	-0.103373	Q14103	Heterogeneous nuclear ribonucleoprotein D0	670
6 hrs	EIF4B	P23588	0.049804	0.953087	0.0286725	25.7748	25.6423	25.398	25.4211	25.5239	25.9562	57411012	52371020	44215020	44927008	48246024	65099984		28	28	28	47.8	47.8	47.8	69.15	0	323.31	4537700000	1897	0.096342	P23588	Eukaryotic translation initiation factor 4B	333
6 hrs	PSMB5	P28074	0.0386453	0.95441	0.0818024	18.9288	20.7312	21.2424	20.6167	20.4422	20.089	499045	1.7407e+06	2480899	1.6078e+06	1.4247e+06	1.1153e+06		4	4	4	20.2	20.2	20.2	28.48	0	13.022	43759000	46	0.0999222	P28074	Proteasome subunit beta type-5	364
6 hrs	EEF2	P13639	0.0394861	0.954552	-0.0781015	20.8805	21.4791	22.8485	21.7941	22.1586	21.0211	1.9305e+06	2.9231e+06	7.5526e+06	3.6364e+06	4.6818e+06	2.1281e+06		23	23	22	37.4	37.4	36.2	95.337	0	76.312	473310000	207	-0.101155	P13639	Elongation factor 2	271
6 hrs	HUWE1	Q7Z6Z7	0.0417567	0.954582	-0.0663236	18.8945	18.7566	20.4049	19.1096	19.5094	19.238	487323	442894	1388269	565670	746320	618310		6	6	6	2	2	2	481.89	0	17.625	36322000	41	-0.10348	Q7Z6Z7	E3 ubiquitin-protein ligase HUWE1	775
6 hrs	PRMT1	Q99873;Q9NR22	0.0393691	0.95599	-0.0423012	21.7299	21.3766	22.0002	21.0949	22.1926	21.6924	3478201	2.7227e+06	4.1949e+06	2239699	4793202	3.3889e+06		10	10	10	36.7	36.7	36.7	42.461	0	30.173	193800000	77	-0.0909582	Q99873	Protein arginine N-methyltransferase 1	885
6 hrs		P0DP25;P0DP24;P0DP23	0.0338505	0.962227	0.0539188	22.2932	22.7027	23.4069	23.7005	22.5555	22.3086	5139402	6826501	11122007	13632008	6.1643e+06	5194501		4	4	4	36.9	36.9	36.9	16.837	0	62.383	179640000	86	0.0844881	P0DP25;P0DP24;P0DP23		251
6 hrs	PPIB	P23284	0.0400678	0.962898	-0.0255171	29.2291	29.1277	28.9263	28.6741	29.2692	29.2632	629279616	586550400	510120160	428309920	647009984	644329600		23	23	23	66.7	66.7	66.7	23.742	0	323.31	49381000000	3896	-0.0806165	P23284	Peptidyl-prolyl cis-trans isomerase B	327
6 hrs	EIF1AX;EIF1AY	P47813;O14602	0.0390077	0.96358	0.027888	27.0244	26.9564	26.7142	26.4863	27.0743	27.2181	136509984	130219936	110099992	94011992	141309904	156120048		11	11	11	72.2	72.2	72.2	16.46	0	323.31	11415000000	1469	0.0813495	P47813;O14602	Eukaryotic translation initiation factor 1A, X-chromosomal;Eukaryotic translation initiation factor 1A, Y-chromosomal	451
6 hrs	STK38	Q15208	0.0380116	0.977686	-0.0139732	25.9652	25.701	25.589	25.6312	25.7618	25.8201	65508012	54546996	50470992	51972004	56895992	59242980		25	25	21	61.7	61.7	55.9	54.19	0	323.31	6609800000	2384	-0.0621788	Q15208	Serine/threonine-protein kinase 38	700
6 hrs	FAM32A	Q9Y421	0.0294972	0.980014	0.0175323	24.6407	24.4185	24.2215	24.1494	24.6951	24.4888	26158002	22423002	19561010	18608002	27161984	23542992		5	5	5	43.8	43.8	43.8	13.178	0	55.579	1107700000	348	0.0584551	Q9Y421	Protein FAM32A	1027
6 hrs	COPRS	Q9NQ92	0.0253228	0.981079	-0.0195961	21.4896	21.3854	20.724	21.046	21.1222	21.372	2944602	2.7394e+06	1731999	2.1651e+06	2.2826e+06	2.7141e+06		3	3	3	20.7	20.7	20.7	20.066	0	11.28	99009000	105	-0.0545593	Q9NQ92	Coordinator of PRMT5 and differentiation stimulator	938
6 hrs	TOMM34	Q15785	0.0218951	0.981312	-0.0120519	20.6242	20.9195	20.5591	20.4385	20.6826	20.9456	1.6162e+06	1983400	1544900	1.421e+06	1.683e+06	2.0195e+06		3	3	3	17.2	17.2	17.2	34.559	0	9.6958	65736000	35	-0.0424838	Q15785	Mitochondrial import receptor subunit TOM34	714
6 hrs	HSP90AA1	P07900;Q14568;Q58FG0;Q58FG1	0.0194909	0.981902	-0.0334803	20.9023	21.1044	22.6228	21.1889	21.8082	21.5319	1.9598e+06	2254601	6.4587e+06	2390601	3.6722e+06	3.0322e+06		31	18	18	44.4	26.6	26.6	84.659	0	323.31	566580000	345	-0.0498409	P07900	Heat shock protein HSP 90-alpha	230
6 hrs	ENO1	P06733;P13929	0.0175452	0.981938	-0.0411943	21.9048	22.1975	23.8029	23.3257	22.8433	21.6127	3.9265e+06	4.8096e+06	14635000	10512994	7524998	3.2068e+06		15	15	13	45.6	45.6	36.4	47.168	0	320.3	538980000	332	-0.0468194	P06733	Alpha-enolase	216
6 hrs	CYCS	P99999;CON__P62894	0.0332545	0.982124	0.0112305	21.9945	22.0738	22.0355	21.8728	22.2548	22.0099	4178298	4414499	4.2988e+06	3.8404e+06	5.0044e+06	4223199		3	3	3	24.8	24.8	24.8	11.749	0	11.301	133360000	142	0.0524703	P99999	Cytochrome c	610
6 hrs	SNRNP27	Q8WVK2	0.0192424	0.982358	-0.012729	24.9138	24.5486	24.4819	24.2948	24.8713	24.7401	31608992	24538990	23430990	20580994	30690002	28022008		7	7	7	37.4	37.4	37.4	18.86	0	323.31	2202500000	571	-0.0397629	Q8WVK2	U4/U6.U5 small nuclear ribonucleoprotein 27 kDa protein	826
6 hrs	PSMA7;PSMA8	O14818;Q8TAA3	0.024243	0.982763	-0.0104491	21.4551	21.3822	21.4305	21.4704	21.6248	21.1413	2.875e+06	2.7333e+06	2.8263e+06	2.9056e+06	3.2338e+06	2.3129e+06		6	6	6	31	31	31	27.887	0	25.197	135290000	97	-0.0427913	O14818;Q8TAA3	Proteasome subunit alpha type-7;Proteasome subunit alpha type-7-like	88
6 hrs	TXN	P10599	0.0213021	0.983973	-0.0149752	28.1854	28.1036	27.7615	27.8215	28.3919	27.7922	305249824	288419968	227540032	237200096	352230112	232419856		10	10	10	88.6	88.6	88.6	11.737	0	323.31	16273000000	2221	-0.0447768	P10599	Thioredoxin	256
6 hrs	EFTUD2	Q15029	0.0147128	0.984368	0.0136795	20.3919	20.5684	20.9001	20.3092	21.1686	20.4237	1.3759e+06	1.5549e+06	1.9569e+06	1.2992e+06	2.3572e+06	1.4065e+06		11	10	10	16.6	15.5	15.5	109.43	0	17.891	87120000	53	0.0335383	Q15029	116 kDa U5 small nuclear ribonucleoprotein component	696
6 hrs	SNRPD3	P62318	0.012005	0.987888	0.00668971	23.1901	23.224	23.2611	22.952	23.5755	23.1678	9570005	9797705	10053006	8.114e+06	12501003	9423100		5	5	5	53.2	53.2	53.2	13.916	0	33.348	358320000	96	0.0235574	P62318	Small nuclear ribonucleoprotein Sm D3	549
6 hrs	HN1L	Q9H910	0.0118125	0.988361	0.00836945	21.0273	21.2067	21.03	20.6485	21.2646	21.3759	2.1372e+06	2.4202e+06	2.1412e+06	1.6437e+06	2.5194e+06	2.7214e+06		3	3	3	23.7	23.7	23.7	20.063	0	7.3853	77960000	53	0.0250678	Q9H910	Hematological and neurological expressed 1-like protein	928
6 hrs	EIF1	P41567	0.00571176	0.994596	0.00281334	22.4834	22.4186	22.0576	22.3565	22.1485	22.463	5863799	5606099	4.3651e+06	5.37e+06	4649000	5781501		9	9	5	81.4	81.4	46	12.732	0	61.264	343440000	247	0.0107592	P41567	Eukaryotic translation initiation factor 1	434
6 hrs	SMU1	Q2TAY7	0.007641	0.99555	-0.00431824	22.9909	22.7519	22.8048	22.5053	23.0488	22.9805	8.33599e+06	7.0632e+06	7326803	5.9533e+06	8677300	8276202		19	19	19	48	48	48	57.543	0	239.23	1098000000	850	-0.0151156	Q2TAY7	WD40 repeat-containing protein SMU1;WD40 repeat-containing protein SMU1, N-terminally processed	729
6 hrs	TMA16	Q96EY4	0.00579793	0.996298	-0.00319481	24.9731	24.9045	24.6099	24.5415	24.9655	24.9709	32933990	31405010	25605004	24418988	32761022	32884998		10	10	10	41.4	41.4	41.4	23.864	0	143.57	1668400000	459	-0.0113828	Q96EY4	Translation machinery-associated protein 16	855
6 hrs	MANF	P55145	0.00207692	0.998032	0.00156085	24.6338	24.5665	24.2899	24.0572	24.6802	24.7575	26033008	24844996	20510994	17456010	26883004	28361998		10	10	10	47.3	47.3	47.3	20.7	0	308.92	1743800000	726	0.00451935	P55145	Mesencephalic astrocyte-derived neurotrophic factor	497
6 hrs	TCP1	P17987	0.00136986	0.998539	-0.000519435	23.7145	23.5516	23.5593	23.3928	23.663	23.768	13764992	12295005	12360998	11014003	13282005	14285000		29	29	29	61.3	61.3	61.3	60.343	0	293.78	1916400000	989	-0.00232198	P17987	T-complex protein 1 subunit alpha	298
8 hrs	AIFM1	O95831	2.08466	0.00101852	1.50561	18.8239	19.1808	19.8116	20.5943	20.7618	20.9769	464032	594267	920190	1.5831e+06	1.778e+06	2.0638e+06		9	9	9	17.9	17.9	17.9	66.9	0	22.337	72200000	51	3.67888	O95831	Apoptosis-inducing factor 1, mitochondrial	157
8 hrs	ASNSD1	L0R819	3.21534	0	6.25015	19.5491	18.9447	17.4159	24.7603	24.9211	24.9789	767129	504579	174870	28416984	31767982	33067014		9	9	9	72.9	72.9	72.9	11.25	0	152.6	1315000000	394	8.46744	L0R819		67
8 hrs	BAG2	O95816	1.89078	0	3.37242	18.8868	18.9391	21.0601	22.3419	23.3138	23.3476	484731	502632	2186399	5.3161e+06	10426993	10673997		7	7	7	37.4	37.4	37.4	23.772	0	18.23	215670000	51	3.79708	O95816	BAG family molecular chaperone regulator 2	156
8 hrs	CAD	P27708	5.19775	0	2.5184	18.8719	18.7692	18.8586	21.2592	21.4984	21.2974	479758	446792	475327	2.5099e+06	2.9625e+06	2.5772e+06		25	25	25	18.8	18.8	18.8	242.98	0	129.71	255760000	228	13.9223	P27708	CAD protein;Glutamine-dependent carbamoyl-phosphate synthase;Aspartate carbamoyltransferase;Dihydroorotase	357
8 hrs	CNBP	P62633	2.11819	0.00364013	0.652563	24.5171	24.3889	24.6268	25.3764	25.1156	24.9986	24009012	21968008	25907002	43555984	36353024	33521000		10	10	10	62.1	62.1	62.1	19.463	0	323.31	2697000000	994	2.8233	P62633	Cellular nucleic acid-binding protein	551
8 hrs	CXorf56	Q9H5V9	2.89641	0.001	0.655293	21.6325	21.4154	21.3865	22.0883	22.165	22.1469	3.2511e+06	2.7969e+06	2.7414e+06	4.4591e+06	4702502	4.644e+06		6	6	6	30.6	30.6	30.6	25.624	0	12.917	146820000	77	3.62017	Q9H5V9	UPF0428 protein CXorf56	924
8 hrs	DDB1	Q16531	3.07784	0	0.847223	21.1615	20.919	20.9685	21.8406	21.7769	21.9733	2.3456e+06	1982700	2.0519e+06	3755601	3593301	4.1173e+06		24	24	24	29	29	29	126.97	0	108.35	470280000	292	4.36927	Q16531	DNA damage-binding protein 1	721
8 hrs	DNAJA1	P31689	3.71248	0	1.12921	22.1283	22.0422	22.0994	23.0661	23.3473	23.2441	4.5844e+06	4.3188e+06	4493503	8781699	10672007	9935306		12	12	12	42.6	42.6	42.6	44.868	0	78.787	490660000	332	6.07252	P31689	DnaJ homolog subfamily A member 1	385
8 hrs	DNAJA2	O60884	1.28934	0.0254965	0.74495	20.079	20.9942	20.4956	21.3803	21.2379	21.1854	1.1076e+06	2.0887e+06	1.4784e+06	2.7297e+06	2473200	2.3847e+06		10	10	10	30.1	30.1	30.1	45.745	0	37.153	140500000	91	2.00865	O60884	DnaJ homolog subfamily A member 2	127
8 hrs	GTF2B	Q00403	3.16858	0	2.07285	18.4073	18.6357	18.8272	21.0575	20.5121	20.5191	347657	407277	465104	2.1824e+06	1.4954e+06	1.5027e+06		3	3	3	14.6	14.6	14.6	34.833	0	24.293	35454000	33	6.52619	Q00403	Transcription initiation factor IIB	613
8 hrs	HIST1H1C;HIST1H1D	P16403;P16402;Q02539;P22492;P16401	2.80643	0	2.20987	21.8246	22.0207	22.7123	24.3489	24.2442	24.5941	3.7141e+06	4.255e+06	6.8721e+06	21366996	19872004	25326006		11	11	3	35.2	35.2	9.9	21.364	0	36.735	652320000	272	5.68795	P16403;P16402	Histone H1.2;Histone H1.3	290
8 hrs	HIST1H2AJ;HIST1H2AH;H2AFJ;HIST1H2AC;HIST3H2A;HIST1H2AD;HIST1H2AG;HIST1H2AB;HIST2H2AB;H2AFX	Q99878;Q96KK5;Q9BTM1;Q93077;Q7L7L0;P20671;P0C0S8;P04908;Q8IUE6;P16104;Q71UI9;P0C0S5;Q96QV6	1.11096	0.0247859	1.45923	19.5425	21.2182	21.4705	22.1215	22.0403	22.4471	763603	2.4396e+06	2.9058e+06	4.5629e+06	4313000	5.7181e+06		3	3	1	44.5	44.5	22.7	13.936	0	37.815	116850000	95	2.0333	Q99878;Q96KK5;Q9BTM1;Q93077;Q7L7L0;P20671;P0C0S8;P04908;Q8IUE6;P16104	Histone H2A type 1-J;Histone H2A type 1-H;Histone H2A.J;Histone H2A type 1-C;Histone H2A type 3;Histone H2A type 1-D;Histone H2A type 1;Histone H2A type 1-B/E;Histone H2A type 2-B;Histone H2AX	200
8 hrs	HIST1H2BL;HIST1H2BM;HIST1H2BN;HIST1H2BH;HIST2H2BF;HIST1H2BC;HIST1H2BD;H2BFS;HIST1H2BK;HIST3H2BB;HIST2H2BE;HIST1H2BB;HIST1H2BO;HIST1H2BJ;HIST1H2BA	Q99880;Q99879;Q99877;Q93079;Q5QNW6;P62807;P58876;P57053;O60814;Q8N257;Q16778;P33778;P23527;P06899;Q96A08	2.28162	0	3.20554	19.0632	20.8081	19.0984	22.9939	22.7731	22.8193	547752	1.836e+06	561291	8353205	7167596	7.4013e+06		3	3	3	23	23	23	13.952	0.0012422	4.2957	113710000	40	4.7155	Q99880;Q99879;Q99877;Q93079;Q5QNW6;P62807;P58876;P57053;O60814;Q8N257;Q16778;P33778;P23527;P06899;Q96A08	Histone H2B type 1-L;Histone H2B type 1-M;Histone H2B type 1-N;Histone H2B type 1-H;Histone H2B type 2-F;Histone H2B type 1-C/E/F/G/I;Histone H2B type 1-D;Histone H2B type F-S;Histone H2B type 1-K;Histone H2B type 3-B;Histone H2B type 2-E;Histone H2B type 1-B;Histone H2B type 1-O;Histone H2B type 1-J;Histone H2B type 1-A	121
8 hrs	HNRNPF	P52597	1.37968	0.00669036	1.83775	19.1958	19.1082	20.9936	21.4778	21.5429	21.7901	600484	565136	2.0878e+06	2.9205e+06	3.0554e+06	3626398		6	4	4	23.4	16.9	16.9	45.671	0	119.57	97629000	61	2.54646	P52597	Heterogeneous nuclear ribonucleoprotein F;Heterogeneous nuclear ribonucleoprotein F, N-terminally processed	484
8 hrs	HNRNPM	P52272	3.61989	0	3.2006	20.3619	20.9668	21.0476	24.0326	23.7343	24.2112	1.3475e+06	2.0495e+06	2.1675e+06	17161008	13955008	19422012		17	17	17	29.6	29.6	29.6	77.515	0	104.61	471210000	206	8.95921	P52272	Heterogeneous nuclear ribonucleoprotein M	480
8 hrs	HSPA1B;HSPA1A	P0DMV9;P0DMV8	1.20459	0.0244847	1.06144	24.4872	24.6961	25.7712	25.9383	25.9238	26.2766	23516986	27181994	57265012	64300976	63657964	81293040		43	43	25	78.6	78.6	49.9	70.051	0	323.31	10959000000	2794	2.06456	P0DMV9;P0DMV8	Heat shock 70 kDa protein 1B;Heat shock 70 kDa protein 1A	248
8 hrs	HSPA5	P11021	1.49885	0.00839186	0.998579	20.6985	20.8898	21.6634	21.9723	22.0149	22.2603	1.7017e+06	1.9429e+06	3.3215e+06	4.1145e+06	4237898	5.0235e+06		17	16	16	35.8	35.8	35.8	72.332	0	247.19	467570000	355	2.44566	P11021	78 kDa glucose-regulated protein	260
8 hrs	HSPA8	P11142;P54652	2.0296	0	1.8224	22.8661	22.8276	23.9308	24.8272	24.9624	25.3023	7645303	7443998	15992001	29765996	32691016	41375976		32	28	26	60.5	56	54.6	70.897	0	323.31	2177400000	840	3.73339	P11142	Heat shock cognate 71 kDa protein	261
8 hrs	IGF2BP1	Q9NZI8	2.33139	0	1.11903	20.5908	20.6561	20.9848	21.6015	21.8541	22.1333	1.5792e+06	1.6524e+06	2.0752e+06	3.1819e+06	3.7908e+06	4600198		7	7	6	16.8	16.8	15.1	63.48	0	91.36	118890000	102	3.77926	Q9NZI8	Insulin-like growth factor 2 mRNA-binding protein 1	961
8 hrs	ILF2	Q12905	1.46935	0.00786746	1.15516	18.1817	19.0912	19.1213	20.3423	19.7422	19.7752	297334	558499	570264	1.3294e+06	876960	897261		4	4	4	13.6	13.6	13.6	43.062	0.0012837	4.7308	18030000	12	2.48594	Q12905	Interleukin enhancer-binding factor 2	642
8 hrs	KPNA2	P52292	2.82037	0	2.01865	19.1209	18.2862	18.7287	20.7919	20.8662	20.5336	570130	319662	434416	1.8155e+06	1.9114e+06	1.5179e+06		3	3	3	9.8	9.8	9.8	57.861	0	6.009	41687000	33	5.58672	P52292	Importin subunit alpha-1	481
8 hrs	LCN1	P31025;Q5VSP4	1.22464	0.0104652	1.98266	21.3374	19.2079	19.1159	21.5588	21.7369	22.3135	2.6497e+06	605558	568154	3.0892e+06	3.4951e+06	5212401		4	4	4	22.7	22.7	22.7	19.25	0	12.639	105600000	45	2.30394	P31025	Lipocalin-1	383
8 hrs	MAZ	P56270	2.78098	0	1.01176	21.3761	20.9173	21.0998	22.119	22.1689	22.1406	2721799	1.9803e+06	2247301	4.5549e+06	4715102	4623697		5	5	5	13	13	13	48.607	0	16.615	205570000	82	4.32087	P56270	Myc-associated zinc finger protein	505
8 hrs	MORF4L1	Q9UBU8;Q15014	1.97082	0.035714	0.313375	21.454	21.4564	21.5332	21.9035	21.7994	21.6808	2.8728e+06	2.8775e+06	3.0349e+06	3923001	3649899	3361802		7	7	7	21.3	21.3	21.3	41.473	0	29.531	256780000	182	1.84992	Q9UBU8	Mortality factor 4-like protein 1	974
8 hrs	MRPS17	Q9Y2R5	3.73926	0	2.1583	18.3409	18.6807	18.7284	20.614	20.9524	20.6585	332016	420192	434313	1.6048e+06	2029099	1.6551e+06		2	2	2	29.2	29.2	29.2	14.502	0	5.6628	25750000	18	8.2464	Q9Y2R5	28S ribosomal protein S17, mitochondrial	1012
8 hrs	NAP1L1	P55209	1.04441	0.032172	1.26156	21.6989	22.1832	23.1361	22.8445	23.9341	24.0244	3.4043e+06	4.7623e+06	9218404	7.5313e+06	16028005	17063004		6	6	5	17.4	17.4	14.8	45.374	0	172.95	404390000	128	1.89019	P55209	Nucleosome assembly protein 1-like 1	499
8 hrs	NAP1L4	Q99733	1.20388	0.0198387	1.35897	19.2265	18.5731	20.1992	20.4174	20.4851	21.1731	613413	389986	1.2038e+06	1.4004e+06	1.4677e+06	2.3645e+06		6	5	5	21.6	18.9	18.9	42.823	0	49.566	48665000	55	2.1553	Q99733	Nucleosome assembly protein 1-like 4	880
8 hrs	NCL	P19338	1.67703	0.00160876	1.98016	21.5566	21.8881	23.2344	24.1273	23.9813	24.5109	3.0845e+06	3.8812e+06	9868203	18325000	16561006	23906990		24	24	24	33.7	33.7	33.7	76.613	0	323.31	1231400000	539	3.1097	P19338	Nucleolin	306
8 hrs	PABPC1;PABPC3	P11940;Q9H361;Q4VXU2	2.13882	0.00162059	0.813461	20.7857	21.0759	21.3076	21.8426	21.7881	21.9789	1807701	2.2104e+06	2.5956e+06	3.7609e+06	3.6213e+06	4.1334e+06		11	11	7	23.7	23.7	14.5	70.67	0	108.29	257050000	205	3.11328	P11940;Q9H361	Polyadenylate-binding protein 1;Polyadenylate-binding protein 3	264
8 hrs	PBDC1	Q9BVG4	1.03619	0.0473551	0.716717	19.1805	20.2054	20.039	20.519	20.4095	20.6465	594159	1.209e+06	1.07727e+06	1502600	1.3927e+06	1.6414e+06		2	2	2	10.7	10.7	10.7	26.056	0.0032503	2.8734	40892000	27	1.68699	Q9BVG4	Protein PBDC1	905
8 hrs	PDRG1	Q9NUG6	3.8995	0	5.63225	18.3046	19.5039	19.1008	24.2978	24.7865	24.7217	323758	743463	562230	20624004	28939012	27666994		7	7	7	55.6	55.6	55.6	15.511	0	161.28	739480000	242	11.631	Q9NUG6	p53 and DNA damage-regulated protein 1	943
8 hrs	PFDN2	Q9UHV9	5.44654	0	5.14036	19.0071	19.3509	19.3416	24.2923	24.2799	24.5486	526892	668674	664370	20545000	20370012	24538990		7	7	7	51.9	51.9	51.9	16.648	0	323.31	808170000	256	21.1525	Q9UHV9	Prefoldin subunit 2	978
8 hrs	PFDN6	O15212	2.75477	0	4.35332	18.3093	20.1749	19.4486	23.4333	23.4515	24.108	324819	1.18368e+06	715525	11326995	11471005	18081000		6	6	6	38	38	38	14.582	0	29.79	350190000	66	6.341	O15212	Prefoldin subunit 6	95
8 hrs	PIH1D1	Q9NWS0	3.8339	0	4.68438	20.0271	19.624	19.0291	23.9221	24.3778	24.4336	1.06849e+06	808021	534966	15894999	21798992	22658992		10	10	10	47.6	47.6	47.6	32.363	0	323.31	1097200000	278	10.8415	Q9NWS0	PIH1 domain-containing protein 1	951
8 hrs	POLR1C	O15160	3.58072	0	2.97326	19.8428	19.271	19.2902	22.158	22.4656	22.7002	940326	632641	641086	4.6797e+06	5.7918e+06	6.8147e+06		8	8	8	33.8	33.8	33.8	39.249	0	116.49	183020000	134	8.62967	O15160	DNA-directed RNA polymerases I and III subunit RPAC1	94
8 hrs	POLR2B	P30876	3.91341	0	2.37649	18.518	18.7974	19.0225	21.0487	21.2808	21.1379	375388	455585	532535	2.1691e+06	2.5478e+06	2.3075e+06		7	7	7	9.7	9.7	9.7	133.9	0	17.009	64962000	50	9.11171	P30876	DNA-directed RNA polymerase II subunit RPB2	382
8 hrs	POLR2E	P19388	3.7899	0	4.65786	18.7652	18.9189	19.8286	23.695	23.8702	23.9211	445548	495628	931113	13580004	15334009	15883991		10	10	10	57.6	57.6	57.6	24.551	0	152.11	778800000	358	10.6146	P19388	DNA-directed RNA polymerases I, II, and III subunit RPABC1	308
8 hrs	POLR2H	P52434	3.42283	0	7.73884	19.7121	18.5587	17.3623	25.9603	26.3704	26.5189	858854	386129	168490	65287968	86750976	96159032		10	10	10	74.7	74.7	74.7	17.143	0	323.31	3510600000	867	9.69031	P52434	DNA-directed RNA polymerases I, II, and III subunit RPABC3	482
8 hrs	POLR2L	P62875	1.90849	0.000990991	2.20453	20.1066	20.1098	18.5951	21.6963	21.7945	21.9343	1.12899e+06	1.13151e+06	395985	3.3981e+06	3.6375e+06	4.0075e+06		2	2	2	29.9	29.9	29.9	7.645	0.0011751	3.5913	46380000	19	3.61945	P62875	DNA-directed RNA polymerases I, II, and III subunit RPABC5	565
8 hrs	POLR3A	O14802;O95602	5.75983	0	8.87268	18.7165	19.1357	19.2793	28.1293	27.7212	27.899	430760	575983	636275	293599904	221270112	250289920		118	118	118	77.3	77.3	77.3	155.64	0	323.31	86732000000	9730	28.992	O14802	DNA-directed RNA polymerase III subunit RPC1	87
8 hrs	POLR3B	Q9NW08	3.73168	0	2.97594	18.9879	19.0831	18.4391	21.6202	21.8652	21.9526	519903	555373	355412	3.2234e+06	3.8202e+06	4.0586e+06		14	14	14	14.8	14.8	14.8	127.78	0	26.218	141380000	106	9.18536	Q9NW08	DNA-directed RNA polymerase III subunit RPC2	949
8 hrs	POLR3D	P05423	4.07001	0	2.57645	18.6219	18.3093	18.2325	20.7597	21.0219	21.1115	403416	324819	307990	1.7754e+06	2.1292e+06	2.2656e+06		5	5	5	17.8	17.8	17.8	44.395	0	44.92	47985000	40	9.94313	P05423	DNA-directed RNA polymerase III subunit RPC4	211
8 hrs	POLR3E	Q9NVU0	3.34649	0	2.17594	18.7732	19.4356	18.9321	21.1275	21.2882	21.253	448012	709066	500194	2.291e+06	2.5608e+06	2.4991e+06		11	11	11	20.9	20.9	20.9	79.897	0	38.56	88356000	88	7.12228	Q9NVU0	DNA-directed RNA polymerase III subunit RPC5	948
8 hrs	PPP6C	O00743	4.2416	0	1.84685	18.7886	18.84	18.6285	20.69	20.6706	20.4372	452825	469252	405266	1.6916e+06	1.669e+06	1.4197e+06		4	4	4	14.8	14.8	14.8	35.144	0	5.8265	41672000	13	9.08818	O00743	Serine/threonine-protein phosphatase 6 catalytic subunit;Serine/threonine-protein phosphatase 6 catalytic subunit, N-terminally processed	80
8 hrs	RCN1	Q15293	3.84195	0	1.53971	19.2615	18.9265	19.2035	20.7371	20.6357	20.6378	628481	498250	603694	1.7478e+06	1.6292e+06	1.6315e+06		4	4	4	13.6	13.6	13.6	38.89	0	28.8	59246000	28	7.3798	Q15293	Reticulocalbin-1	702
8 hrs	RCN2	Q14257	1.92336	0.00157429	1.05061	22.7063	22.9411	22.3118	23.3948	23.8772	23.8391	6843598	8.0533e+06	5.2062e+06	11028997	15408000	15007000		11	11	11	42.9	42.9	42.9	36.876	0	323.31	782790000	283	3.08831	Q14257	Reticulocalbin-2	676
8 hrs	RPAP3	Q9H6T3	2.5267	0	6.30889	18.8561	19.2237	16.1317	24.2728	24.5248	24.3405	474508	612225	71799	20269996	24138006	21243006		39	39	39	59.7	59.7	59.7	75.718	0	323.31	2601400000	1128	5.85187	Q9H6T3	RNA polymerase II-associated protein 3	926
8 hrs	RPL10	P27635;Q96L21	2.31535	0	1.84256	20.0655	19.3928	19.0129	21.2293	21.2204	21.5492	1.09726e+06	688362	529004	2.4584e+06	2.4433e+06	3.0687e+06		5	5	5	30.4	30.4	30.4	24.604	0	12.962	68375000	36	4.32333	P27635	60S ribosomal protein L10	354
8 hrs	RPL10A	P62906	2.16998	0	2.64453	18.3889	19.5253	20.1176	22.0267	21.8304	22.1083	343250	754574	1.1376e+06	4.2726e+06	3728998	4521302		5	5	5	27.2	27.2	27.2	24.831	0	24.191	85377000	52	4.30804	P62906	60S ribosomal protein L10a	568
8 hrs	RPL11	P62913	2.86808	0.000940171	0.611434	23.2917	23.2443	23.4773	23.928	24.0071	23.9124	10268006	9936593	11677994	15960994	16859998	15789000		5	5	5	31.5	31.5	31.5	20.252	0	82.689	731800000	258	3.45645	P62913	60S ribosomal protein L11	570
8 hrs	RPL12	P30050	2.55869	0	1.17504	22.1175	22.3694	22.6019	23.3389	23.5523	23.7228	4.5502e+06	5.4183e+06	6.3659e+06	10609995	12301005	13843998		6	6	6	54.5	54.5	54.5	17.818	0	323.31	900970000	417	4.21776	P30050	60S ribosomal protein L12	375
8 hrs	RPL13	P26373	2.35737	0	4.19158	17.955	18.9282	20.1215	22.5835	23.1662	23.8297	254090	498820	1.1407e+06	6.2852e+06	9412704	14908993		10	10	10	38.9	38.9	38.9	24.261	0	208.77	544580000	209	5.09583	P26373	60S ribosomal protein L13	347
8 hrs	RPL13A	P40429;Q6NVV1	2.72519	0	3.50058	19.1791	19.0448	20.4268	22.8359	22.8816	23.4349	593606	540826	1409500	7.4869e+06	7727605	11340001		5	5	5	27.1	27.1	27.1	23.577	0	26.166	187420000	117	6.03297	P40429	60S ribosomal protein L13a	427
8 hrs	RPL14	P50914	2.11283	0	4.21061	19.2711	19.1651	21.7174	24.2066	24.0144	24.5645	632689	587859	3.4482e+06	19360996	16945004	24810990		4	4	4	20.9	20.9	20.9	23.432	0	68.356	492370000	180	4.43643	P50914	60S ribosomal protein L14	471
8 hrs	RPL15	P61313	1.95256	0	2.82884	19.3159	19.6964	21.3261	22.7279	22.8699	23.2272	652623	849594	2629100	6946504	7.6654e+06	9819296		8	8	8	38.7	38.7	38.7	24.146	0	36.309	260800000	152	3.85313	P61313	60S ribosomal protein L15	523
8 hrs	RPL17	P18621	2.73967	0	1.93911	21.7111	21.6022	22.3326	23.7432	23.6392	24.0808	3433200	3183500	5281903	14041991	13065002	17743998		8	8	8	42.9	42.9	42.9	21.397	0	98.182	396860000	236	5.33191	P18621	60S ribosomal protein L17	303
8 hrs	RPL18	Q07020	2.42407	0	3.8039	20.5604	20.5359	22.397	24.8783	24.8125	25.2143	1.5463e+06	1.5203e+06	5.5229e+06	30838986	29464010	38927976		6	6	6	36.7	36.7	36.7	21.634	0	179.3	704750000	173	5.21971	Q07020	60S ribosomal protein L18	631
8 hrs	RPL18A	Q02543	2.50857	0	3.94743	18.3298	19.0751	20.3186	23.0338	22.9171	23.6149	329475	552310	1.3077e+06	8587404	7920102	12846992		7	7	7	38.6	38.6	38.6	20.762	0	122.79	274800000	114	5.4907	Q02543	60S ribosomal protein L18a	623
8 hrs	RPL19	P84098	2.78088	0	3.22187	19.5719	19.3693	20.674	22.9583	22.9591	23.3635	779340	677250	1.673e+06	8.1496e+06	8.154e+06	10791998		5	5	5	22.4	22.4	22.4	23.466	0	85.948	205820000	137	6.11087	P84098	60S ribosomal protein L19	605
8 hrs	RPL21	P46778	1.72414	0.000894309	2.90842	19.8689	19.265	21.6162	23.226	22.6247	23.6247	957480	629992	3.2146e+06	9811095	6.4671e+06	12933992		2	2	2	16.2	16.2	16.2	18.565	0	57.039	133570000	90	3.3719	P46778	60S ribosomal protein L21	446
8 hrs	RPL23	P62829	3.48236	0	1.52734	22.913	23.2303	23.2418	24.4995	24.7262	24.7414	7897903	9840401	9919202	23719008	27754002	28047990		7	7	7	59.3	59.3	59.3	14.865	0	116.75	842210000	212	6.55186	P62829	60S ribosomal protein L23	558
8 hrs	RPL23A	P62750	1.56765	0.00229236	2.60585	18.3253	20.9361	19.5684	21.9658	22.3086	22.3729	328436	2.0063e+06	777430	4.0961e+06	5194501	5431399		8	8	8	44.2	44.2	44.2	17.695	0	36.604	152940000	121	3.01433	P62750	60S ribosomal protein L23a	554
8 hrs	RPL24	P83731	2.66802	0	4.05779	18.8547	18.9827	20.6141	23.4752	23.3972	23.7526	474067	518026	1.605e+06	11660993	11047005	14132991		5	5	5	26.8	26.8	26.8	17.779	0	14.611	326480000	123	5.99795	P83731	60S ribosomal protein L24	602
8 hrs	RPL26;RPL26L1	P61254;Q9UNX3	1.36028	0.0055425	2.89148	18.4128	18.8973	21.5797	22.6088	22.2685	22.687	348984	488274	3.1343e+06	6.3962e+06	5052200	6752600		5	5	5	28.3	28.3	28.3	17.258	0	7.2721	131810000	42	2.64494	P61254;Q9UNX3	60S ribosomal protein L26;60S ribosomal protein L26-like 1	522
8 hrs	RPL27	P61353	1.83645	0	3.72883	18.2298	18.6868	21.0541	23.189	22.6083	23.36	307419	421986	2.1773e+06	9562695	6.3942e+06	10766005		4	4	4	36	36	36	15.798	0	9.8965	191530000	57	3.71276	P61353	60S ribosomal protein L27	524
8 hrs	RPL27A	P46776	2.09734	0	3.70026	19.0338	19.2649	21.3341	23.4308	23.3616	23.9412	536725	629978	2.6436e+06	11307993	10777996	16107006		4	4	4	29.1	29.1	29.1	16.561	0	10.424	223170000	101	4.33402	P46776	60S ribosomal protein L27a	444
8 hrs	RPL28	P46779	2.36212	0	2.92257	19.2839	18.6167	20.0411	21.6899	22.3521	22.6675	638309	401963	1.0789e+06	3.383e+06	5.3536e+06	6.6618e+06		7	7	7	36.5	36.5	36.5	15.747	0	59.317	205830000	176	4.85245	P46779	60S ribosomal protein L28	447
8 hrs	RPL29	P47914	1.93022	0	3.81244	18.8113	20.5512	21.78	24.1633	24.0286	24.388	460006	1.5365e+06	3.6012e+06	18788012	17112998	21954014		1	1	1	9.4	9.4	9.4	17.752	0	54.286	180410000	85	3.94017	P47914	60S ribosomal protein L29	452
8 hrs	RPL3	P39023;Q92901	1.95753	0	4.11638	17.3795	17.2358	20.0397	22.2012	22.2246	22.5782	170510	154340	1.0778e+06	4822103	4.9009e+06	6.262e+06		12	12	12	31.3	31.3	31.3	46.108	0	101	427750000	231	4.03668	P39023	60S ribosomal protein L3	424
8 hrs	RPL30	P62888	3.29094	0	1.6265	21.5291	21.6946	22.0617	23.3503	23.3927	23.4219	3.0262e+06	3.394e+06	4.3777e+06	10693998	11012999	11238005		4	4	4	47.8	47.8	47.8	12.784	0	25.112	261700000	92	6.28564	P62888	60S ribosomal protein L30	566
8 hrs	RPL31	P62899	2.03204	0	2.67087	19.5125	21.31	21.0037	23.197	23.1265	23.5153	747917	2.5998e+06	2.1025e+06	9615700	9157304	11989993		4	4	4	32.8	32.8	32.8	14.463	0	44.124	196560000	80	3.99876	P62899	60S ribosomal protein L31	567
8 hrs	RPL32	P62910	3.01181	0	3.24105	18.8834	18.8577	19.9474	22.4431	22.3058	22.6627	483568	475060	1.011e+06	5702401	5.1845e+06	6639703		2	2	2	17	17	17	15.86	0	11.999	101320000	77	6.84123	P62910	60S ribosomal protein L32	569
8 hrs	RPL34	P49207	2.27548	0	3.45099	19.1196	18.9358	20.8642	22.9081	23.0397	23.3247	569594	501474	1.9087e+06	7.8707e+06	8622899	10506005		5	5	5	35.9	35.9	35.9	13.293	0	8.1369	192720000	74	4.7493	P49207	60S ribosomal protein L34	460
8 hrs	RPL35	P42766	3.87912	0	4.00581	19.2677	19.0258	19.7701	23.1615	23.2238	23.6957	631194	533751	894089	9382401	9796099	13587008		2	2	2	18.7	18.7	18.7	14.551	0	14.231	172860000	45	10.6379	P42766	60S ribosomal protein L35	439
8 hrs	RPL35A	P18077	1.97819	0	2.14132	18.9171	19.5725	20.0666	21.4092	21.2485	22.3225	495025	779647	1.0981e+06	2.7849e+06	2.4913e+06	5244897		4	4	4	31.8	31.8	31.8	12.538	0	28.801	123140000	41	3.74429	P18077	60S ribosomal protein L35a	299
8 hrs	RPL36	Q9Y3U8	1.24061	0.00942881	2.35856	18.4933	19.8766	21.5303	22.128	22.2006	22.6473	369018	962610	3028701	4.5834e+06	4.82e+06	6.5692e+06		3	3	3	28.6	28.6	28.6	12.254	0	11.437	134640000	37	2.37582	Q9Y3U8	60S ribosomal protein L36	1026
8 hrs	RPL4	P36578	2.10505	0	4.05384	18.6003	19.8052	21.3644	24.23	23.6125	24.0889	397410	916130	2.6998e+06	19677004	12824999	17844002		16	16	16	40.3	40.3	40.3	47.697	0	62.575	776770000	276	4.39847	P36578	60S ribosomal protein L4	415
8 hrs	RPL5	P46777	1.78768	0.000846154	1.90145	19.1598	19.8469	20.7519	21.8347	21.6031	22.0252	585700	943020	1.7658e+06	3740300	3185500	4.2681e+06		7	7	7	29.6	29.6	29.6	34.362	0	31.224	169950000	141	3.29594	P46777	60S ribosomal protein L5	445
8 hrs	RPL6	Q02878	1.76406	0.000909091	2.59908	19.4257	19.6344	21.4541	22.7056	22.5397	23.0662	704220	813870	2.873e+06	6839998	6.0972e+06	8782500		8	8	8	33.3	33.3	33.3	32.728	0	67.544	288880000	231	3.4079	Q02878	60S ribosomal protein L6	624
8 hrs	RPL7	P18124	1.7165	0.000948276	4.04711	18.1794	19.7533	21.5717	24.0631	23.0788	24.5039	296856	883770	3116998	17527004	8859398	23790990		10	10	10	47.6	47.6	47.6	29.225	0	74.087	575640000	225	3.4685	P18124	60S ribosomal protein L7	300
8 hrs	RPL7A	P62424	2.00687	0	4.0426	18.7272	19.2591	21.5032	23.8473	23.5379	24.2322	433970	627430	2972502	15091998	12179008	19706994		14	14	14	44.4	44.4	44.4	29.995	0	323.31	796070000	298	4.15031	P62424	60S ribosomal protein L7a	550
8 hrs	RPL8	P62917	2.14863	0	4.49186	19.043	17.523	20.5647	23.4757	23.3811	23.7495	540160	188347	1.5509e+06	11665002	10925002	14102996		7	7	7	33.5	33.5	33.5	28.024	0	102.97	362720000	131	4.56042	P62917	60S ribosomal protein L8	571
8 hrs	RPL9	P32969	1.94835	0.00932346	0.494785	23.3305	23.4212	23.1984	23.6632	23.7958	23.9754	10547994	11232999	9625099	13284007	14563007	16493991		8	8	8	61.5	61.5	61.5	21.863	0	323.31	854340000	292	2.34235	P32969	60S ribosomal protein L9	395
8 hrs	RPLP0;RPLP0P6	P05388;Q8NHW5	1.11493	0.012484	3.46046	17.6395	20.4407	22.6764	23.685	23.5804	23.8726	204180	1.4232e+06	6.7029e+06	13486002	12543003	15359006		11	11	11	46.7	46.7	46.7	34.273	0	296.16	761350000	325	2.21885	P05388;Q8NHW5	60S acidic ribosomal protein P0;60S acidic ribosomal protein P0-like	210
8 hrs	RPLP1	P05386	1.78069	0.000839695	1.94534	21.4855	21.9066	23.0957	23.9306	24.2109	24.1824	2.9361e+06	3.9315e+06	8963902	15988999	19418006	19038002		3	3	3	74.6	74.6	74.6	11.514	0	175.56	448480000	164	3.2956	P05386	60S acidic ribosomal protein P1	208
8 hrs	RPLP2	P05387	2.29914	0	2.11146	22.2491	22.4855	23.3961	24.8094	24.5809	25.0748	4984798	5.8722e+06	11039004	29401010	25094996	35339996		7	7	7	80.9	80.9	80.9	11.665	0	248.68	1252900000	401	4.42039	P05387	60S acidic ribosomal protein P2	209
8 hrs	RPS10;RPS10P5	P46783;Q9NQ39	2.49048	0.00163259	0.649757	25.0923	25.1641	25.0794	25.8907	25.8286	25.5657	35771992	37596000	35453012	62213000	59593020	49664972		8	8	8	38.8	38.8	38.8	18.898	0	99.441	2202000000	528	3.20028	P46783;Q9NQ39	40S ribosomal protein S10;Putative 40S ribosomal protein S10-like	450
8 hrs	RPS11	P62280	2.48658	0	1.80121	21.2377	21.2732	22.0671	23.3328	23.1632	23.4857	2472801	2.5344e+06	4.394e+06	10565007	9393298	11746001		6	6	6	39.2	39.2	39.2	18.431	0	28.196	307720000	101	4.66259	P62280	40S ribosomal protein S11	544
8 hrs	RPS12	P25398	2.03465	0.00088	1.14524	22.7095	22.8727	23.3717	23.8839	24.1394	24.3663	6858498	7.6802e+06	10853998	15479994	18479000	21627014		7	7	7	70.5	70.5	70.5	14.515	0	195.63	574410000	272	3.33791	P25398	40S ribosomal protein S12	338
8 hrs	RPS13	P62277	3.60243	0	2.33096	20.1968	20.0833	20.6843	22.6187	22.7375	22.601	1.2018e+06	1.1109e+06	1.685e+06	6440503	6.9933e+06	6.3617e+06		5	5	5	33.8	33.8	33.8	17.222	0	50.633	199980000	105	8.05781	P62277	40S ribosomal protein S13	543
8 hrs	RPS14	P62263	2.20598	0.000859375	0.893381	22.2332	21.6797	22.0594	22.8204	22.86	22.9721	4.9301e+06	3.3593e+06	4370700	7406900	7612705	8.2278e+06		8	8	8	41.1	41.1	41.1	16.273	0	61.4	323750000	219	3.31364	P62263	40S ribosomal protein S14	539
8 hrs	RPS15	P62841	2.9689	0	3.07245	18.6261	19.5095	18.6955	22.0702	21.5979	22.3803	404599	746375	424514	4.4035e+06	3174099	5.4595e+06		1	1	1	8.3	8.3	8.3	17.04	0	5.758	48978000	53	6.62771	P62841	40S ribosomal protein S15	559
8 hrs	RPS15A	P62244	2.24556	0.013536	0.373638	21.6172	21.4365	21.6405	21.9587	21.9678	21.8886	3.2168e+06	2.8381e+06	3.2691e+06	4075899	4.1018e+06	3.8825e+06		3	3	3	24.6	24.6	24.6	14.839	0.0011574	3.4274	140750000	28	2.20885	P62244	40S ribosomal protein S15a	536
8 hrs	RPS16	P62249	2.467	0	1.12818	23.6508	23.5052	24.0968	24.8604	24.8288	24.9482	13169992	11906005	17942008	30460000	29798992	32370010		8	8	8	48.6	48.6	48.6	16.445	0	25.078	842070000	260	4.00726	P62249	40S ribosomal protein S16	537
8 hrs	RPS17	P08708	1.95377	0.00964682	0.532468	23.3033	23.2025	23.0056	23.5541	23.7211	23.8334	10350998	9652395	8420999	12317001	13827993	14947993		8	8	8	60	60	60	15.55	0	86.788	799880000	365	2.42835	P08708	40S ribosomal protein S17	234
8 hrs	RPS18	P62269	2.32335	0	2.78785	19.8857	19.6584	21.1351	22.7599	22.9352	23.3477	968680	827510	2.3031e+06	7102396	8020002	10674999		7	7	7	35.5	35.5	35.5	17.718	0	26.587	324380000	187	4.71689	P62269	40S ribosomal protein S18	541
8 hrs	RPS19	P39019	2.30616	0	1.12257	22.9936	22.6729	23.3095	23.9668	24.142	24.235	8351195	6.6869e+06	10395995	16395005	18512010	19744992		8	8	8	35.2	35.2	35.2	16.06	0	56.757	632480000	303	3.74323	P39019	40S ribosomal protein S19	423
8 hrs	RPS2	P15880	2.50121	0	2.78389	20.6038	20.4321	21.753	23.601	23.5429	23.9966	1.5935e+06	1.4147e+06	3.5344e+06	12724004	12220993	16738002		12	12	12	47.4	47.4	47.4	31.324	0	137.09	659140000	265	5.16974	P15880	40S ribosomal protein S2	286
8 hrs	RPS20	P60866	4.26285	0	1.21853	23.5974	23.502	23.4751	24.7006	24.6749	24.8546	12691999	11879999	11660006	27265998	26784982	30336982		4	4	4	28.6	28.6	28.6	13.373	0	160.46	1084500000	384	7.28509	P60866	40S ribosomal protein S20	516
8 hrs	RPS23	P62266	1.57606	0.00155211	2.95071	19.7303	19.0216	21.8791	23.2129	23.0689	23.2013	869756	532200	3.8571e+06	9722297	8798899	9644703		3	3	3	34.3	34.3	34.3	15.807	0	6.0045	114560000	46	3.07257	P62266	40S ribosomal protein S23	540
8 hrs	RPS24	P62847	2.30767	0	2.37693	19.7423	19.3975	20.7934	22.2612	22.3679	22.4349	877020	690623	1.8174e+06	5026902	5.4127e+06	5669798		3	3	3	26.3	26.3	26.3	15.423	0	52.011	135590000	102	4.54613	P62847	40S ribosomal protein S24	560
8 hrs	RPS25	P62851	2.33223	0	1.06474	23.3487	23.1576	23.768	24.4073	24.4884	24.5729	10682001	9357205	14285000	22250014	23535990	24956004		5	5	5	29.6	29.6	29.6	13.742	0	13.863	777660000	283	3.71657	P62851	40S ribosomal protein S25	561
8 hrs	RPS26;RPS26P11	P62854;Q5JNZ5	2.07724	0	3.65791	19.4738	20.2074	21.8858	24.3604	24.4863	23.6939	728108	1.2107e+06	3.875e+06	21539014	23502998	13570008		3	3	3	31.3	31.3	31.3	13.015	0	184.48	350390000	86	4.27821	P62854;Q5JNZ5	40S ribosomal protein S26;Putative 40S ribosomal protein S26-like 1	562
8 hrs	RPS27A;UBA52;UBB;UBC	P62979;P62987;P0CG47;P0CG48	2.2608	0	1.71998	23.0648	22.6921	23.7374	24.8454	24.7765	25.0323	8773703	6.7765e+06	13985002	30144994	28738998	34312988		4	4	4	36.5	36.5	36.5	17.965	0	280.44	588080000	134	4.14199	P62979;P62987;P0CG47;P0CG48	Ubiquitin-40S ribosomal protein S27a;Ubiquitin;40S ribosomal protein S27a;Ubiquitin-60S ribosomal protein L40;Ubiquitin;60S ribosomal protein L40;Polyubiquitin-B;Ubiquitin;Polyubiquitin-C;Ubiquitin	574
8 hrs	RPS28	P62857	3.24062	0	1.06215	23.2974	23.0651	23.3827	24.4049	24.2865	24.2402	10309003	8775699	10936997	22213010	20463000	19816988		3	3	3	46.4	46.4	46.4	7.8409	0	152.47	505100000	231	5.13548	P62857	40S ribosomal protein S28	563
8 hrs	RPS3	P23396	3.76175	0	1.04547	23.113	22.9709	23.2342	24.1292	24.1486	24.1767	9071905	8221304	9867094	18349000	18597992	18962994		15	15	15	67.1	67.1	67.1	26.688	0	161.69	1991600000	714	5.89618	P23396	40S ribosomal protein S3	329
8 hrs	RPS3A	P61247	2.79191	0	1.28802	21.6291	21.5302	21.9669	22.8256	22.9732	23.1916	3243401	3.0286e+06	4.0993e+06	7433298	8234096	9579803		15	15	15	54.9	54.9	54.9	29.945	0	97.991	628760000	271	4.77657	P61247	40S ribosomal protein S3a	521
8 hrs	RPS4X	P62701;Q8TD47;P22090	3.42862	0	1.35239	21.5832	21.8053	21.9794	23.0615	23.1937	23.1698	3141801	3.6649e+06	4.1349e+06	8754203	9594201	9436502		14	14	14	51.7	51.7	51.7	29.597	0	125.6	537810000	249	6.10095	P62701	40S ribosomal protein S4, X isoform	552
8 hrs	RPS5	P46782	3.63921	0	0.808231	24.6852	24.5835	24.7138	25.4201	25.5703	25.4168	26976998	25140988	27516012	44897972	49823004	44792972		12	12	12	51.5	51.5	51.5	22.876	0	323.31	2128900000	647	4.92146	P46782	40S ribosomal protein S5;40S ribosomal protein S5, N-terminally processed	449
8 hrs	RPS6	P62753	2.09656	0	3.4273	18.9253	19.5904	21.2461	23.3196	23.1753	23.5487	497818	789418	2.4872e+06	10468999	9472401	12271004		8	8	8	35.7	35.7	35.7	28.68	0	75.99	352120000	196	4.29206	P62753	40S ribosomal protein S6	555
8 hrs	RPS8	P62241	2.66288	0	2.46498	21.141	21.1431	22.0113	23.7439	23.6556	24.2909	2.3125e+06	2.3159e+06	4227199	14048007	13213995	20525996		9	9	9	51	51	51	24.205	0	323.31	741770000	369	5.46158	P62241	40S ribosomal protein S8	535
8 hrs	RPS9	P46781	2.62469	0	2.86054	19.9953	20.1361	21.1118	23.1892	22.9339	23.7018	1.04519e+06	1.1523e+06	2266199	9564301	8012901	13643998		8	8	8	35.1	35.1	35.1	22.591	0	15.201	282230000	70	5.52868	P46781	40S ribosomal protein S9	448
8 hrs	RUVBL1	Q9Y265	2.84046	0	5.28	18.9653	20.1678	21.273	25.1987	25.5002	25.5472	511830	1177900	2.534e+06	38510020	47459032	49029988		23	23	23	61.6	61.6	61.6	50.227	0	323.31	3442500000	1104	6.81071	Q9Y265	RuvB-like 1	1007
8 hrs	RUVBL2	Q9Y230	3.41335	0	4.91366	18.9222	18.9369	20.2123	24.0318	24.3157	24.4649	496770	501840	1.2148e+06	17151004	20880996	23155986		32	32	32	68.9	68.9	68.9	51.156	0	323.31	2987300000	1276	8.99822	Q9Y230	RuvB-like 2	1004
8 hrs	SEC16A	O15027	2.12302	0	1.63975	19.0619	18.3288	17.9967	19.9745	20.2861	20.0461	547270	329255	261548	1030200	1.2786e+06	1.0826e+06		7	7	7	4.5	4.5	4.5	251.89	0	14.763	34582000	33	3.82692	O15027	Protein transport protein Sec16A	91
8 hrs	SLC25A5	P05141;Q9H0C2	1.80751	0.00557736	0.779009	23.3885	22.9599	23.0044	23.627	23.9943	24.0685	10980999	8158601	8414099	12955008	16711004	17593006		12	12	5	37.6	37.6	19.1	32.852	0	28.081	1119500000	321	2.66124	P05141	ADP/ATP translocase 2;ADP/ATP translocase 2, N-terminally processed	205
8 hrs	SLC25A6	P12236;P12235	2.375	0.000964912	0.934804	22.5016	22.1554	22.0655	23.0061	23.3008	23.22	5938099	4671402	4.3891e+06	8424395	10333004	9770502		11	4	4	37.9	16.4	16.4	32.866	0	7.9653	204130000	98	3.60427	P12236	ADP/ATP translocase 3;ADP/ATP translocase 3, N-terminally processed	266
8 hrs	SLIRP	Q9GZT3	2.84014	0.000852713	0.571665	20.9584	20.8163	20.8238	21.4715	21.3272	21.5148	2.0376e+06	1.8464e+06	1.856e+06	2907800	2.6311e+06	2.9963e+06		3	3	3	33.9	33.9	33.9	12.349	0.001297	4.911	65260000	52	3.30207	Q9GZT3	SRA stem-loop-interacting RNA-binding protein, mitochondrial	915
8 hrs	SNW1	Q13573	2.77001	0.0104077	0.328952	21.1857	21.0876	21.0881	21.3983	21.45	21.5	2.3853e+06	2.2284e+06	2.2292e+06	2763899	2864701	2.9659e+06		7	7	7	15.7	15.7	15.7	61.494	0	31.061	180600000	113	2.28581	Q13573	SNW domain-containing protein 1	663
8 hrs	STAU1	O95793	1.97775	0.000973451	1.76221	18.3807	19.4408	18.3709	20.2036	20.5292	20.7462	341295	711640	338984	1.2075e+06	1.5132e+06	1.7588e+06		3	3	3	7.3	7.3	7.3	63.182	0.0012937	4.8379	17614000	16	3.6077	O95793	Double-stranded RNA-binding protein Staufen homolog 1	155
8 hrs	SYNCRIP	O60506	1.10888	0.0257528	1.39527	19.0662	19.5917	21.0313	21.1643	21.4108	21.2999	548919	790087	2.1432e+06	2350101	2.788e+06	2581800		5	5	4	13	13	11.1	69.602	0	17.704	78427000	41	2.01718	O60506	Heterogeneous nuclear ribonucleoprotein Q	116
8 hrs	TCEB1	Q15369	2.45237	0.0015971	0.625027	20.5406	20.7215	20.771	21.241	21.218	21.449	1.5252e+06	1.729e+06	1.7893e+06	2.4785e+06	2.4393e+06	2.8629e+06		3	3	3	32.1	32.1	32.1	12.473	0	7.2377	69054000	62	3.10192	Q15369	Transcription elongation factor B polypeptide 1	706
8 hrs	TIMM13	Q9Y5L4	1.767	0.0301551	0.373683	21.4113	21.2637	21.3806	21.7996	21.8187	21.5584	2.789e+06	2.5177e+06	2730301	3650401	3.6989e+06	3.0883e+06		4	4	4	52.6	52.6	52.6	10.5	0	39.751	96697000	58	1.91554	Q9Y5L4	Mitochondrial import inner membrane translocase subunit Tim13	1035
8 hrs	TIMM50	Q3ZCQ8	2.40578	0	1.73933	18.1895	18.9537	19.0861	20.5539	20.3215	20.5719	298947	507731	556522	1.5394e+06	1.3103e+06	1558701		3	3	3	12.5	12.5	12.5	39.646	0	34.048	33777000	26	4.45047	Q3ZCQ8	Mitochondrial import inner membrane translocase subunit TIM50	734
8 hrs	TRIM28	Q13263	1.25044	0.00959138	2.43339	17.9758	19.6674	21.1315	21.9308	22.0157	22.1283	257779	832660	2297300	3.998e+06	4240201	4.5843e+06		9	9	9	23.7	23.7	23.7	88.549	0	139.05	140530000	75	2.40083	Q13263	Transcription intermediary factor 1-beta	654
8 hrs	TRIM32	Q13049	2.73559	0	1.34858	19.2058	19.628	19.0221	20.5697	20.7082	20.6237	604658	810238	532381	1556300	1.7131e+06	1.6157e+06		3	3	3	6.1	6.1	6.1	71.988	0	15.312	33588000	15	4.75124	Q13049	E3 ubiquitin-protein ligase TRIM32	645
8 hrs	TUBA1A;TUBA3E	Q71U36;P0DPH8;P0DPH7;Q6PEY2	2.50439	0	1.34604	23.3855	23.494	23.0918	24.5173	25.0173	24.4748	10957998	11813997	8939605	24011996	33958988	23316004		25	2	1	67	6	3.1	50.135	0	114.9	474700000	229	4.31978	Q71U36;P0DPH8;P0DPH7;Q6PEY2	Tubulin alpha-1A chain;Tubulin alpha-3E chain	766
8 hrs	TUBA1B	P68363;Q9H853	5.32267	0	2.26965	26.1904	26.1628	26.3547	28.4466	28.5559	28.5144	76577960	75127016	85811952	365829984	394620096	383429760		26	26	0	67.2	67.2	0	50.151	0	323.31	32829000000	2989	13.5238	P68363	Tubulin alpha-1B chain	588
8 hrs	TUBA1C	Q9BQE3	4.61117	0	2.86801	21.0154	21.2125	21.05	23.9029	24.1809	23.7982	2.1197e+06	2.4299e+06	2171101	15684994	19018002	14586998		24	2	2	60.8	9.1	9.1	49.895	0	273.04	482870000	173	12.5058	Q9BQE3	Tubulin alpha-1C chain	889
8 hrs	TUBB	P07437;A6NNZ2;Q9H4B7	5.09342	0	2.456	24.3313	24.3446	24.5353	26.7932	26.9616	26.8244	21108012	21302996	24314998	116290008	130689920	118840040		25	6	5	71.6	19.6	16.2	49.67	0	323.31	6354000000	942	13.3633	P07437	Tubulin beta chain	225
8 hrs	TUBB2B	Q9BVA1	2.12639	0	2.67896	18.947	20.6065	20.211	22.7717	22.8097	22.22	505383	1.5965e+06	1.2137e+06	7160701	7351798	4.8853e+06		25	5	1	72.6	18	2.7	49.953	0	36.682	221270000	89	4.21564	Q9BVA1	Tubulin beta-2B chain	904
8 hrs	TUBB4B	P68371	4.66108	0	2.45983	24.4927	24.3437	24.6689	26.8567	27.0233	27.0047	23606012	21289988	26673986	121529992	136399936	134659936		28	28	2	76.6	76.6	3.6	49.83	0	323.31	16428000000	3693	11.8394	P68371	Tubulin beta-4B chain	590
8 hrs	TUBB6	Q9BUF5	2.44806	0	1.70326	18.764	19.3157	18.3863	20.4134	20.5277	20.6347	445179	652551	342623	1.3965e+06	1511700	1627999		16	6	5	50.4	22	19.3	49.857	0	43.827	62848000	79	4.5139	Q9BUF5	Tubulin beta-6 chain	900
8 hrs	TUBB8	Q3ZCM7	2.53922	0	3.47196	21.7014	20.7129	22.4324	24.9148	25.4717	24.8761	3.4101e+06	1.7187e+06	5.6603e+06	31630982	46531996	30792014		11	2	2	24.5	7.4	7.4	49.775	0	173.87	648760000	110	5.47534	Q3ZCM7	Tubulin beta-8 chain	733
8 hrs	UBAP2L	Q14157	1.40707	0.0430441	0.404058	20.7997	20.7013	21.0703	21.3793	21.284	21.12	1.8253e+06	1.7049e+06	2.2018e+06	2.7278e+06	2.5535e+06	2.2791e+06		7	7	7	11	11	11	114.53	0	17.957	103420000	79	1.72822	Q14157	Ubiquitin-associated protein 2-like	671
8 hrs	UBR5	O95071	2.0617	0	2.09974	18.9178	19.4712	18.0082	21.092	20.8408	20.7636	495237	726796	263646	2.2353e+06	1.878e+06	1.7802e+06		6	6	6	3.6	3.6	3.6	309.35	0	13.141	39639000	15	3.90402	O95071	E3 ubiquitin-protein ligase UBR5	148
8 hrs	URI1	O94763	4.54834	0	4.96351	19.4185	19.5647	18.9766	23.9981	24.3434	24.5088	700716	775471	515850	16755006	21285992	23871994		27	27	27	55.5	55.5	55.5	59.832	0	323.31	2025700000	827	14.9442	O94763	Unconventional prefoldin RPB5 interactor 1	143
8 hrs	UXT	Q9UBK9	3.41389	0	5.28627	20.0783	18.8431	18.6861	24.1174	24.5994	24.7494	1.10704e+06	470250	421769	18200004	25418990	28204016		7	7	7	37.6	37.6	37.6	18.246	0	159.82	558750000	195	9.11831	Q9UBK9	Protein UXT	972
8 hrs	WDR92	Q96MX6	4.30007	0	5.60721	18.9269	19.78	18.961	24.5991	24.9002	24.9901	498369	900264	510290	25413984	31312020	33324984		16	16	16	59.4	59.4	59.4	39.74	0	323.31	1838400000	583	13.9173	Q96MX6	WD repeat-containing protein 92	867
8 hrs	YBX1	P67809;Q9Y2T7	1.81005	0.000982143	3.33191	18.3329	20.0566	21.1021	23.095	22.9269	23.4654	330180	1.0905e+06	2250899	8959696	7973895	11582004		11	11	8	47.8	47.8	42.9	35.924	0	323.31	539390000	379	3.6104	P67809	Nuclease-sensitive element-binding protein 1	585
8 hrs	YBX3	P16989	2.04756	0	2.3595	19.9303	18.4469	19.8173	21.487	21.838	21.9479	999089	357323	923874	2.9392e+06	3.7489e+06	4.0456e+06		7	4	4	41.7	32.8	32.8	40.089	0	14.645	58821000	30	3.95486	P16989	Y-box-binding protein 3	292
8 hrs	YTHDF2	Q9Y5A9	1.85219	0.000866142	1.64928	18.9523	19.1592	20.0716	20.8762	20.8207	21.4341	507243	585451	1101900	1.9247e+06	1.852e+06	2.8333e+06		3	3	3	6.2	6.2	6.2	62.333	0	11.095	51037000	33	3.32714	Q9Y5A9	YTH domain-containing family protein 2	1033
8 hrs	YY1	P25490	2.06684	0.00226096	0.766081	18.9209	18.3921	18.5249	19.3578	19.3955	19.3829	496320	344022	377190	671870	689650	683650		2	2	2	5.1	5.1	5.1	44.712	0.001233	4.2208	17463000	28	2.95549	P25490	Transcriptional repressor protein YY1	339
8 hrs	SARNP	P82979	2.46685	0.0230062	-0.317713	20.5472	20.4864	20.5377	20.2275	20.1152	20.2755	1.5322e+06	1.469e+06	1.5222e+06	1.2277e+06	1.1357e+06	1.2692e+06		2	2	2	13.3	13.3	13.3	23.671	0	10.462	43490000	65	-2.10228	P82979	SAP domain-containing ribonucleoprotein	601
8 hrs	RBM27	Q9P2N5;Q5T8P6	1.99987	0.0259149	-0.344051	21.1452	21.046	20.9248	20.6901	20.6293	20.7644	2.3192e+06	2.1651e+06	1.9907e+06	1.6918e+06	1.622e+06	1.7812e+06		6	6	6	9.9	9.9	9.9	118.72	0	40.291	65811000	71	-1.969	Q9P2N5	RNA-binding protein 27	970
8 hrs	HN1L	Q9H910	1.50006	0.0470768	-0.352651	21.0273	21.2067	21.03	20.9106	20.6913	20.6041	2.1372e+06	2.4202e+06	2.1412e+06	1.9711e+06	1.6932e+06	1.5939e+06		3	3	3	23.7	23.7	23.7	20.063	0	7.3853	77960000	53	-1.6891	Q9H910	Hematological and neurological expressed 1-like protein	928
8 hrs	DDX46	Q7L014	1.63918	0.0375727	-0.371003	22.0693	22.0731	21.779	21.6328	21.6415	21.5341	4400601	4412398	3598502	3.2517e+06	3.2715e+06	3.0367e+06		19	19	19	22.2	22.2	22.2	117.36	0	37.998	371300000	241	-1.82464	Q7L014	Probable ATP-dependent RNA helicase DDX46	769
8 hrs	RCC2	Q9P258	1.50581	0.04192	-0.377185	26.1024	25.9541	25.783	25.6218	25.4306	25.6555	72044960	65008988	57736028	51634976	45224976	52852976		28	28	28	68	68	68	56.084	0	323.31	9971000000	2442	-1.74745	Q9P258	Protein RCC2	967
8 hrs	FUS	P35637	1.61508	0.0330594	-0.398905	26.5355	26.3501	26.31	26.1779	25.905	25.9159	97268992	85541008	83195016	75916984	62833028	63309988		13	13	11	23.8	23.8	23.8	53.425	0	323.31	6197000000	1553	-1.87236	P35637	RNA-binding protein FUS	411
8 hrs	DHX15	O43143	1.51325	0.0377431	-0.403552	25.2458	25.088	24.9107	24.5482	24.6733	24.8124	39788012	35663996	31539990	24532016	26755006	29461984		15	15	15	21.4	21.4	21.4	90.932	0	86.884	1034100000	436	-1.80755	O43143	Pre-mRNA-splicing factor ATP-dependent RNA helicase DHX15	101
8 hrs	CBX3	Q13185;P83916	2.17374	0.0114205	-0.403735	21.1872	21.1575	21.4056	20.8406	20.8488	20.8496	2.3877e+06	2.3391e+06	2.7779e+06	1.8778e+06	1.8885e+06	1889600		4	4	4	30.1	30.1	30.1	20.811	0	11.581	85413000	67	-2.26488	Q13185	Chromobox protein homolog 3	650
8 hrs	PRPF38A	Q8NAV1	1.37026	0.0468009	-0.405347	23.4018	23.2968	22.9637	22.7411	22.8247	22.8806	11083006	10304996	8180397	7010403	7429005	7722202		10	10	10	31.7	31.7	31.7	37.476	0	84.324	513980000	268	-1.70212	Q8NAV1	Pre-mRNA-splicing factor 38A	805
8 hrs	CCT8	P50990	1.98477	0.0202228	-0.407228	24.2144	24.0688	24.1444	23.667	23.8925	23.6464	19464992	17597006	18542996	13319002	15573003	13130006		38	38	38	77.9	77.9	77.9	59.62	0	323.31	2680100000	1474	-2.15067	P50990	T-complex protein 1 subunit theta	472
8 hrs	CYCS	P99999;CON__P62894	1.7637	0.025624	-0.415255	21.9945	22.0738	22.0355	21.5411	21.4927	21.8242	4178298	4414499	4.2988e+06	3.0516e+06	2.9508e+06	3.7132e+06		3	3	3	24.8	24.8	24.8	11.749	0	11.301	133360000	142	-2.01678	P99999	Cytochrome c	610
8 hrs	U2AF1;U2AF1L4	P0DN76;Q01081;Q8WU68	1.59268	0.0300101	-0.424129	25.4713	25.4621	25.125	24.8423	24.987	24.9567	46519016	46224012	36590980	30079982	33253994	32562992		10	10	10	39.2	39.2	39.2	27.872	0	323.31	2212200000	710	-1.90903	P0DN76;Q01081;Q8WU68	Splicing factor U2AF 35 kDa subunit;Splicing factor U2AF 26 kDa subunit	249
8 hrs	NMT1	P30419;O60551	2.05099	0.0103508	-0.437207	22.5074	22.3663	22.24	21.8553	21.921	22.0258	5961997	5.4067e+06	4.9533e+06	3.794e+06	3.9707e+06	4269898		10	10	10	22.4	22.4	22.4	56.806	0	323.31	320150000	305	-2.27935	P30419	Glycylpeptide N-tetradecanoyltransferase 1	380
8 hrs	KCTD5	Q9NXV2	1.48826	0.0348369	-0.43756	25.5203	25.4527	25.2092	24.7962	24.9387	25.1345	48124032	45920980	38789984	29132986	32158990	36834004		13	13	12	79.5	79.5	70.5	26.092	0	323.31	2127100000	750	-1.85269	Q9NXV2	BTB/POZ domain-containing protein KCTD5	957
8 hrs	CCT3	P49368	2.19013	0.00953657	-0.442167	24.7962	24.609	24.6826	24.233	24.3753	24.1529	29132986	25588996	26927004	19717992	21761988	18653002		26	26	26	51	51	51	60.533	0	216.22	2885000000	1141	-2.3926	P49368	T-complex protein 1 subunit gamma	463
8 hrs	TOP1	P11387	1.52871	0.031291	-0.444225	26.4547	26.1836	26.0875	25.775	25.6774	25.9407	91971000	76215968	71304984	57418980	53661972	64405028		8	8	8	12	12	12	90.725	0	323.31	2336000000	472	-1.89737	P11387	DNA topoisomerase 1	262
8 hrs	EIF4B	P23588	1.74426	0.0240344	-0.445972	25.7748	25.6423	25.398	25.0924	25.1901	25.1947	57411012	52371020	44215020	35772984	38280984	38402996		28	28	28	47.8	47.8	47.8	69.15	0	323.31	4537700000	1897	-2.07151	P23588	Eukaryotic translation initiation factor 4B	333
8 hrs	U2AF2	P26368	1.38879	0.0396064	-0.446292	25.8206	25.8249	25.3866	25.2305	25.1682	25.2946	59263032	59439032	43866020	39368004	37703016	41155024		17	17	17	46.9	46.9	46.9	53.5	0	323.31	4193700000	995	-1.78586	P26368	Splicing factor U2AF 65 kDa subunit	346
8 hrs	EEF1G	P26641	2.99493	0.00224558	-0.449072	23.6378	23.5411	23.6441	23.0862	23.1639	23.2256	13052002	12206008	13109001	8904996	9398105	9808306		15	15	15	33.9	33.9	33.9	50.118	0	188.51	832600000	455	-2.94832	P26641	Elongation factor 1-gamma	351
8 hrs	ZRANB2	O95218	1.54536	0.0303015	-0.452215	21.5265	21.6844	21.5233	21.3469	20.9182	21.1124	3020799	3.3702e+06	3.0142e+06	2667300	1.9816e+06	2267101		7	7	7	25.8	25.8	25.8	37.404	0	15.015	174030000	139	-1.92543	O95218	Zinc finger Ran-binding domain-containing protein 2	149
8 hrs	ENSA	O43768	2.61097	0.00501355	-0.454073	22.2802	22.2102	22.1858	21.6553	21.8594	21.7993	5.0935e+06	4.8523e+06	4.7708e+06	3.303e+06	3.8047e+06	3.6497e+06		5	5	4	50.4	50.4	41.3	13.389	0	43.386	234300000	224	-2.72194	O43768	Alpha-endosulfine	111
8 hrs	DDX3X;DDX3Y	O00571;O15523;Q9NQI0	1.83724	0.0175947	-0.456651	24.3006	24.3281	23.9832	23.7506	23.7485	23.7428	20663988	21060986	16583003	14114001	14093006	14038000		34	34	33	64.4	64.4	62.7	73.243	0	323.31	2838700000	1540	-2.16742	O00571;O15523	ATP-dependent RNA helicase DDX3X;ATP-dependent RNA helicase DDX3Y	79
8 hrs	CCT2	P78371	2.10762	0.00937584	-0.456996	24.7396	24.5807	24.5433	24.0527	24.2938	24.1462	28014006	25091014	24450000	17401008	20567014	18566006		32	32	32	72.1	72.1	72.1	57.488	0	323.31	2730700000	1425	-2.37437	P78371	T-complex protein 1 subunit beta	595
8 hrs	CPSF6	Q16630	2.04665	0.00989111	-0.460737	24.3663	24.4892	24.2775	24.0236	23.7719	23.9553	21627014	23549996	20335004	17054006	14323996	16264994		9	9	9	24.1	24.1	24.1	59.209	0	323.31	1113000000	643	-2.33841	Q16630	Cleavage and polyadenylation specificity factor subunit 6	725
8 hrs	VCP	P55072	1.42856	0.034477	-0.471369	21.8734	22.1193	22.2274	21.6921	21.735	21.3789	3.8418e+06	4.556e+06	4.9102e+06	3388199	3490399	2.727e+06		20	20	20	35.6	35.6	35.6	89.321	0	119.6	549680000	358	-1.85931	P55072	Transitional endoplasmic reticulum ATPase	495
8 hrs	SRSF3	P84103	1.7498	0.0203281	-0.483825	25.4521	25.44	25.1527	24.9248	24.7112	24.9572	45901980	45519020	37301024	31850998	27467998	32572980		6	6	5	33.5	33.5	33.5	19.329	0	36.992	1304000000	332	-2.15426	P84103	Serine/arginine-rich splicing factor 3	607
8 hrs	PSMA6	P60900	2.01926	0.00948239	-0.48488	21.2385	21.1755	21.4099	20.6552	20.9214	20.7927	2.4741e+06	2.3684e+06	2.7862e+06	1.6513e+06	1.9859e+06	1.8164e+06		4	4	4	21.1	21.1	21.1	27.399	0	17.572	73755000	81	-2.37711	P60900	Proteasome subunit alpha type-6	517
8 hrs	PSPC1	Q8WXF1	1.62206	0.0249117	-0.484917	21.8499	21.9697	21.5959	21.3505	21.4428	21.1674	3.7798e+06	4.107e+06	3.1696e+06	2.6738e+06	2.8506e+06	2.3551e+06		7	6	6	15.7	14.3	14.3	58.743	0	21.134	171660000	109	-2.04836	Q8WXF1	Paraspeckle component 1	831
8 hrs	RBM14	Q96PK6	2.64249	0.00294533	-0.491576	25.0173	24.9049	25.0136	24.3687	24.5232	24.5691	33960020	31413980	33872000	21663012	24112012	24890992		14	14	14	25.4	25.4	25.4	69.491	0	203.03	1303000000	494	-2.8756	Q96PK6	RNA-binding protein 14	871
8 hrs	DBR1	Q9UK59	1.23835	0.0432389	-0.503329	20.8679	21.214	20.6513	20.5872	20.3857	20.2503	1.9136e+06	2432500	1.6469e+06	1.5753e+06	1.37e+06	1.2472e+06		6	6	6	15.3	15.3	15.3	61.554	0	8.8107	77700000	31	-1.73041	Q9UK59	Lariat debranching enzyme	985
8 hrs	CCT7	Q99832	2.12525	0.0073006	-0.515457	23.3553	23.2016	23.1416	22.5632	22.8383	22.7506	10731005	9646896	9253399	6197297	7498998	7.057e+06		26	26	26	61.5	61.5	61.5	59.366	0	323.31	1762500000	1243	-2.53785	Q99832	T-complex protein 1 subunit eta	883
8 hrs	CCT5	P48643	2.26748	0.00561266	-0.520674	23.9308	23.7681	23.8267	23.1723	23.4563	23.335	15991008	14286001	14878001	9452597	11508997	10580998		31	31	31	79.1	79.1	79.1	59.67	0	323.31	1956600000	975	-2.66974	P48643	T-complex protein 1 subunit epsilon	458
8 hrs	PRDX4	Q13162	1.30497	0.0379171	-0.523973	20.8317	20.9046	21.3348	20.4825	20.3294	20.6874	1.8663e+06	1963000	2.6449e+06	1.465e+06	1.3175e+06	1688601		8	6	6	45	38	38	30.54	0	33.65	85919000	67	-1.8186	Q13162	Peroxiredoxin-4	649
8 hrs	SNRPD3	P62318	2.95525	0.000873016	-0.553799	23.1901	23.224	23.2611	22.5457	22.7302	22.7379	9570005	9797705	10053006	6122699	6957699	6.9951e+06		5	5	5	53.2	53.2	53.2	13.916	0	33.348	358320000	96	-3.33464	P62318	Small nuclear ribonucleoprotein Sm D3	549
8 hrs	PRDX6	P30041	1.38109	0.0294941	-0.560947	23.1535	22.948	23.574	22.6535	22.593	22.7461	9330596	8.0914e+06	12488003	6.5977e+06	6.3267e+06	7035100		8	8	8	50.4	50.4	50.4	25.035	0	48.011	253220000	104	-1.93729	P30041	Peroxiredoxin-6	372
8 hrs	SMU1	Q2TAY7	2.03362	0.00610122	-0.565406	22.9909	22.7519	22.8048	22.1144	22.4458	22.2912	8.33599e+06	7.0632e+06	7326803	4.5403e+06	5.713e+06	5.1323e+06		19	19	19	48	48	48	57.543	0	239.23	1098000000	850	-2.56885	Q2TAY7	WD40 repeat-containing protein SMU1;WD40 repeat-containing protein SMU1, N-terminally processed	729
8 hrs	RPA3	P35244	1.1233	0.0491093	-0.566745	22.7742	22.9289	22.5085	21.7833	22.2577	22.4703	7173104	7.9851e+06	5.9668e+06	3.6094e+06	5014602	5.8108e+06		5	5	5	54.5	54.5	54.5	13.569	0	15.669	214110000	71	-1.68038	P35244	Replication protein A 14 kDa subunit	403
8 hrs	WDR77	Q9BQA1	1.37393	0.0290788	-0.571346	26.6703	26.4079	26.1442	25.5968	25.9865	25.925	106799952	89033944	74164040	50747996	66486012	63707976		16	16	16	66.1	66.1	66.1	36.724	0	323.31	8668900000	2358	-1.94234	Q9BQA1	Methylosome protein 50	888
8 hrs	PPM1B	O75688;P35813	1.97191	0.00791429	-0.577052	25.7272	25.6544	25.5532	24.8349	25.2085	25.1602	55545004	52814000	49234016	29926000	38771012	37494988		22	22	22	54.3	54.3	54.3	52.642	0	323.31	3496700000	1515	-2.53426	O75688	Protein phosphatase 1B	135
8 hrs	CCNT1	O60563	2.00909	0.00547407	-0.583115	21.6081	21.5225	21.3004	21.0664	20.803	20.8123	3.1965e+06	3.0125e+06	2.5827e+06	2.1959e+06	1.8295e+06	1841301		10	10	10	15.4	15.4	15.4	80.684	0	29.331	129590000	85	-2.58142	O60563	Cyclin-T1	117
8 hrs	MYL6	P60660;P14649	2.48412	0.00158561	-0.61183	23.5537	23.3569	23.3939	22.7386	22.9756	22.7548	12312996	10743000	11022000	6998596	8247704	7.0773e+06		6	6	6	50.3	50.3	50.3	16.93	0	110.02	438630000	355	-3.0994	P60660	Myosin light polypeptide 6	513
8 hrs	SRRM1	Q8IYB3	2.07153	0.00568462	-0.616066	22.3949	22.5251	22.303	21.5783	21.9461	21.8505	5.5149e+06	6035802	5.1746e+06	3131198	4.0405e+06	3781299		5	5	5	9.8	9.8	9.8	102.33	0	55.683	211850000	160	-2.70636	Q8IYB3	Serine/arginine repetitive matrix protein 1	794
8 hrs	CCT6A	P40227	2.62947	0.000833333	-0.618224	24.3131	24.2005	24.1279	23.5735	23.7299	23.4835	20844008	19279004	18332002	12483002	13913007	11728001		20	20	16	52.5	52.5	42.4	58.024	0	323.31	2025200000	1061	-3.25477	P40227	T-complex protein 1 subunit zeta	426
8 hrs	PRMT5	O14744	1.81852	0.00844094	-0.622207	26.7133	26.457	26.403	25.6684	25.9799	26.0583	110030000	92118976	88736056	53329988	66181960	69877968		33	33	33	59.5	59.5	59.5	72.683	0	323.31	13394000000	2278	-2.46156	O14744	Protein arginine N-methyltransferase 5;Protein arginine N-methyltransferase 5, N-terminally processed	86
8 hrs	BTF3	P20290	1.29304	0.0304493	-0.643715	24.9921	25.2106	24.6814	24.3218	24.0112	24.62	33371012	38826976	26906010	20968996	16907990	25783990		9	9	9	68	68	68	22.168	0	275.52	999820000	371	-1.93101	P20290	Transcription factor BTF3	311
8 hrs	SART1	O43290	2.30814	0.00227655	-0.64641	21.922	21.7472	21.544	21.1631	21.0553	21.0556	3.9735e+06	3.5202e+06	3057701	2.3482e+06	2179101	2.1795e+06		12	12	12	17.5	17.5	17.5	90.254	0	99.478	247080000	171	-3.00712	O43290	U4/U6.U5 tri-snRNP-associated protein 1	105
8 hrs	CCT4	P50991	2.73173	0.000932203	-0.649322	24.4474	24.2104	24.3165	23.5732	23.7676	23.6855	22877012	19410998	20893008	12481005	14280997	13490995		28	28	28	63.3	63.3	63.3	57.924	0	323.31	2181700000	948	-3.44058	P50991	T-complex protein 1 subunit delta	473
8 hrs	TRIM21	P19474	1.59686	0.0114826	-0.654725	23.2798	22.9335	22.9714	22.1046	22.5197	22.5962	10183996	8010899	8224098	4.5097e+06	6.0134e+06	6.3408e+06		16	16	16	39.4	39.4	39.4	54.169	0	104.84	686950000	335	-2.27319	P19474	E3 ubiquitin-protein ligase TRIM21	309
8 hrs	IVNS1ABP	Q9Y6Y0	1.74842	0.00782118	-0.680875	22.4758	22.2857	22.0956	21.3509	21.8208	21.6428	5832902	5112998	4.4817e+06	2.6747e+06	3704400	3274301		14	14	14	29.9	29.9	29.9	71.729	0	49.908	301690000	180	-2.4714	Q9Y6Y0	Influenza virus NS1A-binding protein	1045
8 hrs	PSMD11	O00231	1.99434	0.0050461	-0.689871	21.692	21.3233	21.2689	20.6101	20.7517	20.8528	3.3881e+06	2.6239e+06	2.5268e+06	1600501	1.7656e+06	1893699		10	10	10	28.2	28.2	28.2	47.463	0	24.715	133260000	113	-2.75504	O00231	26S proteasome non-ATPase regulatory subunit 11	69
8 hrs	FAM98A	Q8NCA5	1.82974	0.00550807	-0.697927	22.2554	22.1387	22.3071	21.4134	21.3361	21.8579	5.0065e+06	4617698	5189099	2.793e+06	2.6473e+06	3.8009e+06		6	6	6	20.4	20.4	20.4	55.4	0	143.35	210830000	250	-2.58449	Q8NCA5	Protein FAM98A	808
8 hrs	HNRNPA0	Q13151	2.71702	0.000956522	-0.702136	24.4122	24.1279	24.149	23.4903	23.5907	23.5015	22325004	18332002	18602000	11783999	12633004	11875994		5	5	5	22	22	22	30.84	0	99.674	384060000	303	-3.56762	Q13151	Heterogeneous nuclear ribonucleoprotein A0	648
8 hrs	SUB1	P53999	1.79944	0.00606424	-0.708399	28.8832	28.4728	28.4527	27.6929	27.9349	28.0557	495120192	372530208	367379968	216960016	256589840	279010144		15	15	15	66.9	66.9	66.9	14.395	0	323.31	20368000000	1708	-2.56448	P53999	Activated RNA polymerase II transcriptional coactivator p15	490
8 hrs	BUD31	P41223	1.81038	0.00544049	-0.70852	22.2965	22.2795	22.1494	21.2848	21.8551	21.4599	5.1513e+06	5090800	4.652e+06	2.5549e+06	3.7935e+06	2884501		4	4	4	35.4	35.4	35.4	17	0	44.934	103720000	116	-2.577	P41223	Protein BUD31 homolog	432
8 hrs	PPIL4	Q8WUA2	1.97823	0.00436013	-0.709709	26.7161	26.6321	26.219	25.8466	25.8371	25.7544	110239968	104009992	78108952	60339028	59944016	56603012		36	36	36	65.2	65.2	65.2	57.224	0	323.31	11202000000	2824	-2.76801	Q8WUA2	Peptidyl-prolyl cis-trans isomerase-like 4	823
8 hrs	LRRC59	Q96AG4	2.95448	0	-0.711077	23.5801	23.6862	23.7551	22.9738	22.84	23.0745	12540997	13498007	14157995	8237700	7507797	8833201		8	8	8	34.5	34.5	34.5	34.93	0	149.26	727890000	326	-3.84618	Q96AG4	Leucine-rich repeat-containing protein 59	846
8 hrs	RPA2	P15927	1.47565	0.0124176	-0.732363	22.2639	22.4367	21.8529	21.7253	21.2018	21.4293	5.0362e+06	5676999	3.7876e+06	3466999	2.412e+06	2.824e+06		5	5	5	35.2	35.2	35.2	29.247	0	49.902	141520000	103	-2.21859	P15927	Replication protein A 32 kDa subunit	288
8 hrs	LBR	Q14739	2.222	0.00156312	-0.733164	22.9045	22.924	22.5907	21.9486	22.0341	22.237	7851398	7.9579e+06	6.3166e+06	4.0474e+06	4294599	4943301		4	4	4	6.5	6.5	6.5	70.702	0	7.6289	138560000	35	-3.08358	Q14739	Lamin-B receptor	691
8 hrs	ACTR1A	P61163;P42025	2.05666	0.00221544	-0.750352	22.1245	21.8803	21.8816	21.1057	21.4786	21.051	4.5724e+06	3.8604e+06	3.8637e+06	2256599	2.9222e+06	2.1726e+06		5	5	5	22.3	22.3	22.3	42.613	0	27.856	127260000	121	-2.91984	P61163	Alpha-centractin	518
8 hrs	C14orf166	Q9Y224	3.3294	0	-0.767677	23.8435	23.7581	23.6093	23.0041	22.9856	22.9181	15052006	14187000	12797002	8412597	8305402	7925402		13	13	13	68.4	68.4	68.4	28.068	0	235.92	972180000	510	-4.4312	Q9Y224	UPF0568 protein C14orf166	1003
8 hrs	FIP1L1	Q6UN15	1.18163	0.0314407	-0.775242	21.2375	20.9083	20.8221	19.6528	20.4607	20.5286	2472399	1.968e+06	1.8539e+06	824320	1.4431e+06	1.5126e+06		3	3	3	9.9	9.9	9.9	66.526	0	17.755	50224000	64	-1.89801	Q6UN15	Pre-mRNA 3-end-processing factor FIP1	759
8 hrs	CPSF7	Q8N684	2.51595	0.00100917	-0.833274	23.7812	23.7004	23.9558	23.1775	22.8152	22.9448	14416004	13630999	16270995	9487002	7.3803e+06	8073502		13	13	13	31.4	31.4	31.4	52.049	0	323.31	759300000	445	-3.6221	Q8N684	Cleavage and polyadenylation specificity factor subunit 7	802
8 hrs	RBM3	P98179	1.77876	0.00564841	-0.840735	27.4383	27.8333	27.1138	26.6911	26.5469	26.6252	181869904	239140064	145229952	108350000	98038976	103509976		8	8	8	61.1	61.1	61.1	17.17	0	323.31	4754000000	673	-2.69315	P98179	RNA-binding protein 3	609
8 hrs	DHX36	Q9H2U1	2.68829	0	-0.857644	23.3715	22.9732	23.1703	22.2685	22.2895	22.384	10852003	8233998	9439697	5.0521e+06	5.1264e+06	5.4735e+06		3	3	3	3.6	3.6	3.6	114.76	0	46.607	183410000	112	-3.89223	Q9H2U1	ATP-dependent RNA helicase DHX36	921
8 hrs	KCTD17	Q8N5Z5	1.39763	0.0125511	-0.866376	22.9933	23.0023	22.8116	22.0354	22.5743	21.5984	8349804	8402205	7.3618e+06	4298598	6.2453e+06	3175102		7	7	7	43	43	43	35.67	0	36.99	222350000	151	-2.22717	Q8N5Z5	BTB/POZ domain-containing protein KCTD17	801
8 hrs	THRAP3	Q9Y2W1	2.31998	0.000916667	-0.870859	22.4194	21.982	21.9957	21.271	21.162	21.3514	5609398	4.1422e+06	4.1818e+06	2.5306e+06	2.3464e+06	2.6756e+06		16	16	15	20.5	20.5	20.5	108.66	0	105.77	333150000	221	-3.43242	Q9Y2W1	Thyroid hormone receptor-associated protein 3	1014
8 hrs	CMBL	Q96DG6	2.1216	0.000827068	-0.923342	23.4184	23.3456	22.9774	22.076	22.4776	22.4177	11210997	10659006	8258004	4.4213e+06	5.8402e+06	5602698		11	11	11	49	49	49	28.048	0	44.397	424480000	341	-3.23824	Q96DG6	Carboxymethylenebutenolidase homolog	852
8 hrs	RABL6	Q3YEC7	2.82399	0	-0.941969	22.8498	22.8075	22.4811	21.8213	21.788	21.7033	7.5594e+06	7.3408e+06	5.8545e+06	3705698	3.621e+06	3.4146e+06		5	5	5	7.5	7.5	7.5	79.548	0	170.2	234430000	186	-4.24929	Q3YEC7	Rab-like protein 6	732
8 hrs	PSMD8	P48556	2.19769	0.000901639	-0.969506	20.5496	20.718	20.9845	19.5138	19.9466	19.8832	1.5348e+06	1724801	2.0748e+06	748590	1.0105e+06	967020		4	4	4	12	12	12	39.611	0.0013351	5.4815	51928000	42	-3.40124	P48556	26S proteasome non-ATPase regulatory subunit 8	456
8 hrs	TXN2	Q99757	1.85611	0.00223041	-0.988803	24.0839	23.9982	23.5094	22.5662	23.0489	23.01	17781994	16756002	11941001	6.2103e+06	8677897	8446700		4	4	4	37.3	37.3	37.3	18.383	0	106.57	503540000	240	-2.93758	Q99757	Thioredoxin, mitochondrial	882
8 hrs	MTDH	Q86UE4	1.91453	0.00154126	-0.997467	22.1272	21.723	21.6654	20.654	21.196	20.6732	4.5809e+06	3461599	3.3262e+06	1.65e+06	2.4023e+06	1.6721e+06		4	4	4	6.5	6.5	6.5	63.836	0	14.368	60276000	73	-3.02811	Q86UE4	Protein LYRIC	777
8 hrs	PSMD12	O00232	3.40762	0	-1.05423	21.864	21.7792	21.5553	20.6252	20.6963	20.7144	3.8171e+06	3.5992e+06	3081702	1617399	1.699e+06	1.7205e+06		4	4	4	12.7	12.7	12.7	52.904	0	9.3315	70641000	40	-5.37791	O00232	26S proteasome non-ATPase regulatory subunit 12	70
8 hrs	TAF2	Q6P1X5	3.19977	0	-1.05963	22.3145	22.0779	21.9759	21.0196	21.0203	21.1495	5216103	4.427e+06	4.1248e+06	2.1259e+06	2.1269e+06	2.3261e+06		3	3	3	5.3	5.3	5.3	136.97	0	13.921	89016000	33	-5.06525	Q6P1X5	Transcription initiation factor TFIID subunit 2	755
8 hrs	BCLAF1	Q9NYF8	3.0962	0	-1.1177	22.3844	22.1568	22.0124	20.9538	21.1063	21.1405	5.4749e+06	4675999	4230598	2.0311e+06	2257500	2311601		14	13	13	18.5	18.5	18.5	106.12	0	38.746	306080000	190	-5.02268	Q9NYF8	Bcl-2-associated transcription factor 1	958
8 hrs	RBM15	Q96T37	2.10105	0.00092437	-1.14305	22.9415	22.4304	22.7404	21.8556	21.2391	21.5884	8.0553e+06	5652300	7.0071e+06	3.7948e+06	2.4752e+06	3.1533e+06		8	8	8	10.5	10.5	10.5	107.19	0	73.372	184400000	72	-3.43999	Q96T37	Putative RNA-binding protein 15	874
8 hrs	RBMX;RBMXL1	P38159;Q96E39	1.70453	0.00292583	-1.17433	23.4038	23.0066	22.8516	22.2544	21.3904	22.0942	11098006	8427302	7.5687e+06	5003298	2.7489e+06	4477302		9	9	9	25.1	25.1	25.1	42.331	0	18.796	302180000	196	-2.84908	P38159;Q96E39	RNA-binding motif protein, X chromosome;RNA-binding motif protein, X chromosome, N-terminally processed;RNA binding motif protein, X-linked-like-1	420
8 hrs	NOP56	O00567	1.94407	0.000820896	-1.17494	22.023	21.5717	21.1176	20.4448	20.3097	20.433	4261698	3.1169e+06	2.2753e+06	1.4272e+06	1.2997e+06	1.4156e+06		6	6	6	9.9	9.9	9.9	66.049	0	62.828	125890000	146	-3.21989	O00567	Nucleolar protein 56	78
8 hrs	TAF15	Q92804	4.04799	0	-1.18694	22.3904	22.2441	22.3846	21.0429	21.2324	21.1831	5497901	4967397	5475798	2160401	2463700	2380899		10	8	8	29.7	27.4	27.4	61.829	0	45.993	225580000	158	-6.81165	Q92804	TATA-binding protein-associated factor 2N	839
8 hrs	PSMB3	P49720	1.9947	0.000887097	-1.23199	20.8821	21.5818	21.6246	20.3182	19.9098	20.1646	1.9326e+06	3138899	3.2333e+06	1.3073e+06	985020	1.1753e+06		3	3	3	20	20	20	22.949	0	20.207	47525000	49	-3.34298	P49720	Proteasome subunit beta type-3	466
8 hrs	MCM7	P33993	2.84626	0	-1.26382	21.4826	21.4642	21.0128	20.0137	20.1526	20.0018	2.9302e+06	2.8932e+06	2.1159e+06	1.0586e+06	1165600	1.0499e+06		8	8	8	15.3	15.3	15.3	81.307	0	20.619	113580000	111	-4.84111	P33993	DNA replication licensing factor MCM7	398
8 hrs	LYAR	Q9NX58	3.43856	0	-1.38255	21.8251	21.5044	21.4573	20.2786	20.2313	20.1293	3.7154e+06	2.9748e+06	2.8794e+06	1.2719e+06	1.2309e+06	1.1469e+06		8	8	8	19	19	19	43.614	0	35.938	73351000	70	-6.18165	Q9NX58	Cell growth-regulating nucleolar protein	954
8 hrs	C9orf78	Q9NZ63	2.68417	0	-2.02563	23.0212	22.2875	22.2024	20.5785	20.245	20.6107	8512495	5.1194e+06	4826102	1.5658e+06	1242700	1.6012e+06		3	3	3	7.3	7.3	7.3	33.688	0	10.359	123550000	55	-5.26189	Q9NZ63	Uncharacterized protein C9orf78	960
8 hrs	NOP58	Q9Y2X3	2.85992	0	-2.20877	23.0959	22.709	22.4924	20.9582	20.4964	20.2164	8965301	6.8565e+06	5.9005e+06	2.0373e+06	1.4792e+06	1.2183e+06		3	3	3	9.3	9.3	9.3	59.578	0	98.256	101040000	67	-5.82542	Q9Y2X3	Nucleolar protein 58	1015
8 hrs	EIF3F	O00303	2.1779	0.052064	0.241924	21.3666	21.3322	21.4187	21.6074	21.6859	21.5499	2.7038e+06	2.6401e+06	2.8033e+06	3.1951e+06	3.3737e+06	3.0701e+06		6	6	6	21	21	21	37.563	0	91.414	156860000	114	1.64834	O00303	Eukaryotic translation initiation factor 3 subunit F	72
8 hrs	HNRNPK	P61978	1.44793	0.0522934	-0.355404	23.8067	24.002	24.0984	23.7006	23.464	23.6762	14672991	16800012	17960994	13632999	11571000	13404005		14	14	14	42.5	42.5	42.5	50.976	0	323.31	974600000	595	-1.66043	P61978	Heterogeneous nuclear ribonucleoprotein K	530
8 hrs	TXN	P10599	1.32697	0.0542563	-0.386571	28.1854	28.1036	27.7615	27.5486	27.6564	27.6858	305249824	288419968	227540032	196319968	211550016	215899888		10	10	10	88.6	88.6	88.6	11.737	0	323.31	16273000000	2221	-1.63558	P10599	Thioredoxin	256
8 hrs	IK	Q13123	1.19781	0.0564687	-0.453756	21.7804	21.8587	21.6315	21.1656	21.6319	21.1118	3.6021e+06	3803098	3248800	2.3523e+06	3249702	2266199		7	7	7	16.2	16.2	16.2	65.601	0	12.574	134950000	56	-1.63188	Q13123	Protein Red	647
8 hrs	FKBP3	Q00688	1.43324	0.0581446	-0.340336	24.4135	24.2733	24.0908	24.0162	23.8127	23.9276	22345998	20275998	17866994	16966994	14735004	15955994		17	17	17	60.3	60.3	60.3	25.177	0	323.31	1597300000	619	-1.61722	Q00688	Peptidyl-prolyl cis-trans isomerase FKBP3	616
8 hrs	ZYX	Q15942	1.35422	0.0590691	0.361308	21.4842	21.5338	21.4523	21.6066	21.9711	21.9766	2.9336e+06	3.0361e+06	2.8693e+06	3.1932e+06	4.111e+06	4.1268e+06		10	10	10	27.4	27.4	27.4	61.277	0	47.867	211330000	319	1.60793	Q15942	Zyxin	717
8 hrs	CBX5	P45973	1.0882	0.0592868	-0.525845	22.5231	21.8368	21.8835	21.6311	21.5763	21.4584	6.0273e+06	3.7456e+06	3.8688e+06	3247898	3.1269e+06	2.8815e+06		3	3	3	20.9	20.9	20.9	22.225	0	13.202	94585000	61	-1.60717	P45973	Chromobox protein homolog 5	443
8 hrs	CTTN	Q14247	1.48218	0.0593237	-0.323467	22.1553	22.1356	22.0648	21.7367	21.9851	21.6635	4.671e+06	4.6076e+06	4387101	3.4945e+06	4.1513e+06	3321801		11	11	11	18.4	18.4	18.4	61.585	0	126.39	289330000	185	-1.60825	Q14247	Src substrate cortactin	675
8 hrs	MAP7	Q14244	1.65889	0.0595089	-0.285847	21.6584	21.5995	21.4013	21.2642	21.2504	21.287	3.31e+06	3.1776e+06	2.7697e+06	2.5186e+06	2494700	2.5588e+06		3	3	3	4.1	4.1	4.1	84.051	0	6.1832	63885000	78	-1.60143	Q14244	Ensconsin	674
8 hrs	PSMD3	O43242	1.39894	0.061611	-0.337678	21.9376	21.6931	21.6738	21.4336	21.301	21.5568	4.0167e+06	3.3906e+06	3.3456e+06	2.8325e+06	2.5837e+06	3.085e+06		11	11	11	26.4	26.4	26.4	60.977	0	33.465	210390000	125	-1.58887	O43242	26S proteasome non-ATPase regulatory subunit 3	103
8 hrs	DHX9	Q08211	0.866656	0.0636759	1.04175	19.55	19.3686	21.1114	20.9245	21.0263	21.2044	767619	676894	2265501	1.9902e+06	2.1358e+06	2.4164e+06		8	8	8	8.6	8.6	8.6	140.96	0	24.204	56266000	57	1.58032	Q08211	ATP-dependent RNA helicase A	636
8 hrs	MAGED2	Q9UNF1	0.889484	0.0638777	0.894883	17.8867	18.8712	19.3587	19.458	19.385	19.9583	242350	479516	672268	720190	684630	1.0187e+06		6	6	6	18.8	18.8	18.8	64.953	0	7.7408	17882000	11	1.57298	Q9UNF1	Melanoma-associated antigen D2	995
8 hrs	CASP14	P31944	0.832212	0.0654561	-1.1963	19.1422	19.6417	19.5997	19.4642	18.0867	17.2438	578584	817980	794480	723260	278380	155200		14	14	14	55.4	55.4	55.4	27.679	0	91.125	114660000	86	-1.56051	P31944	Caspase-14;Caspase-14 subunit p17, mature form;Caspase-14 subunit p10, mature form;Caspase-14 subunit p20, intermediate form;Caspase-14 subunit p8, intermediate form	389
8 hrs	HNRNPU	Q00839	0.790246	0.0656488	1.72277	18.0352	20.7159	21.1739	21.2711	21.746	22.0761	268610	1722299	2.3658e+06	2.5307e+06	3517299	4.4216e+06		7	7	7	11.4	11.4	11.4	90.583	0	46.876	166810000	89	1.55712	Q00839	Heterogeneous nuclear ribonucleoprotein U	617
8 hrs	PSMB6	P28072	1.1894	0.0662834	-0.402336	21.0815	20.9476	20.8467	20.8233	20.5151	20.3305	2.219e+06	2.0224e+06	1.8858e+06	1.8554e+06	1.4985e+06	1.3185e+06		4	4	4	29.3	29.3	29.3	25.357	0	6.561	67770000	54	-1.55332	P28072	Proteasome subunit beta type-6	363
8 hrs	PIN4	Q9Y237	1.19486	0.067838	-0.394999	25.8604	25.8683	25.4024	25.2847	25.3068	25.3546	60919032	61255972	44348028	40875980	41505000	42903028		6	6	6	55	55	55	13.81	0	223.21	4103100000	973	-1.54665	Q9Y237	Peptidyl-prolyl cis-trans isomerase NIMA-interacting 4	1005
8 hrs	TCEB3	Q14241	0.92594	0.0712177	-0.672957	23.1194	22.1624	22.079	21.791	21.8838	21.6671	9112306	4.694e+06	4430402	3.6286e+06	3.8697e+06	3.3301e+06		6	6	6	8.4	8.4	8.4	89.908	0	54.588	248700000	228	-1.53079	Q14241	Transcription elongation factor B polypeptide 3	673
8 hrs	RTCB	Q9Y3I0	1.13528	0.0772594	-0.389633	22.5733	22.2352	22.6472	22.2817	22.0652	21.9398	6.2407e+06	4.9369e+06	6568597	5.0986e+06	4.3882e+06	4023000		13	13	13	31.5	31.5	31.5	55.21	0	55.152	447330000	228	-1.49054	Q9Y3I0	tRNA-splicing ligase RtcB homolog	1025
8 hrs	CDV3	Q9UKY7	0.959655	0.0773918	0.544741	22.3996	22.0813	21.5253	22.4297	22.6815	22.5292	5.533e+06	4437401	3018300	5649401	6.727e+06	6053103		4	4	4	36.4	36.4	36.4	27.335	0	112	140270000	161	1.48928	Q9UKY7	Protein CDV3 homolog	988
8 hrs	ERH	P84090	1.14458	0.0776547	-0.382134	26.182	26.1064	25.8363	25.4516	25.6708	25.8558	76129960	72244016	59910980	45888024	53418972	60725000		4	4	4	41.3	41.3	41.3	12.259	0	323.31	1679700000	574	-1.48685	P84090	Enhancer of rudimentary homolog	604
8 hrs	SAP30BP	Q9UHR5	1.17234	0.0779703	-0.368735	22.0552	22.2772	21.9511	21.8101	21.864	21.5032	4.3579e+06	5.0829e+06	4.0544e+06	3.6769e+06	3.8169e+06	2972502		4	4	4	17.2	17.2	17.2	33.87	0	21.095	194460000	116	-1.4875	Q9UHR5	SAP30-binding protein	977
8 hrs	CSRP1	P21291	0.825739	0.0795851	0.871021	20.9426	19.5285	20.8906	21.5012	21.0117	21.4619	2.0153e+06	756251	1.944e+06	2.9682e+06	2.1142e+06	2.8885e+06		5	5	5	42	42	42	20.567	0	11.446	112900000	40	1.47921	P21291	Cysteine and glycine-rich protein 1	315
8 hrs	HUWE1	Q7Z6Z7	0.802586	0.0819498	0.965795	18.0953	19.8591	18.7113	19.4604	19.9482	20.1545	280047	951011	429193	721360	1.0116e+06	1.1671e+06		6	6	6	2	2	2	481.89	0	17.625	36322000	41	1.4716	Q7Z6Z7	E3 ubiquitin-protein ligase HUWE1	775
8 hrs	EIF3G	O75821	1.00742	0.0838232	0.461894	21.1853	20.6155	21.2311	21.4205	21.36	21.6371	2.3845e+06	1.6065e+06	2.4615e+06	2.8068e+06	2.6915e+06	3.2614e+06		9	9	9	33.1	33.1	33.1	35.611	0	36.787	172430000	186	1.46573	O75821	Eukaryotic translation initiation factor 3 subunit G	136
8 hrs	PSMA5	P28066	1.09104	0.0848096	-0.395264	22.6463	22.1786	22.7229	22.1078	22.1175	22.1366	6564699	4746901	6922603	4519599	4550302	4611000		5	5	5	30.7	30.7	30.7	26.411	0	94.305	186930000	86	-1.46214	P28066	Proteasome subunit alpha type-5	361
8 hrs	QPCT	Q16769	0.977345	0.0857813	-0.478669	22.4546	22.7944	22.125	21.8619	22.2268	21.8492	5747701	7.2746e+06	4573903	3811499	4.9084e+06	3778101		6	6	6	26.3	26.3	26.3	40.876	0	38.889	201600000	66	-1.45266	Q16769	Glutaminyl-peptide cyclotransferase	726
8 hrs	STK38	Q15208	1.03432	0.0858715	-0.424615	25.9652	25.701	25.589	25.0142	25.4555	25.5115	65508012	54546996	50470992	33887004	46012988	47833008		25	25	21	61.7	61.7	55.9	54.19	0	323.31	6609800000	2384	-1.45022	Q15208	Serine/threonine-protein kinase 38	700
8 hrs	PSMA3	P25788	1.4591	0.0898354	-0.261104	20.9207	21.0057	20.8794	20.634	20.5704	20.8182	1.985e+06	2.1055e+06	1.929e+06	1.6272e+06	1.5571e+06	1.8488e+06		4	4	4	20.8	20.8	20.8	28.433	0	11.771	74438000	51	-1.42623	P25788	Proteasome subunit alpha type-3	343
8 hrs	RBM10	P98175	0.9462	0.0899204	-0.478176	21.2914	21.7498	21.282	21.1684	21.1142	20.6061	2566601	3.5265e+06	2.5499e+06	2356800	2.2699e+06	1.5961e+06		12	12	12	21	21	21	103.53	0	45.243	138310000	132	-1.42128	P98175	RNA-binding protein 10	608
8 hrs	SNRPE	P62304	0.937542	0.0904246	-0.48451	21.8547	21.9501	22.6123	21.7324	21.635	21.5961	3.7924e+06	4.0518e+06	6.4119e+06	3.4843e+06	3.2568e+06	3.1702e+06		2	2	2	25	25	25	10.803	0.0013423	5.5688	123210000	49	-1.4181	P62304	Small nuclear ribonucleoprotein E	545
8 hrs	HMGB1;HMGB1P1	P09429;B2RPK0;P23497	1.26116	0.0926401	-0.295719	26.3385	26.1674	26.0098	25.7889	25.8599	25.9797	84853032	75365968	67566008	57972988	60898016	66173036		16	16	14	45.1	45.1	35.3	24.893	0	323.31	6680100000	1488	-1.40792	P09429;B2RPK0	High mobility group protein B1;Putative high mobility group protein B1-like 1	238
8 hrs	CACYBP	Q9HB71	1.22726	0.095695	-0.300643	22.0122	22.2195	22.3928	21.8949	21.9711	21.8565	4.2298e+06	4.8834e+06	5.5069e+06	3.8996e+06	4111201	3.7971e+06		7	7	7	43.4	43.4	43.4	26.21	0	112.4	213170000	91	-1.39786	Q9HB71	Calcyclin-binding protein	930
8 hrs		P0DP25;P0DP24;P0DP23	0.76707	0.0974691	-0.853817	22.2932	22.7027	23.4069	22.6217	21.2507	21.969	5139402	6826501	11122007	6.4537e+06	2495099	4.1051e+06		4	4	4	36.9	36.9	36.9	16.837	0	62.383	179640000	86	-1.39424	P0DP25;P0DP24;P0DP23		251
8 hrs	DHX35	Q9H5Z1	1.47558	0.105624	0.237944	21.2344	21.2818	21.1596	21.3561	21.4508	21.5828	2.4671e+06	2.5496e+06	2342399	2.6842e+06	2.8663e+06	3.141e+06		12	12	12	25.2	25.2	25.2	78.909	0	28.37	286590000	152	1.36152	Q9H5Z1	Probable ATP-dependent RNA helicase DHX35	925
8 hrs	EIF3I	Q13347	1.3117	0.10863	0.256904	21.4243	21.2153	21.4441	21.6804	21.6661	21.5079	2.8142e+06	2.4346e+06	2.8532e+06	3360802	3327801	2.9821e+06		9	9	9	43.7	43.7	43.7	36.501	0	49.688	226400000	202	1.33989	Q13347	Eukaryotic translation initiation factor 3 subunit I	657
8 hrs	SREK1IP1	Q8N9Q2	1.13377	0.109046	-0.303506	22.3334	21.9515	22.0849	21.7971	21.7331	21.929	5.2848e+06	4.0557e+06	4448403	3.644e+06	3.486e+06	3992998		4	4	4	27.1	27.1	27.1	18.177	0	14.666	186680000	131	-1.34358	Q8N9Q2	Protein SREK1IP1	804
8 hrs	FHL1	Q13642	1.77992	0.109048	0.201253	22.4526	22.4817	22.3784	22.6929	22.5599	22.6637	5.7401e+06	5857004	5452299	6780404	6.1831e+06	6.6445e+06		8	8	8	33.7	33.7	33.7	36.263	0	86.627	301220000	236	1.33502	Q13642	Four and a half LIM domains protein 1	664
8 hrs	NHP2	Q9NX24	0.897796	0.109463	0.435869	22.1931	21.6106	21.5077	22.3575	22.1252	22.1363	4795002	3202200	2.9816e+06	5.3739e+06	4.5745e+06	4609799		4	4	4	31.4	31.4	31.4	17.201	0	41.473	149010000	90	1.33531	Q9NX24	H/ACA ribonucleoprotein complex subunit 2	953
8 hrs	MYL12A;MYL12B	P19105;O14950;P24844	1.33058	0.110708	-0.249639	21.8808	21.8006	21.838	21.5554	21.464	21.7511	3.8617e+06	3.6529e+06	3.7489e+06	3.082e+06	2.8927e+06	3.5297e+06		3	3	3	18.1	18.1	18.1	19.794	0	19.539	103700000	93	-1.32929	P19105;O14950	Myosin regulatory light chain 12A;Myosin regulatory light chain 12B	90
8 hrs	PRPF31	Q8WWY3	1.05877	0.116487	-0.314004	22.6842	22.3775	22.2591	22.0516	22.2406	22.0865	6.7396e+06	5.4486e+06	5019298	4.3471e+06	4955603	4453399		16	16	16	43.9	43.9	43.9	55.455	0	112.45	718720000	553	-1.31182	Q8WWY3	U4/U6 small nuclear ribonucleoprotein Prp31	830
8 hrs	TXNDC12	O95881	1.12635	0.116924	-0.290283	27.4953	27.2334	27.1327	26.887	27.0534	27.0501	189189952	157790032	147149904	124110064	139280048	138960016		8	8	8	66.9	66.9	66.9	19.206	0	323.31	8537400000	1345	-1.3123	O95881	Thioredoxin domain-containing protein 12	158
8 hrs	PRDX2	P32119	0.738987	0.123887	-0.650951	20.9657	21.3679	22.0796	21.2681	20.7408	20.4514	2.0479e+06	2.7063e+06	4432101	2.5254e+06	1.7523e+06	1.4338e+06		5	4	4	27.8	22.2	22.2	21.892	0	8.0874	128370000	63	-1.29162	P32119	Peroxiredoxin-2	394
8 hrs	PPP1CC;PPP1CB;PPP1CA	P36873;P62140;P62136	0.715524	0.126716	0.702719	19.0145	20.1182	20.51	20.5224	20.5955	20.633	529601	1.1381e+06	1.4932e+06	1.5061e+06	1.5844e+06	1.6261e+06		6	6	6	24.8	24.8	24.8	36.983	0	13.857	47969000	41	1.28029	P36873;P62140;P62136	Serine/threonine-protein phosphatase PP1-gamma catalytic subunit;Serine/threonine-protein phosphatase PP1-beta catalytic subunit;Serine/threonine-protein phosphatase PP1-alpha catalytic subunit	416
8 hrs	C11orf84	Q9BUA3	0.876531	0.127891	-0.396278	22.5612	22.4023	22.2468	21.6314	22.1469	22.2432	6.1885e+06	5543401	4.9769e+06	3248598	4.6439e+06	4964403		14	14	14	58	58	58	41.036	0	74.76	419250000	353	-1.27627	Q9BUA3	Uncharacterized protein C11orf84	899
8 hrs	EEF1B2	P24534	1.14068	0.134339	-0.263458	23.3045	23.2544	23.2933	22.8087	23.1584	23.0947	10360006	10006001	10280000	7.3468e+06	9362402	8957801		4	4	4	24.4	24.4	24.4	24.763	0	75.488	345240000	126	-1.26286	P24534	Elongation factor 1-beta	335
8 hrs	HDGFRP3	Q9Y3E1	1.057	0.134996	-0.286112	22.0133	21.9343	21.8297	21.4278	21.8256	21.6656	4.2332e+06	4.0075e+06	3.7273e+06	2821099	3716600	3326499		6	6	5	32.5	32.5	24.1	22.619	0	36.007	188830000	147	-1.25934	Q9Y3E1	Hepatoma-derived growth factor-related protein 3	1023
8 hrs	MDH2	P40926	0.634532	0.135074	-1.20229	20.9804	21.509	22.9548	21.7519	19.6304	20.4549	2.0688e+06	2.9844e+06	8129702	3531702	811600	1.4373e+06		10	10	10	41.4	41.4	41.4	35.503	0	40.064	196570000	132	-1.26013	P40926	Malate dehydrogenase, mitochondrial	430
8 hrs	CA2	P00918	0.642965	0.138532	-1.01681	21.097	21.823	22.9761	21.8378	20.3081	20.6998	2243000	3710002	8250998	3.7483e+06	1.2982e+06	1.7032e+06		8	8	8	38.8	38.8	38.8	29.246	0	43.06	184470000	117	-1.24914	P00918	Carbonic anhydrase 2	167
8 hrs	LENG1	Q96BZ8	0.806905	0.139233	-0.429	21.7755	21.197	21.0576	20.9982	21.0491	20.6958	3.5899e+06	2.404e+06	2.1825e+06	2.0945e+06	2.1697e+06	1.6985e+06		4	4	4	21.6	21.6	21.6	30.529	0	11.479	85916000	70	-1.24026	Q96BZ8	Leukocyte receptor cluster member 1	849
8 hrs	DNAJC8	O75937	0.979823	0.139304	-0.301799	23.1881	23.0879	22.7516	22.6156	22.8159	22.6908	9556704	8915905	7061798	6426401	7383601	6770201		12	12	12	55.7	55.7	55.7	29.841	0	97.967	668700000	328	-1.23507	O75937	DnaJ homolog subfamily C member 8	140
8 hrs	SRSF5	Q13243	0.838765	0.139415	0.391442	20.5754	20.4613	20.3575	20.7794	21.2473	20.5419	1.5625e+06	1.4437e+06	1.3434e+06	1.7998e+06	2.4892e+06	1.5266e+06		2	2	2	10.7	10.7	10.7	31.263	0	7.6703	46261000	32	1.23656	Q13243	Serine/arginine-rich splicing factor 5	652
8 hrs	HNRNPA2B1	P22626	0.858944	0.13992	-0.374992	22.9484	22.8782	22.7264	22.7056	22.0944	22.628	8093904	7709400	6.9393e+06	6839998	4.478e+06	6.4819e+06		10	10	10	35.1	35.1	35.1	37.429	0	63.364	507560000	291	-1.23775	P22626	Heterogeneous nuclear ribonucleoproteins A2/B1	323
8 hrs	TMA16	Q96EY4	0.944917	0.142377	-0.314042	24.9731	24.9045	24.6099	24.5066	24.3316	24.7071	32933990	31405010	25605004	23836010	21113008	27389018		10	10	10	41.4	41.4	41.4	23.864	0	143.57	1668400000	459	-1.22922	Q96EY4	Translation machinery-associated protein 16	855
8 hrs	ZC3H15	Q8WU90	0.950706	0.146888	0.304543	22.7756	23.1722	22.7261	23.2907	23.1782	23.1186	7180201	9451897	6937996	10261003	9491305	9107597		10	10	10	31	31	31	48.602	0	161.01	402480000	218	1.21861	Q8WU90	Zinc finger CCCH domain-containing protein 15	822
8 hrs	EDF1	O60869	0.867344	0.147142	-0.350883	27.3509	27.1655	26.8433	26.9633	26.5624	26.7812	171170032	150530000	120399968	130850016	99101968	115330016		16	16	16	64.2	64.2	64.2	16.368	0	323.31	7665900000	916	-1.21745	O60869	Endothelial differentiation-related factor 1	125
8 hrs	SFPQ	P23246	1.10326	0.147412	-0.253817	23.0821	22.8058	22.8187	22.7664	22.5709	22.6078	8880002	7.332e+06	7.3982e+06	7134799	6.2306e+06	6.3919e+06		10	9	9	16.7	15.6	15.6	76.149	0	95.789	366680000	201	-1.21922	P23246	Splicing factor, proline- and glutamine-rich	326
8 hrs	DEK	P35659	1.2155	0.147789	0.229467	21.3055	21.2725	21.3752	21.4816	21.4472	21.7128	2591800	2.5331e+06	2.72e+06	2.9283e+06	2.8592e+06	3.4371e+06		5	5	5	13.1	13.1	13.1	42.674	0	13.213	169520000	171	1.21601	P35659	Protein DEK	412
8 hrs	EEF1D	P29692	1.0762	0.14883	-0.25741	21.7062	21.8925	22.0774	21.6817	21.6536	21.5685	3.4215e+06	3.893e+06	4425502	3.364e+06	3.2989e+06	3110099		6	6	6	29.5	29.5	29.5	31.121	0	100.3	222040000	155	-1.21172	P29692	Elongation factor 1-delta	370
8 hrs	EIF5A;EIF5A2;EIF5AL1	P63241;Q9GZV4;Q6IS14	0.725791	0.152585	-0.494987	22.1398	22.4123	23.1209	22.2607	21.883	22.0443	4621100	5581701	9121599	5024902	3.8675e+06	4.3252e+06		7	7	7	66.9	66.9	66.9	16.832	0	27.707	213240000	114	-1.20089	P63241;Q9GZV4;Q6IS14	Eukaryotic translation initiation factor 5A-1;Eukaryotic translation initiation factor 5A-2;Eukaryotic translation initiation factor 5A-1-like	582
8 hrs	TPI1	P60174	0.615122	0.153434	-0.932775	21.9566	22.5227	23.7097	22.6083	21.0801	21.7022	4.0699e+06	6025700	13719009	6393901	2.2169e+06	3412100		14	14	14	71.3	71.3	71.3	30.791	0	123.5	495900000	248	-1.19444	P60174	Triosephosphate isomerase	511
8 hrs	CSRP2	Q16527	1.28194	0.153971	0.212509	23.453	23.2052	23.2535	23.4951	23.5502	23.504	11483007	9670801	9999997	11822996	12282998	11895998		11	11	11	63.2	63.2	63.2	20.954	0	125.18	733770000	516	1.19563	Q16527	Cysteine and glycine-rich protein 2	720
8 hrs	KHDRBS1	Q07666;Q5VWX1	0.89413	0.165553	-0.302763	22.1184	22.0813	21.6287	21.6276	21.6638	21.6287	4553100	4437501	3.2425e+06	3240101	3.3224e+06	3.2426e+06		5	5	5	20.8	20.8	20.8	48.227	0	11.529	132630000	43	-1.17406	Q07666	KH domain-containing, RNA-binding, signal transduction-associated protein 1	633
8 hrs	PRPF38B	Q5VTL8	1.17188	0.166687	-0.218987	23.269	23.1248	22.9753	22.9497	22.8866	22.8758	10107994	9146705	8.2462e+06	8.1013e+06	7754603	7.6967e+06		16	16	16	37.2	37.2	37.2	64.467	0	94.939	714530000	331	-1.16566	Q5VTL8	Pre-mRNA-splicing factor 38B	751
8 hrs	C4A;C4B	P0C0L4;P0C0L5;CON__P01030;CON__ENSEMBL:ENSBTAP00000007350	0.885631	0.167264	-0.301439	20.6486	21.1539	20.7283	20.5892	20.5196	20.5177	1.6438e+06	2333201	1.7372e+06	1577500	1.5032e+06	1.5012e+06		3	3	3	2.5	2.5	2.5	192.78	0	49.982	63377000	24	-1.1657	P0C0L4;P0C0L5	Complement C4-A;Complement C4 beta chain;Complement C4-A alpha chain;C4a anaphylatoxin;C4b-A;C4d-A;Complement C4 gamma chain;Complement C4-B;Complement C4 beta chain;Complement C4-B alpha chain;C4a anaphylatoxin;C4b-B;C4d-B;Complement C4 gamma chain	245
8 hrs	TOMM34	Q15785	0.948807	0.172596	0.267726	20.6242	20.9195	20.5591	20.8257	21.0317	21.0486	1.6162e+06	1983400	1544900	1858499	2143700	2169001		3	3	3	17.2	17.2	17.2	34.559	0	9.6958	65736000	35	1.15381	Q15785	Mitochondrial import receptor subunit TOM34	714
8 hrs	EIF1	P41567	0.896732	0.172927	-0.287084	22.4834	22.4186	22.0576	21.9082	22.0443	22.1459	5863799	5606099	4.3651e+06	3.9356e+06	4.325e+06	4.6406e+06		9	9	5	81.4	81.4	46	12.732	0	61.264	343440000	247	-1.15158	P41567	Eukaryotic translation initiation factor 1	434
8 hrs	ZNF706	Q9Y5V0	0.807832	0.173148	0.338416	25.3031	24.8642	25.3832	25.7358	25.4321	25.3979	41399012	30541010	43761988	55877996	45271996	44209992		3	3	3	39.5	39.5	39.5	8.4977	0	38.998	1824600000	503	1.15197	Q9Y5V0	Zinc finger protein 706	1039
8 hrs	EIF3E	P60228	1.00388	0.174737	0.245607	21.2478	21.1689	21.2974	21.3227	21.6902	21.438	2.4902e+06	2357601	2.5772e+06	2.6229e+06	3.3838e+06	2.841e+06		7	7	7	20.4	20.4	20.4	52.22	0	21.207	195910000	118	1.14352	P60228	Eukaryotic translation initiation factor 3 subunit E	512
8 hrs	NKAP	Q8N5F7;Q5M9Q1	0.731354	0.175331	-0.403251	22.7686	22.4428	21.9265	21.8573	22.0122	22.0587	7145598	5700999	3986099	3.7993e+06	4229899	4368499		9	9	9	29.2	29.2	29.2	47.138	0	48.715	273040000	163	-1.14366	Q8N5F7	NF-kappa-B-activating protein	800
8 hrs	ABCF1	Q8NE71	0.93568	0.177131	-0.261484	22.6967	22.4352	22.3133	22.3507	22.1466	22.1635	6798302	5.6711e+06	5.2116e+06	5.3486e+06	4.6428e+06	4697599		13	13	13	19.1	19.1	19.1	95.925	0	136.36	359320000	300	-1.1336	Q8NE71	ATP-binding cassette sub-family F member 1	811
8 hrs	HSP90AA1	P07900;Q14568;Q58FG0;Q58FG1	0.597977	0.177641	0.735984	20.9023	21.1044	22.6228	22.3614	22.0955	22.3806	1.9598e+06	2254601	6.4587e+06	5388300	4.4812e+06	5460602		31	18	18	44.4	26.6	26.6	84.659	0	323.31	566580000	345	1.13105	P07900	Heat shock protein HSP 90-alpha	230
8 hrs	NONO	Q15233	1.35082	0.180376	-0.184436	23.5595	23.5306	23.3979	23.3408	23.3615	23.2325	12363008	12118008	11052995	10624003	10776999	9855699		18	18	16	44.2	44.2	42.5	54.231	0	181.55	1490100000	813	-1.12578	Q15233	Non-POU domain-containing octamer-binding protein	701
8 hrs	PIP5K1A	Q99755;O60331;O14986	0.899731	0.200843	0.250193	22.0314	21.6252	21.7574	21.9756	22.041	22.1479	4.2865e+06	3234798	3.545e+06	4.1241e+06	4.3153e+06	4647003		15	15	9	32.9	32.9	21.7	62.633	0	56.463	466350000	312	1.08919	Q99755	Phosphatidylinositol 4-phosphate 5-kinase type-1 alpha	881
8 hrs	LDHB	P07195;Q6ZMR3;P07864	0.516984	0.21016	-1.20437	21.2909	21.4689	23.3944	22.2267	19.5676	20.7467	2.5656e+06	2.9025e+06	11025994	4907902	777030	1.7595e+06		12	12	11	47.3	47.3	43.7	36.638	0	94.009	276700000	183	-1.07303	P07195	L-lactate dehydrogenase B chain	221
8 hrs	PPIA	P62937;Q9Y536;P0DN37;P0DN26;A0A0B4J2A2;A0A075B767;A0A075B759;F5H284	0.603091	0.210499	-0.53119	23.1843	23.214	24.1416	23.4452	22.6514	22.8496	9531695	9729704	18506994	11420993	6588096	7558400		10	10	10	70.9	70.9	70.9	18.012	0	44.409	810760000	303	-1.07414	P62937	Peptidyl-prolyl cis-trans isomerase A;Peptidyl-prolyl cis-trans isomerase A, N-terminally processed	572
8 hrs	STK38L	Q9Y2H1	0.736505	0.213486	-0.319748	22.7497	22.4924	22.5235	21.9503	22.2761	22.5799	7.0525e+06	5.9003e+06	6028999	4.0524e+06	5078901	6.2693e+06		17	13	13	40.5	34.7	34.7	54.002	0	105.67	587800000	325	-1.06927	Q9Y2H1	Serine/threonine-protein kinase 38-like	1011
8 hrs	NSRP1	Q9H0G5	0.716739	0.218995	-0.326407	25.0011	24.5457	24.3715	24.4663	24.3184	24.1544	33579992	24490990	21704006	23178008	20920012	18672988		19	19	19	31	31	31	66.389	0	283.37	2174300000	800	-1.05913	Q9H0G5	Nuclear speckle splicing regulatory protein 1	916
8 hrs	LRPPRC	P42704	0.490128	0.219718	1.83663	19.4624	24.1409	24.5205	24.6094	24.2773	24.747	722358	18498994	24065992	25594986	20332988	28156998		11	11	11	10.7	10.7	10.7	157.9	0	19.672	553100000	56	1.06013	P42704	Leucine-rich PPR motif-containing protein, mitochondrial	438
8 hrs	SPIN1	Q9Y657;Q5JUX0	0.763497	0.22263	-0.289338	23.3284	22.9771	22.7364	22.7025	22.7828	22.6887	10533000	8256399	6987899	6825301	7.216e+06	6.7604e+06		9	9	8	52.3	52.3	46.9	29.6	0	51.523	595980000	324	-1.05456	Q9Y657	Spindlin-1	1042
8 hrs	EIF3L	Q9Y262	1.05509	0.227701	0.195293	21.3893	21.5277	21.4961	21.6061	21.8178	21.5752	2746800	3023400	2.9579e+06	3192102	3.6966e+06	3124598		16	16	16	35.1	35.1	35.1	66.726	0	100.69	405640000	413	1.04451	Q9Y262	Eukaryotic translation initiation factor 3 subunit L	1006
8 hrs	TWISTNB	Q3B726	0.648986	0.244959	-0.350573	22.7161	23.0094	22.3366	22.3982	22.5555	22.0567	6890198	8443496	5.2963e+06	5.5274e+06	6.1644e+06	4.3623e+06		11	11	11	41.7	41.7	41.7	37.432	0	131.04	361910000	157	-1.01862	Q3B726	DNA-directed RNA polymerase I subunit RPA43	731
8 hrs	ALDOA	P04075	0.491415	0.248453	-0.991687	21.4681	21.6968	23.6778	22.3358	20.6168	20.915	2.901e+06	3.3993e+06	13419006	5.2937e+06	1.608e+06	1977101		10	10	10	40.7	40.7	40.7	39.42	0	65.83	220330000	98	-1.01249	P04075	Fructose-bisphosphate aldolase A	190
8 hrs	PPIB	P23284	0.864452	0.260174	-0.213732	29.2291	29.1277	28.9263	28.7974	28.8187	29.0258	629279616	586550400	510120160	466529728	473479744	546539712		23	23	23	66.7	66.7	66.7	23.742	0	323.31	49381000000	3896	-0.994103	P23284	Peptidyl-prolyl cis-trans isomerase B	327
8 hrs	PARP1	P09874	0.923403	0.261484	0.199264	23.1266	23.1229	22.9224	23.3968	23.2323	23.1407	9158297	9134596	7949296	11043997	9854305	9247700		30	30	30	38.2	38.2	38.2	113.08	0	323.31	1474500000	716	0.99225	P09874	Poly [ADP-ribose] polymerase 1	242
8 hrs	ACTG2;ACTA1;ACTC1;ACTA2	P63267;P68133;P68032;P62736	0.591453	0.262765	-0.384145	22.0792	22.0467	22.9264	21.9933	21.8956	22.011	4430900	4332299	7971397	4174902	3901402	4226299		9	1	1	24.2	4.3	4.3	41.876	0	24.08	169700000	54	-0.984477	P63267;P68133;P68032;P62736	Actin, gamma-enteric smooth muscle;Actin, alpha skeletal muscle;Actin, alpha cardiac muscle 1;Actin, aortic smooth muscle	553
8 hrs	TCP1	P17987	0.867325	0.263138	-0.211802	23.7145	23.5516	23.5593	23.3086	23.5971	23.2843	13764992	12295005	12360998	10389002	12688995	10215996		29	29	29	61.3	61.3	61.3	60.343	0	293.78	1916400000	989	-0.991527	P17987	T-complex protein 1 subunit alpha	298
8 hrs	FASN	P49327	0.549547	0.263253	0.477816	19.2332	20.2001	20.486	20.4878	20.3226	20.5425	616278	1.2046e+06	1.4686e+06	1.4704e+06	1.3113e+06	1527200		12	12	12	9.4	9.4	9.4	273.42	0	27.967	55836000	40	0.985673	P49327	Fatty acid synthase;[Acyl-carrier-protein] S-acetyltransferase;[Acyl-carrier-protein] S-malonyltransferase;3-oxoacyl-[acyl-carrier-protein] synthase;3-oxoacyl-[acyl-carrier-protein] reductase;3-hydroxyacyl-[acyl-carrier-protein] dehydratase;Enoyl-[acyl-carrier-protein] reductase;Oleoyl-[acyl-carrier-protein] hydrolase	462
8 hrs	HSP90AB1	P08238;Q58FF7	0.511983	0.263737	0.637922	22.6555	23.0666	24.4015	24.1956	23.7306	24.1112	6.6066e+06	8784997	22161002	19213000	13919004	18121996		34	34	18	54.6	54.6	33.3	83.263	0	323.31	1784800000	742	0.987348	P08238	Heat shock protein HSP 90-beta	231
8 hrs	PFN1	P07737	0.478382	0.265432	-0.876966	21.6162	21.5329	23.0972	22.3525	20.2594	21.0035	3.2145e+06	3.0342e+06	8973495	5355099	1.2551e+06	2.1023e+06		3	3	3	31.4	31.4	31.4	15.054	0	32.866	129500000	97	-0.978864	P07737	Profilin-1	227
8 hrs	PSMB1	P20618	0.684416	0.27475	-0.269677	20.5221	20.8897	20.9303	20.4567	20.3295	20.7469	1.5058e+06	1.9428e+06	1998300	1.4391e+06	1.3176e+06	1.7597e+06		6	6	6	33.6	33.6	33.6	26.489	0	8.8081	78547000	30	-0.965866	P20618	Proteasome subunit beta type-1	313
8 hrs	C19orf43	Q9BQ61	0.63211	0.277852	-0.296883	22.4728	22.1919	21.7886	21.9501	21.7107	21.9018	5821000	4.7911e+06	3.6225e+06	4.0518e+06	3.4322e+06	3.9184e+06		8	8	8	44.9	44.9	44.9	18.419	0	41.327	272690000	327	-0.952726	Q9BQ61	Uncharacterized protein C19orf43	886
8 hrs	CCNT2	O60583	0.787676	0.277873	-0.217793	21.8099	21.517	21.4363	21.3334	21.4841	21.2923	3.6765e+06	3.0009e+06	2.8378e+06	2.6424e+06	2.9334e+06	2.5681e+06		4	4	4	8.6	8.6	8.6	81.028	0	103.7	96029000	102	-0.956897	O60583	Cyclin-T2	118
8 hrs	DDX1	Q92499	0.744977	0.278369	-0.231843	22.4988	22.5905	22.3153	22.2298	22.4435	22.0358	5926703	6.3158e+06	5219000	4.9186e+06	5.7038e+06	4299797		12	12	12	24.3	24.3	24.3	82.431	0	119.24	258470000	177	-0.954704	Q92499	ATP-dependent RNA helicase DDX1	833
8 hrs	RPS7	P62081	1.06075	0.278403	0.166317	23.9855	23.9627	23.9734	23.9947	24.2299	24.1959	16609004	16349009	16471001	16715998	19675988	19216990		11	11	11	45.4	45.4	45.4	22.127	0	147.47	1078600000	424	0.957596	P62081	40S ribosomal protein S7	532
8 hrs	NUDT21	O43809	0.721226	0.278774	-0.244968	23.4242	23.3248	23.4504	23.3815	22.8697	23.2132	11255997	10507005	11462001	10928007	7664400	9724701		12	12	12	58.6	58.6	58.6	26.227	0	192.75	761690000	361	-0.959254	O43809	Cleavage and polyadenylation specificity factor subunit 5	112
8 hrs	MFAP1	P55081;Q00653	0.872492	0.278937	-0.196133	24.6179	24.3937	24.3056	24.2728	24.149	24.3071	25746998	22041000	20735990	20269004	18602000	20757000		15	15	15	33	33	33	51.958	0	323.31	1592100000	691	-0.958478	P55081	Microfibrillar-associated protein 1	496
8 hrs	FAM50A	Q14320;Q9Y247	0.672543	0.286973	-0.258573	21.1983	20.7571	21.1768	20.9392	20.6001	20.8171	2.4061e+06	1.7722e+06	2370600	2.0106e+06	1.5895e+06	1.8475e+06		3	3	3	12.7	12.7	12.7	40.241	0	9.5127	62753000	56	-0.941939	Q14320	Protein FAM50A	678
8 hrs	EEF1A1;EEF1A1P5;EEF1A2	P68104;Q5VTE0;Q05639	0.951939	0.288811	0.174564	25.8086	26.0053	26.0992	26.155	26.1473	26.1346	58772020	67357032	71885968	74719016	74324040	73668976		18	18	18	61.5	61.5	61.5	50.14	0	323.31	6346800000	1660	0.939413	P68104;Q5VTE0;Q05639	Elongation factor 1-alpha 1;Putative elongation factor 1-alpha-like 3;Elongation factor 1-alpha 2	587
8 hrs	FAM76B	Q5HYJ3	0.692191	0.290329	-0.242724	21.6219	21.312	21.375	21.19	20.9725	21.4182	3.2272e+06	2.6034e+06	2.7196e+06	2.3923e+06	2057501	2802301		9	9	9	27.7	27.7	27.7	38.708	0	79.655	139580000	249	-0.934675	Q5HYJ3	Protein FAM76B	745
8 hrs	EFTUD2	Q15029	0.636935	0.294441	0.268471	20.3919	20.5684	20.9001	20.6731	20.9129	21.0799	1.3759e+06	1.5549e+06	1.9569e+06	1.6719e+06	1.9743e+06	2.2166e+06		11	10	10	16.6	15.5	15.5	109.43	0	17.891	87120000	53	0.925478	Q15029	116 kDa U5 small nuclear ribonucleoprotein component	696
8 hrs	DDX17	Q92841	0.766172	0.295342	-0.20854	20.9942	21.2582	20.9908	20.7248	21.0311	20.8617	2.0887e+06	2.5082e+06	2.0838e+06	1.7329e+06	2.1428e+06	1905500		13	7	7	20.9	11.9	11.9	80.272	0	44.923	106190000	106	-0.925689	Q92841	Probable ATP-dependent RNA helicase DDX17	840
8 hrs	ARGLU1	Q9NWB6	0.586958	0.295572	0.31461	23.3986	22.8419	23.1336	23.7937	23.2638	23.2604	11057993	7.518e+06	9202805	14541998	10072003	10047997		3	3	3	8.4	8.4	8.4	33.216	0	26.694	308820000	119	0.92735	Q9NWB6	Arginine and glutamate-rich protein 1	950
8 hrs	FAM76A	Q8TAV0	0.771615	0.299919	0.203506	20.5768	20.7359	20.3278	20.7054	20.7514	20.7942	1.564e+06	1.7463e+06	1.3161e+06	1.7098e+06	1.7652e+06	1.8184e+06		4	4	4	15.3	15.3	15.3	35.049	0	6.3798	57937000	27	0.918857	Q8TAV0	Protein FAM76A	818
8 hrs	GDI2	P50395	0.433463	0.300697	0.95923	18.7761	19.1178	21.7063	21.1182	20.4318	20.928	448917	568898	3421799	2276201	1.4144e+06	1.995e+06		4	4	4	10.6	10.6	10.6	50.663	0.0013369	5.5075	37586000	16	0.915799	P50395	Rab GDP dissociation inhibitor beta	467
8 hrs	SBDS	Q9Y3A5	0.69463	0.300975	-0.226376	20.9496	20.7638	21.0179	20.683	20.9055	20.4635	2.0251e+06	1780399	2.1233e+06	1.6835e+06	1.9642e+06	1.4459e+06		4	4	4	22.8	22.8	22.8	28.763	0	10.204	78125000	18	-0.911087	Q9Y3A5	Ribosome maturation protein SBDS	1020
8 hrs	PRDX1	Q06830	0.567738	0.301063	-0.315476	23.3296	23.4641	24.055	23.5115	23.2236	23.1673	10541999	11571995	17429006	11957999	9794804	9419899		12	12	9	70.9	70.9	55.8	22.11	0	133.44	964630000	502	-0.90925	Q06830	Peroxiredoxin-1	630
8 hrs	RPSA	P08865	0.527779	0.301539	0.380023	21.4288	21.955	22.4951	22.4501	22.3734	22.1956	2823099	4065598	5911498	5.7299e+06	5.4332e+06	4803301		7	7	7	33.6	33.6	33.6	32.854	0	136.85	240330000	137	0.911544	P08865	40S ribosomal protein SA	236
8 hrs	CCDC50	Q8IVM0	0.434208	0.30245	0.902601	21.0328	18.486	21.2628	21.1192	21.154	21.2162	2145401	367157	2.5161e+06	2.2778e+06	2.3334e+06	2436201		2	2	2	9.8	9.8	9.8	35.822	0	8.4264	53491000	60	0.911551	Q8IVM0	Coiled-coil domain-containing protein 50	787
8 hrs	QPCTL	Q9NXS2	0.541404	0.309812	0.337864	20.3888	20.4086	19.6131	20.4053	20.6453	20.3736	1.3729e+06	1.3919e+06	801942	1.3887e+06	1.64e+06	1.3585e+06		4	4	4	11.8	11.8	11.8	42.924	0	5.6592	48110000	7	0.899522	Q9NXS2	Glutaminyl-peptide cyclotransferase-like protein	956
8 hrs	SRSF7	Q16629	0.909616	0.310737	0.167202	22.7577	22.5538	22.6719	22.8693	22.7062	22.9096	7.0919e+06	6157198	6682299	7661999	6.8429e+06	7.8793e+06		6	5	5	24.4	24.4	24.4	27.366	0	27.497	289140000	137	0.899902	Q16629	Serine/arginine-rich splicing factor 7	724
8 hrs	SKP1	P63208	0.622719	0.31709	0.24986	20.4346	20.478	20.0742	20.3298	20.6581	20.7485	1.4172e+06	1.4605e+06	1.1039e+06	1.3179e+06	1654700	1.7616e+06		2	2	2	17.8	17.8	17.8	18.658	0	8.6866	41061000	47	0.890928	P63208	S-phase kinase-associated protein 1	580
8 hrs	TMA7	Q9Y2S6	0.631494	0.321755	-0.239281	29.4052	28.8836	28.9529	28.7462	28.909	28.8687	710949760	495270112	519629984	450249984	504059744	490170240		9	9	9	70.3	70.3	70.3	7.0662	0	313.56	21105000000	1595	-0.883928	Q9Y2S6	Translation machinery-associated protein 7	1013
8 hrs	EIF2A	Q9BY44	0.439981	0.322707	0.641684	20.4168	18.3648	19.7955	20.2186	20.3976	19.886	1.3998e+06	337572	909970	1.2201e+06	1.3813e+06	968890		2	2	2	5.8	5.8	5.8	64.989	0	5.6134	29579000	28	0.884191	Q9BY44	Eukaryotic translation initiation factor 2A;Eukaryotic translation initiation factor 2A, N-terminally processed	908
8 hrs	EIF1AX;EIF1AY	P47813;O14602	0.81854	0.326677	-0.175336	27.0244	26.9564	26.7142	26.7528	26.6604	26.7558	136509984	130219936	110099992	113080072	106070064	113319976		11	11	11	72.2	72.2	72.2	16.46	0	323.31	11415000000	1469	-0.880222	P47813;O14602	Eukaryotic translation initiation factor 1A, X-chromosomal;Eukaryotic translation initiation factor 1A, Y-chromosomal	451
8 hrs	LSM4	Q9Y4Z0	0.532942	0.330585	-0.315056	22.2972	22.2784	21.5488	21.7619	21.852	21.5653	5.1537e+06	5.087e+06	3.0678e+06	3.5561e+06	3.7853e+06	3103199		1	1	1	11.5	11.5	11.5	15.35	0.0011641	3.475	101430000	82	-0.873883	Q9Y4Z0	U6 snRNA-associated Sm-like protein LSm4	1029
8 hrs	MANF	P55145	0.74239	0.340334	-0.184013	24.6338	24.5665	24.2899	24.2387	24.3881	24.3113	26033008	24844996	20510994	19795988	21955988	20818010		10	10	10	47.3	47.3	47.3	20.7	0	308.92	1743800000	726	-0.860968	P55145	Mesencephalic astrocyte-derived neurotrophic factor	497
8 hrs	GAPDH	P04406;O14556	0.417238	0.341922	-0.685542	22.0982	22.4658	24.0172	22.9327	21.7824	21.8094	4.4898e+06	5792702	16977990	8006399	3.6071e+06	3.6753e+06		12	12	12	51	51	51	36.053	0	157.49	528820000	240	-0.857357	P04406	Glyceraldehyde-3-phosphate dehydrogenase	198
8 hrs	LDHA	P00338	0.418304	0.342545	-0.668434	20.9401	21.2192	22.6919	21.7679	20.5171	20.5609	2011899	2.4412e+06	6.7756e+06	3571099	1.5006e+06	1.5468e+06		9	8	8	33.1	29.5	29.5	36.688	0	41.199	121540000	71	-0.85625	P00338	L-lactate dehydrogenase A chain	161
8 hrs	CKB	P12277	0.393843	0.348289	-0.946819	21.3805	22.2089	24.1884	22.7528	20.7903	21.3942	2730099	4847703	19118008	7.0675e+06	1813501	2.7562e+06		10	10	10	35.2	35.2	35.2	42.644	0	62.986	267110000	142	-0.84903	P12277	Creatine kinase B-type	268
8 hrs	SHMT2	P34897;P34896	0.494215	0.348897	-0.333511	20.9837	20.5676	21.2537	20.666	20.1987	20.9398	2073599	1554100	2500300	1.6637e+06	1.2034e+06	2011500		5	5	5	12.1	12.1	12.1	55.992	0	8.4224	82126000	47	-0.84578	P34897	Serine hydroxymethyltransferase, mitochondrial	399
8 hrs	PRMT1	Q99873;Q9NR22	0.572205	0.349489	-0.24494	21.7299	21.3766	22.0002	21.5687	21.4429	21.3603	3478201	2.7227e+06	4.1949e+06	3110498	2.8507e+06	2692099		10	10	10	36.7	36.7	36.7	42.461	0	30.173	193800000	77	-0.843328	Q99873	Protein arginine N-methyltransferase 1	885
8 hrs	KCTD2	Q14681	0.4955	0.355157	-0.321143	23.2123	22.7754	22.3853	22.2408	22.413	22.7558	9718699	7.1792e+06	5.4784e+06	4.9562e+06	5584698	7082199		6	5	5	45.6	37.6	37.6	28.527	0	71.132	368600000	269	-0.838984	Q14681	BTB/POZ domain-containing protein KCTD2	687
8 hrs	EIF4H	Q15056	0.715273	0.35796	-0.178812	21.7158	21.5829	21.5785	21.6098	21.2507	21.4803	3444302	3.1412e+06	3131699	3.2003e+06	2495099	2.9256e+06		5	5	5	29.8	29.8	29.8	27.385	0	57.215	138940000	91	-0.834573	Q15056	Eukaryotic translation initiation factor 4H	697
8 hrs	EIF5B	O60841	0.540679	0.359784	-0.259005	23.3985	23.0551	22.7109	22.8815	22.8557	22.6503	11056999	8715298	6.8655e+06	7727002	7590304	6582898		16	16	16	19.3	19.3	19.3	138.83	0	175.4	593830000	356	-0.831418	O60841	Eukaryotic translation initiation factor 5B	124
8 hrs	EIF3D	O15371	0.911192	0.361302	0.143698	21.5366	21.4743	21.5815	21.5484	21.7755	21.6996	3.0421e+06	2913499	3.1382e+06	3067098	3.5899e+06	3.4059e+06		10	10	10	21.9	21.9	21.9	63.972	0	20.231	204730000	124	0.827661	O15371	Eukaryotic translation initiation factor 3 subunit D	98
8 hrs	RSRC2	Q7L4I2	0.656682	0.362505	-0.189732	22.7662	22.4784	22.5454	22.2118	22.4963	22.5127	7133799	5.8435e+06	6.1211e+06	4.8576e+06	5916596	5.9839e+06		11	11	11	28.8	28.8	28.8	50.559	0	122.89	572080000	512	-0.822142	Q7L4I2	Arginine/serine-rich coiled-coil protein 2	771
8 hrs	CCDC43	Q96MW1	0.699394	0.364612	-0.174882	21.7546	21.9146	21.6962	21.7834	21.5962	21.4611	3538198	3.9533e+06	3.3978e+06	3.6096e+06	3.1704e+06	2.8869e+06		2	2	2	9.4	9.4	9.4	25.248	0.0012953	4.8638	64666000	47	-0.8172	Q96MW1	Coiled-coil domain-containing protein 43	866
8 hrs	NUCKS1	Q9H1E3	0.525061	0.365468	-0.258057	24.1555	23.6016	23.6726	23.7976	23.3655	23.4925	18686990	12729001	13370996	14581001	10807004	11802007		9	9	9	29.6	29.6	29.6	27.296	0	274.54	593810000	343	-0.816236	Q9H1E3	Nuclear ubiquitous casein and cyclin-dependent kinase substrate 1	918
8 hrs	MESDC2	Q14696	0.632908	0.375063	-0.189514	22.5127	22.475	22.3356	22.1813	22.4922	22.0813	5.9839e+06	5829903	5.2929e+06	4.7559e+06	5899701	4437401		5	5	5	30.8	30.8	30.8	26.076	0	69.901	190190000	119	-0.80667	Q14696	LDLR chaperone MESD	689
8 hrs	LRPAP1	P30533	0.713859	0.377142	-0.165269	22.0582	21.7722	21.7968	21.605	21.774	21.7523	4.3669e+06	3.5816e+06	3.6432e+06	3.1898e+06	3586201	3.5325e+06		11	11	11	33.9	33.9	33.9	41.465	0	27.192	273300000	130	-0.803101	P30533	Alpha-2-macroglobulin receptor-associated protein	381
8 hrs	AMD1	P17707	0.546659	0.381059	-0.225334	21.2813	21.0481	20.9694	20.5644	20.9927	21.0659	2548700	2.1683e+06	2.0532e+06	1.5506e+06	2.0865e+06	2.1951e+06		5	5	5	15.9	15.9	15.9	38.339	0	10.323	97252000	59	-0.798264	P17707	S-adenosylmethionine decarboxylase proenzyme;S-adenosylmethionine decarboxylase alpha chain;S-adenosylmethionine decarboxylase beta chain	295
8 hrs	ENO1	P06733;P13929	0.371796	0.394224	-0.652597	21.9048	22.1975	23.8029	22.8431	21.4063	21.698	3.9265e+06	4.8096e+06	14635000	7524103	2779399	3.4021e+06		15	15	13	45.6	45.6	36.4	47.168	0	320.3	538980000	332	-0.78147	P06733	Alpha-enolase	216
8 hrs	HNRNPH3	P31942	0.398155	0.394988	0.452417	18.7887	20.1936	20.2376	20.0733	20.1966	20.3073	452865	1.1992e+06	1.2363e+06	1.1032e+06	1.2017e+06	1.2975e+06		4	4	4	15	15	15	36.926	0.001321	5.3106	37815000	24	0.779252	P31942	Heterogeneous nuclear ribonucleoprotein H3	387
8 hrs	COPRS	Q9NQ92	0.401405	0.39788	-0.422467	21.4896	21.3854	20.724	20.0633	20.9314	21.337	2944602	2.7394e+06	1731999	1.0956e+06	1.9998e+06	2.6489e+06		3	3	3	20.7	20.7	20.7	20.066	0	11.28	99009000	105	-0.774243	Q9NQ92	Coordinator of PRMT5 and differentiation stimulator	938
8 hrs	C1QBP	Q07021	0.544842	0.399544	-0.20521	22.0483	21.8799	22.2461	21.7653	21.6873	22.1059	4.337e+06	3.8593e+06	4.9743e+06	3564698	3377001	4513902		4	4	4	26.2	26.2	26.2	31.362	0	81.116	185340000	127	-0.770076	Q07021	Complement component 1 Q subcomponent-binding protein, mitochondrial	632
8 hrs	CWC22	Q9HCG8	0.567101	0.40242	-0.19257	20.8206	20.8085	20.6619	20.6198	20.3044	20.7891	1.8519e+06	1.8365e+06	1.659e+06	1.6113e+06	1.2949e+06	1.8119e+06		2	2	2	3	3	3	105.47	0	6.8033	62545000	43	-0.76753	Q9HCG8	Pre-mRNA-splicing factor CWC22 homolog	931
8 hrs	MYCBP	Q99417	0.554884	0.408335	-0.193501	23.628	23.222	23.2149	23.026	23.1852	23.2733	12964003	9783906	9736305	8541196	9537304	10137999		6	6	6	67	67	67	11.967	0	77.147	357000000	189	-0.760266	Q99417	C-Myc-binding protein	875
8 hrs	SNRPD2	P62316	0.442627	0.408847	-0.286315	22.1705	21.3385	22.1529	21.686	21.5673	21.5496	4.7204e+06	2.6517e+06	4.6631e+06	3374002	3.1074e+06	3.0695e+06		3	3	3	24.6	24.6	24.6	13.527	0	13.713	110170000	66	-0.757918	P62316	Small nuclear ribonucleoprotein Sm D2	548
8 hrs	YWHAE	P62258	0.378587	0.40997	-0.476314	21.2643	21.5742	22.7357	21.9416	21.1236	21.08	2518800	3122298	6.9844e+06	4.0278e+06	2.2848e+06	2.2168e+06		14	14	12	55.7	55.7	49	29.174	0	73.645	306700000	243	-0.758133	P62258	14-3-3 protein epsilon	538
8 hrs	RBM8A	Q9Y5S9	0.516891	0.416505	0.204564	21.3395	20.9092	20.7723	21.1749	21.2733	21.1865	2653600	1.9692e+06	1790999	2367399	2.5346e+06	2386600		3	3	3	32.2	32.2	32.2	19.889	0	23.716	116400000	112	0.74745	Q9Y5S9	RNA-binding protein 8A	1038
8 hrs	HNRNPA1;HNRNPA1L2	P09651;Q32P51	0.564538	0.443171	-0.165113	24.0855	24.0786	24.0073	23.7082	23.8309	24.1369	17801000	17716994	16862004	13704996	14922008	18446998		10	10	10	33.1	33.1	33.1	38.746	0	323.31	757780000	343	-0.718223	P09651;Q32P51	Heterogeneous nuclear ribonucleoprotein A1;Heterogeneous nuclear ribonucleoprotein A1, N-terminally processed;Heterogeneous nuclear ribonucleoprotein A1-like 2	239
8 hrs	SRSF1	Q07955	0.610707	0.447389	-0.150052	22.8716	22.6679	22.5955	22.6157	22.4173	22.6519	7.6744e+06	6663702	6.3375e+06	6.4268e+06	5601098	6590204		8	8	8	40.7	40.7	40.7	27.744	0	40.909	401480000	269	-0.713749	Q07955	Serine/arginine-rich splicing factor 1	634
8 hrs	YWHAZ	P63104;Q04917	0.325722	0.449472	-0.690259	20.3344	20.0133	22.2294	21.219	19.526	19.7614	1.3221e+06	1.0583e+06	4917300	2.4409e+06	754960	888710		10	8	7	48.2	41.2	37.6	27.745	0	124.72	98470000	57	-0.710967	P63104	14-3-3 protein zeta/delta	576
8 hrs	EIF3M	Q7L2H7	0.436066	0.451267	0.232493	21.045	20.7262	20.4492	21.1018	20.6731	21.1429	2.1636e+06	1.7346e+06	1.4316e+06	2.2505e+06	1672000	2.3155e+06		8	8	8	29.7	29.7	29.7	42.502	0	19.1	118080000	91	0.707836	Q7L2H7	Eukaryotic translation initiation factor 3 subunit M	770
8 hrs	PDIA3	P30101	0.373313	0.45154	-0.338929	20.2125	20.1995	21.2692	20.4763	20.0009	20.1874	1.215e+06	1.2041e+06	2.5274e+06	1.4587e+06	1049200	1.194e+06		10	10	10	26.3	26.3	26.3	56.782	0	14.894	91200000	61	-0.705451	P30101	Protein disulfide-isomerase A3	377
8 hrs	PSMD4	P55036	0.673243	0.451565	-0.134881	21.7754	21.4997	21.7018	21.464	21.5957	21.5125	3.5895e+06	2.9652e+06	3411198	2.8927e+06	3.1693e+06	2.9917e+06		3	3	2	13.3	13.3	8.8	40.736	0	42.601	93541000	56	-0.706378	P55036	26S proteasome non-ATPase regulatory subunit 4	494
8 hrs	ZNF593	O00488	0.393053	0.453638	0.286313	22.0474	21.7191	21.1302	22.1448	21.9766	21.6342	4334499	3452198	2.2952e+06	4.6371e+06	4.1269e+06	3.255e+06		4	4	4	53	53	53	15.199	0	20.413	130080000	44	0.702587	O00488	Zinc finger protein 593	77
8 hrs	TAB1	Q15750	0.50287	0.458284	-0.176771	19.9882	20.0144	20.1231	19.9656	19.5737	20.056	1.04e+06	1.0591e+06	1.142e+06	1.0239e+06	780320	1.0901e+06		3	3	3	9.9	9.9	9.9	54.643	0	9.0889	35751000	21	-0.696811	Q15750	TGF-beta-activated kinase 1 and MAP3K7-binding protein 1	713
8 hrs	GTF2I	P78347;Q86UP8;Q6EKJ0	0.638984	0.458323	-0.137326	25.7594	25.6047	25.4563	25.3872	25.5229	25.4983	56798964	51025980	46035988	43883016	48214016	47396016		57	57	57	58.3	58.3	58.3	112.42	0	323.31	11435000000	4305	-0.697232	P78347	General transcription factor II-I	594
8 hrs	SET;SETSIP	Q01105;P0DME0	0.336437	0.458364	-0.488335	21.2713	21.4626	22.9368	21.9093	20.9167	21.3798	2531101	2.89e+06	8029200	3938602	1.9795e+06	2.7288e+06		3	3	3	12.8	12.8	12.8	33.488	0	18.137	119150000	62	-0.69838	Q01105;P0DME0	Protein SET;Protein SETSIP	247
8 hrs	TMPO	P42167;P42166	0.424516	0.46091	-0.22595	21.3944	20.8853	20.6548	20.715	20.8739	20.6678	2756400	1936901	1.6509e+06	1.7212e+06	1.9216e+06	1665800		4	4	4	12.6	12.6	12.6	50.67	0	8.3245	84422000	20	-0.690571	P42167;P42166	Lamina-associated polypeptide 2, isoforms beta/gamma;Thymopoietin;Thymopentin;Lamina-associated polypeptide 2, isoform alpha;Thymopoietin;Thymopentin	435
8 hrs	GADD45GIP1	Q8TAE8	0.936472	0.46588	-0.10312	21.0993	21.1062	21.1457	20.9151	21.063	21.0637	2246600	2.2573e+06	2319999	1.9773e+06	2190800	2.1918e+06		4	4	4	21.2	21.2	21.2	25.384	0	8.7471	87869000	50	-0.68071	Q8TAE8	Growth arrest and DNA damage-inducible proteins-interacting protein 1	816
8 hrs	APEX1	P27695	0.493722	0.466354	-0.168839	23.1558	23.0744	22.7454	22.6867	22.8166	22.9658	9345398	8832301	7031604	6751199	7386999	8.1922e+06		15	15	15	58.5	58.5	58.5	35.554	0	323.31	930410000	729	-0.677717	P27695	DNA-(apurinic or apyrimidinic site) lyase;DNA-(apurinic or apyrimidinic site) lyase, mitochondrial	356
8 hrs	DTD1	Q8TEA8	0.376992	0.467298	0.276341	21.7448	20.8273	21.2574	21.4697	21.3337	21.8551	3.5142e+06	1860601	2.5068e+06	2.9041e+06	2.643e+06	3793602		3	3	3	20.6	20.6	20.6	23.423	0	43.471	72810000	85	0.67798	Q8TEA8	D-tyrosyl-tRNA(Tyr) deacylase 1	821
8 hrs	NUFIP2	Q7Z417	0.491765	0.46804	-0.167286	22.6275	22.295	22.5013	22.4538	22.0868	22.3814	6.4796e+06	5146099	5937000	5.7447e+06	4454400	5.4634e+06		5	5	5	9.6	9.6	9.6	76.12	0	88.105	160000000	231	-0.673826	Q7Z417	Nuclear fragile X mental retardation-interacting protein 2	773
8 hrs	S100A8	P05109	0.31225	0.468799	-0.542631	20.6445	20.4177	22.6151	20.9072	20.6881	20.4541	1.6391e+06	1.4007e+06	6424303	1.9665e+06	1.6894e+06	1.4365e+06		3	3	3	31.2	31.2	31.2	10.834	0	76.672	164030000	65	-0.669993	P05109	Protein S100-A8;Protein S100-A8, N-terminally processed	203
8 hrs	COA5	Q86WW8	0.501582	0.469434	-0.161428	22.3037	22.166	22.0263	22.0543	21.7832	22.1741	5.177e+06	4.7057e+06	4271400	4355201	3.6091e+06	4732401		4	4	4	54.1	54.1	54.1	8.3755	0	77.442	252740000	158	-0.67078	Q86WW8	Cytochrome c oxidase assembly factor 5	781
8 hrs	PCNP	Q8WW12	0.427021	0.472195	0.200128	21.1375	21.5913	21.2251	21.364	21.3842	21.8061	2.3069e+06	3.1595e+06	2.4513e+06	2.699e+06	2.737e+06	3666900		5	5	5	37.1	37.1	37.1	18.925	0	68.941	139400000	188	0.66661	Q8WW12	PEST proteolytic signal-containing nuclear protein	828
8 hrs	LUC7L2	Q9Y383	0.412044	0.473576	-0.21109	25.772	25.5487	25.0732	25.1585	25.2113	25.391	57300000	49082976	35301984	37450004	38846024	44000016		20	20	13	43.6	43.6	27.8	46.513	0	323.31	6333500000	2243	-0.664343	Q9Y383	Putative RNA-binding protein Luc7-like 2	1018
8 hrs	PA2G4	Q9UQ80	0.402406	0.489303	-0.203985	20.7335	21.1132	21.4672	20.8679	20.8636	20.9705	1.7434e+06	2.2684e+06	2.8992e+06	1913700	1.9079e+06	2.0547e+06		9	9	9	25.1	25.1	25.1	43.786	0	28.285	124960000	82	-0.648146	Q9UQ80	Proliferation-associated protein 2G4	1001
8 hrs	RPL22L1	Q6P5R6	0.625605	0.492833	0.118687	24.699	24.619	24.5139	24.7171	24.6208	24.85	27235988	25765998	23957012	27580002	25798994	30241994		3	3	3	25.4	25.4	25.4	14.606	0	29.278	1038000000	319	0.640272	Q6P5R6	60S ribosomal protein L22-like 1	757
8 hrs	DRG1	Q9Y295	0.542766	0.494106	0.133744	23.6082	23.4329	23.2874	23.5511	23.493	23.6856	12787007	11324001	10237995	12291007	11806002	13491994		18	18	18	58.6	58.6	58.6	40.542	0	323.31	1588600000	789	0.640348	Q9Y295	Developmentally-regulated GTP-binding protein 1	1010
8 hrs	KPRP	Q5T749	0.288786	0.496154	0.577553	19.5431	21.319	21.5157	22.3582	21.0914	20.6608	763940	2.6162e+06	2.9982e+06	5.3765e+06	2.2343e+06	1.6578e+06		9	9	9	23.1	23.1	23.1	64.135	0	79.828	193290000	133	0.635987	Q5T749	Keratinocyte proline-rich protein	748
8 hrs	BUB3	O43684	0.42678	0.500608	0.170195	20.1444	20.233	19.7807	20.0245	20.3296	20.3147	1.159e+06	1.2324e+06	900710	1.0665e+06	1.3177e+06	1.3042e+06		3	3	3	14	14	14	37.154	0	7.6619	41815000	26	0.629528	O43684	Mitotic checkpoint protein BUB3	109
8 hrs	ZCCHC17	Q9NP64	0.45181	0.50073	-0.15688	20.4129	20.7228	20.3877	20.3185	20.1898	20.5445	1.396e+06	1.7306e+06	1.3719e+06	1.3076e+06	1.196e+06	1.5294e+06		4	4	4	21.2	21.2	21.2	27.569	0	20.365	36895000	29	-0.62868	Q9NP64	Nucleolar protein of 40 kDa	934
8 hrs	SF3B3	Q15393	0.353849	0.514467	0.222408	21.1505	20.7236	21.5872	21.2566	21.524	21.3479	2.3278e+06	1.7315e+06	3.1506e+06	2505399	3.0156e+06	2669099		6	6	6	8.1	8.1	8.1	135.58	0	13.285	64838000	59	0.615464	Q15393	Splicing factor 3B subunit 3	707
8 hrs	PSMA7;PSMA8	O14818;Q8TAA3	0.975148	0.51553	-0.0866273	21.4551	21.3822	21.4305	21.4071	21.2952	21.3056	2.875e+06	2.7333e+06	2.8263e+06	2.7809e+06	2.5734e+06	2.5919e+06		6	6	6	31	31	31	27.887	0	25.197	135290000	97	-0.611665	O14818;Q8TAA3	Proteasome subunit alpha type-7;Proteasome subunit alpha type-7-like	88
8 hrs	PPIL3	Q9H2H8	0.806074	0.515707	-0.0945365	23.8189	23.7674	23.6481	23.6838	23.6159	23.6511	14798003	14278996	13146003	13475006	12855997	13173004		5	5	5	41.6	41.6	41.6	18.154	0	60.773	408160000	208	-0.612927	Q9H2H8	Peptidyl-prolyl cis-trans isomerase-like 3	919
8 hrs	SERF2	P84101	0.3145	0.530919	0.266945	21.7799	21.8835	22.806	22.6508	22.3692	22.2503	3.6008e+06	3869001	7.3332e+06	6584996	5417701	4.9888e+06		4	4	4	33.9	33.9	33.9	6.8998	0	32.415	367770000	624	0.597077	P84101	Small EDRK-rich factor 2	606
8 hrs	STIP1	P31948	0.28629	0.531825	-0.369012	19.4239	19.702	21.0986	19.6495	19.6703	19.7977	703380	852880	2.2455e+06	822400	834340	911410		6	6	6	13.4	13.4	13.4	62.639	0	7.7928	29274000	8	-0.594984	P31948	Stress-induced-phosphoprotein 1	392
8 hrs	SRSF11	Q05519	0.317898	0.531981	-0.259009	22.8499	23.1266	22.0687	22.2265	22.4562	22.5855	7559699	9157801	4.399e+06	4.9073e+06	5.7543e+06	6.2937e+06		4	4	4	12.4	12.4	12.4	53.542	0	14.152	179680000	80	-0.597244	Q05519	Serine/arginine-rich splicing factor 11	629
8 hrs	HMGN2	P05204	0.310497	0.539684	0.259105	27.4193	27.2459	27.7155	28.2483	27.1688	27.7409	179490064	159160048	220389872	318860064	150880080	224299984		7	7	7	53.3	53.3	53.3	9.3926	0	323.31	6376500000	666	0.588044	P05204	Non-histone chromosomal protein HMG-17	207
8 hrs	SMNDC1	O75940	0.388386	0.550617	-0.154162	22.9602	22.872	22.4885	22.5737	22.7819	22.5027	8.1604e+06	7.6766e+06	5.8846e+06	6.2426e+06	7211500	5.9427e+06		4	4	4	29.4	29.4	29.4	26.711	0	63.235	326140000	172	-0.576785	O75940	Survival of motor neuron-related-splicing factor 30	141
8 hrs	MRPL54	Q6P161	0.308345	0.557582	-0.225108	22.0496	21.9089	21.1921	21.7611	21.3587	21.3554	4.341e+06	3.9376e+06	2.3959e+06	3554298	2689200	2.683e+06		3	3	3	48.6	48.6	48.6	15.819	0	22.647	79989000	46	-0.56602	Q6P161	39S ribosomal protein L54, mitochondrial	754
8 hrs	DSG1	Q02413	0.237082	0.558142	0.95642	18.6223	23.3102	22.9602	23.5193	22.419	21.8238	403537	10400999	8.16029e+06	12022994	5.6076e+06	3.712e+06		20	20	20	28.5	28.5	28.5	113.75	0	80.128	457560000	144	0.566811	Q02413	Desmoglein-1	622
8 hrs	LRRC47	Q8N1G4	0.371495	0.558701	0.157056	20.922	21.0403	20.557	20.8179	21.0053	21.1673	1.9868e+06	2156500	1.5427e+06	1.8485e+06	2.1048e+06	2.355e+06		8	8	8	18.7	18.7	18.7	63.472	0	14.227	131370000	58	0.566925	Q8N1G4	Leucine-rich repeat-containing protein 47	797
8 hrs	KLHDC4	Q8TBB5	0.464515	0.562289	-0.117688	20.5757	20.2573	20.5543	20.3758	20.3892	20.2692	1562801	1.2533e+06	1.5398e+06	1.3606e+06	1.3733e+06	1.2637e+06		5	5	5	14.6	14.6	14.6	57.891	0	10.92	52271000	43	-0.561644	Q8TBB5	Kelch domain-containing protein 4	819
8 hrs	DDX5	P17844	0.581129	0.564468	-0.0977008	23.477	23.6023	23.4377	23.5192	23.3663	23.3385	11676003	12734994	11362001	12021992	10813006	10606993		18	17	12	32.1	30.3	21.5	69.147	0	124.74	1076200000	510	-0.558454	P17844	Probable ATP-dependent RNA helicase DDX5	296
8 hrs	DSP	P15924	0.234502	0.590269	0.548564	19.2247	20.2246	20.2113	20.885	21.6439	18.7774	612652	1.2252e+06	1.214e+06	1936499	3.2768e+06	449340		70	70	70	30.5	30.5	30.5	331.77	0	323.31	798450000	500	0.538252	P15924	Desmoplakin	287
8 hrs	CRIPT	Q9P021	0.343538	0.59547	-0.147332	25.1869	25.1277	25.4786	24.8916	25.3753	25.0844	38196000	36659980	46755968	31125012	43525012	35574992		4	4	4	29.7	29.7	29.7	11.216	0	109.52	2353000000	547	-0.530766	Q9P021	Cysteine-rich PDZ-binding protein	963
8 hrs	BCKDK	O14874	0.339353	0.596667	0.150473	22.8243	22.3197	22.4276	22.8745	22.5866	22.562	7426501	5234901	5641400	7689703	6.2985e+06	6191900		5	5	5	18	18	18	46.36	0	101.62	272820000	151	0.531172	O14874	[3-methyl-2-oxobutanoate dehydrogenase [lipoamide]] kinase, mitochondrial	89
8 hrs	RPL38	P63173	0.397288	0.597583	-0.122332	28.9688	28.8494	28.6344	28.6477	28.576	28.862	525400224	483669824	416699968	420559776	400170176	487880256		8	8	8	57.1	57.1	57.1	8.2178	0	288.1	27395000000	2120	-0.53144	P63173	60S ribosomal protein L38	579
8 hrs	PSMD2	Q13200	0.455723	0.613301	-0.10109	20.973	20.7193	21.0253	20.8114	20.8266	20.7764	2.0582e+06	1.7264e+06	2134300	1840201	1.8596e+06	1.796e+06		8	8	8	13.8	13.8	13.8	100.2	0	24.304	85068000	93	-0.51669	Q13200	26S proteasome non-ATPase regulatory subunit 2	651
8 hrs	FAM32A	Q9Y421	0.369217	0.622738	0.117761	24.6407	24.4185	24.2215	24.4551	24.5311	24.6478	26158002	22423002	19561010	22999986	24243002	26285994		5	5	5	43.8	43.8	43.8	13.178	0	55.579	1107700000	348	0.50446	Q9Y421	Protein FAM32A	1027
8 hrs	SERBP1	Q8NC51	0.312723	0.623711	0.148455	23.3084	23.0498	23.1792	23.6799	23.2066	23.0962	10387999	8683302	9497995	13438997	9680395	8967197		13	13	13	41.9	41.9	41.9	44.965	0	323.31	742530000	369	0.505008	Q8NC51	Plasminogen activator inhibitor 1 RNA-binding protein	807
8 hrs	HBS1L	Q9Y450	0.271119	0.630664	-0.187428	20.5753	20.4978	20.4105	19.7636	20.5375	20.6202	1.5624e+06	1.4807e+06	1.3937e+06	890099	1.522e+06	1.6118e+06		6	6	6	11.4	11.4	11.4	75.472	0	11.248	63413000	71	-0.497247	Q9Y450	HBS1-like protein	1028
8 hrs	SNRPA1	P09661	0.387801	0.640519	0.102772	20.5782	20.5822	20.5606	20.4978	20.6504	20.8812	1.5655e+06	1.5699e+06	1.5465e+06	1.4806e+06	1.6458e+06	1.9314e+06		3	3	3	16.5	16.5	16.5	28.415	0	7.8223	57668000	45	0.485553	P09661	U2 small nuclear ribonucleoprotein A	240
8 hrs	TBC1D10B	Q4KMP7	0.255467	0.641534	0.198993	21.4271	21.9083	21.0566	21.2888	21.857	21.8432	2.8197e+06	3936098	2.181e+06	2.562e+06	3.7984e+06	3.7623e+06		7	7	7	12.7	12.7	12.7	87.198	0	23.845	126060000	120	0.485895	Q4KMP7	TBC1 domain family member 10B	736
8 hrs	RPL22	P35268	0.296242	0.643045	0.139531	27.9218	27.5428	27.5159	27.895	27.526	27.9781	254269888	195529936	191909904	249590048	193260096	264389968		6	6	6	53.1	53.1	53.1	14.787	0	323.31	6802800000	551	0.479496	P35268	60S ribosomal protein L22	405
8 hrs	RP9	Q8TA86	0.288818	0.643259	-0.146875	21.6243	21.331	21.3636	21.4178	20.9317	21.5288	3.2326e+06	2.638e+06	2698299	2.8015e+06	2.0002e+06	3.0256e+06		6	6	6	23.5	23.5	23.5	26.106	0	15.845	138620000	94	-0.480784	Q8TA86	Retinitis pigmentosa 9 protein	814
8 hrs	HMGA1	P17096	0.256314	0.650303	0.177719	23.0875	22.2668	22.2788	22.6785	22.8164	22.6715	8913300	5046399	5.0886e+06	6712697	7.3861e+06	6680400		5	5	5	57	57	57	11.676	0	104.33	186590000	110	0.473091	P17096	High mobility group protein HMG-I/HMG-Y	294
8 hrs	RIOK1	Q9BRS2	0.341678	0.656475	-0.106794	23.3554	23.0773	22.9476	23.0659	22.9251	23.069	10731998	8850396	8089197	8780399	7964202	8799294		19	19	19	39.6	39.6	39.6	65.582	0	212.34	906890000	459	-0.465693	Q9BRS2	Serine/threonine-protein kinase RIO1	892
8 hrs	STMN1	P16949	0.245527	0.656507	0.185115	21.3278	21.5363	22.2648	21.9869	21.7142	21.983	2.6321e+06	3.0413e+06	5.0393e+06	4.1564e+06	3440602	4.1453e+06		3	3	2	24.2	24.2	18.1	17.302	0	9.8974	135080000	86	0.465074	P16949	Stathmin	291
8 hrs	HNRNPH1	P31943	0.304338	0.659156	-0.120418	23.2337	23.1858	23.2072	22.7724	23.2946	23.1985	9863703	9541794	9684197	7.1644e+06	10289001	9625697		12	12	7	42.1	42.1	25.8	49.229	0	311.51	643980000	426	-0.461278	P31943	Heterogeneous nuclear ribonucleoprotein H;Heterogeneous nuclear ribonucleoprotein H, N-terminally processed	388
8 hrs	GNL3L	Q9NVN8	0.333271	0.661819	-0.105096	21.2572	20.9938	20.8817	21.0411	20.8123	20.9642	2506499	2.0882e+06	1.9321e+06	2.1577e+06	1841301	2.0457e+06		8	8	8	21.6	21.6	21.6	65.572	0	16.619	111390000	66	-0.456911	Q9NVN8	Guanine nucleotide-binding protein-like 3-like protein	947
8 hrs	POLR1D	P0DPB6	0.284361	0.676572	0.118507	21.6993	21.4581	21.1405	21.4889	21.6393	21.5252	3.4051e+06	2.881e+06	2311601	2.9431e+06	3.2664e+06	3.0181e+06		3	3	2	30.8	30.8	23.3	15.237	0	50.147	63696000	107	0.442126	P0DPB6		254
8 hrs	TKT	P29401	0.194764	0.677606	-0.334867	20.3016	20.4273	22.1061	21.2327	20.2637	20.334	1.2924e+06	1.41e+06	4.5144e+06	2.4642e+06	1.2589e+06	1.3217e+06		7	7	7	22	22	22	67.877	0	70.239	107100000	64	-0.440587	P29401	Transketolase	368
8 hrs	HNRNPA3	P51991	0.215091	0.685212	0.199287	21.3267	20.4273	20.5449	20.7691	20.716	21.4116	2.6301e+06	1.41e+06	1.5298e+06	1.787e+06	1.7224e+06	2789600		3	3	3	11.9	11.9	11.9	39.594	0	11.146	81597000	83	0.433178	P51991	Heterogeneous nuclear ribonucleoprotein A3	479
8 hrs	DDX41	Q9UJV9	0.353509	0.686418	-0.0864944	22.6655	22.6518	22.3823	22.5051	22.3963	22.5387	6652602	6.5898e+06	5466901	5952601	5.5202e+06	6092999		13	13	13	27.3	27.3	27.3	69.837	0	120.5	332420000	186	-0.428765	Q9UJV9	Probable ATP-dependent RNA helicase DDX41	983
8 hrs	ATP5B	P06576	0.350594	0.686894	-0.0864277	23.4167	23.2757	23.3359	23.113	23.2231	23.433	11198006	10154995	10587995	9072097	9791204	11325004		18	18	18	52.4	52.4	52.4	56.559	0	218.82	1900800000	856	-0.427069	P06576	ATP synthase subunit beta, mitochondrial	214
8 hrs	HSPA6;HSPA7	P17066;P48741	0.198201	0.688033	0.255807	24.7608	24.3604	26.0042	25.3778	25.2505	25.2646	28427994	21539014	67304960	43600000	39915992	40309004		12	1	1	17.4	1.7	1.7	71.027	0	22.044	786450000	104	0.428834	P17066;P48741	Heat shock 70 kDa protein 6;Putative heat shock 70 kDa protein 7	293
8 hrs	SLU7	O95391	0.27252	0.694283	0.106904	20.3347	20.0434	20.0208	20.3484	20.3719	19.9993	1.3224e+06	1.0806e+06	1.0638e+06	1.335e+06	1.3569e+06	1.0481e+06		4	4	4	8.5	8.5	8.5	68.386	0	12.278	44984000	65	0.415561	O95391	Pre-mRNA-splicing factor SLU7	151
8 hrs	PCBP1	Q15365	0.299259	0.695133	0.0966384	22.3596	22.3285	22.5681	22.3382	22.7091	22.4989	5381700	5.2669e+06	6218496	5.3022e+06	6857002	5927103		8	8	6	34	34	25.3	37.497	0	41.416	338560000	222	0.418106	Q15365	Poly(rC)-binding protein 1	704
8 hrs	EZR	P15311	0.241185	0.700397	-0.122955	21.5051	21.5432	21.4722	21.2544	21.7764	21.1209	2976399	3.056e+06	2.9092e+06	2.5015e+06	3.5921e+06	2.2805e+06		5	5	2	9.9	9.9	4.9	69.412	0	8.6941	108220000	81	-0.408424	P15311	Ezrin	284
8 hrs	CALML5	Q9NZT1	0.163913	0.721012	0.379901	20.1192	19.834	20.4009	20.8452	21.7774	18.8712	1.1389e+06	934581	1.3845e+06	1.8838e+06	3.5945e+06	479520		11	11	11	93.8	93.8	93.8	15.892	0	131.93	346800000	91	0.390763	Q9NZT1	Calmodulin-like protein 5	962
8 hrs	GRN	P28799	0.2052	0.742812	-0.124592	23.2141	22.6714	22.538	22.4627	22.7742	22.8128	9730604	6.68e+06	6.0899e+06	5.7804e+06	7173199	7367804		4	4	4	10.5	10.5	10.5	63.544	0	187.77	210160000	155	-0.372387	P28799	Granulins;Acrogranin;Paragranulin;Granulin-1;Granulin-2;Granulin-3;Granulin-4;Granulin-5;Granulin-6;Granulin-7	365
8 hrs	SRP9	P49458	0.243067	0.797206	0.0681305	23.3147	23.212	23.244	23.1168	23.391	23.4672	10433006	9716297	9934505	9095901	11000004	11597005		5	5	5	53.5	53.5	53.5	10.112	0	20.899	328330000	126	0.323426	P49458	Signal recognition particle 9 kDa protein	465
8 hrs	SNRNP27	Q8WVK2	0.192898	0.80102	-0.0868422	24.9138	24.5486	24.4819	24.6257	24.3496	24.7086	31608992	24538990	23430990	25886014	21376998	27416986		7	7	7	37.4	37.4	37.4	18.86	0	323.31	2202500000	571	-0.318537	Q8WVK2	U4/U6.U5 small nuclear ribonucleoprotein 27 kDa protein	826
8 hrs	RAN	P62826	0.165062	0.805896	0.103627	22.0657	21.9834	22.6504	22.5539	22.2194	22.2371	4389799	4.1462e+06	6583603	6.1575e+06	4.8832e+06	4.9435e+06		8	8	8	39.8	39.8	39.8	24.423	0	20.569	335690000	187	0.308009	P62826	GTP-binding nuclear protein Ran	557
8 hrs	S100A7;S100A7A	P31151;Q86SG5	0.130675	0.806035	0.214838	19.5761	20.453	21.3726	21.1814	20.7509	20.1139	781597	1.4354e+06	2.7152e+06	2.3782e+06	1764600	1.1347e+06		7	7	7	59.4	59.4	59.4	11.471	0	47.553	108460000	65	0.305038	P31151;Q86SG5	Protein S100-A7;Protein S100-A7A	384
8 hrs	PTS	Q03393	0.190644	0.806598	-0.0795841	22.492	22.1696	22.0236	22.0036	22.1632	22.2797	5898796	4.7176e+06	4.2636e+06	4.2047e+06	4.6966e+06	5091803		7	7	7	50.3	50.3	50.3	16.386	0	71.656	347250000	181	-0.306274	Q03393	6-pyruvoyl tetrahydrobiopterin synthase	626
8 hrs	ACTB;ACTG1	P60709;P63261;Q6S8J3;A5A3E0;Q9BYX7;P0CG39;P0CG38	0.14609	0.806725	0.143401	24.5947	24.8212	25.6981	25.463	25.0572	25.024	25335986	29644016	54436988	46252988	34911004	34116984		18	18	10	70.7	70.7	50.7	41.736	0	323.31	3676700000	1245	0.308479	P60709;P63261	Actin, cytoplasmic 1;Actin, cytoplasmic 1, N-terminally processed;Actin, cytoplasmic 2;Actin, cytoplasmic 2, N-terminally processed	514
8 hrs	GTF2F1	P35269	0.210256	0.807527	-0.0609461	22.5496	22.3805	22.3567	22.4148	22.5032	22.186	6138999	5460299	5370797	5.5913e+06	5.9449e+06	4.7715e+06		9	9	9	14.9	14.9	14.9	58.24	0	163.93	361820000	313	-0.287041	P35269	General transcription factor IIF subunit 1	406
8 hrs	HNRNPD	Q14103	0.164722	0.807862	-0.107347	22.2217	22.2577	22.9551	22.4462	22.2594	22.4069	4890899	5.0147e+06	8.1317e+06	5714401	5020599	5.5609e+06		3	3	3	11.8	11.8	11.8	38.434	0	13.908	144230000	71	-0.310811	Q14103	Heterogeneous nuclear ribonucleoprotein D0	670
8 hrs	PCBP2;PCBP3	Q15366;P57721	0.174178	0.808575	0.0938765	21.4688	21.5071	22.0922	21.7508	21.8467	21.7522	2.9024e+06	2.9804e+06	4.4712e+06	3.529e+06	3.7716e+06	3.5323e+06		6	4	4	23.3	14.8	14.8	38.58	0	19.02	106020000	76	0.308587	Q15366;P57721	Poly(rC)-binding protein 2;Poly(rC)-binding protein 3	705
8 hrs	RPS27L	Q71UM5	0.222901	0.808719	0.0595366	22.225	22.4903	22.24	22.3043	22.3353	22.4944	4902299	5.892e+06	4.9535e+06	5179202	5.2916e+06	5908701		5	2	2	73.8	15.5	15.5	9.4771	0.0013055	5.0538	175890000	64	0.291465	Q71UM5	40S ribosomal protein S27-like	767
8 hrs	NOSIP	Q9Y314	0.145996	0.809334	0.106632	20.6923	21.3985	20.6316	20.9148	20.885	21.2424	1.6943e+06	2764301	1.6245e+06	1.9769e+06	1936499	2.4808e+06		6	6	6	34.6	34.6	34.6	33.172	0	32.353	91194000	96	0.287056	Q9Y314	Nitric oxide synthase-interacting protein	1017
8 hrs	SRSF2	Q01130;Q9BRL6	0.178604	0.81054	0.0767727	26.3262	26.1042	25.8229	26.1123	26.0647	26.3066	84132976	72137024	59356972	72541000	70187032	83001984		7	7	7	29.9	29.9	29.9	25.476	0	323.31	3504600000	1238	0.291536	Q01130	Serine/arginine-rich splicing factor 2	618
8 hrs	EIF2S1	P05198	0.191375	0.810654	0.0675475	20.8822	20.4692	20.5795	20.7166	20.6131	20.8039	1.9327e+06	1451599	1.5669e+06	1.7231e+06	1603799	1.8306e+06		3	3	3	12.7	12.7	12.7	36.112	0	35.542	53410000	60	0.287175	P05198	Eukaryotic translation initiation factor 2 subunit 1	206
8 hrs	HSPA9	P38646	0.127073	0.81237	0.183406	20.3144	20.4116	21.6932	21.4199	20.4449	21.1047	1.3039e+06	1394800	3.3909e+06	2.8057e+06	1.4273e+06	2.255e+06		10	10	10	25.5	25.5	25.5	73.68	0	53.221	145710000	94	0.291545	P38646	Stress-70 protein, mitochondrial	422
8 hrs	NOLC1	Q14978	0.209598	0.812392	-0.0585836	21.1763	21.0087	20.9894	20.8223	21.1204	21.0559	2.3697e+06	2.1098e+06	2.0818e+06	1.8541e+06	2.2797e+06	2180000		4	4	4	5.9	5.9	5.9	73.602	0	8.7297	74331000	81	-0.281289	Q14978	Nucleolar and coiled-body phosphoprotein 1	693
8 hrs	RBM39	Q14498	0.172242	0.813701	-0.0821431	23.4817	22.9695	22.9204	23.0067	23.071	23.0475	11714008	8.2133e+06	7.9382e+06	8427503	8811995	8669399		14	14	14	30	30	30	59.379	0	323.31	810770000	526	-0.292877	Q14498	RNA-binding protein 39	681
8 hrs	FRG1	Q14331	0.17768	0.814044	-0.0685794	25.4582	25.1195	25.0998	25.0199	25.1273	25.3245	46097012	36452984	35957008	34020012	36651016	42018020		16	16	16	50	50	50	29.172	0	175.95	2051900000	887	-0.278124	Q14331	Protein FRG1	679
8 hrs	CCDC124	Q96CT7	0.175109	0.81422	-0.0687688	25.7856	25.6222	25.3371	25.6298	25.3857	25.5232	57842992	51646992	42385980	51918984	43838020	48221028		20	20	20	61.9	61.9	61.9	25.835	0	323.31	5361700000	2015	-0.2763	Q96CT7	Coiled-coil domain-containing protein 124	850
8 hrs	EIF2S3;EIF2S3L	P41091;Q2VIR3	0.346631	0.814532	0.0454763	20.977	21.0986	21.1367	21.1197	21.0708	21.1583	2.064e+06	2.2455e+06	2.3056e+06	2.2785e+06	2.2027e+06	2.3403e+06		9	9	9	30.9	30.9	30.9	51.109	0	38.974	134180000	65	0.294546	P41091;Q2VIR3	Eukaryotic translation initiation factor 2 subunit 3;Putative eukaryotic translation initiation factor 2 subunit 3-like protein	431
8 hrs	ANXA2;ANXA2P2	P07355;A6NMY6	0.158416	0.814579	-0.0752951	20.832	21.1921	21.337	21.0681	21.1986	20.8685	1.8666e+06	2.3959e+06	2.649e+06	2.1985e+06	2.4067e+06	1.9145e+06		11	11	11	39.8	39.8	39.8	38.604	0	77.858	216550000	213	-0.270653	P07355;A6NMY6	Annexin A2;Putative annexin A2-like protein	224
8 hrs	DYNLL1;DYNLL2	P63167;Q96FJ2	0.217899	0.816381	0.0525888	21.3303	21.4001	21.4703	21.6194	21.397	21.342	2.6367e+06	2.7674e+06	2.9053e+06	3.2218e+06	2.7614e+06	2.6582e+06		3	3	3	49.4	49.4	49.4	10.366	0	8.3568	123150000	63	0.271157	P63167;Q96FJ2	Dynein light chain 1, cytoplasmic;Dynein light chain 2, cytoplasmic	578
8 hrs	ELMO2	Q96JJ3	0.121924	0.829979	0.11552	31.3183	30.8623	30.6322	31.59	30.9296	30.6398	2677598720	1952000896	1664199424	3232399104	2045198976	1672999168		1	1	1	3.2	3.2	3.2	82.614	0.0031847	2.7648	44907000000	63	0.259032	Q96JJ3	Engulfment and cell motility protein 2	861
8 hrs	EIF3C;EIF3CL	Q99613;B5ME19	0.154939	0.830385	0.0672073	20.245	20.5235	20.5568	20.7326	20.5076	20.2869	1242700	1.5073e+06	1.5425e+06	1.7423e+06	1.4907e+06	1.2793e+06		7	7	7	9.1	9.1	9.1	105.34	0	18.161	95293000	61	0.256284	Q99613;B5ME19	Eukaryotic translation initiation factor 3 subunit C;Eukaryotic translation initiation factor 3 subunit C-like protein	9
8 hrs	WDR83	Q9BRX9	0.148071	0.839808	-0.0642802	21.8251	21.4378	21.3694	21.4516	21.3623	21.6257	3.7155e+06	2.8407e+06	2.7092e+06	2.8679e+06	2.6958e+06	3.2358e+06		9	9	9	41.3	41.3	41.3	34.342	0	32.646	192470000	206	-0.245727	Q9BRX9	WD repeat domain-containing protein 83	893
8 hrs	CLNS1A	P54105	0.122801	0.860586	-0.0688032	23.4936	23.5981	23.1834	23.0844	23.3378	23.6465	11810998	12698007	9526001	8894301	10602002	13130995		4	4	4	31.6	31.6	31.6	26.215	0	35.911	297630000	88	-0.225789	P54105	Methylosome subunit pICln	491
8 hrs	LUC7L	Q9NQ29	0.118003	0.868897	-0.0638212	23.3448	23.1765	22.7392	22.8847	23.0269	23.1574	10653005	9480005	7001502	7744204	8546200	9355906		15	8	8	40.4	23.7	23.7	43.727	0	282.87	489790000	216	-0.214962	Q9NQ29	Putative RNA-binding protein Luc7-like 1	937
8 hrs	ATP5C1	P36542	0.125025	0.874522	-0.0527566	21.7333	22.0633	21.715	21.9938	21.6964	21.6631	3486502	4382301	3.4424e+06	4.1763e+06	3.3983e+06	3.3209e+06		3	3	3	12.1	12.1	12.1	32.996	0	5.8791	98782000	32	-0.20734	P36542	ATP synthase subunit gamma, mitochondrial	414
8 hrs	HMGN1	P05114	0.103264	0.875756	-0.0714035	25.9474	25.5395	25.4393	25.9501	25.4538	25.3081	64703996	48769968	45498024	64827980	45956024	41542000		7	7	7	51	51	51	10.659	0	113.5	1258100000	224	-0.204705	P05114	Non-histone chromosomal protein HMG-14	204
8 hrs	ZMAT2	Q96NC0	0.124846	0.877513	-0.0479616	22.4051	22.0594	22.3781	22.0984	22.2067	22.3937	5.5542e+06	4370498	5.451e+06	4490302	4840300	5510199		6	6	6	37.2	37.2	37.2	23.612	0	12.843	189560000	77	-0.19935	Q96NC0	Zinc finger matrin-type protein 2	868
8 hrs	HMGB2	P26583	0.139952	0.878931	0.0424417	25.504	25.5194	25.2431	25.3302	25.5203	25.5433	47583992	48095980	39712024	42185004	48124032	48899032		15	13	13	42.1	32.1	32.1	24.033	0	279.49	4083300000	1184	0.199981	P26583	High mobility group protein B2	348
8 hrs	CIRBP	Q14011	0.108876	0.880191	-0.055474	26.2928	25.9191	25.7163	26.04	25.7864	25.9354	82209016	63450008	55129020	68994960	57874964	64169008		8	8	8	48.3	48.3	48.3	18.648	0	323.31	2359000000	514	-0.195216	Q14011	Cold-inducible RNA-binding protein	668
8 hrs	SRP14	P37108	0.190795	0.885029	0.0298367	23.5667	23.5442	23.4598	23.5071	23.4992	23.6538	12424995	12232000	11536998	11921993	11856996	13198002		6	6	6	40.4	40.4	40.4	14.57	0	167.96	382240000	163	0.186613	P37108	Signal recognition particle 14 kDa protein	418
8 hrs	IGKV A18;IGKV2D-26;IGKV2D-29;IGKV2D-30;IGKV2D-28;IGKV2-40	A2NJV5;A0A0A0MRZ7;A0A075B6S2;A0A075B6S6;A0A075B6P5;A0A087WW87;P06310;P01615;P01614;A0A0C4DH68	0.0898	0.889602	-0.0607592	33.2639	32.7385	32.6436	32.6861	32.6684	33.1092	10314004480	7166003200	6709697024	6910093312	6826193408	9265602560		4	4	4	19.2	19.2	19.2	13.085	0	131.43	207660000000	2451	-0.178299	A2NJV5;A0A0A0MRZ7;A0A075B6S2;A0A075B6S6;A0A075B6P5;A0A087WW87;P06310;P01615;P01614	Ig kappa chain V-II region RPMI 6410;Ig kappa chain V-II region FR;Ig kappa chain V-II region Cum	0
8 hrs	HMGB3	O15347	0.114831	0.891276	0.0394847	24.645	24.5577	24.2953	24.5353	24.4238	24.6574	26235998	24694000	20587988	24314002	22506012	26460994		13	13	13	50	50	50	22.98	0	53.04	1289200000	340	0.175588	O15347	High mobility group protein B3	96
8 hrs	MCM3	P25205	0.0702096	0.896296	-0.112856	19.9337	18.8895	20.771	19.9233	19.8611	19.4713	1.0015e+06	485638	1.7894e+06	994260	952360	726860		4	4	4	6.2	6.2	6.2	90.98	0.0013038	5.0355	29669000	23	-0.170395	P25205	DNA replication licensing factor MCM3	336
8 hrs	MRRF	Q96E11	0.113301	0.897468	-0.0360095	22.089	21.9923	21.8504	21.8189	21.8831	22.1217	4461301	4172099	3781199	3.6995e+06	3.8679e+06	4563598		9	9	9	45	45	45	29.277	0	40.305	347180000	217	-0.167268	Q96E11	Ribosome-recycling factor, mitochondrial	853
8 hrs	ARPP19	P56211	0.0788634	0.904586	-0.0545546	22.3767	22.9295	22.4171	22.7979	22.5404	22.2212	5445801	7988298	5.6003e+06	7.2921e+06	6.1003e+06	4889399		2	1	1	33	23.2	23.2	12.323	0.0013228	5.338	129870000	99	-0.158653	P56211	cAMP-regulated phosphoprotein 19	504
8 hrs	NME1;NME2;NME2P1	P15531;P22392;O60361	0.0649397	0.905985	-0.0944494	21.6767	22.2185	23.2633	22.6384	22.2877	21.949	3352202	4880203	10067996	6.5289e+06	5119999	4.0486e+06		4	4	4	34.2	34.2	34.2	17.149	0	64.197	268520000	153	-0.155762	P15531;P22392;O60361	Nucleoside diphosphate kinase A;Nucleoside diphosphate kinase B;Putative nucleoside diphosphate kinase	285
8 hrs	SSB	P05455	0.0650015	0.908534	-0.0775483	20.1183	20.2508	21.3204	20.4431	20.2207	20.793	1.1382e+06	1.2477e+06	2.6186e+06	1.4256e+06	1.2219e+06	1.8169e+06		6	6	6	14.5	14.5	14.5	46.836	0	36.424	79657000	75	-0.150466	P05455	Lupus La protein	212
8 hrs	DCD	P81605	0.0609094	0.910463	0.106878	23.3794	24.0165	24.6894	25.0323	23.9677	23.406	10911996	16970000	27056004	34312988	16405998	11114995		4	4	4	35.5	35.5	35.5	11.284	0	280.04	1183800000	349	0.150818	P81605	Dermcidin;Survival-promoting peptide;DCD-1	599
8 hrs	ATP5A1	P25705	0.0898483	0.918298	0.0290565	23.0763	22.8483	23.0393	22.8999	23.1959	22.9552	8843998	7.5514e+06	8620004	7.8265e+06	9608698	8131895		15	15	15	36.2	36.2	36.2	59.75	0	128.58	707040000	434	0.135093	P25705	ATP synthase subunit alpha, mitochondrial	340
8 hrs	DKC1	O60832	0.0708602	0.918365	-0.0424112	22.1805	21.6343	21.8073	21.8049	22.0757	21.6143	4753200	3.2552e+06	3669999	3.6638e+06	4420298	3.2103e+06		3	3	3	5.6	5.6	5.6	57.673	0	106.25	102870000	147	-0.13703	O60832	H/ACA ribonucleoprotein complex subunit 4	123
8 hrs	TFAM	Q00059	0.0701476	0.920077	0.0434901	21.1525	20.8713	20.4165	20.8036	20.8513	20.9158	2330901	1.9182e+06	1.3995e+06	1.8302e+06	1.8918e+06	1.9783e+06		4	4	4	17.9	17.9	17.9	29.096	0	8.7315	130970000	83	0.137247	Q00059	Transcription factor A, mitochondrial	611
8 hrs	RPA1	P27694	0.164934	0.925739	0.0175673	22.0974	22.0918	22.0386	22.038	22.083	22.1595	4.4872e+06	4469897	4308099	4.3063e+06	4442602	4684699		16	16	16	35.6	35.6	35.6	68.137	0	61.983	495630000	340	0.125382	P27694	Replication protein A 70 kDa DNA-binding subunit;Replication protein A 70 kDa DNA-binding subunit, N-terminally processed	355
8 hrs	DDX42	Q86XP3	0.0744877	0.927068	-0.0290515	23.086	22.7653	22.6679	22.8218	22.7139	22.8965	8903795	7129302	6663896	7413797	6879403	7807695		16	16	16	25.6	25.6	25.6	102.97	0	69.435	686030000	340	-0.1226	Q86XP3	ATP-dependent RNA helicase DDX42	782
8 hrs	NPM1	P06748	0.0626569	0.930025	-0.0344003	23.9806	24.0678	24.5015	24.3359	23.9842	24.1265	16552995	17584006	23751988	21175990	16595000	18314996		6	6	6	24.1	24.1	24.1	32.575	0	111.1	603290000	279	-0.118316	P06748	Nucleophosmin	218
8 hrs	NACA	E9PAV3;Q13765;Q9BZK3	0.10079	0.934831	0.0184809	24.7687	24.8014	24.6218	24.6862	24.8105	24.7506	28582998	29238980	25817010	26996014	29423992	28226994		6	6	6	3.9	3.9	3.9	205.42	0	323.31	1399800000	398	0.111434	E9PAV3;Q13765	Nascent polypeptide-associated complex subunit alpha, muscle-specific form;Nascent polypeptide-associated complex subunit alpha	66
8 hrs	TCEA1	P23193;Q15560	0.0529245	0.936854	0.0315781	21.7933	21.4884	21.1159	21.4309	21.4404	21.6211	3.6345e+06	2.9421e+06	2.2726e+06	2827099	2.8458e+06	3225501		10	10	10	34.2	34.2	34.2	33.969	0	61.67	207410000	262	0.103393	P23193	Transcription elongation factor A protein 1	325
8 hrs	DSC1	Q08554	0.0401805	0.937187	-0.0908432	18.9637	21.0147	20.4651	20.7145	20.2955	19.1611	511270	2.1186e+06	1.4475e+06	1720599	1.2869e+06	586210		8	8	8	12.4	12.4	12.4	99.986	0	82.212	106370000	84	-0.104565	Q08554	Desmocollin-1	637
8 hrs	FEN1	P39748	0.0627837	0.937231	-0.0229549	22.7241	23.118	22.9285	23.0102	22.8215	22.87	6928399	9103805	7982998	8448297	7412601	7665697		10	10	10	36.8	36.8	36.8	42.592	0	261.34	430200000	262	-0.101104	P39748	Flap endonuclease 1	425
8 hrs	JUP	P14923;P35222	0.0411713	0.93729	0.0926189	19.6162	20.0904	20.1294	20.6712	20.8945	18.5481	803629	1.1164e+06	1.147e+06	1.6698e+06	1.9493e+06	383300		27	27	27	51.5	51.5	51.5	81.744	0	307.91	410100000	267	0.106989	P14923	Junction plakoglobin	281
8 hrs	EWSR1	Q01844	0.0500885	0.943726	0.0215073	22.3455	22.3048	22.1759	22.2213	22.1042	22.5651	5.3291e+06	5.1809e+06	4.7382e+06	4889800	4508600	6.2053e+06		4	4	4	8.1	8.1	8.1	68.477	0	132.48	167830000	182	0.0869237	Q01844	RNA-binding protein EWS	621
8 hrs	CDSN	Q15517	0.0386852	0.944537	0.0259997	19.8475	20.2895	20.0155	20.336	20.184	19.7105	943398	1.28162e+06	1.0599e+06	1.3236e+06	1.1912e+06	857940		2	2	2	5.1	5.1	5.1	51.522	0.0011547	3.4134	37857000	16	0.0792215	Q15517	Corneodesmosin	709
8 hrs	EEF2	P13639	0.0316747	0.945097	-0.0629355	20.8805	21.4791	22.8485	22.3284	21.2668	21.4241	1.9305e+06	2.9231e+06	7.5526e+06	5.2666e+06	2.5231e+06	2.8139e+06		23	23	22	37.4	37.4	36.2	95.337	0	76.312	473310000	207	-0.0817512	P13639	Elongation factor 2	271
8 hrs	THOC3	Q96J01	0.0456152	0.945217	-0.0255744	21.5978	21.3205	20.9446	21.262	21.2099	21.3142	3173801	2.6188e+06	2.0181e+06	2.5148e+06	2.4255e+06	2.6075e+06		6	6	6	18.2	18.2	18.2	38.771	0	8.9114	123280000	50	-0.0876841	Q96J01	THO complex subunit 3	860
8 hrs	PUF60	Q9UHX1	0.0481105	0.946813	0.0197372	24.2223	23.9335	23.7503	23.9536	23.9638	24.0478	19572004	16020993	14110997	16245996	16362005	17342994		18	18	18	43.3	43.3	43.3	59.875	0	323.31	1885600000	1040	0.0820376	Q9UHX1	Poly(U)-binding-splicing factor PUF60	980
8 hrs	MCTS1	Q9ULC4	0.0230993	0.965649	-0.0207831	19.7332	18.74	19.0784	19.2038	19.2648	19.0207	871553	437817	553578	603850	629910	531850		1	1	1	9.4	9.4	9.4	20.555	0.0040816	2.418	15622000	41	-0.0518768	Q9ULC4	Malignant T-cell-amplified sequence 1	989
8 hrs	PIP	P12273	0.0203322	0.96694	-0.0371672	21.6683	22.0706	22.8055	23.0962	21.9853	21.3514	3.3327e+06	4404699	7.3308e+06	8966996	4.1519e+06	2.6755e+06		9	9	9	63	63	63	16.572	0	168.88	569080000	331	-0.0524226	P12273	Prolactin-inducible protein	267
8 hrs	CALU	O43852	0.0194371	0.978417	-0.00923538	21.4133	21.4595	21.3213	21.0942	21.6068	21.4654	2.7928e+06	2.8838e+06	2620300	2.2387e+06	3.1936e+06	2.8956e+06		5	5	5	20.6	20.6	20.6	37.106	0	88.692	152970000	73	-0.0357766	O43852	Calumenin	113
8 hrs	HSPD1	P10809	0.00804816	0.992551	0.0150108	21.0536	21.7383	22.9891	22.3811	21.5817	21.8633	2176599	3.4986e+06	8.3255e+06	5462400	3.1387e+06	3.8151e+06		18	18	18	43.5	43.5	43.5	61.054	0	180.78	414780000	343	0.0210507	P10809	60 kDa heat shock protein, mitochondrial	258
8 hrs	MRTO4	Q9UKD2	0.00858144	0.993001	0.00533867	19.9261	19.9055	19.9051	19.6528	19.7799	20.3199	996189	982091	981830	824310	900230	1308900		5	5	5	29.7	29.7	29.7	27.56	0	12.798	35916000	47	0.0175259	Q9UKD2	mRNA turnover protein 4 homolog	987
8 hrs	DDX21	Q9NR30;Q9BQ39	0.00525903	0.993699	0.00547155	22.8837	21.9628	21.8078	22.1308	22.2068	22.333	7738800	4087501	3.6712e+06	4592499	4.8409e+06	5.2833e+06		14	14	14	23.4	23.4	23.4	87.343	0	89.645	394760000	340	0.0124094	Q9NR30	Nucleolar RNA helicase 2	939
8 hrs	LUC7L3	O95232	0.00778147	0.995485	0.00289218	24.2772	24.1307	23.8802	24.0223	24.1315	24.143	20331994	18368004	15439995	17038996	18378012	18525010		14	14	14	38	38	38	51.466	0	323.31	1502100000	818	0.0130199	O95232	Luc7-like protein 3	150
8 hrs	PHF6	Q8IWS0	0.000705866	0.998437	-0.000225703	24.7125	24.505	24.3562	24.5347	24.497	24.5413	27490994	23808988	21475008	24304008	23676994	24414986		19	19	19	69.6	69.6	69.6	41.29	0	323.31	2962800000	1149	-0.00110511	Q8IWS0	PHD finger protein 6	789
8 hrs	PDAP1	Q13442	0.00142788	0.999103	-0.000741323	27.1407	26.8358	26.8419	27.1761	26.7041	26.9361	147970048	119779984	120290032	151639984	109330064	128399960		17	17	17	48.1	48.1	48.1	20.63	0	323.31	12566000000	1566	-0.00275192	Q13442	28 kDa heat- and acid-stable phosphoprotein	659
8 hrs	RPS27	P42677	0.00192688	1	-0.000662486	25.0701	25.1591	24.8676	24.9275	25.1694	24.998	35225992	37466992	30613008	31910004	37734984	33508018		6	6	3	73.8	73.8	15.5	9.461	0	66.688	1661900000	487	-0.00312148	P42677	40S ribosomal protein S27	437
10 hrs	AIFM1	O95831	2.29537	0.00717391	1.35253	19.4701	19.0438	19.8116	20.9637	20.6264	20.793	726250	540439	920190	2.045e+06	1.6187e+06	1.8168e+06		9	9	9	17.9	17.9	17.9	66.9	0	22.337	72200000	51	3.949	O95831	Apoptosis-inducing factor 1, mitochondrial	157
10 hrs	ASNSD1	L0R819	3.27816	0	6.51762	19.4768	18.7334	17.4159	25.24	24.6243	25.3147	729606	435840	174870	39628004	25861008	41733016		9	9	9	72.9	72.9	72.9	11.25	0	152.6	1315000000	394	8.79523	L0R819		67
10 hrs	BAG2	O95816	1.91589	0.00777778	3.57694	18.7506	18.4952	21.0601	23.1531	22.818	23.0657	441070	369502	2186399	9327697	7394601	8779400		7	7	7	37.4	37.4	37.4	23.772	0	18.23	215670000	51	3.88003	O95816	BAG family molecular chaperone regulator 2	156
10 hrs	CAD	P27708	2.18121	0.0075	2.02852	19.2112	20.223	19.2326	21.802	21.7745	21.1758	606954	1.22384e+06	616016	3.6564e+06	3.5875e+06	2368999		25	25	25	18.8	18.8	18.8	242.98	0	129.71	255760000	228	4.1288	P27708	CAD protein;Glutamine-dependent carbamoyl-phosphate synthase;Aspartate carbamoyltransferase;Dihydroorotase	357
10 hrs	CTSB	P07858	3.50652	0	1.54214	18.6919	18.9573	18.626	20.3308	20.4311	20.1397	423481	508996	404565	1.3188e+06	1413800	1.1552e+06		2	2	2	8.3	8.3	8.3	37.821	0.0013405	5.539	21494000	25	6.63276	P07858	Cathepsin B;Cathepsin B light chain;Cathepsin B heavy chain	229
10 hrs	DDB1	Q16531	3.79093	0	1.12883	21.1615	20.919	20.9685	22.1901	22.1704	22.0751	2.3456e+06	1982700	2.0519e+06	4.7851e+06	4720198	4418300		24	24	24	29	29	29	126.97	0	108.35	470280000	292	6.20024	Q16531	DNA damage-binding protein 1	721
10 hrs	DHX9	Q08211	0.974284	0.0321441	2.05474	19.1538	17.7662	21.1114	21.2156	21.2078	21.7721	583254	222925	2265501	2.4352e+06	2.4221e+06	3581501		8	8	8	8.6	8.6	8.6	140.96	0	24.204	56266000	57	1.88827	Q08211	ATP-dependent RNA helicase A	636
10 hrs	DNAJA1	P31689	3.82718	0	1.17637	22.1283	22.0422	22.0994	23.3991	23.2767	23.1232	4.5844e+06	4.3188e+06	4493503	11062000	10162006	9136601		12	12	12	42.6	42.6	42.6	44.868	0	78.787	490660000	332	6.40297	P31689	DnaJ homolog subfamily A member 1	385
10 hrs	DNAJA2	O60884	2.2142	0.00747573	1.40747	20.079	20.9942	20.4956	21.9788	21.9217	21.8906	1.1076e+06	2.0887e+06	1.4784e+06	4133202	3.9728e+06	3.8881e+06		10	10	10	30.1	30.1	30.1	45.745	0	37.153	140500000	91	3.84768	O60884	DnaJ homolog subfamily A member 2	127
10 hrs	DNAJA3	Q96EY1	1.85752	0.009704	1.9571	18.4197	19.3795	19.9361	21.2018	21.4637	20.9411	350661	682030	1.00312e+06	2.412e+06	2892100	2013200		3	3	3	9.4	9.4	9.4	52.488	0.0011442	3.3362	32435000	8	3.44649	Q96EY1	DnaJ homolog subfamily A member 3, mitochondrial	854
10 hrs	FARSA	Q9Y285	2.27751	0.00733333	1.26461	18.2669	18.8729	18.9304	19.9183	19.8256	20.12	315409	480059	499590	990860	929210	1.1395e+06		3	3	3	7.7	7.7	7.7	57.563	0.001287	4.7876	15415000	18	3.83994	Q9Y285	Phenylalanine--tRNA ligase alpha subunit	1009
10 hrs	GPN1	Q9HCN4	2.81528	0.0025	2.4686	19.4919	18.4932	18.911	21.1802	21.6526	21.4691	737312	368979	492930	2376201	3.2967e+06	2.903e+06		3	3	3	10.7	10.7	10.7	41.74	0	47.685	29601000	46	5.86968	Q9HCN4	GPN-loop GTPase 1	932
10 hrs	GTF2B	Q00403	1.3344	0.0226074	1.45053	18.1156	18.7675	19.8097	20.193	20.5924	20.2589	284005	446267	918970	1.1987e+06	1.581e+06	1.2547e+06		3	3	3	14.6	14.6	14.6	34.833	0	24.293	35454000	33	2.38339	Q00403	Transcription initiation factor IIB	613
10 hrs	H1FX	Q92522	1.77527	0.0121677	2.33473	19.6611	18.815	18.6181	20.3861	21.9943	21.718	829049	461200	402340	1.3703e+06	4.1778e+06	3449602		3	3	3	17.4	17.4	17.4	22.487	0	11.018	40179000	40	3.38052	Q92522	Histone H1x	834
10 hrs	HDX	Q7Z353	0.870664	0.0460612	1.60802	20.0066	18.3005	21.2648	21.4158	21.4602	21.5199	1.05336e+06	322847	2.5196e+06	2.7976e+06	2.8851e+06	3.0071e+06		3	3	3	5.7	5.7	5.7	77.205	0	6.9103	59647000	24	1.67591	Q7Z353	Highly divergent homeobox	772
10 hrs	HIST1H1C;HIST1H1D	P16403;P16402;Q02539;P22492;P16401	2.75946	0.00423077	2.12413	21.8246	22.0207	22.7123	24.1279	24.4452	24.3569	3.7141e+06	4.255e+06	6.8721e+06	18332002	22843012	21486000		11	11	3	35.2	35.2	9.9	21.364	0	36.735	652320000	272	5.5119	P16403;P16402	Histone H1.2;Histone H1.3	290
10 hrs	HIST1H2AJ;HIST1H2AH;H2AFJ;HIST1H2AC;HIST3H2A;HIST1H2AD;HIST1H2AG;HIST1H2AB;HIST2H2AB;H2AFX	Q99878;Q96KK5;Q9BTM1;Q93077;Q7L7L0;P20671;P0C0S8;P04908;Q8IUE6;P16104;Q71UI9;P0C0S5;Q96QV6	0.999313	0.0320689	1.5815	19.152	21.2182	21.4705	22.0831	22.4113	22.0908	582529	2.4396e+06	2.9058e+06	4.4431e+06	5.5778e+06	4.4667e+06		3	3	1	44.5	44.5	22.7	13.936	0	37.815	116850000	95	1.87752	Q99878;Q96KK5;Q9BTM1;Q93077;Q7L7L0;P20671;P0C0S8;P04908;Q8IUE6;P16104	Histone H2A type 1-J;Histone H2A type 1-H;Histone H2A.J;Histone H2A type 1-C;Histone H2A type 3;Histone H2A type 1-D;Histone H2A type 1;Histone H2A type 1-B/E;Histone H2A type 2-B;Histone H2AX	200
10 hrs	HIST1H2BL;HIST1H2BM;HIST1H2BN;HIST1H2BH;HIST2H2BF;HIST1H2BC;HIST1H2BD;H2BFS;HIST1H2BK;HIST3H2BB;HIST2H2BE;HIST1H2BB;HIST1H2BO;HIST1H2BJ;HIST1H2BA	Q99880;Q99879;Q99877;Q93079;Q5QNW6;P62807;P58876;P57053;O60814;Q8N257;Q16778;P33778;P23527;P06899;Q96A08	1.76825	0.0102797	3.48492	19.346	20.8081	17.7528	22.7642	22.6609	22.9365	666370	1.836e+06	220858	7.1238e+06	6631404	8027597		3	3	3	23	23	23	13.952	0.0012422	4.2957	113710000	40	3.53464	Q99880;Q99879;Q99877;Q93079;Q5QNW6;P62807;P58876;P57053;O60814;Q8N257;Q16778;P33778;P23527;P06899;Q96A08	Histone H2B type 1-L;Histone H2B type 1-M;Histone H2B type 1-N;Histone H2B type 1-H;Histone H2B type 2-F;Histone H2B type 1-C/E/F/G/I;Histone H2B type 1-D;Histone H2B type F-S;Histone H2B type 1-K;Histone H2B type 3-B;Histone H2B type 2-E;Histone H2B type 1-B;Histone H2B type 1-O;Histone H2B type 1-J;Histone H2B type 1-A	121
10 hrs	HNRNPF	P52597	1.62444	0.0173658	1.65059	20.0349	19.5587	20.9936	22.0397	21.4573	22.0419	1.07426e+06	772222	2.0878e+06	4.3112e+06	2.8793e+06	4317998		6	4	4	23.4	16.9	16.9	45.671	0	119.57	97629000	61	2.92335	P52597	Heterogeneous nuclear ribonucleoprotein F;Heterogeneous nuclear ribonucleoprotein F, N-terminally processed	484
10 hrs	HNRNPM	P52272	3.53622	0	3.36948	20.3619	20.9668	21.0476	24.2265	23.8142	24.444	1.3475e+06	2.0495e+06	2.1675e+06	19628988	14749993	22823994		17	17	17	29.6	29.6	29.6	77.515	0	104.61	471210000	206	8.76362	P52272	Heterogeneous nuclear ribonucleoprotein M	480
10 hrs	HNRNPU	Q00839	1.08919	0.0252826	2.29725	18.0212	20.7159	21.1739	22.0143	22.4048	22.3837	266029	1722299	2.3658e+06	4.2362e+06	5.5527e+06	5.4722e+06		7	7	7	11.4	11.4	11.4	90.583	0	46.876	166810000	89	2.10444	Q00839	Heterogeneous nuclear ribonucleoprotein U	617
10 hrs	HSP90AA1	P07900;Q14568;Q58FG0;Q58FG1	1.21825	0.0241519	1.47095	20.9023	21.1044	22.6228	23.128	22.6901	23.2243	1.9598e+06	2254601	6.4587e+06	9166995	6.767e+06	9799505		31	18	18	44.4	26.6	26.6	84.659	0	323.31	566580000	345	2.20432	P07900	Heat shock protein HSP 90-alpha	230
10 hrs	HSP90AB1	P08238;Q58FF7	1.11904	0.0315665	1.3391	22.6555	23.0666	24.4015	24.7724	24.3463	25.0222	6.6066e+06	8784997	22161002	28657992	21329008	34073980		34	34	18	54.6	54.6	33.3	83.263	0	323.31	1784800000	742	2.02052	P08238	Heat shock protein HSP 90-beta	231
10 hrs	HSPA1B;HSPA1A	P0DMV9;P0DMV8	1.58	0.0214805	1.40468	24.4872	24.6961	25.7712	26.4543	26.207	26.5072	23516986	27181994	57265012	91948024	77462000	95384008		43	43	25	78.6	78.6	49.9	70.051	0	323.31	10959000000	2794	2.76305	P0DMV9;P0DMV8	Heat shock 70 kDa protein 1B;Heat shock 70 kDa protein 1A	248
10 hrs	HSPA5	P11021	1.90797	0.0155104	1.28704	20.6985	20.8898	21.6634	22.405	22.2964	22.4115	1.7017e+06	1.9429e+06	3.3215e+06	5553700	5.1508e+06	5.5786e+06		17	16	16	35.8	35.8	35.8	72.332	0	247.19	467570000	355	3.23937	P11021	78 kDa glucose-regulated protein	260
10 hrs	HSPA8	P11142;P54652	2.10906	0.00785714	1.81754	22.8661	22.8276	23.9308	24.9415	25.1553	24.9805	7645303	7443998	15992001	32220018	37368992	33103014		32	28	26	60.5	56	54.6	70.897	0	323.31	2177400000	840	3.88843	P11142	Heat shock cognate 71 kDa protein	261
10 hrs	HSPA9	P38646	1.41362	0.02203	1.39542	20.3144	20.4116	21.6932	22.1145	22.0553	22.4357	1.3039e+06	1394800	3.3909e+06	4540801	4358300	5673000		10	10	10	25.5	25.5	25.5	73.68	0	53.221	145710000	94	2.49299	P38646	Stress-70 protein, mitochondrial	422
10 hrs	HUWE1	Q7Z6Z7	2.85527	0.00328358	1.23259	18.9341	18.8051	19.1037	19.9339	20.376	20.2308	500895	458039	563359	1.0016e+06	1.3608e+06	1.2305e+06		6	6	6	2	2	2	481.89	0	17.625	36322000	41	4.81059	Q7Z6Z7	E3 ubiquitin-protein ligase HUWE1	775
10 hrs	IGF2BP1	Q9NZI8	2.73732	0.00464789	1.21093	20.5908	20.6561	20.9848	21.7704	21.9399	22.1542	1.5792e+06	1.6524e+06	2.0752e+06	3.5773e+06	4.0232e+06	4667303		7	7	6	16.8	16.8	15.1	63.48	0	91.36	118890000	102	4.57129	Q9NZI8	Insulin-like growth factor 2 mRNA-binding protein 1	961
10 hrs	KPNA2	P52292	2.82723	0.00244444	2.32116	18.5527	19.3705	18.4872	21.3035	21.0841	20.9862	384515	677807	367450	2588201	2223099	2077199		3	3	3	9.8	9.8	9.8	57.861	0	6.009	41687000	33	5.81393	P52292	Importin subunit alpha-1	481
10 hrs	MAGED2	Q9UNF1	1.58302	0.0239278	0.712503	18.7865	19.4258	18.9777	19.6337	19.92	19.7738	452170	704278	516244	813460	992000	896410		6	6	6	18.8	18.8	18.8	64.953	0	7.7408	17882000	11	2.32322	Q9UNF1	Melanoma-associated antigen D2	995
10 hrs	MAGEF1	Q9HAY2	5.58205	0	13.1381	19.5201	18.8808	18.3562	32.1161	32.0069	32.0483	751837	482700	335547	4654903296	4315697152	4441303552		2	2	2	10.7	10.7	10.7	35.221	0.0022272	3.0514	105930000000	48	29.9934	Q9HAY2	Melanoma-associated antigen F1	929
10 hrs	MRPS27	Q92552	1.5899	0.0175192	1.77853	17.8124	18.9116	19.5724	20.5581	20.5361	20.5378	230179	493136	779608	1.5438e+06	1.5205e+06	1.5223e+06		2	2	2	5.6	5.6	5.6	47.611	0.0011587	3.4285	23191000	11	2.89973	Q92552	28S ribosomal protein S27, mitochondrial	836
10 hrs	NAP1L1	P55209	2.00368	0.00706422	2.01906	21.6989	22.1832	23.1361	24.3963	24.1436	24.5355	3.4043e+06	4.7623e+06	9218404	22080986	18532996	24317988		6	6	5	17.4	17.4	14.8	45.374	0	172.95	404390000	128	3.75663	P55209	Nucleosome assembly protein 1-like 1	499
10 hrs	NAP1L4	Q99733	1.85651	0.0101083	2.19135	18.7348	18.6131	20.1992	21.3702	21.1628	21.5881	436243	400948	1.2038e+06	2710699	2.3476e+06	3.1525e+06		6	5	5	21.6	18.9	18.9	42.823	0	49.566	48665000	55	3.51059	Q99733	Nucleosome assembly protein 1-like 4	880
10 hrs	NCL	P19338	1.77308	0.0136845	2.16648	21.5566	21.8881	23.2344	24.4973	24.0147	24.6664	3.0845e+06	3.8812e+06	9868203	23683004	16948992	26628004		24	24	24	33.7	33.7	33.7	76.613	0	323.31	1231400000	539	3.33863	P19338	Nucleolin	306
10 hrs	PABPC1;PABPC3	P11940;Q9H361;Q4VXU2	2.197	0.0122643	0.961119	20.7857	21.0759	21.3076	21.8109	22.1463	22.0954	1807701	2.2104e+06	2.5956e+06	3679098	4641802	4481098		11	11	7	23.7	23.7	14.5	70.67	0	108.29	257050000	205	3.38989	P11940;Q9H361	Polyadenylate-binding protein 1;Polyadenylate-binding protein 3	264
10 hrs	PBDC1	Q9BVG4	1.15956	0.0323265	0.791938	19.1851	20.2054	19.5443	20.6614	20.3858	20.2633	596056	1.209e+06	764567	1.6585e+06	1.3701e+06	1.2585e+06		2	2	2	10.7	10.7	10.7	26.056	0.0032503	2.8734	40892000	27	1.88037	Q9BVG4	Protein PBDC1	905
10 hrs	PDRG1	Q9NUG6	5.17777	0	5.84667	19.3942	18.7514	18.9619	24.8639	24.8672	24.9164	689031	441294	510633	30533986	30603984	31664998		7	7	7	55.6	55.6	55.6	15.511	0	161.28	739480000	242	20.1628	Q9NUG6	p53 and DNA damage-regulated protein 1	943
10 hrs	PFDN2	Q9UHV9	4.17316	0	5.86226	18.324	18.7216	19.3416	24.3202	24.8375	24.8163	328161	432268	664370	20945998	29981004	29542996		7	7	7	51.9	51.9	51.9	16.648	0	323.31	808170000	256	13.2951	Q9UHV9	Prefoldin subunit 2	978
10 hrs	PFDN6	O15212	4.13261	0	5.26447	18.2354	19.2002	18.4356	23.9855	23.6709	24.0083	308615	602345	354552	16609992	13355008	16874002		6	6	6	38	38	38	14.582	0	29.79	350190000	66	12.732	O15212	Prefoldin subunit 6	95
10 hrs	PIH1D1	Q9NWS0	4.75905	0	5.36004	19.0908	19.6143	18.8837	24.4761	24.6291	24.5638	558335	802600	483698	23335988	25947998	24798988		10	10	10	47.6	47.6	47.6	32.363	0	323.31	1097200000	278	16.6527	Q9NWS0	PIH1 domain-containing protein 1	951
10 hrs	POLR1C	O15160	3.89798	0	2.78747	19.7708	19.2002	19.7226	22.3056	22.4585	22.292	894550	602331	865164	5.1838e+06	5763300	5.1352e+06		8	8	8	33.8	33.8	33.8	39.249	0	116.49	183020000	134	9.60082	O15160	DNA-directed RNA polymerases I and III subunit RPAC1	94
10 hrs	POLR2B	P30876	2.19485	0.00733333	1.78919	19.9235	18.8895	19.1683	21.386	21.0832	20.8796	994437	485634	589149	2.7405e+06	2.2217e+06	1.9293e+06		7	7	7	9.7	9.7	9.7	133.9	0	17.009	64962000	50	4.04687	P30876	DNA-directed RNA polymerase II subunit RPB2	382
10 hrs	POLR2E	P19388	3.80829	0	4.32974	19.3514	19.4601	20.3354	24.028	24.0554	24.0527	668906	721230	1.323e+06	17106010	17434006	17401998		10	10	10	57.6	57.6	57.6	24.551	0	152.11	778800000	358	10.5199	P19388	DNA-directed RNA polymerases I, II, and III subunit RPABC1	308
10 hrs	POLR2H	P52434	3.7148	0	8.26469	19.4014	19.0187	17.3623	26.8017	26.8038	26.9709	692452	531118	168490	116980048	117149984	131539992		10	10	10	74.7	74.7	74.7	17.143	0	323.31	3510600000	867	11.3489	P52434	DNA-directed RNA polymerases I, II, and III subunit RPABC3	482
10 hrs	POLR2L	P62875	3.93252	0	2.73908	18.8907	19.0806	18.8253	21.6832	21.9536	21.377	486027	554397	464489	3367300	4061499	2.7235e+06		2	2	2	29.9	29.9	29.9	7.645	0.0011751	3.5913	46380000	19	9.66865	P62875	DNA-directed RNA polymerases I, II, and III subunit RPABC5	565
10 hrs	POLR3A	O14802;O95602	5.79715	0	10.1958	18.6432	18.9804	18.2438	28.8275	28.9718	28.6554	409408	517231	310399	476359840	526470336	422799776		118	118	118	77.3	77.3	77.3	155.64	0	323.31	86732000000	9730	30.7358	O14802	DNA-directed RNA polymerase III subunit RPC1	87
10 hrs	POLR3B	Q9NW08	2.23554	0.00696203	2.52645	18.8384	19.8661	18.3466	21.3138	21.8125	21.5042	468715	955641	333342	2606800	3.683e+06	2.9744e+06		14	14	14	14.8	14.8	14.8	127.78	0	26.218	141380000	106	4.42756	Q9NW08	DNA-directed RNA polymerase III subunit RPC2	949
10 hrs	POLR3D	P05423	2.85834	0.00647059	0.917439	19.8584	19.6309	19.568	20.6092	20.4696	20.7307	950521	811883	777214	1.5995e+06	1.452e+06	1740101		5	5	5	17.8	17.8	17.8	44.395	0	44.92	47985000	40	4.24614	P05423	DNA-directed RNA polymerase III subunit RPC4	211
10 hrs	POLR3E	Q9NVU0	1.96437	0.0105478	1.79609	19.3624	18.1571	19.2505	20.5571	20.9251	20.6762	674026	292302	623720	1.5428e+06	1.991e+06	1.6755e+06		11	11	11	20.9	20.9	20.9	79.897	0	38.56	88356000	88	3.59592	Q9NVU0	DNA-directed RNA polymerase III subunit RPC5	948
10 hrs	PPM1G	O15355	2.17784	0.00712963	1.37712	18.9933	18.5531	18.1421	19.7922	20.1365	19.8911	521861	384627	289270	907940	1.1526e+06	972351		3	3	3	7.3	7.3	7.3	59.271	0	6.6974	17700000	16	3.76024	O15355	Protein phosphatase 1G	97
10 hrs	PPP1CC;PPP1CB;PPP1CA	P36873;P62140;P62136	1.03389	0.0356479	0.994717	19.0467	20.1182	20.51	20.9784	20.6606	21.0201	541542	1.1381e+06	1.4932e+06	2066000	1.6575e+06	2126501		6	6	6	24.8	24.8	24.8	36.983	0	13.857	47969000	41	1.80259	P36873;P62140;P62136	Serine/threonine-protein phosphatase PP1-gamma catalytic subunit;Serine/threonine-protein phosphatase PP1-beta catalytic subunit;Serine/threonine-protein phosphatase PP1-alpha catalytic subunit	416
10 hrs	PPP6C	O00743	3.13088	0	1.88392	18.7153	19.1433	19.3669	21.042	21.007	20.8283	430406	579024	676122	2159099	2.1074e+06	1.8618e+06		4	4	4	14.8	14.8	14.8	35.144	0	5.8265	41672000	13	6.2322	O00743	Serine/threonine-protein phosphatase 6 catalytic subunit;Serine/threonine-protein phosphatase 6 catalytic subunit, N-terminally processed	80
10 hrs	PRPF19	Q9UMS4	2.62326	0.00338462	1.63551	19.4541	18.8218	18.696	20.5613	20.7131	20.604	718230	463378	424689	1.5473e+06	1.719e+06	1593799		3	3	3	10.3	10.3	10.3	55.18	0	5.8514	28628000	7	4.82652	Q9UMS4	Pre-mRNA-processing factor 19	994
10 hrs	RCN1	Q15293	2.52453	0.00333333	1.90284	18.6999	19.6369	18.8788	21.1057	20.871	20.9475	425825	815284	482042	2.2565e+06	1.9178e+06	2.0222e+06		4	4	4	13.6	13.6	13.6	38.89	0	28.8	59246000	28	4.81239	Q15293	Reticulocalbin-1	702
10 hrs	RCN2	Q14257	2.19315	0.00762376	1.48774	22.7063	22.9411	22.3118	24.3213	23.7075	24.3938	6843598	8.0533e+06	5.2062e+06	20962012	13698004	22041990		11	11	11	42.9	42.9	42.9	36.876	0	323.31	782790000	283	3.86638	Q14257	Reticulocalbin-2	676
10 hrs	RPAP3	Q9H6T3	2.23964	0.00354839	6.40636	20.1294	19.0021	16.1317	24.8317	24.8615	24.7891	1.14694e+06	525067	71799	29859012	30483002	28991016		39	39	39	59.7	59.7	59.7	75.718	0	323.31	2601400000	1128	4.96529	Q9H6T3	RNA polymerase II-associated protein 3	926
10 hrs	RPL10	P27635;Q96L21	3.66353	0	2.92189	18.9609	18.8624	19.0099	21.553	22.302	21.7438	510254	476582	527908	3.0767e+06	5171101	3.5119e+06		5	5	5	30.4	30.4	30.4	24.604	0	12.962	68375000	36	8.88401	P27635	60S ribosomal protein L10	354
10 hrs	RPL10A	P62906	1.92821	0.00740385	3.08291	19.133	17.7543	20.1176	21.9714	21.8926	22.3896	574919	221090	1.1376e+06	4112000	3893302	5.4947e+06		5	5	5	27.2	27.2	27.2	24.831	0	24.191	85377000	52	3.84156	P62906	60S ribosomal protein L10a	568
10 hrs	RPL11	P62913	1.99041	0.0241179	0.469542	23.2917	23.2443	23.4773	23.6644	23.9122	23.8453	10268006	9936593	11677994	13295005	15786996	15071003		5	5	5	31.5	31.5	31.5	20.252	0	82.689	731800000	258	2.31718	P62913	60S ribosomal protein L11	570
10 hrs	RPL12	P30050	2.98836	0.0037931	1.29556	22.1175	22.3694	22.6019	23.5422	23.7119	23.7215	4.5502e+06	5.4183e+06	6.3659e+06	12215000	13739992	13831997		6	6	6	54.5	54.5	54.5	17.818	0	323.31	900970000	417	5.15086	P30050	60S ribosomal protein L12	375
10 hrs	RPL13	P26373	2.78038	0	4.75139	17.955	18.9282	20.1215	23.7594	23.6308	23.8686	254090	498820	1.1407e+06	14200004	12988999	15317010		10	10	10	38.9	38.9	38.9	24.261	0	208.77	544580000	209	6.50651	P26373	60S ribosomal protein L13	347
10 hrs	RPL13A	P40429;Q6NVV1	3.19604	0	3.61926	19.1605	19.7933	20.4268	23.3291	23.5689	23.3403	585980	908618	1409500	10538000	12443999	10620001		5	5	5	27.1	27.1	27.1	23.577	0	26.166	187420000	117	7.6388	P40429	60S ribosomal protein L13a	427
10 hrs	RPL14	P50914	2.1435	0.00445946	4.45398	18.8522	19.4387	21.7174	24.2475	24.6016	24.5212	473224	710628	3.4482e+06	19917008	25458002	24077004		4	4	4	20.9	20.9	20.9	23.432	0	68.356	492370000	180	4.54288	P50914	60S ribosomal protein L14	471
10 hrs	RPL15	P61313	1.86939	0.00719626	3.76202	18.3152	19.286	21.3261	23.2205	23.4791	23.5138	326147	639262	2629100	9774003	11692996	11977001		8	8	8	38.7	38.7	38.7	24.146	0	36.309	260800000	152	3.79205	P61313	60S ribosomal protein L15	523
10 hrs	RPL17	P18621	2.95134	0	2.1801	21.7111	21.6022	22.3326	23.8493	24.0473	24.2897	3433200	3183500	5281903	15113003	17336002	20508012		8	8	8	42.9	42.9	42.9	21.397	0	98.182	396860000	236	6.04367	P18621	60S ribosomal protein L17	303
10 hrs	RPL18	Q07020	2.5268	0.0044898	4.01448	20.5604	20.5359	22.397	25.0513	25.3437	25.1417	1.5463e+06	1.5203e+06	5.5229e+06	34770008	42579976	37018000		6	6	6	36.7	36.7	36.7	21.634	0	179.3	704750000	173	5.55754	Q07020	60S ribosomal protein L18	631
10 hrs	RPL18A	Q02543	3.00638	0	4.05299	18.8538	19.0751	20.3186	23.262	23.6359	23.5086	473748	552310	1.3077e+06	10059002	13034999	11933993		7	7	7	38.6	38.6	38.6	20.762	0	122.79	274800000	114	7.1241	Q02543	60S ribosomal protein L18a	623
10 hrs	RPL19	P84098	2.83138	0	3.07123	19.7755	19.3693	20.674	22.9953	22.8702	23.167	897475	677250	1.673e+06	8361403	7.667e+06	9418106		5	5	5	22.4	22.4	22.4	23.466	0	85.948	205820000	137	6.20522	P84098	60S ribosomal protein L19	605
10 hrs	RPL21	P46778	1.96751	0.00709677	3.19293	19.8689	19.2509	21.6162	23.4076	23.4225	23.4847	957480	623875	3.2146e+06	11127007	11242998	11738006		2	2	2	16.2	16.2	16.2	18.565	0	57.039	133570000	90	3.94838	P46778	60S ribosomal protein L21	446
10 hrs	RPL23	P62829	4.03571	0	1.78931	22.913	23.2303	23.2418	24.879	24.9839	24.8901	7897903	9840401	9919202	30855014	33182016	31094000		7	7	7	59.3	59.3	59.3	14.865	0	116.75	842210000	212	8.41085	P62829	60S ribosomal protein L23	558
10 hrs	RPL23A	P62750	1.49403	0.017636	2.89749	17.961	20.9361	18.8503	22.3591	22.2692	21.8116	255152	2.0063e+06	472627	5.3799e+06	5.0546e+06	3680801		8	8	8	44.2	44.2	44.2	17.695	0	36.604	152940000	121	2.90378	P62750	60S ribosomal protein L23a	554
10 hrs	RPL24	P83731	2.84183	0	4.22435	19.1888	18.8935	20.6141	23.6175	23.9488	23.8032	597597	486978	1.605e+06	12869993	16192003	14637999		5	5	5	26.8	26.8	26.8	17.779	0	14.611	326480000	123	6.60267	P83731	60S ribosomal protein L24	602
10 hrs	RPL26;RPL26L1	P61254;Q9UNX3	1.64563	0.0151732	3.11801	19.4401	18.7791	21.5797	22.6956	23.2898	23.1675	711312	449844	3.1343e+06	6793001	10254996	9421294		5	5	5	28.3	28.3	28.3	17.258	0	7.2721	131810000	42	3.23313	P61254;Q9UNX3	60S ribosomal protein L26;60S ribosomal protein L26-like 1	522
10 hrs	RPL27	P61353	2.02863	0.00632184	3.73042	18.8102	18.6761	21.0541	23.314	22.8805	23.5373	459662	418872	2.1773e+06	10428000	7721702	12174001		4	4	4	36	36	36	15.798	0	9.8965	191530000	57	4.168	P61353	60S ribosomal protein L27	524
10 hrs	RPL27A	P46776	2.06984	0.00654762	3.99009	19.6399	18.5095	21.3341	23.6367	24.0037	23.8134	816956	373186	2.6436e+06	13041998	16819990	14741999		4	4	4	29.1	29.1	29.1	16.561	0	10.424	223170000	101	4.30159	P46776	60S ribosomal protein L27a	444
10 hrs	RPL28	P46779	2.41707	0.00366667	3.13019	19.123	18.3017	20.0411	22.315	22.4995	22.0419	570946	323112	1.0789e+06	5217703	5929399	4317998		7	7	7	36.5	36.5	36.5	15.747	0	59.317	205830000	176	5.05133	P46779	60S ribosomal protein L28	447
10 hrs	RPL29	P47914	2.11642	0.00670732	3.64653	19.2433	20.5512	21.78	24.0992	24.2447	24.1702	620582	1.5365e+06	3.6012e+06	17970994	19878994	18877996		1	1	1	9.4	9.4	9.4	17.752	0	54.286	180410000	85	4.37428	P47914	60S ribosomal protein L29	452
10 hrs	RPL3	P39023;Q92901	2.29822	0.00360656	5.10194	17.3795	17.2358	20.0397	23.2259	23.4039	23.3309	170510	154340	1.0778e+06	9810705	11099004	10551007		12	12	12	31.3	31.3	31.3	46.108	0	101	427750000	231	5.03604	P39023	60S ribosomal protein L3	424
10 hrs	RPL30	P62888	2.59602	0.00323529	1.57491	21.5291	21.6946	22.0617	23.0684	23.2815	23.6601	3.0262e+06	3.394e+06	4.3777e+06	8796200	10195999	13256007		4	4	4	47.8	47.8	47.8	12.784	0	25.112	261700000	92	4.71664	P62888	60S ribosomal protein L30	566
10 hrs	RPL31	P62899	1.44329	0.0200351	3.17749	18.1077	21.31	21.0037	23.1932	23.4634	23.2973	282471	2.5998e+06	2.1025e+06	9590701	11565999	10307994		4	4	4	32.8	32.8	32.8	14.463	0	44.124	196560000	80	2.82889	P62899	60S ribosomal protein L31	567
10 hrs	RPL32	P62910	2.53188	0.00431373	3.87473	17.9015	19.0918	19.9474	22.9514	22.9208	22.6927	244851	558732	1.011e+06	8110700	7940704	6779104		2	2	2	17	17	17	15.86	0	11.999	101320000	77	5.5449	P62910	60S ribosomal protein L32	569
10 hrs	RPL34	P49207	2.10941	0.00679012	3.94421	18.1559	19.159	20.8642	23.167	23.5219	23.3228	292064	585387	1.9087e+06	9418206	12044997	10492000		5	5	5	35.9	35.9	35.9	13.293	0	8.1369	192720000	74	4.39637	P49207	60S ribosomal protein L34	460
10 hrs	RPL35	P42766	4.08815	0	4.07638	19.0481	19.7143	19.7701	23.4634	23.7644	23.5339	542052	860215	894089	11565999	14248993	12145001		2	2	2	18.7	18.7	18.7	14.551	0	14.231	172860000	45	11.6766	P42766	60S ribosomal protein L35	439
10 hrs	RPL35A	P18077	3.56533	0	2.42681	19.5037	20.0436	20.0666	22.3397	22.415	22.1397	743383	1080739	1.0981e+06	5307698	5.5923e+06	4620703		4	4	4	31.8	31.8	31.8	12.538	0	28.801	123140000	41	8.05145	P18077	60S ribosomal protein L35a	299
10 hrs	RPL36	Q9Y3U8	1.44671	0.0212137	2.38342	19.3123	19.1627	21.5303	22.3914	22.3939	22.3702	651008	586858	3028701	5501500	5511197	5.4212e+06		3	3	3	28.6	28.6	28.6	12.254	0	11.437	134640000	37	2.75375	Q9Y3U8	60S ribosomal protein L36	1026
10 hrs	RPL37A;RPL37AP8	P61513;A6NKH3	3.57028	0	2.53699	18.7816	18.8072	18.405	20.9865	21.0927	21.5255	450620	458693	347093	2.0776e+06	2.2363e+06	3018699		2	2	2	28.3	28.3	28.3	10.275	0	17.41	30711000	36	8.18531	P61513;A6NKH3	60S ribosomal protein L37a;Putative 60S ribosomal protein L37a-like protein	525
10 hrs	RPL4	P36578	2.13688	0.00434211	4.39932	18.6003	19.8052	21.3644	23.8982	25.0172	24.0525	397410	916130	2.6998e+06	15634002	33955980	17399008		16	16	16	40.3	40.3	40.3	47.697	0	62.575	776770000	276	4.51966	P36578	60S ribosomal protein L4	415
10 hrs	RPL5	P46777	1.91094	0.0106404	2.1179	19.1598	19.8469	20.7519	21.9771	21.794	22.3412	585700	943020	1.7658e+06	4.1283e+06	3.6363e+06	5313301		7	7	7	29.6	29.6	29.6	34.362	0	31.224	169950000	141	3.60025	P46777	60S ribosomal protein L5	445
10 hrs	RPL6	Q02878	2.00431	0.00725275	3.01359	19.4257	19.6344	21.4541	23.1105	23.3922	23.0524	704220	813870	2.873e+06	9056195	11008995	8698595		8	8	8	33.3	33.3	33.3	32.728	0	67.544	288880000	231	4.00384	Q02878	60S ribosomal protein L6	624
10 hrs	RPL7	P18124	2.15128	0.00452055	4.33289	18.7155	19.7533	21.5717	24.008	24.5649	24.4663	430443	883770	3116998	16870990	24818012	23178008		10	10	10	47.6	47.6	47.6	29.225	0	74.087	575640000	225	4.5505	P18124	60S ribosomal protein L7	300
10 hrs	RPL7A	P62424	2.16008	0.00471429	4.35415	18.7272	19.2591	21.5032	24.2274	24.1092	24.2153	433970	627430	2972502	19641992	18097000	19477992		14	14	14	44.4	44.4	44.4	29.995	0	323.31	796070000	298	4.57613	P62424	60S ribosomal protein L7a	550
10 hrs	RPL8	P62917	3.0185	0	4.15378	19.043	19.2557	20.5647	23.7037	23.8071	23.814	540160	625948	1.5509e+06	13661994	14677008	14748004		7	7	7	33.5	33.5	33.5	28.024	0	102.97	362720000	131	7.19786	P62917	60S ribosomal protein L8	571
10 hrs	RPL9	P32969	1.79477	0.0317062	0.407796	23.3305	23.4212	23.1984	23.8423	23.7556	23.5755	10547994	11232999	9625099	15039991	14162993	12501003		8	8	8	61.5	61.5	61.5	21.863	0	323.31	854340000	292	2.021	P32969	60S ribosomal protein L9	395
10 hrs	RPLP0;RPLP0P6	P05388;Q8NHW5	1.19433	0.023077	3.70349	17.6395	20.4407	22.6764	23.8959	23.9415	24.0296	204180	1.4232e+06	6.7029e+06	15608992	16111010	17124994		11	11	11	46.7	46.7	46.7	34.273	0	296.16	761350000	325	2.37769	P05388;Q8NHW5	60S acidic ribosomal protein P0;60S acidic ribosomal protein P0-like	210
10 hrs	RPLP1	P05386	1.86705	0.0101933	2.1541	21.4855	21.9066	23.0957	24.5647	23.9883	24.3971	2.9361e+06	3.9315e+06	8963902	24814992	16641996	22092988		3	3	3	74.6	74.6	74.6	11.514	0	175.56	448480000	164	3.522	P05386	60S acidic ribosomal protein P1	208
10 hrs	RPLP2	P05387	2.27314	0.006875	2.26725	22.2491	22.4855	23.3961	25.3034	24.5625	25.0665	4984798	5.8722e+06	11039004	41408972	24776998	35137016		7	7	7	80.9	80.9	80.9	11.665	0	248.68	1252900000	401	4.4256	P05387	60S acidic ribosomal protein P2	209
10 hrs	RPS10;RPS10P5	P46783;Q9NQ39	2.0169	0.0323809	0.336131	25.0923	25.1641	25.0794	25.3487	25.5762	25.4193	35771992	37596000	35453012	42729020	50026032	44871980		8	8	8	38.8	38.8	38.8	18.898	0	99.441	2202000000	528	1.95205	P46783;Q9NQ39	40S ribosomal protein S10;Putative 40S ribosomal protein S10-like	450
10 hrs	RPS11	P62280	2.33977	0.00662651	1.82016	21.2377	21.2732	22.0671	23.044	23.3806	23.6139	2472801	2.5344e+06	4.394e+06	8648404	10921002	12837993		6	6	6	39.2	39.2	39.2	18.431	0	28.196	307720000	101	4.36202	P62280	40S ribosomal protein S11	544
10 hrs	RPS12	P25398	2.80523	0.00372881	1.53541	22.7095	22.8727	23.3717	24.5228	24.5597	24.4777	6858498	7.6802e+06	10853998	24104012	24728990	23362012		7	7	7	70.5	70.5	70.5	14.515	0	195.63	574410000	272	5.10769	P25398	40S ribosomal protein S12	338
10 hrs	RPS13	P62277	3.16125	0	2.45328	20.1968	20.0833	20.6843	22.4163	22.9045	23.0034	1.2018e+06	1.1109e+06	1.685e+06	5597397	7.8513e+06	8408405		5	5	5	33.8	33.8	33.8	17.222	0	50.633	199980000	105	6.83958	P62277	40S ribosomal protein S13	543
10 hrs	RPS14	P62263	2.25334	0.0104569	1.05684	22.2332	21.6797	22.0594	22.8563	23.0653	23.2213	4.9301e+06	3.3593e+06	4370700	7.5934e+06	8776801	9779199		8	8	8	41.1	41.1	41.1	16.273	0	61.4	323750000	219	3.58695	P62263	40S ribosomal protein S14	539
10 hrs	RPS15	P62841	3.09651	0	3.198	18.256	19.0946	18.9011	21.4652	22.1663	22.2142	313044	559832	489542	2.8952e+06	4.7067e+06	4865598		1	1	1	8.3	8.3	8.3	17.04	0	5.758	48978000	53	7.09843	P62841	40S ribosomal protein S15	559
10 hrs	RPS16	P62249	2.03207	0.0134756	1.10256	23.6508	23.5052	24.0968	24.633	25.1464	24.7811	13169992	11906005	17942008	26017008	37138984	28829988		8	8	8	48.6	48.6	48.6	16.445	0	25.078	842070000	260	3.29672	P62249	40S ribosomal protein S16	537
10 hrs	RPS17	P08708	1.82839	0.023837	0.501465	23.3033	23.2025	23.0056	23.5829	23.8429	23.5899	10350998	9652395	8420999	12564995	15045998	12626008		8	8	8	60	60	60	15.55	0	86.788	799880000	365	2.25589	P08708	40S ribosomal protein S17	234
10 hrs	RPS18	P62269	2.48659	0.00392857	3.01089	19.8857	19.6584	21.1351	22.975	23.3111	23.4259	968680	827510	2.3031e+06	8244499	10406996	11268996		7	7	7	35.5	35.5	35.5	17.718	0	26.587	324380000	187	5.2038	P62269	40S ribosomal protein S18	541
10 hrs	RPS19	P39019	1.49451	0.0239522	0.760963	22.9936	22.6729	23.3095	23.6338	24.0464	23.5787	8351195	6.6869e+06	10395995	13016005	17325990	12528005		8	8	8	35.2	35.2	35.2	16.06	0	56.757	632480000	303	2.26672	P39019	40S ribosomal protein S19	423
10 hrs	RPS2	P15880	2.63961	0.00468085	2.95711	20.6038	20.4321	21.753	23.7429	24.089	23.8282	1.5935e+06	1.4147e+06	3.5344e+06	14039002	17844992	14894001		12	12	12	47.4	47.4	47.4	31.324	0	137.09	659140000	265	5.6054	P15880	40S ribosomal protein S2	286
10 hrs	RPS20	P60866	4.0243	0.00458333	0.867305	23.5974	23.502	23.4751	24.3681	24.4713	24.337	12691999	11879999	11660006	21652990	23260000	21192010		4	4	4	28.6	28.6	28.6	13.373	0	160.46	1084500000	384	5.59513	P60866	40S ribosomal protein S20	516
10 hrs	RPS23	P62266	1.64573	0.0148052	3.54105	19.4996	18.617	21.8791	23.6859	23.3006	23.6322	741235	402038	3.8571e+06	13494991	10331994	13002005		3	3	3	34.3	34.3	34.3	15.807	0	6.0045	114560000	46	3.27389	P62266	40S ribosomal protein S23	540
10 hrs	RPS24	P62847	1.94507	0.0077	3.08232	19.7423	18.4076	20.7934	22.5931	22.8538	22.7434	877020	347729	1.8174e+06	6.3272e+06	7579995	7021599		3	3	3	26.3	26.3	26.3	15.423	0	52.011	135590000	102	3.87972	P62847	40S ribosomal protein S24	560
10 hrs	RPS25	P62851	1.90658	0.0168431	0.972931	23.3487	23.1576	23.768	24.1511	24.6145	24.4275	10682001	9357205	14285000	18630008	25686988	22563006		5	5	5	29.6	29.6	29.6	13.742	0	13.863	777660000	283	2.99397	P62851	40S ribosomal protein S25	561
10 hrs	RPS26;RPS26P11	P62854;Q5JNZ5	2.28468	0.0034375	3.99778	19.4777	20.2074	21.8858	24.4011	24.7455	24.4176	730073	1.2107e+06	3.875e+06	22154996	28128014	22409014		3	3	3	31.3	31.3	31.3	13.015	0	184.48	350390000	86	4.86541	P62854;Q5JNZ5	40S ribosomal protein S26;Putative 40S ribosomal protein S26-like 1	562
10 hrs	RPS27A;UBA52;UBB;UBC	P62979;P62987;P0CG47;P0CG48	2.0614	0.0108304	1.50946	23.0648	22.6921	23.7374	24.7537	24.7438	24.5252	8773703	6.7765e+06	13985002	28288002	28094008	24144006		4	4	4	36.5	36.5	36.5	17.965	0	280.44	588080000	134	3.63884	P62979;P62987;P0CG47;P0CG48	Ubiquitin-40S ribosomal protein S27a;Ubiquitin;40S ribosomal protein S27a;Ubiquitin-60S ribosomal protein L40;Ubiquitin;60S ribosomal protein L40;Polyubiquitin-B;Ubiquitin;Polyubiquitin-C;Ubiquitin	574
10 hrs	RPS28	P62857	1.22963	0.0319417	0.654058	23.2974	23.0651	23.3827	23.8934	23.5068	24.3072	10309003	8775699	10936997	15582002	11918998	20759002		3	3	3	46.4	46.4	46.4	7.8409	0	152.47	505100000	231	1.86954	P62857	40S ribosomal protein S28	563
10 hrs	RPS3	P23396	3.40674	0.00349206	0.89061	23.113	22.9709	23.2342	24.0021	23.9451	24.0427	9071905	8221304	9867094	16802010	16150997	17280992		15	15	15	67.1	67.1	67.1	26.688	0	161.69	1991600000	714	4.91595	P23396	40S ribosomal protein S3	329
10 hrs	RPS3A	P61247	3.18686	0.0023913	1.42984	21.6291	21.5302	21.9669	23.0062	23.1814	23.2282	3243401	3.0286e+06	4.0993e+06	8424495	9512497	9826204		15	15	15	54.9	54.9	54.9	29.945	0	97.991	628760000	271	5.75423	P61247	40S ribosomal protein S3a	521
10 hrs	RPS4X	P62701;Q8TD47;P22090	3.27652	0	1.56341	21.5832	21.8053	21.9794	23.1911	23.5432	23.3239	3141801	3.6649e+06	4.1349e+06	9576498	12223998	10500006		14	14	14	51.7	51.7	51.7	29.597	0	125.6	537810000	249	6.15712	P62701	40S ribosomal protein S4, X isoform	552
10 hrs	RPS5	P46782	1.34963	0.0405164	0.429811	24.6852	24.5835	24.7138	24.8577	25.3525	25.0618	26976998	25140988	27516012	30402990	42840000	35023016		12	12	12	51.5	51.5	51.5	22.876	0	323.31	2128900000	647	1.72692	P46782	40S ribosomal protein S5;40S ribosomal protein S5, N-terminally processed	449
10 hrs	RPS6	P62753	2.00495	0.00741573	3.60243	18.5489	19.8108	21.2461	23.4307	23.5377	23.4447	383505	919680	2.4872e+06	11307006	12176995	11417007		8	8	8	35.7	35.7	35.7	28.68	0	75.99	352120000	196	4.09426	P62753	40S ribosomal protein S6	555
10 hrs	RPS8	P62241	3.01521	0	2.60457	21.141	21.1431	22.0113	23.8975	24.1628	24.0488	2.3125e+06	2.3159e+06	4227199	15626997	18781008	17354990		9	9	9	51	51	51	24.205	0	323.31	741770000	369	6.51565	P62241	40S ribosomal protein S8	535
10 hrs	RPS9	P46781	1.93709	0.00702128	3.6235	18.3391	20.1361	21.1118	23.4078	23.7205	23.3292	331602	1.1523e+06	2266199	11128993	13821998	10539003		8	8	8	35.1	35.1	35.1	22.591	0	15.201	282230000	70	3.93522	P46781	40S ribosomal protein S9	448
10 hrs	RPSA	P08865	1.39748	0.024545	0.973511	21.4288	21.955	22.4951	23.0308	22.726	23.0427	2823099	4065598	5911498	8569598	6.9378e+06	8640404		7	7	7	33.6	33.6	33.6	32.854	0	136.85	240330000	137	2.2918	P08865	40S ribosomal protein SA	236
10 hrs	RUVBL1	Q9Y265	2.96287	0	5.61989	18.9653	20.1678	21.273	25.6816	25.8077	25.7764	511830	1177900	2.534e+06	53818992	58734968	57475032		23	23	23	61.6	61.6	61.6	50.227	0	323.31	3442500000	1104	7.32287	Q9Y265	RuvB-like 1	1007
10 hrs	RUVBL2	Q9Y230	3.57123	0	5.17225	18.9222	18.9369	20.2123	24.5051	24.5377	24.5453	496770	501840	1.2148e+06	23811002	24353990	24483998		32	32	32	68.9	68.9	68.9	51.156	0	323.31	2987300000	1276	9.80001	Q9Y230	RuvB-like 2	1004
10 hrs	SEC16A	O15027	1.86908	0.0169608	1.03795	18.989	18.9615	19.6551	20.089	20.4177	20.2126	520292	510476	825584	1.1153e+06	1.4007e+06	1.2151e+06		7	7	7	4.5	4.5	4.5	251.89	0	14.763	34582000	33	2.99831	O15027	Protein transport protein Sec16A	91
10 hrs	SLC25A5	P05141;Q9H0C2	1.53601	0.0238075	0.767781	23.3885	22.9599	23.0044	23.724	24.2566	23.6755	10980999	8158601	8414099	13855992	20043006	13397999		12	12	5	37.6	37.6	19.1	32.852	0	28.081	1119500000	321	2.32262	P05141	ADP/ATP translocase 2;ADP/ATP translocase 2, N-terminally processed	205
10 hrs	SLC25A6	P12236;P12235	1.42821	0.0253991	0.673298	22.5016	22.1554	22.0655	22.7641	23.262	22.7163	5938099	4671402	4.3891e+06	7.1231e+06	10059002	6.8912e+06		11	4	4	37.9	16.4	16.4	32.866	0	7.9653	204130000	98	2.10838	P12236	ADP/ATP translocase 3;ADP/ATP translocase 3, N-terminally processed	266
10 hrs	SRP9	P49458	2.47405	0.0240684	0.357379	23.3147	23.212	23.244	23.6024	23.5367	23.7037	10433006	9716297	9934505	12736004	12168997	13661994		5	5	5	53.5	53.5	53.5	10.112	0	20.899	328330000	126	2.27264	P49458	Signal recognition particle 9 kDa protein	465
[truncated: 911 more rows]
