# Supplementary material for: Riluzole partially restores RNA polymerase III complex assembly in cells expressing the leukodystrophy-causative variant POLR3B R103H
Source: Mol Brain. 2022 Nov 30;15:98. doi: 10.1186/s13041-022-00974-z (PMC9710144; doi:10.1186/s13041-022-00974-z)
Supplement: Supplementary file 2 — Supplementary Material 2: Table S2. Filtered proteins list from MaxQuant imputated label-free quantification intensity analysis of POLR3B_5–11 h and 12–24 h time course experiment related to Fig. 3 [file 13041_2022_974_MOESM2_ESM.xlsx]

## Sheet: R3B_5-11h and 12-24h
Table S2. Filtered proteins list from MaxQuant imputated label-free quantification intensity analysis of POLR3B_5-11 h and 12-24 h time course experiment related to Fig. 3
FLAG-tagged POLR3BWT was expressed in HEK293 cells, puriﬁed using an anti-FLAG antibody and digested with trypsin. The co-puriﬁed proteins were identiﬁed by LC-MS/MS mass spectrometry.
LFQ-Intensity of each peptide were obtained using Maxquant and further computed using Perseus.
Statistical analysis of each time point were determined using log2-transformed LFQ-intensity using a student T-test corrected by using a permutation-based false discovery rate (FDR) of 0.05 and a fudge factor (s0) of 0.1 with 10 000 iterations
		Highlight: Significantly increase protein
		Highlight: BAIT
		Highlight: Significantly increased Pol III subunits
		Highlight: Significantly increased PAQosome subunits
		Highlight: Significantly increased Chaperones
Time point	POLR3B	Gene Name	Protein ID	-Log Student's T-test p-value POLR3B vs FLAG	Student's T-test q-value POLR3B vs FLAG	Student's T-test Difference POLR3B vs FLAG	Log2-transformed and imputated LFQ-intentisity of each proteins per replicate computed with Maxquant and Perseus.						Imputated LFQ-intentisity of each proteins per replicate computed with Maxquant and Perseus.							Peptides	Razor + unique peptides	Unique peptides	Sequence coverage [%]	Unique + razor sequence coverage [%]	Unique sequence coverage [%]	Mol. weight [kDa]	Q-value	Score	Intensity	MS/MS count	Student's T-test Test statistic POLR3B vs FLAG	Majority protein IDs	Protein names	id
							FLAG_01	FLAG_02	FLAG_03	POLR3B_01	POLR3B_02	POLR3B _03	FLAG_01	FLAG_02	FLAG_03	POLR3B_01	POLR3B_02	POLR3B_03
5 hrs	WT	2021-09-02	Q15019	0.507686	0.457615	-1.10738	20.5264	20.3348	20.6352	20.6087	17.5175	20.0481	1.5103e+06	1.3225e+06	1.6286e+06	1.599e+06	187626	1.0841e+06		5	5	5	19.1	19.1	19.1	41.487	0	15.019	64968000	44	-1.04976	Q15019	Septin-2	768
5 hrs	WT	2021-09-09	Q9UHD8	0.472149	0.510369	-0.746868	19.7055	19.4345	19.2784	19.8243	18.8537	17.4998	854950	708550	635880	928349	473720	185338		5	5	5	9.4	9.4	9.4	65.401	0	9.7069	33726000	40	-0.950804	Q9UHD8	Septin-9	1144
5 hrs	WT	2021-09-11	Q9NVA2	1.1663	0.132171	-0.824867	20.6348	20.2467	20.1734	18.9264	19.8246	19.8292	1.6281e+06	1.2441e+06	1.1825e+06	498209	928540	931530		3	3	3	9.8	9.8	9.8	49.398	0	7.0281	48126000	17	-1.90693	Q9NVA2	Septin-11	1098
5 hrs	WT	ABCF1	Q8NE71	1.25624	0.147365	-0.599152	22.6612	22.1489	22.0211	21.4818	21.858	21.6939	6633000	4650297	4256000	2.9287e+06	3.8011e+06	3392502		21	21	21	28.2	28.2	28.2	95.925	0	171.95	583810000	324	-1.85004	Q8NE71	ATP-binding cassette sub-family F member 1	906
5 hrs	WT	ACTA1;ACTC1;ACTA2;ACTG2	P68133;P68032;P62736;P63267	0.302776	0.695085	0.469936	22.6214	23.4763	23.9696	22.8762	24.5333	24.0675	6452401	11670000	16427007	7.699e+06	24281012	17581008		16	7	7	54.6	34.7	34.7	42.051	0	53.043	294820000	92	0.642602	P68133;P68032;P62736;P63267	Actin, alpha skeletal muscle;Actin, alpha cardiac muscle 1;Actin, aortic smooth muscle;Actin, gamma-enteric smooth muscle	630
5 hrs	WT	ACTB	P60709;Q6S8J3;A5A3E0;Q9BYX7;P0CG39;P0CG38	0.0120465	0.986938	0.0335878	18.4077	19.9539	19.8708	19.3107	18.1799	20.8426	347748	1.0156e+06	958770	650260	296960	1.8804e+06		17	1	1	55.5	4.5	4.5	41.736	0.001004	4.4531	18927000	25	0.032911	P60709	Actin, cytoplasmic 1;Actin, cytoplasmic 1, N-terminally processed	556
5 hrs	WT	ACTG1	P63261	0.311502	0.731277	0.227104	25.5585	25.5943	25.7721	25.5702	25.5867	26.4493	49417980	50659980	57301968	49819976	50393984	91628992		17	17	1	55.5	55.5	4.5	41.792	0	323.31	3803600000	1033	0.571007	P63261	Actin, cytoplasmic 2;Actin, cytoplasmic 2, N-terminally processed	626
5 hrs	WT	ACTN4	O43707;P12814	0.999521	0.128717	2.30968	17.3675	17.5185	17.7104	18.3474	19.24	21.9382	169100	187762	214470	333510	619180	4018301		10	10	8	14.9	14.9	12	104.85	0	23.84	39586000	20	1.95088	O43707	Alpha-actinin-4	111
5 hrs	WT	ACTR1A	P61163	0.0011121	1	-0.00110499	20.755	20.8243	20.8062	21.2421	20.974	20.1661	1.7696e+06	1.8567e+06	1.8335e+06	2480299	2.0597e+06	1.1765e+06		5	5	4	22.1	22.1	19.4	42.613	0	12.486	100670000	65	-0.00260579	P61163	Alpha-centractin	562
5 hrs	WT	AIFM1	O95831	2.03796	0.0117526	1.70053	18.775	18.1731	18.6266	20.5565	20.5167	19.6031	448580	295560	404730	1.5421e+06	1.5002e+06	796380		12	12	12	25.9	25.9	25.9	66.9	0	57.689	281010000	147	3.69532	O95831	Apoptosis-inducing factor 1, mitochondrial	178
5 hrs	WT	ALDOA	P04075	0.493188	0.492032	0.842889	20.6511	21.5176	20.7815	22.6144	22.4231	20.4414	1.6467e+06	3002301	1.8024e+06	6421297	5.6237e+06	1.4239e+06		8	8	8	34.6	34.6	34.6	39.42	0	41.033	303670000	98	0.997285	P04075	Fructose-bisphosphate aldolase A	198
5 hrs	WT	ALKBH5	Q6P6C2	1.19511	0.151777	-0.643595	20.8392	20.8833	20.3461	20.3864	19.7478	20.0037	1.876e+06	1.9342e+06	1.3329e+06	1.3706e+06	880380	1.0513e+06		3	3	3	16.2	16.2	16.2	44.255	0	19.026	54132000	56	-1.82253	Q6P6C2	RNA demethylase ALKBH5	849
5 hrs	WT	ALYREF	Q86V81	0.331844	0.61499	1.21946	18.8761	19.154	19.748	19.1037	18.8726	23.4601	481130	583350	880530	563370	479970	11540003		3	3	3	16.3	16.3	16.3	26.888	0	36.857	77568000	30	0.755477	Q86V81	THO complex subunit 4	875
5 hrs	WT	AMD1	P17707	2.43163	0.00774483	1.31721	19.3193	19.3496	19.7298	21.1221	20.6645	20.5637	654180	668070	869459	2.2824e+06	1.662e+06	1.5499e+06		5	5	5	15.3	15.3	15.3	38.339	0	9.5533	70235000	28	4.15923	P17707	S-adenosylmethionine decarboxylase proenzyme;S-adenosylmethionine decarboxylase alpha chain;S-adenosylmethionine decarboxylase beta chain	313
5 hrs	WT	ANXA2;ANXA2P2	P07355;A6NMY6	0.0347472	0.976422	-0.0240892	20.3954	20.5539	20.3917	20.8376	20.381	20.0502	1.3792e+06	1.5394e+06	1.3757e+06	1.8739e+06	1.3655e+06	1.0857e+06		9	9	9	31	31	31	38.604	0	49.577	165690000	131	-0.072026	P07355;A6NMY6	Annexin A2;Putative annexin A2-like protein	237
5 hrs	WT	ANXA5	P08758	0.82697	0.204364	1.56325	18.3001	19.7245	17.3068	20.524	20.5395	18.9576	322759	866320	162131	1.5078e+06	1.5241e+06	509120		6	6	6	20.9	20.9	20.9	35.936	0	10.247	47662000	12	1.60146	P08758	Annexin A5	247
5 hrs	WT	AP3D1	O14617	0.467918	0.496948	1.01966	20.3215	17.8496	20.9242	20.8046	20.7675	20.5821	1.3103e+06	236189	1.9898e+06	1.8315e+06	1.785e+06	1.5698e+06		3	3	3	4.2	4.2	4.2	130.16	0	7.0532	69185000	26	0.977477	O14617	AP-3 complex subunit delta-1	80
5 hrs	WT	APEX1	P27695	0.957014	0.202416	-0.713335	22.9626	23.088	23.0527	22.9065	22.351	21.7058	8174202	8915999	8700999	7862398	5349601	3.4206e+06		17	17	17	57.9	57.9	57.9	35.554	0	143.32	649780000	439	-1.58893	P27695	DNA-(apurinic or apyrimidinic site) lyase;DNA-(apurinic or apyrimidinic site) lyase, mitochondrial	377
5 hrs	WT	API5	Q9BZZ5	0.362834	0.712362	-0.193085	21.639	21.7715	21.5233	21.5121	21.7815	21.061	3.2659e+06	3.58e+06	3014101	2.9909e+06	3.6048e+06	2.1877e+06		7	7	7	13.5	13.5	13.5	59.004	0	65.833	224980000	146	-0.599484	Q9BZZ5	Apoptosis inhibitor 5	1054
5 hrs	WT	ARCN1	P48444	0.220655	0.82802	-0.172564	20.0246	20.008	19.976	20.1628	20.1061	19.2221	1.0666e+06	1.0544e+06	1.0313e+06	1.1738e+06	1.1286e+06	611530		4	4	4	9.2	9.2	9.2	57.21	0	13.965	53092000	47	-0.426194	P48444	Coatomer subunit delta	485
5 hrs	WT	ARF1;ARF3;ARF5	P84077;P61204;P84085;P18085	0.70385	0.279774	1.23438	19.5454	19.4734	17.8006	20.4669	20.9668	19.0888	765140	727920	228309	1.4493e+06	2.0495e+06	557569		3	3	3	19.9	19.9	19.9	20.697	0	6.7414	46527000	46	1.37134	P84077;P61204;P84085	ADP-ribosylation factor 1;ADP-ribosylation factor 3;ADP-ribosylation factor 5	563
5 hrs	WT	ARGLU1	Q9NWB6	0.531411	0.489766	-0.592483	24.2134	23.4786	23.6079	22.3794	23.8816	23.2616	19452000	11688992	12784995	5456099	15455005	10055997		9	9	9	24.2	24.2	24.2	33.216	0	20.999	625660000	146	-1.00225	Q9NWB6	Arginine and glutamate-rich protein 1	1107
5 hrs	WT	ARL1	P40616	1.83445	0.0217783	1.79256	17.0355	18.2378	17.2893	19.7353	19.2856	18.9195	134340	309119	160179	872790	639070	495820		3	3	3	18.8	18.8	18.8	20.417	0	7.0843	29970000	29	3.34848	P40616	ADP-ribosylation factor-like protein 1	450
5 hrs	WT	ARL6IP4	Q66PJ3	0.170846	0.902979	-0.0728734	20.2067	20.3892	20.6578	20.4087	20.4664	20.1599	1.2101e+06	1.3733e+06	1.6543e+06	1.392e+06	1.4488e+06	1171500		4	4	4	12.4	12.4	12.4	44.915	0	85.694	82256000	50	-0.278927	Q66PJ3	ADP-ribosylation factor-like protein 6-interacting protein 4	838
5 hrs	WT	ATP1A1;ATP1A3;ATP1A2	P05023;P13637;P50993	1.11698	0.12052	1.55032	18.2829	18.479	16.5779	19.6607	19.4859	18.8442	318939	365380	97825.9	828810	734260	470630		6	6	5	9.3	9.3	7.8	112.89	0	11.886	45414000	31	2.05965	P05023;P13637;P50993	Sodium/potassium-transporting ATPase subunit alpha-1;Sodium/potassium-transporting ATPase subunit alpha-3;Sodium/potassium-transporting ATPase subunit alpha-2	212
5 hrs	WT	ATP5A1	P25705	0.0485507	0.970493	0.0558357	23.2984	22.9671	23.5068	23.5972	23.7473	22.5952	10315997	8.19961e+06	11918998	12690002	14081999	6336400		19	19	19	39.6	39.6	39.6	59.75	0	269.02	1591100000	699	0.112964	P25705	ATP synthase subunit alpha, mitochondrial	362
5 hrs	WT	ATP5B	P06576	0.0645766	0.967032	0.0598265	23.7012	23.7672	23.8222	24.2353	24.0429	23.192	13639003	14276995	14832005	19749012	17283002	9582602		20	20	20	53.1	53.1	53.1	56.559	0	323.31	3084600000	1481	0.14162	P06576	ATP synthase subunit beta, mitochondrial	226
5 hrs	WT	ATP5C1	P36542	0.101076	0.936774	0.0875219	20.8404	21.3599	21.4401	21.7913	20.9936	21.1181	1.8775e+06	2.6914e+06	2845300	3.6295e+06	2.0878e+06	2.2761e+06		5	5	5	19.5	19.5	19.5	32.996	0	13.41	101960000	102	0.212935	P36542	ATP synthase subunit gamma, mitochondrial	435
5 hrs	WT	ATP5H	O75947	0.404525	0.66104	-0.24404	19.9201	19.6697	20.3336	19.838	19.9506	19.4026	992089	833980	1.3214e+06	937220	1.0133e+06	693060		4	4	4	28	28	28	18.491	0	7.7867	46305000	16	-0.686023	O75947	ATP synthase subunit d, mitochondrial	161
5 hrs	WT	ATP5J	P18859	0.165818	0.851392	0.176948	21.4131	21.8311	22.2175	22.483	22.1374	21.3721	2.7925e+06	3.7309e+06	4.8767e+06	5862202	4613500	2714199		4	4	4	45.4	45.4	45.4	12.587	0	25.12	109280000	47	0.352419	P18859	ATP synthase-coupling factor 6, mitochondrial	322
5 hrs	WT	ATP5O	P48047	0.104387	0.915482	-0.183633	21.1661	20.6054	21.8428	21.6351	21.4473	19.9809	2.353e+06	1595300	3.7613e+06	3257001	2.8595e+06	1.0348e+06		6	6	6	40.8	40.8	40.8	23.277	0	24.069	113290000	62	-0.250327	P48047	ATP synthase subunit O, mitochondrial	484
5 hrs	WT	AZGP1	P25311	1.14548	0.200906	0.486855	19.5835	19.9001	19.3313	20.1726	20.2351	19.8678	785630	978450	659640	1.1818e+06	1.2342e+06	956770		3	3	3	13.4	13.4	13.4	34.258	0	6.556	47323000	27	1.6235	P25311	Zinc-alpha-2-glycoprotein	359
5 hrs	WT	BAG2	O95816	2.26266	0.00976522	2.34866	19.3832	17.9334	18.8439	21.201	20.9351	21.0704	683790	250317	470530	2.4106e+06	2.0049e+06	2202099		8	8	8	42.2	42.2	42.2	23.772	0	34.825	270940000	103	4.43165	O95816	BAG family molecular chaperone regulator 2	177
5 hrs	WT	BCKDK	O14874	0.503755	0.574571	-0.295353	22.6176	22.7675	22.9521	22.9164	22.4369	22.0979	6435303	7.14e+06	8114701	7916197	5677697	4.4887e+06		5	5	5	19.2	19.2	19.2	46.36	0	89.693	281780000	113	-0.828728	O14874	[3-methyl-2-oxobutanoate dehydrogenase [lipoamide]] kinase, mitochondrial	85
5 hrs	WT	BCLAF1	Q9NYF8	0.203328	0.833174	-0.18721	22.1462	21.7706	22.4172	21.8735	21.4285	22.4704	4.6415e+06	3577800	5.6009e+06	3842199	2822401	5.8112e+06		14	13	13	17.1	17.1	17.1	106.12	0	40.229	444420000	217	-0.411166	Q9NYF8	Bcl-2-associated transcription factor 1	1119
5 hrs	WT	BRD9	Q9H8M2	4.17257	0	2.99664	17.5959	17.5649	17.7163	20.9524	20.4018	20.5129	198108	193898	215341	2029099	1.3853e+06	1.4962e+06		2	2	2	5.5	5.5	5.5	66.999	0.0011377	6.0473	59237000	22	10.9232	Q9H8M2	Bromodomain-containing protein 9	1078
5 hrs	WT	BTF3	P20290	0.673007	0.423682	-0.428563	24.536	24.8724	24.6865	24.6517	24.4147	23.7428	24325996	30715006	27001010	26356982	22365002	14038000		5	5	5	48.1	48.1	48.1	22.168	0	181.07	664250000	166	-1.10153	P20290	Transcription factor BTF3	328
5 hrs	WT	BUB3	O43684	0.488451	0.624269	-0.220375	20.6029	20.527	20.5343	20.715	20.0708	20.2173	1.5925e+06	1.5109e+06	1.5186e+06	1.7212e+06	1.1013e+06	1.219e+06		4	4	4	18.3	18.3	18.3	37.154	0	11.527	70554000	17	-0.74337	O43684	Mitotic checkpoint protein BUB3	110
5 hrs	WT	BUD31	P41223	1.15588	0.203235	-0.458161	22.1904	22.2608	22.1158	22.0739	21.6626	21.4559	4786002	5.0253e+06	4544903	4.4149e+06	3319698	2.8766e+06		6	6	6	41	41	41	17	0	17.644	198570000	130	-1.59974	P41223	Protein BUD31 homolog	456
5 hrs	WT	C11orf84	Q9BUA3	0.766515	0.373532	-0.382722	21.6223	22.0189	22.0596	21.4473	21.8631	21.2421	3.2282e+06	4.2495e+06	4371099	2.8594e+06	3814700	2.4804e+06		14	14	14	55.9	55.9	55.9	41.036	0	162.21	387760000	244	-1.16037	Q9BUA3	Uncharacterized protein C11orf84	1032
5 hrs	WT	C12orf65	Q9H3J6	0.754666	0.345002	-0.474573	21.8765	21.3333	21.1566	21.3133	20.9789	20.6505	3.8503e+06	2.6422e+06	2.3376e+06	2.6058e+06	2.0667e+06	1.646e+06		3	3	3	18.7	18.7	18.7	18.828	0	7.4699	92780000	23	-1.21993	Q9H3J6	Probable peptide chain release factor C12orf65, mitochondrial	1069
5 hrs	WT	C14orf166	Q9Y224	0.0340813	0.976733	0.0272312	22.5402	22.657	22.8022	23.0662	22.8196	22.1953	6099197	6613403	7.314e+06	8782605	7.4024e+06	4802298		12	12	12	62.7	62.7	62.7	28.068	0	249	556500000	443	0.0735925	Q9Y224	UPF0568 protein C14orf166	1178
5 hrs	WT	C15orf40	Q8WUR7	0.895085	0.278771	-0.476948	21.7714	22.1641	21.9667	21.7469	21.6742	21.0503	3.5798e+06	4699500	4.0986e+06	3.5195e+06	3.3464e+06	2171500		3	3	3	39.9	39.9	39.9	16.353	0	8.8204	93868000	65	-1.36874	Q8WUR7	UPF0235 protein C15orf40	929
5 hrs	WT	C19orf43	Q9BQ61	0.212901	0.815747	-0.245418	21.4059	21.1705	20.7649	21.4757	21.0323	20.097	2778499	2.3602e+06	1781800	2.9162e+06	2.1447e+06	1121500		8	8	8	39.8	39.8	39.8	18.419	0	22.105	135340000	97	-0.448342	Q9BQ61	Uncharacterized protein C19orf43	1019
5 hrs	WT	C1QBP	Q07021	1.02448	0.301047	0.321049	20.7064	21.0023	21.0309	21.3656	21.309	21.0282	1.711e+06	2.1005e+06	2.1426e+06	2702001	2.5981e+06	2138500		5	5	5	31.6	31.6	31.6	31.362	0	22.25	126140000	87	1.29913	Q07021	Complement component 1 Q subcomponent-binding protein, mitochondrial	679
5 hrs	WT	C3	P01024	0.0375934	0.968889	-0.0506439	21.8903	21.6339	22.4927	22.3141	22.3544	21.1965	3887300	3254298	5.9018e+06	5214503	5362297	2.4032e+06		3	3	2	3.2	3.2	2.5	187.15	0	7.1862	113850000	31	-0.0909405	P01024	Complement C3;Complement C3 beta chain;C3-beta-c;Complement C3 alpha chain;C3a anaphylatoxin;Acylation stimulating protein;Complement C3b alpha chain;Complement C3c alpha chain fragment 1;Complement C3dg fragment;Complement C3g fragment;Complement C3d fragment;Complement C3f fragment;Complement C3c alpha chain fragment 2	189
5 hrs	WT	C6orf203	Q9P0P8	0.56102	0.538435	-0.319955	21.7318	21.9097	21.6304	21.658	21.6953	20.9587	3.4827e+06	3.9398e+06	3246301	3309002	3.3957e+06	2.038e+06		2	2	2	12.1	12.1	12.1	27.941	0	10.456	102740000	44	-0.906207	Q9P0P8	Uncharacterized protein C6orf203	1131
5 hrs	WT	CA2	P00918	0.318464	0.650031	0.694038	19.9745	20.7627	20.3909	22.0384	21.8238	19.3481	1030200	1.7791e+06	1.3749e+06	4307302	3.7121e+06	667340		5	5	5	26.5	26.5	26.5	29.246	0	39.788	197890000	117	0.699109	P00918	Carbonic anhydrase 2	188
5 hrs	WT	CACTIN	Q8WUQ7	0.353341	0.643328	-0.431639	18.4931	19.361	19.3806	17.8165	19.0488	19.0745	368970	673350	682560	230838	542340	552060		2	2	2	3.4	3.4	3.4	88.701	0	6.9293	26361000	30	-0.710081	Q8WUQ7	Cactin	928
5 hrs	WT	CACYBP	Q9HB71	0.0649431	0.9684	0.0524546	22.3435	21.9196	21.8792	22.2892	22.385	21.6255	5.3218e+06	3.9669e+06	3857402	5125200	5.4771e+06	3.2353e+06		9	9	9	61	61	61	26.21	0	131.82	361060000	138	0.1376	Q9HB71	Calcyclin-binding protein	1080
5 hrs	WT	CAD	P27708;P31327	3.6255	0	3.27388	17.6772	17.5408	17.7334	21.3547	20.9492	20.4691	209592	190680	217912	2.6817e+06	2.0246e+06	1.4515e+06		34	34	34	22.2	22.2	22.2	242.98	0	162.89	750980000	499	9.03726	P27708	CAD protein;Glutamine-dependent carbamoyl-phosphate synthase;Aspartate carbamoyltransferase;Dihydroorotase	378
5 hrs	WT	CALML5	Q9NZT1	0.218652	0.800215	0.28525	21.9141	22.1843	21.1635	21.6472	21.6193	22.8511	3951798	4765797	2.3488e+06	3.2844e+06	3.2216e+06	7565798		4	4	4	47.3	47.3	47.3	15.892	0	19.747	167380000	58	0.469142	Q9NZT1	Calmodulin-like protein 5	1124
5 hrs	WT	CALR	P27797	0.635053	0.304329	1.48091	18.6638	19.7151	16.9155	20.8317	20.2784	18.627	415314	860660	123615	1.8662e+06	1.2718e+06	404850		3	3	3	8.9	8.9	8.9	48.141	0	7.218	40180000	32	1.28632	P27797	Calreticulin	379
5 hrs	WT	CALU	O43852	0.940362	0.212369	0.652955	20.9347	20.5259	20.0641	21.0725	21.553	20.8579	2.0043e+06	1.5098e+06	1.0962e+06	2205301	3.0769e+06	1.9005e+06		4	4	4	13.7	13.7	13.7	37.106	0	48.912	150650000	63	1.53725	O43852	Calumenin	118
5 hrs	WT	CAPZA1	P52907;P47755	0.0188999	0.983857	0.0291767	19.8603	19.656	19.9826	19.7784	19.0331	20.775	951781	826150	1.036e+06	899270	536438	1.7943e+06		4	4	4	21.3	21.3	21.3	32.922	0	8.4647	38904000	9	0.0475573	P52907	F-actin-capping protein subunit alpha-1	523
5 hrs	WT	CASP14	P31944	0.0400074	0.974433	-0.0497157	19.4657	20.6571	20.0994	20.4284	20.0626	19.5821	724060	1.6535e+06	1.1234e+06	1.4111e+06	1.0951e+06	784880		6	6	6	31	31	31	27.679	0	19.157	72105000	48	-0.0951547	P31944	Caspase-14;Caspase-14 subunit p17, mature form;Caspase-14 subunit p10, mature form;Caspase-14 subunit p20, intermediate form;Caspase-14 subunit p8, intermediate form	411
5 hrs	WT	CBX3	Q13185	0.19281	0.795979	0.90487	18.8852	20.264	20.3146	20.2801	17.9647	23.9336	484200	1.2591e+06	1.3041e+06	1.2733e+06	255800	16023005		6	6	4	36.6	36.6	21.3	20.811	0	178.13	145820000	44	0.476384	Q13185	Chromobox protein homolog 3	705
5 hrs	WT	CBX5	P45973	0.465431	0.51805	0.752698	20.8353	20.7265	21.0384	20.5689	21.3607	22.9288	1.8709e+06	1734999	2.1537e+06	1.5554e+06	2.6928e+06	7984402		6	5	5	40.8	34.6	34.6	22.225	0	84.234	119450000	55	0.941558	P45973	Chromobox protein homolog 5	468
5 hrs	WT	CCAR2	Q8N163	1.75653	0.0204449	2.12445	16.7042	18.4852	17.5665	20.0466	19.4362	19.6464	106771	366946	194104	1.083e+06	709370	820650		9	9	9	11.2	11.2	11.2	102.9	0	19.78	93406000	50	3.29625	Q8N163	Cell cycle and apoptosis regulator protein 2	893
5 hrs	WT	CCDC124	Q96CT7	1.26514	0.126961	-0.765931	25.975	25.6471	25.5076	25.2939	25.0735	24.4645	65953984	52545024	47703988	41135004	35306980	23149988		19	19	19	60.5	60.5	60.5	25.835	0	323.31	3806000000	1062	-1.99421	Q96CT7	Coiled-coil domain-containing protein 124	964
5 hrs	WT	CCDC43	Q96MW1	0.343908	0.696489	0.278015	21.4937	21.3034	21.3013	22.2457	21.5729	21.1139	2.9529e+06	2.588e+06	2.5843e+06	4973002	3.1196e+06	2269401		3	3	3	16.5	16.5	16.5	25.248	0	6.9902	84577000	30	0.639423	Q96MW1	Coiled-coil domain-containing protein 43	988
5 hrs	WT	CCDC50	Q8IVM0	0.924664	0.200772	-0.910835	21.1589	20.6882	20.5507	19.1243	20.5801	19.961	2341399	1.6896e+06	1.536e+06	571470	1.5676e+06	1.0206e+06		5	5	5	21.6	21.6	21.6	35.822	0	12.242	93506000	48	-1.62574	Q8IVM0	Coiled-coil domain-containing protein 50	879
5 hrs	WT	CCNT2	O60583	1.25486	0.137074	-0.639374	21.8018	21.7075	21.6506	20.7567	21.5376	20.9474	3655902	3424501	3292202	1.7717e+06	3.0442e+06	2.0221e+06		4	4	4	8.6	8.6	8.6	81.028	0	84.322	117470000	68	-1.88517	O60583	Cyclin-T2	127
5 hrs	WT	CCT2	P78371	0.473003	0.573684	-0.361577	24.252	24.1517	24.3437	24.2359	24.1921	23.2347	19979010	18637004	21291002	19757004	19167004	9870395		34	34	34	72.9	72.9	72.9	57.488	0	323.31	3291200000	1675	-0.83823	P78371	T-complex protein 1 subunit beta	638
5 hrs	WT	CCT3	P49368	1.50513	0.108001	-0.630775	24.7147	24.3913	24.5522	23.9311	24.2115	23.6232	27533004	22005012	24599992	15995004	19425992	12921003		28	28	28	60.7	60.7	60.7	60.533	0	292.59	3268500000	1164	-2.14671	P49368	T-complex protein 1 subunit gamma	493
5 hrs	WT	CCT4	P50991	0.649273	0.456687	-0.399305	24.5197	24.2928	24.6227	24.0644	24.5372	23.6357	24053014	20552988	25831998	17543000	24347006	13033000		25	25	25	59.4	59.4	59.4	57.924	0	323.31	2623700000	1070	-1.05637	P50991	T-complex protein 1 subunit delta	508
5 hrs	WT	CCT5	P48643	1.53689	0.109092	-0.604452	23.5617	23.1834	23.4626	22.6672	23.0813	22.646	12381999	9525799	11560006	6660496	8874697	6563198		29	29	29	57.5	57.5	57.5	59.67	0	323.31	2239800000	1151	-2.14801	P48643	T-complex protein 1 subunit epsilon	487
5 hrs	WT	CCT6A	P40227	1.19248	0.149632	-0.618767	24.4536	24.154	24.2731	23.6594	24.0769	23.2881	22976006	18666990	20273988	13248998	17695996	10243004		26	26	21	56.3	56.3	48.8	58.024	0	323.31	2796300000	1057	-1.79919	P40227	T-complex protein 1 subunit zeta	448
5 hrs	WT	CCT7	Q99832	0.891021	0.302178	-0.422178	23.438	23.264	23.5744	22.9414	23.3795	22.6888	11363999	10073002	12491008	8054802	10913006	6761203		31	31	31	62.1	62.1	62.1	59.366	0	323.31	2200500000	1096	-1.31576	Q99832	T-complex protein 1 subunit eta	1014
5 hrs	WT	CCT8	P50990	1.12846	0.164073	-0.634878	24.5639	24.0779	24.2997	23.3224	24.0927	23.6218	24800988	17708002	20650988	10489004	17891010	12907993		37	37	37	68.2	68.2	68.2	59.62	0	323.31	3763300000	1671	-1.74138	P50990	T-complex protein 1 subunit theta	507
5 hrs	WT	CD2BP2	O95400	0.398604	0.621671	-0.3622	20.7973	20.1373	19.9745	20.4265	19.4214	19.9745	1.8222e+06	1.1533e+06	1030200	1.4093e+06	702160	1030200		4	4	4	15.8	15.8	15.8	37.646	0	6.7215	43972000	31	-0.747767	O95400	CD2 antigen cytoplasmic tail-binding protein 2	174
5 hrs	WT	CDK11B;CDK11A	P21127;Q9UQ88	0.869376	0.216528	-0.824629	20.9776	19.7166	20.4275	19.0537	19.7732	19.8209	2.0648e+06	861580	1.4102e+06	544160	896060	926140		6	6	6	7.5	7.5	7.5	92.619	0	13.735	93263000	40	-1.52323	P21127;Q9UQ88	Cyclin-dependent kinase 11B;Cyclin-dependent kinase 11A	334
5 hrs	WT	CDV3	Q9UKY7	0.974989	0.259477	-0.4352	22.1625	22.465	22.0518	21.8019	22.0782	21.4937	4694501	5789502	4.3476e+06	3.6561e+06	4427802	2.9529e+06		4	4	4	36.4	36.4	36.4	27.335	0	112.69	168350000	129	-1.40773	Q9UKY7	Protein CDV3 homolog	1162
5 hrs	WT	CFAP20	Q9Y6A4	0.647386	0.298231	-1.48317	21.2089	20.4858	20.704	20.5934	20.0397	17.3161	2.4239e+06	1.4684e+06	1.7081e+06	1.5821e+06	1.0778e+06	163180		2	2	2	10.4	10.4	10.4	22.774	0	6.5321	51531000	31	-1.30649	Q9Y6A4	Cilia- and flagella-associated protein 20	1222
5 hrs	WT	CFL1	P23528	1.93283	0.00680606	3.35252	19.1329	16.9524	17.7049	22.0666	21.1197	20.6615	574874	126822	213657	4.3924e+06	2.2786e+06	1.6586e+06		3	3	2	22.3	22.3	15.7	18.502	0	10.828	64518000	18	3.8911	P23528	Cofilin-1	354
5 hrs	WT	CHID1	Q9BWS9	0.534528	0.545625	-0.340106	20.2931	20.6912	20.5301	20.5444	20.2712	19.6785	1.2848e+06	1.693e+06	1.5142e+06	1.5293e+06	1265400	839090		4	4	4	11.7	11.7	11.7	44.94	0	16.119	72332000	64	-0.893801	Q9BWS9	Chitinase domain-containing protein 1	1044
5 hrs	WT	CIRBP	Q14011	0.511427	0.529397	-0.444802	26.1319	26.2975	26.1647	26.3365	25.8774	25.0457	73533040	82475944	75224016	84738008	61642024	34634988		7	7	7	43.6	43.6	43.6	18.648	0	323.31	2055800000	395	-0.924492	Q14011	Cold-inducible RNA-binding protein	733
5 hrs	WT	CKB	P12277	0.753949	0.248399	1.239	20.389	21.6768	20.7955	22.9323	22.7543	20.8916	1.3731e+06	3.3524e+06	1.82e+06	8.0042e+06	7.0751e+06	1.9454e+06		11	11	11	35.4	35.4	35.4	42.644	0	51.29	405820000	167	1.44879	P12277	Creatine kinase B-type	283
5 hrs	WT	CLNS1A	P54105	0.255125	0.776418	-0.244213	23.6611	23.5708	23.7368	23.5011	24.0164	22.7186	13265000	12460000	13978995	11872007	16968992	6.902e+06		6	6	6	44.3	44.3	44.3	26.215	0	36.598	471990000	144	-0.508438	P54105	Methylosome subunit pICln	529
5 hrs	WT	CLPX	O76031	2.49516	0.00802143	1.21756	19.0754	18.8813	19.1965	20.5561	20.2796	19.9703	552430	482870	600810	1.5417e+06	1.2728e+06	1.0272e+06		9	9	9	16.6	16.6	16.6	69.223	0	27.911	168680000	90	4.16253	O76031	ATP-dependent Clp protease ATP-binding subunit clpX-like, mitochondrial	164
5 hrs	WT	CLTC	Q00610;P53675	3.41103	0	1.42316	17.5873	17.3223	17.4216	18.9283	18.6646	19.0078	196932	163881	175555	498880	415520	527120		3	3	3	2.7	2.7	2.7	191.61	0	7.0407	16126000	10	6.20454	Q00610	Clathrin heavy chain 1	654
5 hrs	WT	CMAS	Q8NFW8	0.803434	0.444641	0.280089	20.5488	20.2503	20.2315	20.4588	20.8669	20.5451	1.5339e+06	1.2472e+06	1.2311e+06	1.4412e+06	1.9123e+06	1530001		4	4	4	16.1	16.1	16.1	48.379	0	13.249	89116000	50	1.07242	Q8NFW8	N-acylneuraminate cytidylyltransferase	909
5 hrs	WT	CMBL	Q96DG6	1.20656	0.201628	-0.435258	22.8672	22.6848	22.7499	22.6283	22.2928	22.075	7.6507e+06	6742101	7.0537e+06	6483201	5.1382e+06	4418101		13	13	13	52.2	52.2	52.2	28.048	0	62.283	475670000	251	-1.61486	Q96DG6	Carboxymethylenebutenolidase homolog	966
5 hrs	WT	CNBP	P62633	0.943595	0.148648	-1.66482	24.9526	24.6522	24.1697	21.5401	24.2875	22.9525	32470992	26366010	18872006	3.0494e+06	20476990	8116997		8	8	8	52	52	52	19.463	0	323.31	1381200000	610	-1.79915	P62633	Cellular nucleic acid-binding protein	597
5 hrs	WT	COA5	Q86WW8	0.850836	0.258153	-0.626942	22.1859	22.5858	22.1798	21.6628	22.2487	21.1591	4770998	6294902	4751001	3.3201e+06	4.9835e+06	2.3416e+06		6	6	6	67.6	67.6	67.6	8.3755	0	79.545	243340000	86	-1.41742	Q86WW8	Cytochrome c oxidase assembly factor 5	876
5 hrs	WT	COPA	P53621	0.171759	0.856264	-0.21612	19.2777	18.9003	18.7529	19.2676	17.8641	19.1508	635560	489280	441760	631150	238582	582040		7	7	7	7.9	7.9	7.9	138.34	0	16.424	44885000	27	-0.375208	P53621	Coatomer subunit alpha;Xenin;Proxenin	527
5 hrs	WT	COPRS	Q9NQ92	0.147895	0.915915	0.0640259	21.0652	21.2283	21.3102	21.4085	21.4103	20.977	2.1941e+06	2.4567e+06	2.6003e+06	2.7835e+06	2.7871e+06	2.064e+06		5	5	5	27.7	27.7	27.7	20.066	0	39.118	166340000	114	0.245194	Q9NQ92	Coordinator of PRMT5 and differentiation stimulator	1090
5 hrs	WT	COPS4	Q9BT78	0.178803	0.844333	0.226155	19.0445	17.9482	19.5416	19.1326	19.2002	18.88	540730	252896	763150	574760	602350	482430		3	3	3	9.9	9.9	9.9	46.268	0	9.969	27360000	28	0.389462	Q9BT78	COP9 signalosome complex subunit 4	1028
5 hrs	WT	CPSF6	Q16630	0.35337	0.754167	-0.147254	23.4764	23.6727	23.562	23.6683	23.4884	23.1127	11671003	13372004	12383996	13330999	11767995	9070202		10	10	10	24.1	24.1	24.1	59.209	0	323.31	876470000	438	-0.538901	Q16630	Cleavage and polyadenylation specificity factor subunit 6	805
5 hrs	WT	CPSF7	Q8N684	0.0377423	0.973785	-0.0325629	22.8262	22.6788	22.1784	22.8151	22.6684	22.1024	7.4367e+06	6.7145e+06	4.7465e+06	7.3794e+06	6666002	4.5027e+06		11	11	11	29.1	29.1	29.1	52.049	0	89.987	442590000	257	-0.08293	Q8N684	Cleavage and polyadenylation specificity factor subunit 7	899
5 hrs	WT	CRIPT	Q9P021	0.171774	0.850946	-0.18679	24.609	24.5743	25.453	24.8415	25.1105	24.124	25588996	24980992	45933000	30063006	36225980	18282990		4	4	4	29.7	29.7	29.7	11.216	0	134.11	1259500000	249	-0.365273	Q9P021	Cysteine-rich PDZ-binding protein	1126
5 hrs	WT	CSRP2	Q16527	0.645342	0.422027	-0.488094	23.104	23.1713	23.1163	22.9951	22.9717	21.9606	9015602	9446301	9092702	8360099	8225403	4.0812e+06		9	9	9	56.5	56.5	56.5	20.954	0	81.726	487940000	223	-1.10521	Q16527	Cysteine and glycine-rich protein 2	800
5 hrs	WT	CSTA	P01040	1.15793	0.10224	-1.93062	20.4005	21.1887	20.4563	17.7088	20.1866	18.3582	1.3841e+06	2.3902e+06	1.4387e+06	214236	1.1934e+06	336025		2	2	2	26.5	26.5	26.5	11.006	0	6.5357	54676000	32	-2.18385	P01040	Cystatin-A;Cystatin-A, N-terminally processed	190
5 hrs	WT	CTNND1	O60716	0.459307	0.577486	0.411607	18.8464	18.6071	17.6573	18.544	19.0057	18.7959	471330	399290	206720	382221	526350	455120		5	5	5	8.5	8.5	8.5	108.17	0	11.471	24868000	20	0.84546	O60716	Catenin delta-1	129
5 hrs	WT	CTTN	Q14247	0.646278	0.573824	-0.204929	21.4058	21.1959	21.0947	21.1834	21.0836	20.8146	2.7784e+06	2.4022e+06	2239400	2.3814e+06	2.2223e+06	1844300		12	12	12	21.5	21.5	21.5	61.585	0	70.824	239970000	105	-0.842451	Q14247	Src substrate cortactin	744
5 hrs	WT	CWF19L2	Q2TBE0	1.33372	0.125332	-0.713565	21.0884	21.1793	20.9426	19.9041	20.725	20.4404	2229601	2.3747e+06	2.0153e+06	981160	1.7332e+06	1.4229e+06		6	6	6	6.8	6.8	6.8	103.79	0	12.726	93513000	39	-2.03681	Q2TBE0	CWF19-like protein 2	815
5 hrs	WT	CXorf56	Q9H5V9	0.0433847	0.970096	-0.0321382	21.9726	21.8583	22.2142	22.1396	22.2788	21.5302	4.1153e+06	3801801	4.8658e+06	4620599	5.0884e+06	3.0286e+06		5	5	5	30.2	30.2	30.2	25.624	0	32.958	171170000	90	-0.0911239	Q9H5V9	UPF0428 protein CXorf56	1072
5 hrs	WT	CYCS	P99999;CON__P62894	1.28937	0.124876	-0.747423	22.2611	22.4606	22.4011	21.9519	21.8274	21.1012	5026503	5771901	5.5386e+06	4056798	3.7214e+06	2.2496e+06		4	4	4	32.4	32.4	32.4	11.749	0	10.966	180300000	105	-2.01047	P99999	Cytochrome c	651
5 hrs	WT	DBR1	Q9UK59	1.8024	0.0810726	-0.604578	20.8708	20.8967	21.2057	20.5182	20.4616	20.1797	1.9175e+06	1.9523e+06	2.4186e+06	1.5017e+06	1.444e+06	1187700		8	8	8	22.4	22.4	22.4	61.554	0	21.657	80974000	48	-2.41735	Q9UK59	Lariat debranching enzyme	1155
5 hrs	WT	DCD	P81605	0.384448	0.679853	0.245642	23.5964	23.9682	24.2482	24.4839	24.2383	23.8275	12683008	16411009	19926990	23463010	19789994	14886992		4	4	4	35.5	35.5	35.5	11.284	0	121.26	1185600000	296	0.665918	P81605	Dermcidin;Survival-promoting peptide;DCD-1	641
5 hrs	WT	DCTN2	Q13561	0.459132	0.51396	0.816845	19.681	17.6846	17.1642	18.9447	18.9681	19.0676	840540	210666	146877	504580	512810	549420		3	3	3	12	12	12	44.23	0	7.8944	33537000	14	0.941115	Q13561	Dynactin subunit 2	721
5 hrs	WT	DDB1	Q16531	1.05221	0.205426	0.56649	21.8707	21.4242	21.7411	22.3179	21.8411	22.5766	3834800	2.8141e+06	3505299	5.2283e+06	3756798	6.2549e+06		27	27	27	33.2	33.2	33.2	126.97	0	100.02	656990000	385	1.60499	Q16531	DNA damage-binding protein 1	801
5 hrs	WT	DDX1	Q92499	0.202146	0.849238	-0.113127	21.3898	21.1293	20.8207	20.7481	21.2306	21.0216	2.7477e+06	2.2938e+06	1.852e+06	1.7612e+06	2.4607e+06	2128799		11	11	11	19.2	19.2	19.2	82.431	0	56.391	181910000	158	-0.358212	Q92499	ATP-dependent RNA helicase DDX1	938
5 hrs	WT	DDX17	Q92841	0.159489	0.850401	0.253823	21.0771	21.2231	21.0819	20.8031	20.769	22.5714	2.2122e+06	2.4479e+06	2.2196e+06	1.8296e+06	1.7869e+06	6.2325e+06		19	11	11	30.9	19.2	19.2	80.272	0	144.9	211360000	135	0.364107	Q92841	Probable ATP-dependent RNA helicase DDX17	949
5 hrs	WT	DDX21	Q9NR30;Q9BQ39	0.0928219	0.935783	0.129808	22.5983	22.0319	22.3661	21.931	22.0533	23.4013	6.3497e+06	4.288e+06	5.4058e+06	3998402	4.3522e+06	11079007		16	16	16	26.6	26.6	26.6	87.343	0	147.88	315600000	264	0.216741	Q9NR30	Nucleolar RNA helicase 2	1091
5 hrs	WT	DDX39B;DDX39A	Q13838;O00148	1.0345	0.129095	2.12885	17.8858	18.7395	19.1881	19.9852	19.7129	22.5018	242190	437666	597300	1.0379e+06	859330	5939096		4	4	4	10.5	10.5	10.5	48.991	0	10.098	51629000	9	1.99624	Q13838;O00148	Spliceosome RNA helicase DDX39B;ATP-dependent RNA helicase DDX39A	728
5 hrs	WT	DDX3X;DDX3Y	O00571;O15523;Q9NQI0	2.18586	0.136088	-0.295563	24	23.9296	24.0825	23.637	23.7409	23.7475	16776994	15977990	17763996	13044998	14019008	14083004		27	27	26	49.2	49.2	47.6	73.243	0	323.31	1990600000	1018	-1.88443	O00571;O15523	ATP-dependent RNA helicase DDX3X;ATP-dependent RNA helicase DDX3Y	77
5 hrs	WT	DDX41	Q9UJV9	1.32087	0.130185	-0.65195	22.4892	21.9132	22.4693	21.3863	21.8393	21.6902	5887203	3.9493e+06	5806903	2.7411e+06	3.7521e+06	3.3838e+06		17	17	17	33.4	33.4	33.4	69.837	0	187.31	467130000	247	-1.96913	Q9UJV9	Probable ATP-dependent RNA helicase DDX41	1153
5 hrs	WT	DDX42	Q86XP3	0.159957	0.902158	-0.0804844	22.3804	21.7581	22.0658	21.9823	22.0911	21.8894	5.4596e+06	3546900	4.3901e+06	4.1432e+06	4.4677e+06	3.8849e+06		19	19	19	29.2	29.2	29.2	102.97	0	62.006	519030000	328	-0.278644	Q86XP3	ATP-dependent RNA helicase DDX42	878
5 hrs	WT	DDX46	Q7L014	0.94993	0.209348	-0.672091	22.6017	21.5896	21.9101	21.1229	21.6173	21.3449	6.3648e+06	3.1559e+06	3940998	2.2837e+06	3.2171e+06	2.6635e+06		32	32	32	34.6	34.6	34.6	117.36	0	125.07	764200000	430	-1.55906	Q7L014	Probable ATP-dependent RNA helicase DDX46	863
5 hrs	WT	DDX49	Q9Y6V7	0.655831	0.446121	-0.408529	22.1043	21.8094	21.7299	21.9392	21.4299	21.049	4508898	3.6753e+06	3478201	4.0213e+06	2.8251e+06	2.1696e+06		6	6	6	17	17	17	54.226	0	15.844	144110000	89	-1.0697	Q9Y6V7	Probable ATP-dependent RNA helicase DDX49	1224
5 hrs	WT	DDX5	P17844	0.0198774	0.978725	-0.0170237	23.8791	23.6435	23.955	23.3843	23.7341	24.3082	15428996	13103993	16262005	10949005	13952997	20773004		20	19	12	33.9	32.1	20	69.147	0	113.42	1320100000	611	-0.0441968	P17844	Probable ATP-dependent RNA helicase DDX5	314
5 hrs	WT	DEK	P35659	0.607441	0.422614	0.586373	21.873	21.8251	22.1278	22.009	22.2108	23.3652	3.8409e+06	3.7154e+06	4.5827e+06	4220598	4854097	10805004		10	10	10	24.5	24.5	24.5	42.674	0	106.74	353100000	188	1.10058	P35659	Protein DEK	432
5 hrs	WT	DENR	O43583	0.647074	0.424394	-0.479134	20.6523	21.2703	21.0861	20.8828	20.7163	19.9721	1.648e+06	2529201	2226099	1.9335e+06	1.7228e+06	1.0285e+06		5	5	5	35.4	35.4	35.4	22.092	0	19.429	92083000	50	-1.10255	O43583	Density-regulated protein	108
5 hrs	WT	DHX15	O43143	0.0288766	0.976303	0.032636	25.5206	25.1328	25.829	25.0853	25.3412	26.1539	48134976	36790008	59609016	35598000	42506012	74662040		19	19	18	26.2	26.2	25	90.932	0	66.288	1647500000	487	0.0680036	O43143	Pre-mRNA-splicing factor ATP-dependent RNA helicase DHX15	100
5 hrs	WT	DHX35	Q9H5Z1	1.20217	0.15063	-0.60733	21.1771	21.0205	20.9396	20.7002	20.6286	19.9863	2.3711e+06	2.1271e+06	2.0112e+06	1.7037e+06	1621201	1.0387e+06		15	15	15	29.6	29.6	29.6	78.909	0	48.744	219400000	175	-1.79982	Q9H5Z1	Probable ATP-dependent RNA helicase DHX35	1073
5 hrs	WT	DHX40	Q8IX18	0.0449784	0.975473	-0.0351105	20.0572	19.2298	19.7583	19.7337	19.7824	19.4239	1.091e+06	614810	886820	871850	901750	703340		6	6	6	9.9	9.9	9.9	88.559	0	15.036	54331000	35	-0.0957493	Q8IX18	Probable ATP-dependent RNA helicase DHX40	884
5 hrs	WT	DHX9	Q08211	0.0352736	0.974495	0.300811	18.6829	17.7115	17.7021	15.2921	15.6431	24.0637	420836	214624	213242	40123	51174	17534002		28	28	28	27.6	27.6	27.6	140.96	0	175.48	174780000	104	0.100756	Q08211	ATP-dependent RNA helicase A	683
5 hrs	WT	DKC1	O60832	0.330535	0.626537	-0.910649	22.0561	21.6128	21.6966	18.6649	21.6188	22.3498	4.3605e+06	3207000	3.3987e+06	415630	3.2203e+06	5.345e+06		10	10	10	24.1	24.1	24.1	57.673	0	68.514	162610000	112	-0.737631	O60832	H/ACA ribonucleoprotein complex subunit 4	133
5 hrs	WT	DNAJA1	P31689	1.27627	0.125457	0.814082	21.708	21.7702	22.2417	23.1202	22.7734	22.2686	3425701	3576802	4959201	9117295	7169103	5.0526e+06		17	17	17	49.6	49.6	49.6	44.868	0	151.11	887370000	367	2.03935	P31689	DnaJ homolog subfamily A member 1	407
5 hrs	WT	DNAJA2	O60884	1.26783	0.115563	0.93787	19.8292	20.1866	20.288	21.2766	21.4314	20.4096	931520	1.1934e+06	1.2803e+06	2.5404e+06	2828000	1.3928e+06		9	9	9	25.7	25.7	25.7	45.745	0	31.66	288850000	190	2.09777	O60884	DnaJ homolog subfamily A member 2	137
5 hrs	WT	DNAJA3	Q96EY1	0.657906	0.300155	1.43236	20.278	18.8749	16.8927	19.9694	20.2632	20.1101	1271400	480749	121674	1.0266e+06	1.2584e+06	1.1317e+06		6	6	6	13.3	13.3	13.3	52.488	0	12.92	82473000	29	1.31933	Q96EY1	DnaJ homolog subfamily A member 3, mitochondrial	971
5 hrs	WT	DNAJC8	O75937	0.205315	0.832007	0.179951	22.8819	22.5173	22.5702	23.2791	23.0128	22.2173	7.7291e+06	6002999	6227299	10179002	8463299	4875998		8	8	8	41.5	41.5	41.5	29.841	0	72.586	458810000	200	0.41025	O75937	DnaJ homolog subfamily C member 8	159
5 hrs	WT	DRG1	Q9Y295	0.715248	0.357076	-0.516017	23.2874	23.507	23.1448	23.2633	22.9244	22.2036	10237995	11921000	9274502	10067996	7960097	4830002		16	16	16	51.2	51.2	51.2	40.542	0	323.31	1365900000	775	-1.20079	Q9Y295	Developmentally-regulated GTP-binding protein 1	1185
5 hrs	WT	DSC1	Q08554	0.0662798	0.956312	-0.095363	20.8557	22.0391	20.5764	21.2106	20.6197	21.3548	1.8976e+06	4309398	1.5636e+06	2.4268e+06	1611199	2681900		8	8	8	12.1	12.1	12.1	99.986	0	32.001	162390000	69	-0.15853	Q08554	Desmocollin-1	684
5 hrs	WT	DSG1	Q02413	0.391344	0.631736	0.326403	20.5298	21.3975	20.4417	21.4401	21.071	20.8371	1.5139e+06	2.7624e+06	1.4242e+06	2845300	2.203e+06	1873201		14	14	14	19.8	19.8	19.8	113.75	0	48.294	226920000	141	0.722321	Q02413	Desmoglein-1	665
5 hrs	WT	DSP	P15924	0.880214	0.260656	0.553793	20.8653	21.4488	20.9208	21.9859	21.7001	21.2103	1.9102e+06	2.8625e+06	1.9851e+06	4.1535e+06	3407002	2426301		31	31	31	14.2	14.2	14.2	331.77	0	108.05	466930000	269	1.40906	P15924	Desmoplakin	302
5 hrs	WT	DTD1	Q8TEA8	1.21057	0.126218	-0.958657	22.2075	22.0347	21.712	20.5931	21.7026	20.7825	4.8431e+06	4296399	3.4353e+06	1.5818e+06	3.4129e+06	1803700		2	2	2	14.8	14.8	14.8	23.423	0.0011223	5.7685	92449000	39	-2.03049	Q8TEA8	D-tyrosyl-tRNA(Tyr) deacylase 1	920
5 hrs	WT	DYNLL1;DYNLL2	P63167;Q96FJ2	0.144886	0.88805	0.124183	20.8143	20.8264	21.1735	21.084	20.5395	21.5633	1.8439e+06	1859401	2.3652e+06	2.2229e+06	1.5241e+06	3098800		3	3	3	49.4	49.4	49.4	10.366	0	13.23	140050000	66	0.296861	P63167;Q96FJ2	Dynein light chain 1, cytoplasmic;Dynein light chain 2, cytoplasmic	621
5 hrs	WT	DYNLRB1;DYNLRB2	Q9NP97;Q8TF09	0.55104	0.430877	0.861733	20.0721	19.8183	17.9213	20.2599	20.2782	19.8587	1.1023e+06	924519	248221	1.2556e+06	1271600	950769		2	2	2	29.2	29.2	29.2	10.921	0.0011161	5.6999	36688000	10	1.08766	Q9NP97;Q8TF09	Dynein light chain roadblock-type 1;Dynein light chain roadblock-type 2	1087
5 hrs	WT	EDF1	O60869	0.229397	0.833173	-0.142358	26.8053	26.6225	26.4127	26.8836	26.3708	26.159	117269920	103320064	89334024	123809992	86778960	74930016		13	13	13	60.1	60.1	60.1	16.368	0	323.31	5014900000	638	-0.414861	O60869	Endothelial differentiation-related factor 1	135
5 hrs	WT	EEF1A1;EEF1A1P5;EEF1A2	P68104;Q5VTE0;Q05639	0.0867379	0.948261	0.0790227	25.9981	25.983	25.9201	26.4625	26.2645	25.4113	67018960	66325000	63491964	92467944	80610016	44624984		20	20	20	62.3	62.3	62.3	50.14	0	323.31	7130500000	1440	0.186657	P68104;Q5VTE0;Q05639	Elongation factor 1-alpha 1;Putative elongation factor 1-alpha-like 3;Elongation factor 1-alpha 2	629
5 hrs	WT	EEF1B2	P24534	0.00677291	0.995484	-0.00698217	22.6799	22.8631	23.4535	23.2444	23.2292	22.5019	6719596	7.6293e+06	11487001	9937395	9833300	5939599		4	4	4	24.4	24.4	24.4	24.763	0	131.7	366780000	129	-0.0159272	P24534	Elongation factor 1-beta	356
5 hrs	WT	EEF1D	P29692	0.188323	0.853895	-0.153962	22.4471	21.6361	21.7758	21.5967	22.1731	21.6273	5717900	3.2592e+06	3.5907e+06	3.1714e+06	4728999	3.2394e+06		6	6	6	29.5	29.5	29.5	31.121	0	124.78	327890000	193	-0.373159	P29692	Elongation factor 1-delta	393
5 hrs	WT	EEF1G	P26641	0.227648	0.832199	-0.151602	23.2627	23.2828	23.5124	23.6963	22.9791	22.9278	10064004	10204994	11966002	13592003	8267803	7978999		13	13	13	30.7	30.7	30.7	50.118	0	229.47	1031200000	455	-0.420338	P26641	Elongation factor 1-gamma	374
5 hrs	WT	EEF2	P13639	0.488143	0.503831	0.688439	20.731	21.5115	21.1928	22.484	22.3206	20.696	1.7404e+06	2.9895e+06	2.397e+06	5.8663e+06	5.2379e+06	1.6987e+06		19	18	18	26.5	25.3	25.3	95.337	0	52.293	495170000	214	0.964141	P13639	Elongation factor 2	289
5 hrs	WT	EFTUD2	Q15029	0.465206	0.522978	0.703674	20.7024	20.2464	20.8395	20.5622	20.7858	22.5513	1.7062e+06	1.2439e+06	1.8763e+06	1.5482e+06	1807799	6.1464e+06		20	20	19	27.3	27.3	26.2	109.43	0	62.647	319520000	138	0.933087	Q15029	116 kDa U5 small nuclear ribonucleoprotein component	769
5 hrs	WT	EIF1;EIF1B	P41567;O60739	0.258574	0.807178	0.155153	21.1885	21.3645	21.2825	21.6724	21.6616	20.967	2.3899e+06	2.6999e+06	2550800	3342201	3317399	2.0497e+06		7	7	7	77	77	77	12.732	0	69.952	238760000	157	0.457906	P41567;O60739	Eukaryotic translation initiation factor 1;Eukaryotic translation initiation factor 1b	457
5 hrs	WT	EIF1AX;EIF1AY	P47813;O14602	0.838447	0.300666	-0.472378	27.2819	27.1277	26.8634	27.0263	26.6033	26.2262	163180000	146639920	122089928	136690032	101950016	78501000		10	10	10	56.2	56.2	56.2	16.46	0	323.31	9448300000	1362	-1.30699	P47813;O14602	Eukaryotic translation initiation factor 1A, X-chromosomal;Eukaryotic translation initiation factor 1A, Y-chromosomal	481
5 hrs	WT	EIF2S1	P05198	0.771197	0.386465	-0.3616	21.2526	21.1014	21.1304	20.4778	20.7249	21.1969	2498400	2.2499e+06	2.2956e+06	1.4603e+06	1.7331e+06	2403801		3	3	3	12.7	12.7	12.7	36.112	0	14.207	83842000	61	-1.14447	P05198	Eukaryotic translation initiation factor 2 subunit 1	217
5 hrs	WT	EIF2S2	P20042	0.0625215	0.95684	-0.179892	19.8758	18.6462	17.2692	17.3003	19.5767	18.3744	962049	410263	157961	161404	781950	339828		2	2	2	6.3	6.3	6.3	38.388	0.001032	4.7174	21461000	16	-0.163607	P20042	Eukaryotic translation initiation factor 2 subunit 2	327
5 hrs	WT	EIF2S3;EIF2S3L	P41091;Q2VIR3	0.629399	0.63437	0.149664	20.9553	21.1378	21.1594	21.3317	21.0639	21.306	2.0332e+06	2307299	2.3422e+06	2.6392e+06	2192101	2.5926e+06		8	8	8	25.6	25.6	25.6	51.109	0	60.621	135210000	84	0.72273	P41091;Q2VIR3	Eukaryotic translation initiation factor 2 subunit 3;Putative eukaryotic translation initiation factor 2 subunit 3-like protein	454
5 hrs	WT	EIF3C;EIF3CL	Q99613;B5ME19	0.326635	0.701277	-0.313981	21.2139	19.9591	20.4411	19.9432	20.4578	20.2712	2.4323e+06	1.0193e+06	1.4236e+06	1.0081e+06	1.4402e+06	1265400		12	12	12	13.5	13.5	13.5	105.34	0	39.637	183690000	127	-0.634065	Q99613;B5ME19	Eukaryotic translation initiation factor 3 subunit C;Eukaryotic translation initiation factor 3 subunit C-like protein	9
5 hrs	WT	EIF3D	O15371	1.41357	0.162188	-0.421183	21.6072	21.7857	21.6825	21.3164	21.4672	21.0282	3.1946e+06	3.6153e+06	3365800	2.6115e+06	2.8991e+06	2138599		11	11	11	27.4	27.4	27.4	63.972	0	41.64	209810000	130	-1.76398	O15371	Eukaryotic translation initiation factor 3 subunit D	95
5 hrs	WT	EIF3E	P60228	0.373346	0.67842	-0.268019	21.5725	21.6896	21.9845	21.9326	21.5258	20.9841	3.1186e+06	3.3824e+06	4.1495e+06	4.0028e+06	3.0194e+06	2.0742e+06		11	11	11	27.9	27.9	27.9	52.22	0	34.579	327010000	174	-0.668668	P60228	Eukaryotic translation initiation factor 3 subunit E	554
5 hrs	WT	EIF3F	O00303	0.401844	0.653794	-0.259078	21.7235	21.4	21.6322	21.4777	21.6731	20.8278	3462899	2.7673e+06	3.2505e+06	2920398	3343801	1.8612e+06		5	5	5	18.5	18.5	18.5	37.563	0	73.408	165330000	156	-0.694504	O00303	Eukaryotic translation initiation factor 3 subunit F	68
5 hrs	WT	EIF3G	O75821	0.0980517	0.937114	-0.0863927	21.2407	21.0658	21.0325	21.4825	21.1601	20.4373	2.478e+06	2195001	2144899	2.93e+06	2.3433e+06	1.4198e+06		9	9	9	29.1	29.1	29.1	35.611	0	31.101	183990000	110	-0.207825	O75821	Eukaryotic translation initiation factor 3 subunit G	154
5 hrs	WT	EIF3H	O15372	0.993816	0.195579	-0.746601	21.0344	20.8171	21.0478	20.8927	20.0099	19.7569	2.1478e+06	1.8475e+06	2.1678e+06	1.9469e+06	1.0558e+06	885980		5	5	5	21.9	21.9	21.9	39.93	0	11.182	92326000	49	-1.65066	O15372	Eukaryotic translation initiation factor 3 subunit H	96
5 hrs	WT	EIF3I	Q13347	0.510272	0.588875	-0.244732	21.7218	21.3377	21.5001	21.6139	21.01	21.2016	3.4588e+06	2.6502e+06	2.9661e+06	3.2095e+06	2111700	2.4116e+06		10	10	10	45.8	45.8	45.8	36.501	0	48.075	289870000	127	-0.78918	Q13347	Eukaryotic translation initiation factor 3 subunit I	714
5 hrs	WT	EIF3K	Q9UBQ5	0.445174	0.590257	-0.344117	20.7872	20.8264	21.0489	21.0098	20.6948	19.9255	1.8095e+06	1859401	2169500	2111499	1.6973e+06	995800		3	3	3	17.9	17.9	17.9	25.059	0	10.039	82055000	40	-0.796194	Q9UBQ5	Eukaryotic translation initiation factor 3 subunit K	1138
5 hrs	WT	EIF3L	Q9Y262	0.861476	0.286812	-0.488234	22.198	21.9684	22.1717	21.8092	21.9408	21.1235	4811398	4.1034e+06	4.7245e+06	3.6746e+06	4.0256e+06	2.2846e+06		14	14	14	29.1	29.1	29.1	66.726	0	187.71	507970000	347	-1.34301	Q9Y262	Eukaryotic translation initiation factor 3 subunit L	1182
5 hrs	WT	EIF3M	Q7L2H7	0.155279	0.87682	-0.130827	21.0066	21.2187	21.28	21.2961	21.3852	20.4316	2.1068e+06	2.4405e+06	2.5463e+06	2.5749e+06	2.739e+06	1414200		9	9	9	29.7	29.7	29.7	42.502	0	26.49	215560000	236	-0.315095	Q7L2H7	Eukaryotic translation initiation factor 3 subunit M	864
5 hrs	WT	EIF4A1	P60842;Q14240	0.73074	0.241848	1.87799	17.5567	20.9395	20.4833	22.1567	21.9362	20.5205	192789	2.011e+06	1.4658e+06	4675597	4012801	1.5041e+06		12	12	12	38.4	38.4	38.4	46.153	0	48.004	216110000	146	1.47033	P60842	Eukaryotic initiation factor 4A-I	557
5 hrs	WT	EIF4B	P23588	0.956319	0.219948	-0.572758	26.0114	25.4898	25.6483	24.7091	25.5115	25.2107	67640992	47117992	52592008	27426992	47831996	38830004		28	28	28	47.1	47.1	47.1	69.15	0	323.31	4132000000	1391	-1.5058	P23588	Eukaryotic translation initiation factor 4B	355
5 hrs	WT	EIF4H	Q15056	0.701347	0.28163	-1.17112	20.6351	21.8049	20.6569	20.6142	18.5537	20.4157	1.6285e+06	3.6639e+06	1.6533e+06	1.6051e+06	384794	1398700		4	4	4	18.1	18.1	18.1	27.385	0	13.685	99354000	63	-1.35934	Q15056	Eukaryotic translation initiation factor 4H	772
5 hrs	WT	EIF5	P55010	1.00706	0.180412	-0.780493	21.1757	20.9044	20.2424	20.0198	20.3876	19.5735	2.3687e+06	1962699	1.2404e+06	1063100	1.3718e+06	780200		4	4	4	12.5	12.5	12.5	49.222	0	8.2174	82956000	28	-1.68339	P55010	Eukaryotic translation initiation factor 5	532
5 hrs	WT	EIF5A;EIF5A2	P63241;Q9GZV4;Q6IS14	0.176249	0.841551	0.256636	19.6578	20.9073	20.6097	21.1307	20.9683	19.8457	827150	1.9666e+06	1600099	2.296e+06	2.0516e+06	942210		5	5	5	35.7	35.7	35.7	16.832	0	16.617	141430000	93	0.393336	P63241;Q9GZV4	Eukaryotic translation initiation factor 5A-1;Eukaryotic translation initiation factor 5A-2	624
5 hrs	WT	EIF5B	O60841	0.75008	0.391748	-0.375926	22.7896	22.209	22.2319	22.2904	21.9469	21.8654	7250102	4848299	4.9256e+06	5.1296e+06	4.0427e+06	3.8207e+06		26	26	26	27	27	27	138.83	0	214.04	879280000	459	-1.13849	O60841	Eukaryotic translation initiation factor 5B	134
5 hrs	WT	EIF6	P56537	0.496776	0.476473	0.988897	21.0974	21.8723	21.3971	22.0248	21.2473	24.0614	2243700	3.8389e+06	2761700	4.267e+06	2489300	17506994		6	6	6	40	40	40	26.599	0	18.017	140600000	13	1.02071	P56537	Eukaryotic translation initiation factor 6	550
5 hrs	WT	ELAVL1	Q15717	0.183445	0.804844	1.10252	18.077	18.1662	17.3221	17.2124	16.1908	23.4696	276506	294150	163856	151860	74802	11616002		8	8	8	29.4	29.4	29.4	36.091	0	60.706	60557000	27	0.461133	Q15717	ELAV-like protein 1	793
5 hrs	WT	ELMO2	Q96JJ3	0.602506	0.301647	-5.08282	31.2579	31.0497	31.3217	31.3979	28.1786	18.8043	2567900672	2222798848	2683900160	2829499392	303820128	457797		1	1	1	3.2	3.2	3.2	82.614	0.009205	2.9698	21673000000	34	-1.31058	Q96JJ3	Engulfment and cell motility protein 2	984
5 hrs	WT	ELOF1	P60002	1.18417	0.150946	-0.646108	21.8292	21.8609	21.8144	21.2031	21.625	20.738	3.726e+06	3.8087e+06	3687898	2.4142e+06	3.2342e+06	1.7489e+06		1	1	1	21.7	21.7	21.7	9.4618	0.0010989	5.4267	99645000	30	-1.8123	P60002	Transcription elongation factor 1 homolog	552
5 hrs	WT	EMG1	Q92979	0.450819	0.503193	1.2681	18.5845	18.6096	18.3731	18.6518	18.5132	22.2066	393100	400000	339520	411850	374140	4.8402e+06		5	5	5	29.1	29.1	29.1	26.72	0	12.95	34691000	27	0.967251	Q92979	Ribosomal RNA small subunit methyltransferase NEP1	953
5 hrs	WT	ENO1	P06733;P13929	0.504795	0.480106	0.846672	20.736	21.7431	21.12	22.8231	22.6088	20.7072	1746499	3.5101e+06	2.279e+06	7.4206e+06	6.3964e+06	1.7119e+06		16	16	15	44.5	44.5	40.3	47.168	0	192.42	716570000	425	1.01558	P06733	Alpha-enolase	229
5 hrs	WT	ENSA	O43768	0.238323	0.797895	-0.219889	21.662	21.6196	21.8821	21.1715	22.2089	21.1236	3.3182e+06	3.2221e+06	3.8653e+06	2361800	4847902	2.2848e+06		4	4	3	31.4	31.4	22.3	13.389	0	16.407	196180000	116	-0.474619	O43768	Alpha-endosulfine	112
5 hrs	WT	ERH	P84090	0.112751	0.944571	0.0504659	26.3306	26.3611	26.648	26.5718	26.2496	26.6698	84391984	86195016	105159960	99746048	79781968	106760000		6	6	6	53.8	53.8	53.8	12.259	0	323.31	3096800000	429	0.192414	P84090	Enhancer of rudimentary homolog	645
5 hrs	WT	EWSR1	Q01844	0.1025	0.931158	-0.110139	21.4221	21.3146	21.2486	21.0361	20.6649	21.9539	2809999	2.6081e+06	2.4916e+06	2.1503e+06	1.6625e+06	4.0624e+06		4	4	4	8.1	8.1	8.1	68.477	0	38.312	145570000	94	-0.226434	Q01844	RNA-binding protein EWS	664
5 hrs	WT	EZR	P15311	0.539229	0.583465	-0.239592	21.4809	21.3724	21.1135	21.251	21.2404	20.7566	2926799	2.7148e+06	2268801	2.4957e+06	2.4774e+06	1771601		10	4	4	17.6	7.7	7.7	69.412	0	13.712	103540000	23	-0.809096	P15311	Ezrin	299
5 hrs	WT	FAM133B;FAM133A	Q5BKY9;Q8N9E0	0.967831	0.131518	-2.52145	22.7253	22.0372	22.0918	17.3719	21.1381	20.78	6.9344e+06	4.3039e+06	4.4698e+06	169617	2.3078e+06	1.8005e+06		3	3	3	11.7	11.7	11.7	28.385	0	7.1676	105000000	55	-1.90974	Q5BKY9;Q8N9E0	Protein FAM133B;Protein FAM133A	825
5 hrs	WT	FAM32A	Q9Y421	1.59073	0.0899466	-0.727779	24.1387	24.2004	24.1213	23.318	23.8285	23.1306	18470012	19276990	18249012	10457006	14896994	9183104		7	7	7	46.4	46.4	46.4	13.178	0	82.361	800310000	240	-2.34817	Q9Y421	Protein FAM32A	1204
5 hrs	WT	FAM50A;FAM50B	Q14320;Q9Y247	0.204178	0.831486	-0.179916	21.0542	20.6787	21.1127	21.2668	20.8446	20.1945	2.1775e+06	1.6785e+06	2.2675e+06	2.5232e+06	1.883e+06	1199900		4	4	4	14.2	14.2	14.2	40.241	0	12.366	80502000	65	-0.408691	Q14320;Q9Y247	Protein FAM50A;Protein FAM50B	746
5 hrs	WT	FAM76B	Q5HYJ3	2.12349	0.0364836	-0.786765	21.5769	21.2167	21.2866	20.6718	20.6992	20.3488	3.1283e+06	2437000	2558000	1.6705e+06	1702499	1.3354e+06		9	9	9	31.9	31.9	31.9	38.708	0	35.458	119240000	60	-3.0547	Q5HYJ3	Protein FAM76B	827
5 hrs	WT	FAM98A	Q8NCA5	0.0384514	0.982365	-0.0121034	20.7908	20.7888	20.8084	20.8157	20.9506	20.5853	1.8141e+06	1.8115e+06	1.8363e+06	1.8457e+06	2.0266e+06	1.5732e+06		6	6	6	20.4	20.4	20.4	55.4	0	49.989	147330000	186	-0.0585135	Q8NCA5	Protein FAM98A	904
5 hrs	WT	FAM98B	Q52LJ0	0.626392	0.453475	-0.451996	20.9342	21.4768	21.0285	21.0493	20.8886	20.1457	2.0037e+06	2918499	2.139e+06	2169999	1.9413e+06	1.16e+06		5	5	5	18.8	18.8	18.8	37.19	0	15.753	113880000	88	-1.06413	Q52LJ0	Protein FAM98B	822
5 hrs	WT	FARSA	Q9Y285	1.5983	0.0652431	1.27685	17.2267	17.1717	17.9704	19.2475	18.4047	18.5471	153377	147636	256819	622410	347040	383030		2	2	2	4.9	4.9	4.9	57.563	0.0010537	5.013	14616000	15	2.73829	Q9Y285	Phenylalanine--tRNA ligase alpha subunit	1184
5 hrs	WT	FASN	P49327	0.997595	0.164416	0.942745	18.9777	19.398	19.2266	20.601	20.5374	19.2921	516250	690850	613460	1.5905e+06	1.5219e+06	641940		11	11	11	7	7	7	273.42	0	33.925	133580000	107	1.7354	P49327	Fatty acid synthase;[Acyl-carrier-protein] S-acetyltransferase;[Acyl-carrier-protein] S-malonyltransferase;3-oxoacyl-[acyl-carrier-protein] synthase;3-oxoacyl-[acyl-carrier-protein] reductase;3-hydroxyacyl-[acyl-carrier-protein] dehydratase;Enoyl-[acyl-carrier-protein] reductase;Oleoyl-[acyl-carrier-protein] hydrolase	492
5 hrs	WT	FBL	P22087	0.440968	0.495436	2.13915	18.1302	18.1027	18.1558	18.5362	17.856	24.414	286900	281490	292040	380150	237240	22353002		8	8	7	33.6	33.6	30.2	33.784	0	45.293	94951000	23	0.980379	P22087	rRNA 2-O-methyltransferase fibrillarin	339
5 hrs	WT	FEN1	P39748	0.500199	0.537321	-0.45149	22.736	22.5017	22.6626	22.5688	22.5715	21.4055	6.9857e+06	5.9385e+06	6639501	6.2215e+06	6232900	2777801		7	7	7	21.1	21.1	21.1	42.592	0	65.836	358300000	213	-0.913332	P39748	Flap endonuclease 1	447
5 hrs	WT	FHL1	Q13642	0.994271	0.221059	-0.521779	22.7192	22.6266	22.5321	22.4945	22.1513	21.6667	6.9048e+06	6475603	6.0653e+06	5.9091e+06	4.6581e+06	3.3292e+06		7	7	7	31	31	31	36.263	0	58.78	286790000	188	-1.50756	Q13642	Four and a half LIM domains protein 1	725
5 hrs	WT	FIP1L1	Q6UN15	0.550097	0.536705	-0.332233	20.5985	20.9934	20.9963	20.4927	20.1483	20.9506	1587700	2.0876e+06	2.0918e+06	1.4754e+06	1.1621e+06	2.0265e+06		2	2	2	5.4	5.4	5.4	66.526	0	7.029	61609000	39	-0.904529	Q6UN15	Pre-mRNA 3-end-processing factor FIP1	852
5 hrs	WT	FKBP3	Q00688	0.940284	0.212337	-0.659465	24.0104	24.4397	24.3989	24.055	23.7643	23.0514	16899006	22754998	22120988	17429006	14247994	8692801		16	16	16	60.3	60.3	60.3	25.177	0	271.73	1115700000	481	-1.54074	Q00688	Peptidyl-prolyl cis-trans isomerase FKBP3	655
5 hrs	WT	FLNA	P21333	1.76672	0.103224	0.504976	18.7174	18.9724	18.7419	19.1185	19.389	19.4391	431010	514370	438410	569180	686550	710820		4	4	3	2.3	2.3	1.9	280.74	0	9.3702	24391000	31	2.20985	P21333	Filamin-A	336
5 hrs	WT	FRA10AC1	Q70Z53	0.392889	0.709396	-0.190226	21.8686	21.9614	21.5643	21.7664	21.7802	21.277	3.8292e+06	4.0835e+06	3.101e+06	3.5674e+06	3.6016e+06	2.541e+06		3	3	3	11.4	11.4	11.4	37.548	0	26.227	128680000	53	-0.624954	Q70Z53	Protein FRA10AC1	858
5 hrs	WT	FRG1	Q14331	1.24194	0.132522	-0.693208	25.3096	25.2186	25.3199	24.5481	25.0593	24.1611	41585024	39044976	41884024	24531010	34961996	18758998		16	16	16	47.3	47.3	47.3	29.172	0	190.14	1916100000	552	-1.91443	Q14331	Protein FRG1	747
5 hrs	WT	FUS	P35637	1.08148	0.292546	-0.3165	26.1267	25.7227	25.744	25.5222	25.4931	25.6286	73271024	55372992	56199012	48188972	47228004	51878024		11	11	9	16.7	16.7	16.7	53.425	0	323.31	4190200000	904	-1.33219	P35637	RNA-binding protein FUS	431
5 hrs	WT	FXR1	P51114;Q06787	0.0838484	0.934505	0.297067	17.8182	20.4178	20.2281	18.0566	20.0336	21.2652	231111	1.4008e+06	1.2282e+06	272628	1.0733e+06	2520299		5	5	3	10.6	10.6	8.1	69.72	0	13.479	53523000	17	0.21934	P51114	Fragile X mental retardation syndrome-related protein 1	509
5 hrs	WT	G3BP1	Q13283	0.240579	0.775289	0.319974	19.4353	19.1036	19.2386	18.7694	19.4315	20.5365	708960	563320	618570	446850	707080	1.5209e+06		3	3	3	9.4	9.4	9.4	52.164	0	7.5006	26853000	31	0.512497	Q13283	Ras GTPase-activating protein-binding protein 1	711
5 hrs	WT	GADD45GIP1	Q8TAE8	0.652806	0.754978	0.0863959	20.8207	20.7787	20.7453	20.855	20.9704	20.7785	1.852e+06	1798899	1757801	1.8966e+06	2.0545e+06	1.7987e+06		4	4	4	21.2	21.2	21.2	25.384	0	18.575	123940000	99	0.540441	Q8TAE8	Growth arrest and DNA damage-inducible proteins-interacting protein 1	913
5 hrs	WT	GANAB	Q14697	0.787172	0.214815	1.48692	18.7157	18.9625	16.6377	20.386	19.6153	18.7754	430500	510836	101962	1.3702e+06	803120	448700		2	2	2	3.1	3.1	3.1	106.87	0.000999	4.3887	19917000	16	1.53026	Q14697	Neutral alpha-glucosidase AB	759
5 hrs	WT	GAPDH	P04406;O14556	0.437368	0.558816	0.637248	21.7824	22.2846	21.9833	23.2341	23.2881	21.4398	3.6072e+06	5109099	4.146e+06	9866703	10243004	2844698		10	10	10	48.7	48.7	48.7	36.053	0	203.12	427940000	191	0.879465	P04406	Glyceraldehyde-3-phosphate dehydrogenase	206
5 hrs	WT	GLYR1	Q49A26	0.39116	0.586136	0.609708	17.5441	19.1157	19.5998	19.0527	19.2534	19.7826	191116	568060	794540	543790	624960	901870		5	5	5	13.9	13.9	13.9	60.547	0	11.185	28605000	26	0.804826	Q49A26	Putative oxidoreductase GLYR1	820
5 hrs	WT	GNB2L1	P63244	0.316095	0.679752	0.445236	18.971	20.1796	19.7571	20.6955	20.3549	19.1931	513870	1.1876e+06	886070	1.6981e+06	1.341e+06	599360		5	5	5	18	18	18	35.076	0	13.574	63701000	22	0.65825	P63244	Guanine nucleotide-binding protein subunit beta-2-like 1;Guanine nucleotide-binding protein subunit beta-2-like 1, N-terminally processed	625
5 hrs	WT	GNL3L	Q9NVN8	0.452948	0.627297	-0.240061	20.626	20.456	20.4637	20.3938	20.5855	19.8463	1.6183e+06	1.4384e+06	1.4461e+06	1.3777e+06	1.5735e+06	942580		10	10	10	23.2	23.2	23.2	65.572	0	33.306	137340000	100	-0.731149	Q9NVN8	Guanine nucleotide-binding protein-like 3-like protein	1102
5 hrs	WT	GOT2	P00505	1.54265	0.0602794	1.64123	17.3864	17.7538	18.9287	19.744	19.8847	19.3639	171330	221012	499020	878070	968040	674720		3	3	3	10.2	10.2	10.2	47.517	0	6.6754	29673000	12	2.77964	P00505	Aspartate aminotransferase, mitochondrial	186
5 hrs	WT	GPI	P06744	0.683522	0.278039	1.51396	18.1609	19.0826	17.6024	21.1764	20.1331	18.0783	293068	555170	199002	2369901	1.1499e+06	276760		4	4	3	10.2	10.2	7.5	63.146	0	15.014	53784000	38	1.36734	P06744	Glucose-6-phosphate isomerase	230
5 hrs	WT	GRN	P28799	1.58889	0.0610562	-1.38774	23.8365	23.8358	23.394	21.7691	23.0194	22.1146	14980002	14972003	11023006	3.5739e+06	8502001	4541203		2	2	2	2.7	2.7	2.7	63.544	0	199.32	331300000	197	-2.7708	P28799	Granulins;Acrogranin;Paragranulin;Granulin-1;Granulin-2;Granulin-3;Granulin-4;Granulin-5;Granulin-6;Granulin-7	389
5 hrs	WT	GTF2B	Q00403	0.0545933	0.968169	0.058473	20.5022	20.4469	20.9147	21.2327	20.7416	20.0649	1.4852e+06	1.4293e+06	1.9768e+06	2.4643e+06	1.7533e+06	1.0968e+06		6	6	6	23.7	23.7	23.7	34.833	0	14.879	103440000	51	0.124589	Q00403	Transcription initiation factor IIB	653
5 hrs	WT	GTF2F1	P35269	0.177486	0.897809	-0.0735575	21.1348	20.9311	20.9593	21.2195	20.8295	20.7556	2.3025e+06	1.9994e+06	2038801	2.4417e+06	1863400	1.7703e+06		7	7	7	12.4	12.4	12.4	58.24	0	85.855	293120000	277	-0.285805	P35269	General transcription factor IIF subunit 1	426
5 hrs	WT	GTF2I	P78347;Q86UP8;Q6EKJ0	1.36614	0.124671	-0.640106	26.03	25.3938	25.7421	24.9272	25.3149	25.0035	68519992	44085028	56122980	31903002	41740024	33635000		55	55	55	52.7	52.7	52.7	112.42	0	323.31	13266000000	3906	-2.00749	P78347	General transcription factor II-I	637
5 hrs	WT	HADHA	P40939	0.719595	0.466056	0.306869	18.8094	19.1735	19.1243	19.2516	19.6506	19.1256	459410	591270	571470	624190	823010	571990		8	8	8	16	16	16	82.999	0	17.912	73880000	48	1.04013	P40939	Trifunctional enzyme subunit alpha, mitochondrial;Long-chain enoyl-CoA hydratase;Long chain 3-hydroxyacyl-CoA dehydrogenase	453
5 hrs	WT	HBS1L	Q9Y450	0.952761	0.212421	-0.623718	20.6269	20.1169	20.3201	20.1265	19.8468	19.2196	1619301	1.1371e+06	1.3091e+06	1.1447e+06	942910	610470		5	5	5	12.3	12.3	12.3	75.472	0	11.867	42751000	30	-1.53476	Q9Y450	HBS1-like protein	1205
5 hrs	WT	HDAC2	Q92769;Q13547	0.381675	0.580353	0.812777	20.9514	20.3522	20.4979	20.3367	20.7528	23.1504	2.0277e+06	1.3385e+06	1.4808e+06	1.3242e+06	1.7669e+06	9310301		5	5	5	13.5	13.5	13.5	55.364	0	31.9	113280000	18	0.816705	Q92769	Histone deacetylase 2	946
5 hrs	WT	HDGFRP3	Q9Y3E1	0.449643	0.737822	-0.123139	21.3107	21.3741	21.1226	21.3244	21.0303	21.0834	2.6012e+06	2.718e+06	2.2832e+06	2.6259e+06	2.1416e+06	2222000		5	5	5	24.1	24.1	24.1	22.619	0	21.925	165270000	150	-0.565217	Q9Y3E1	Hepatoma-derived growth factor-related protein 3	1200
5 hrs	WT	HDX	Q7Z353	0.468706	0.494736	1.08562	20.3751	20.2605	17.32	20.2707	20.5349	20.4069	1.3599e+06	1.2561e+06	163620	1.265e+06	1.5192e+06	1.3902e+06		5	5	5	7.5	7.5	7.5	77.205	0	17.859	38979000	16	0.984495	Q7Z353	Highly divergent homeobox	867
5 hrs	WT	HECTD1	Q9ULT8	2.03221	0.00910541	2.09026	18.2121	18.1403	19.2586	20.9589	20.8053	20.1176	303657	288920	627199	2038200	1.8324e+06	1.1376e+06		33	33	33	18.3	18.3	18.3	289.38	0	110.2	386280000	241	3.83944	Q9ULT8	E3 ubiquitin-protein ligase HECTD1	1165
5 hrs	WT	HIST1H1C	P16403	0.5611	0.357301	2.26003	21.9425	21.9812	21.976	22.6154	22.2687	27.7956	4030501	4.14e+06	4.125e+06	6425798	5.053e+06	232980080		14	14	5	43.7	43.7	18.3	21.364	0	193.49	1611400000	290	1.19745	P16403	Histone H1.2	307
5 hrs	WT	HIST1H2AJ;HIST1H2AH;H2AFJ;HIST2H2AC;HIST2H2AA3;HIST1H2AD;HIST1H2AG	Q99878;Q96KK5;Q9BTM1;Q16777;Q6FI13;P20671;P0C0S8	0.394847	0.535553	2.78084	21.1035	20.8664	22.115	20.7454	21.6626	30.0194	2.2532e+06	1.9116e+06	4542398	1757901	3.3196e+06	1088299264		7	7	1	36.7	36.7	8.6	13.936	0	323.31	4122000000	156	0.904303	Q99878;Q96KK5;Q9BTM1;Q16777;Q6FI13;P20671;P0C0S8	Histone H2A type 1-J;Histone H2A type 1-H;Histone H2A.J;Histone H2A type 2-C;Histone H2A type 2-A;Histone H2A type 1-D;Histone H2A type 1	260
5 hrs	WT	HIST1H2BC;H2BFS;HIST1H2BK;HIST1H2BL;HIST1H2BM;HIST1H2BN;HIST1H2BH;HIST2H2BF;HIST1H2BD;HIST1H2BA	P62807;P57053;O60814;Q99880;Q99879;Q99877;Q93079;Q5QNW6;P58876;Q96A08	0.420895	0.503639	3.69686	19.3978	19.0782	19.0222	19.0033	19.2383	30.3472	690740	553500	532430	525500	618440	1365899520		9	9	2	56.3	56.3	7.9	13.906	0	323.31	3622200000	135	0.961577	P62807;P57053;O60814;Q99880;Q99879;Q99877;Q93079;Q5QNW6;P58876;Q96A08	Histone H2B type 1-C/E/F/G/I;Histone H2B type F-S;Histone H2B type 1-K;Histone H2B type 1-L;Histone H2B type 1-M;Histone H2B type 1-N;Histone H2B type 1-H;Histone H2B type 2-F;Histone H2B type 1-D;Histone H2B type 1-A	131
5 hrs	WT	HIST1H4A	P62805	0.578763	0.316474	4.36574	20.2628	18.8677	19.4157	19.9883	21.1341	30.521	1.2581e+06	478350	699390	1040100	2.3015e+06	1540799872		9	9	9	56.3	56.3	56.3	11.367	0	323.31	8781500000	214	1.26142	P62805	Histone H4	601
5 hrs	WT	HMGA1	P17096	0.459171	0.498448	1.17007	20.5689	20.9546	20.7575	20.8945	20.7787	24.118	1.5554e+06	2.0322e+06	1.7727e+06	1.9493e+06	1798899	18207008		3	3	3	23.4	23.4	23.4	11.676	0	139.57	76991000	24	0.975094	P17096	High mobility group protein HMG-I/HMG-Y	311
5 hrs	WT	HMGB1;HMGB1P1	P09429;B2RPK0;P23497	0.552469	0.494215	-0.47273	25.7984	25.9193	25.8084	26.1227	24.969	25.0163	58358020	63458984	58763008	73066048	32840986	33935020		15	15	13	45.1	45.1	35.3	24.893	0	323.31	4893100000	1063	-0.987073	P09429;B2RPK0	High mobility group protein B1;Putative high mobility group protein B1-like 1	251
5 hrs	WT	HMGB2	P26583	1.00143	0.187516	-0.76144	25.428	25.4165	25.4395	25.3173	24.5941	24.0883	45143972	44784976	45503016	41808008	25326006	17836006		14	12	12	38.8	28.7	28.7	24.033	0	323.31	3515300000	794	-1.66732	P26583	High mobility group protein B2	370
5 hrs	WT	HMGB3	O15347	0.202185	0.848835	-0.118996	24.767	24.4629	24.519	24.7554	24.5725	24.064	28549988	23123986	24040996	28322018	24949010	17537990		14	14	14	50	50	50	22.98	0	74.326	1536200000	328	-0.363938	O15347	High mobility group protein B3	94
5 hrs	WT	HMGN1	P05114	0.0468095	0.967885	-0.216624	23.9643	22.4124	21.373	19.6847	23.0508	24.3643	16367003	5.582e+06	2.7159e+06	842750	8688998	21596012		5	5	5	59	59	59	10.659	0	82.123	293740000	249	-0.128645	P05114	Non-histone chromosomal protein HMG-14	215
5 hrs	WT	HMGN2	P05204	0.109918	0.902721	-0.275452	25.3257	22.3072	24.5009	23.6838	23.6502	23.9735	42051976	5.1898e+06	23742004	13475006	13164996	16472003		7	7	7	53.3	53.3	53.3	9.3926	0	116.43	600250000	216	-0.27366	P05204	Non-histone chromosomal protein HMG-17	218
5 hrs	WT	HMGXB4	Q9UGU5	0.092627	0.936616	0.109973	19.4193	19.6622	18.3193	19.0798	19.4022	19.2486	701100	829660	327082	554100	692860	622900		2	2	2	5.7	5.7	5.7	65.711	0.0010515	4.9679	16286000	13	0.210075	Q9UGU5	HMG domain-containing protein 4	1143
5 hrs	WT	HN1L	Q9H910	0.476489	0.49425	-0.942988	20.719	20.756	20.921	18.2186	21.111	20.2374	1.726e+06	1.7708e+06	1.9854e+06	305037	2264899	1.2361e+06		3	3	3	23.7	23.7	23.7	20.063	0	8.0414	74407000	40	-0.983568	Q9H910	Hematological and neurological expressed 1-like protein	1079
5 hrs	WT	HNRNPA0	Q13151	0.135031	0.903662	0.100592	23.6297	23.5457	23.8032	23.3556	23.6685	24.2563	12979008	12244993	14637999	10733005	13333008	20039006		7	7	7	34.1	34.1	34.1	30.84	0	133.94	480140000	201	0.268459	Q13151	Heterogeneous nuclear ribonucleoprotein A0	703
5 hrs	WT	HNRNPA1;HNRNPA1L2	P09651;Q32P51	0.461807	0.511525	0.867077	23.2825	23.5032	23.8037	23.6055	23.5945	25.9908	10202998	11890008	14642993	12763007	12666000	66680024		12	12	12	37.9	37.9	37.9	38.746	0	323.31	960520000	421	0.951656	P09651;Q32P51	Heterogeneous nuclear ribonucleoprotein A1;Heterogeneous nuclear ribonucleoprotein A1, N-terminally processed;Heterogeneous nuclear ribonucleoprotein A1-like 2	253
5 hrs	WT	HNRNPA2B1	P22626	0.32701	0.627732	1.02102	21.7932	22.1334	21.9347	22.0399	21.3784	25.5062	3634202	4600703	4.0088e+06	4311803	2.726e+06	47657968		18	18	18	48.4	48.4	48.4	37.429	0	323.31	874910000	292	0.737825	P22626	Heterogeneous nuclear ribonucleoproteins A2/B1	346
5 hrs	WT	HNRNPA3	P51991	0.333332	0.615443	1.21371	20.5922	20.584	20.2976	19.644	20.852	24.6189	1.5808e+06	1571800	1.2888e+06	819290	1.8927e+06	25765010		14	14	14	38.4	38.4	38.4	39.594	0	226.03	239800000	105	0.757979	P51991	Heterogeneous nuclear ribonucleoprotein A3	516
5 hrs	WT	HNRNPC;HNRNPCL4;HNRNPCL1;HNRNPCL3;HNRNPCL2	P07910;P0DMR1;O60812;B7ZW38;B2RXH8	0.389996	0.538664	3.29167	16.1154	16.5175	16.265	16.0231	16.0445	26.7053	70993	93812	78750	66592	67590	109420008		16	16	16	39.5	39.5	39.5	33.67	0	323.31	663360000	99	0.899583	P07910;P0DMR1;O60812;B7ZW38;B2RXH8	Heterogeneous nuclear ribonucleoproteins C1/C2;Heterogeneous nuclear ribonucleoprotein C-like 4;Heterogeneous nuclear ribonucleoprotein C-like 1;Heterogeneous nuclear ribonucleoprotein C-like 3;Heterogeneous nuclear ribonucleoprotein C-like 2	241
5 hrs	WT	HNRNPD	Q14103	0.195933	0.800385	0.555706	22.6567	23.1119	23.353	22.1442	22.9602	25.6843	6612197	9065299	10713994	4.6352e+06	8.16029e+06	53920980		9	9	9	28.7	28.7	28.7	38.434	0	91.914	385620000	82	0.467142	Q14103	Heterogeneous nuclear ribonucleoprotein D0	736
5 hrs	WT	HNRNPDL	O14979	0.372139	0.568907	2.34604	17.2468	18.0427	16.5691	16.9097	17.1447	24.8424	155528	270024	97231	123120	144900	30082012		7	7	7	15.2	15.2	15.2	46.437	0	40.499	108350000	31	0.85606	O14979	Heterogeneous nuclear ribonucleoprotein D-like	87
5 hrs	WT	HNRNPF	P52597	1.049	0.129898	1.55913	19.6949	19.9109	19.7528	20.8519	20.4662	22.718	848730	985810	883450	1.8925e+06	1.4486e+06	6899204		7	5	5	24.6	18.1	18.1	45.671	0	69.044	101750000	64	1.95312	P52597	Heterogeneous nuclear ribonucleoprotein F;Heterogeneous nuclear ribonucleoprotein F, N-terminally processed	521
5 hrs	WT	HNRNPH1	P31943	0.644468	0.358728	0.723297	22.9287	23.1304	23.3214	23.4259	23.2895	24.835	7.9841e+06	9182399	10482003	11268996	10253003	29929006		13	13	8	44.1	44.1	27.8	49.229	0	323.31	936780000	476	1.19187	P31943	Heterogeneous nuclear ribonucleoprotein H;Heterogeneous nuclear ribonucleoprotein H, N-terminally processed	410
5 hrs	WT	HNRNPH3	P31942	0.383129	0.572187	1.0349	20.2853	20.3076	20.8304	21.0335	19.848	23.6466	1.2779e+06	1.2978e+06	1864499	2.1464e+06	943690	13132002		5	5	5	21.1	21.1	21.1	36.926	0	69.048	116680000	42	0.837209	P31942	Heterogeneous nuclear ribonucleoprotein H3	409
5 hrs	WT	HNRNPK	P61978	0.515743	0.478116	0.762816	22.8799	22.9914	22.8051	23.0616	22.9565	24.9468	7718497	8339004	7328498	8754296	8.1394e+06	32339980		19	19	19	44.7	44.7	44.7	50.976	0	323.31	1141500000	607	1.01858	P61978	Heterogeneous nuclear ribonucleoprotein K	575
5 hrs	WT	HNRNPL	P14866	0.363867	0.573879	2.61513	15.4717	16.3542	16.3043	15.7416	15.6022	24.6318	45442	83774	80923	54788	49744	25996000		11	11	11	32.1	32.1	32.1	64.132	0	126.45	147410000	49	0.843432	P14866	Heterogeneous nuclear ribonucleoprotein L	296
5 hrs	WT	HNRNPM	P52272	0.995548	0.137274	1.70145	19.332	20.0401	19.8202	20.7587	20.5623	22.9755	659960	1.0781e+06	925710	1.7742e+06	1.5484e+06	8247595		20	20	20	29.9	29.9	29.9	77.515	0	130.3	256650000	110	1.88728	P52272	Heterogeneous nuclear ribonucleoprotein M	517
5 hrs	WT	HNRNPR	O43390	0.500381	0.43128	2.10969	18.3765	18.6139	18.1574	18.5835	18.7274	24.166	340320	401170	292370	392810	434030	18822994		18	13	13	31.4	23.9	23.9	70.942	0	128.85	115360000	45	1.08633	O43390	Heterogeneous nuclear ribonucleoprotein R	107
5 hrs	WT	HNRNPU	Q00839	0.692868	0.261847	1.92349	20.0562	20.2134	20.0985	20.7108	20.856	24.5718	1.0902e+06	1.2157e+06	1.1227e+06	1.7162e+06	1.8979e+06	24937006		16	16	16	21.3	21.3	21.3	90.583	0	323.31	321170000	117	1.40981	Q00839	Heterogeneous nuclear ribonucleoprotein U	656
5 hrs	WT	HPRT1	P00492	0.551094	0.406018	1.13583	19.0246	19.2322	17.5034	20.5987	20.2997	18.2693	533310	615850	185795	1.5879e+06	1.2907e+06	315935		2	2	2	10.6	10.6	10.6	24.579	0.0018762	3.8239	17493000	8	1.12192	P00492	Hypoxanthine-guanine phosphoribosyltransferase	185
5 hrs	WT	HSD17B4	P51659	0.0677818	0.955871	0.0897706	19.5952	19.3028	18.4117	19.0008	18.8061	19.7722	792050	646748	348710	524570	458340	895430		4	4	4	7.6	7.6	7.6	79.685	0	8.1426	32119000	14	0.159648	P51659	Peroxisomal multifunctional enzyme type 2;(3R)-hydroxyacyl-CoA dehydrogenase;Enoyl-CoA hydratase 2	513
5 hrs	WT	HSP90AA1	P07900;Q14568;Q58FG0	0.637053	0.39308	0.579863	22.5727	22.9396	22.6481	23.7487	23.6387	22.5126	6238003	8.0444e+06	6573097	14095000	13059994	5983697		25	25	13	37.3	37.3	20.5	84.659	0	323.31	1352900000	525	1.13587	P07900	Heat shock protein HSP 90-alpha	240
5 hrs	WT	HSP90AB1	P08238;Q58FF7;Q58FF6;Q58FG1	0.666148	0.357261	0.66363	21.0593	21.3223	21.1471	22.4651	22.0757	20.9787	2.1851e+06	2622199	2.3222e+06	5.79e+06	4.4204e+06	2.0664e+06		22	10	7	32	15.1	11.7	83.263	0	108.24	636120000	302	1.20292	P08238	Heat shock protein HSP 90-beta	243
5 hrs	WT	HSP90B1	P14625	0.090554	0.931042	0.22441	18.1293	20.055	19.5113	20.2565	19.989	18.1234	286725	1.0893e+06	747300	1.2526e+06	1.0406e+06	285544		7	5	5	10.8	9.1	9.1	92.468	0	7.7762	47226000	10	0.228424	P14625	Endoplasmin	294
5 hrs	WT	HSPA1B;HSPA1A	P0DMV9;P0DMV8	2.58262	0.005615	1.59362	24.2215	24.3998	24.4375	26.2369	26.1086	25.4942	19561992	22135000	22720008	79082992	72354992	47263984		39	39	19	61.8	61.8	32	70.051	0	323.31	15878000000	2861	4.70576	P0DMV9;P0DMV8	Heat shock 70 kDa protein 1B;Heat shock 70 kDa protein 1A	261
5 hrs	WT	HSPA5	P11021	3.15018	0	1.04792	20.8534	20.8209	21.0115	21.9751	22.0884	21.7662	1.8945e+06	1.8523e+06	2113999	4122402	4459202	3.5667e+06		17	16	16	32.9	32.9	32.9	72.332	0	75.962	588460000	370	4.96099	P11021	78 kDa glucose-regulated protein	271
5 hrs	WT	HSPA8	P11142;P54652	2.9378	0	1.6862	22.4602	22.6603	22.3802	24.4449	24.2876	23.8268	5.7701e+06	6.6287e+06	5.4591e+06	22837002	20478994	14879004		34	28	25	55.1	49.2	46.7	70.897	0	323.31	3667400000	1252	5.55931	P11142	Heat shock cognate 71 kDa protein	272
5 hrs	WT	HSPA9	P38646	2.00899	0.0213149	1.20057	20.3115	20.6246	20.5425	21.9464	21.9236	21.2103	1.3013e+06	1.6167e+06	1527200	4.0413e+06	3978102	2.4262e+06		17	16	16	35.3	34.3	34.3	73.68	0	68.474	503270000	239	3.34224	P38646	Stress-70 protein, mitochondrial	443
5 hrs	WT	HSPD1	P10809	3.45705	0	3.2354	21.2775	21.7121	21.4202	25.0972	24.7949	24.2239	2.5419e+06	3435602	2.8063e+06	35893980	29108000	19594010		40	40	40	75.9	75.9	75.9	61.054	0	323.31	7768300000	2109	8.37697	P10809	60 kDa heat shock protein, mitochondrial	270
5 hrs	WT	HSPE1	P61604	3.58419e-05	1	-7.69297e-05	19.9429	21.1179	20.7857	20.904	21.4895	19.4528	1.0079e+06	2.2757e+06	1807701	1.9622e+06	2.9443e+06	717570		5	5	5	47.1	47.1	47.1	10.932	0	13.156	126600000	61	-9.62653e-05	P61604	10 kDa heat shock protein, mitochondrial	570
5 hrs	WT	IGF2BP1	Q9NZI8	0.827216	0.210456	1.23472	19.2276	19.5812	19.502	19.9533	20.0236	22.038	613890	784390	742490	1.0152e+06	1.0659e+06	4.3063e+06		8	8	6	19.6	19.6	15.6	63.48	0	43.516	106640000	64	1.55933	Q9NZI8	Insulin-like growth factor 2 mRNA-binding protein 1	1123
5 hrs	WT	IGHG1;IGHG3	P0DOX5;P01857;P01860	0.460558	0.569849	0.385508	19.2963	20.4707	19.5745	20.2979	20.1476	20.0525	643800	1.4531e+06	780730	1.2891e+06	1.1615e+06	1.0874e+06		3	3	2	9.6	9.6	7.3	49.328	0	8.5487	49847000	17	0.835389	P0DOX5;P01857;P01860	Ig gamma-1 chain C region;Ig gamma-3 chain C region	192
5 hrs	WT	IGKV A18;IGKV2D-26;IGKV2D-29;IGKV2D-30;IGKV2D-28;IGKV2-40	A2NJV5;A0A0A0MRZ7;A0A075B6S2;A0A075B6S6;A0A075B6P5;A0A087WW87;P06310;P01615;P01614;A0A0C4DH68	0.415117	0.580025	-0.495231	32.5311	32.5804	32.741	32.6539	32.5973	31.1155	6206396928	6421898752	7178102272	6757591552	6497993728	2326501120		4	4	4	19.2	19.2	19.2	13.085	0	193.08	147270000000	7112	-0.815065	A2NJV5;A0A0A0MRZ7;A0A075B6S2;A0A075B6S6;A0A075B6P5;A0A087WW87;P06310;P01615;P01614	Ig kappa chain V-II region RPMI 6410;Ig kappa chain V-II region FR;Ig kappa chain V-II region Cum	0
5 hrs	WT	IK	Q13123	0.0424139	0.971986	-0.0362562	20.7498	20.602	21.0505	20.2906	20.8172	21.1856	1.7632e+06	1.5915e+06	2171899	1282600	1.8476e+06	2.3851e+06		11	11	11	25.3	25.3	25.3	65.601	0	25.813	205960000	117	-0.0926533	Q13123	Protein Red	701
5 hrs	WT	ILF2	Q12905	0.620062	0.305736	1.78756	19.4467	19.26	19.1226	19.7828	19.7604	23.6488	714550	627820	570790	902000	888120	13152000		9	9	9	31.3	31.3	31.3	43.062	0	73.738	135220000	30	1.28065	Q12905	Interleukin enhancer-binding factor 2	695
5 hrs	WT	ILF3	Q12906;Q96SI9	0.48481	0.45556	2.0135	18.7793	18.532	19.1098	19.0237	19.0198	24.418	449920	379040	565730	532990	531520	22416006		17	17	17	23.6	23.6	23.6	95.337	0	183.3	215730000	45	1.05611	Q12906	Interleukin enhancer-binding factor 3	696
5 hrs	WT	IPO8	O15397;O95373	0.654933	0.427309	-0.447477	20.5632	19.7678	20.0584	19.3838	20.0722	19.5909	1.5493e+06	892670	1.0919e+06	684070	1.1024e+06	789690		9	9	9	10.7	10.7	10.7	119.94	0	24.965	110070000	101	-1.09365	O15397	Importin-8	98
5 hrs	WT	IRS2	Q9Y4H2	1.72686	0.0239745	2.03153	17.1134	17.7472	17.0569	19.5767	20.0289	18.4066	141794	220016	136344	781930	1069800	347480		2	2	2	1.5	1.5	1.5	137.33	0.0010905	5.3678	25576000	33	3.21638	Q9Y4H2	Insulin receptor substrate 2	1207
5 hrs	WT	IVNS1ABP	Q9Y6Y0	0.261513	0.783339	-0.203812	22.3579	21.4255	21.777	21.3511	21.83	21.768	5.3753e+06	2816601	3.5936e+06	2.6749e+06	3.728e+06	3.5712e+06		11	11	11	23.4	23.4	23.4	71.729	0	36.072	322430000	182	-0.49628	Q9Y6Y0	Influenza virus NS1A-binding protein	1225
5 hrs	WT	JUP	P14923;P35222	0.972434	0.242279	0.501736	20.4671	20.9942	20.4822	21.4864	20.9945	20.9678	1.4495e+06	2.0887e+06	1.4647e+06	2937999	2.0892e+06	2.0508e+06		14	14	14	29.1	29.1	29.1	81.744	0	75.352	309340000	221	1.46822	P14923	Junction plakoglobin	298
5 hrs	WT	KCTD2	Q14681	0.444379	0.505111	-1.36856	22.0716	22.1599	22.4058	22.2932	22.029	18.2095	4407699	4.6859e+06	5.5568e+06	5139402	4279500	303104		4	3	3	31.6	23.6	23.6	28.527	0	19.063	143520000	109	-0.961606	Q14681	BTB/POZ domain-containing protein KCTD2	753
5 hrs	WT	KCTD5	Q9NXV2	1.45542	0.203339	-0.325687	24.9835	24.8401	25.0411	24.7533	24.6679	24.4665	33172014	30035000	34524992	28279998	26654984	23181992		10	10	9	65.8	65.8	56.8	26.092	0	309.19	1853500000	376	-1.59719	Q9NXV2	BTB/POZ domain-containing protein KCTD5	1116
5 hrs	WT	KHDRBS1	Q07666	0.0529776	0.967569	-0.110199	20.4745	20.7427	20.6995	19.3424	20.4418	21.8019	1.4569e+06	1.7546e+06	1.7028e+06	664710	1.4243e+06	3.6561e+06		3	3	3	8.6	8.6	8.6	48.227	0	10.827	95026000	71	-0.13502	Q07666	KH domain-containing, RNA-binding, signal transduction-associated protein 1	680
5 hrs	WT	KHSRP	Q92945	0.731813	0.250258	1.5912	18.5059	18.3813	18.6093	19.2475	18.9519	22.0706	372235	341450	399900	622390	507110	4404798		7	7	7	12.4	12.4	12.4	73.114	0	20.107	58055000	20	1.4516	Q92945	Far upstream element-binding protein 2	952
5 hrs	WT	KIAA0101	Q15004	0.973397	0.133376	2.14404	16.438	19.556	16.7609	20.311	19.4746	19.4015	88781.6	770790	111057	1.3008e+06	728490	692520		3	3	3	42.3	42.3	42.3	11.986	0	6.261	27049000	6	1.89402	Q15004	PCNA-associated factor	765
5 hrs	WT	KIF11	P52732	0.425377	0.712454	-0.156774	20.1174	19.7782	20.2557	19.7631	19.9926	19.9253	1.1375e+06	899120	1.2519e+06	889799	1.0432e+06	995631		3	3	3	3.6	3.6	3.6	119.16	0	6.8346	50446000	25	-0.609154	P52732	Kinesin-like protein KIF11	522
5 hrs	WT	KPNA2	P52292	1.23195	0.132678	0.716466	20.5841	20.4508	20.5416	20.8905	21.0619	21.7735	1.5719e+06	1433199	1.5263e+06	1.9439e+06	2.1891e+06	3584798		7	7	7	19.8	19.8	19.8	57.861	0	89.497	107560000	65	1.92001	P52292	Importin subunit alpha-1	518
5 hrs	WT	KPNB1	Q14974	1.79224	0.0763026	0.671893	19.5004	19.6208	19.384	20.0243	20.016	20.4805	741650	806190	684190	1.0664e+06	1.0603e+06	1463001		6	6	6	9.7	9.7	9.7	97.169	0	12.72	71130000	46	2.50718	Q14974	Importin subunit beta-1	762
5 hrs	WT	KPRP	Q5T749	0.123235	0.905267	0.131902	21.4495	22.1779	21.7716	22.5902	21.5776	21.6269	2.8638e+06	4744799	3.5803e+06	6314298	3129799	3238602		5	5	5	13.1	13.1	13.1	64.135	0	24.974	210290000	94	0.268519	Q5T749	Keratinocyte proline-rich protein	832
5 hrs	WT	LBR	Q14739	0.647974	0.548964	-0.234461	20.9232	20.7973	20.6817	20.8405	20.525	20.3332	1988399	1.8222e+06	1.6819e+06	1.8777e+06	1.5088e+06	1.321e+06		4	4	4	7.2	7.2	7.2	70.702	0	9.3935	71662000	40	-0.889729	Q14739	Lamin-B receptor	760
5 hrs	WT	LDHA	P00338;Q6ZMR3;P07864	0.731933	0.27736	0.998743	19.9373	20.7448	20.0013	22.0522	21.4917	20.1357	1.004e+06	1.7572e+06	1.0495e+06	4348901	2948899	1.152e+06		8	7	7	24.4	20.8	20.8	36.688	0	18.945	157970000	79	1.37726	P00338	L-lactate dehydrogenase A chain	181
5 hrs	WT	LDHB	P07195	0.501748	0.476563	0.936879	20.4221	21.2051	20.7708	22.6249	22.4107	20.173	1.405e+06	2.4176e+06	1789101	6.4682e+06	5.5758e+06	1.1822e+06		10	10	9	37.7	37.7	34.1	36.638	0	73.791	383730000	201	1.02268	P07195	L-lactate dehydrogenase B chain	233
5 hrs	WT	LENG1	Q96BZ8	0.627537	0.363286	-0.778498	20.1982	20.0265	20.0363	20.0077	19.707	18.2108	1.203e+06	1.068e+06	1.0753e+06	1054200	855830	303391		3	3	3	18.2	18.2	18.2	30.529	0	8.2483	33060000	27	-1.18232	Q96BZ8	Leukocyte receptor cluster member 1	962
5 hrs	WT	LONP1	P36776	3.14896	0	1.99546	17.4229	18.0218	17.6478	19.9176	19.6542	19.5071	175720	266142	205360	990370	825121	745110		11	11	11	16.7	16.7	16.7	106.49	0	31.109	100610000	83	6.39645	P36776	Lon protease homolog, mitochondrial	437
5 hrs	WT	LRPAP1	P30533	0.267172	0.782005	-0.190238	21.6474	21.6562	21.4895	21.9654	21.1583	21.0988	3284798	3.305e+06	2.9444e+06	4.0948e+06	2.3403e+06	2.2458e+06		8	8	8	26.1	26.1	26.1	41.465	0	19.579	181260000	89	-0.494551	P30533	Alpha-2-macroglobulin receptor-associated protein	403
5 hrs	WT	LRPPRC	P42704	0.455618	0.62934	-0.239716	20.4592	19.8717	19.925	19.8097	20.0823	19.6448	1.4416e+06	959340	995450	919020	1110100	819720		18	18	18	16.5	16.5	16.5	157.9	0	60.753	188400000	144	-0.733393	P42704	Leucine-rich PPR motif-containing protein, mitochondrial	463
5 hrs	WT	LRRC47	Q8N1G4	0.85623	0.250583	-0.661055	21.2621	20.9373	20.6701	20.6916	20.5225	19.6723	2515000	2.0079e+06	1668500	1.6935e+06	1506200	835499		11	11	11	24.5	24.5	24.5	63.472	0	28.292	131640000	133	-1.44071	Q8N1G4	Leucine-rich repeat-containing protein 47	894
5 hrs	WT	LRRC59	Q96AG4	1.73174	0.125971	0.422762	21.8172	21.5865	21.7995	22.1126	22.3154	22.0435	3.6952e+06	3.149e+06	3.6501e+06	4.5348e+06	5219200	4.3226e+06		9	9	9	34.5	34.5	34.5	34.93	0	58.639	295870000	214	2.01074	Q96AG4	Leucine-rich repeat-containing protein 59	959
5 hrs	WT	LSM4	Q9Y4Z0	0.885979	0.259827	0.537423	20.5597	20.499	21.2515	21.3253	21.5529	21.0443	1.5456e+06	1.4819e+06	2.4966e+06	2.6276e+06	3.0766e+06	2.1626e+06		2	2	2	16.5	16.5	16.5	15.35	0	6.7708	96934000	64	1.40451	Q9Y4Z0	U6 snRNA-associated Sm-like protein LSm4	1209
5 hrs	WT	LSM8	O95777	0.418513	0.580707	-0.487017	20.3787	20.7961	20.6667	19.2656	20.1897	20.9252	1363300	1.8208e+06	1.6646e+06	630280	1.1959e+06	1.9912e+06		5	5	5	71.9	71.9	71.9	10.403	0	11.864	60455000	49	-0.817545	O95777	U6 snRNA-associated Sm-like protein LSm8	176
5 hrs	WT	LUC7L	Q9NQ29	0.990247	0.204892	-0.666293	22.5216	22.5937	23.0891	21.9833	22.5558	21.6665	6.0211e+06	6329702	8923298	4.1459e+06	6.1655e+06	3.3287e+06		13	6	6	35.8	22.4	22.4	43.727	0	133.93	335990000	177	-1.60361	Q9NQ29	Putative RNA-binding protein Luc7-like 1	1089
5 hrs	WT	LUC7L2	Q9Y383	0.964938	0.233264	-0.534971	25.4963	25.1383	25.3355	25.1223	24.9155	24.3274	47333020	36930012	42338992	36522980	31645998	21050992		18	18	11	41.3	41.3	25.5	46.513	0	323.31	4280300000	1234	-1.48748	Q9Y383	Putative RNA-binding protein Luc7-like 2	1194
5 hrs	WT	LUC7L3	O95232	1.82999	0.0723243	-0.689207	24.2497	24.2103	24.4937	23.7318	23.8074	23.3469	19947998	19409998	23623994	13931008	14681005	10669002		15	15	15	36.8	36.8	36.8	51.466	0	323.31	1287400000	538	-2.57271	O95232	Luc7-like protein 3	170
5 hrs	WT	LYAR	Q9NX58	0.740997	0.265946	-1.03498	20.4308	20.0682	20.0564	17.9101	19.9519	19.5885	1.4135e+06	1.0993e+06	1.0904e+06	246306	1.0142e+06	788350		3	3	3	10.3	10.3	10.3	43.614	0	7.4585	34813000	35	-1.39722	Q9NX58	Cell growth-regulating nucleolar protein	1113
5 hrs	WT	MANF	P55145	0.0766448	0.958269	-0.0662607	24.0683	23.6199	23.7998	24.2437	23.7538	23.2917	17590006	12891007	14602994	19863994	14144992	10268006		9	9	9	46.7	46.7	46.7	20.7	0	323.31	1251000000	523	-0.163943	P55145	Mesencephalic astrocyte-derived neurotrophic factor	538
5 hrs	WT	MAP4	P27816	0.506684	0.458377	1.13352	17.1676	16.5353	19.4758	18.0597	19.2671	19.2525	147219	94975.4	729120	273210	630930	624550		3	3	3	4.2	4.2	4.2	121	0	8.569	24773000	29	1.05044	P27816	Microtubule-associated protein 4	380
5 hrs	WT	MARCKS	P29966	0.475309	0.59126	-0.29339	19.3644	20.0852	19.524	19.0718	19.5973	19.4244	674940	1.1124e+06	753910	551040	793170	703620		3	3	3	19.9	19.9	19.9	31.554	0	9.6722	44177000	31	-0.797801	P29966	Myristoylated alanine-rich C-kinase substrate	394
5 hrs	WT	MATR3	P43243	0.242956	0.711925	1.89896	15.3063	18.4805	14.8612	14.9808	15.5232	23.8409	40518	365739	29763	32335	47091	15025006		15	15	15	21.4	21.4	21.4	94.622	0	104.53	116500000	50	0.59615	P43243	Matrin-3	465
5 hrs	WT	MAZ	P56270	0.379304	0.646172	-0.323243	21.2288	21.024	20.754	21.2076	20.7583	20.0712	2.4576e+06	2132399	1.7684e+06	2.4218e+06	1.7737e+06	1.1016e+06		2	2	2	6.1	6.1	6.1	48.607	0.0010858	5.3488	73937000	31	-0.705889	P56270	Myc-associated zinc finger protein	548
5 hrs	WT	MCM2	P49736	0.11376	0.935503	-0.0612882	20.18	19.787	19.907	20.0506	20.0571	19.5824	1.1879e+06	904630	983140	1.086e+06	1.0909e+06	785060		4	4	4	5.6	5.6	5.6	101.89	0	9.9982	57216000	15	-0.207415	P49736	DNA replication licensing factor MCM2	498
5 hrs	WT	MCM3	P25205	0.200421	0.85265	-0.125338	20.3165	20.1791	19.9673	19.9155	20.4511	19.7203	1.3058e+06	1.1872e+06	1.0251e+06	988950	1.4335e+06	863780		15	15	15	24.4	24.4	24.4	90.98	0	32.417	154220000	83	-0.367656	P25205	DNA replication licensing factor MCM3	358
5 hrs	WT	MCM4	P33991	0.121408	0.936671	0.0603072	20.338	20.3001	19.9689	20.0833	20.5347	20.1699	1.3254e+06	1.291e+06	1.0262e+06	1.1109e+06	1.519e+06	1.1796e+06		7	7	7	12.4	12.4	12.4	96.557	0	15.047	81435000	41	0.214381	P33991	DNA replication licensing factor MCM4	416
5 hrs	WT	MCM5	P33992	0.320732	0.764862	-0.160252	20.979	21.0356	21.1584	20.8817	21.2478	20.5627	2.0668e+06	2.1495e+06	2.3406e+06	1.9321e+06	2490100	1.5488e+06		14	14	14	24.5	24.5	24.5	82.285	0	35.263	257920000	222	-0.525621	P33992	DNA replication licensing factor MCM5	417
5 hrs	WT	MCM6	Q14566	0.133111	0.903975	-0.0971063	20.4569	19.934	19.7828	20.0685	20.1945	19.6195	1439300	1001700	902050	1.0996e+06	1199900	805460		14	14	14	24.4	24.4	24.4	92.888	0	31.418	169180000	71	-0.263427	Q14566	DNA replication licensing factor MCM6	751
5 hrs	WT	MCM7	P33993	0.0235911	0.985746	0.0158017	20.5085	20.1079	20.6287	20.2886	20.7487	20.2552	1.4917e+06	1.13e+06	1.6213e+06	1.2808e+06	1.7619e+06	1.2515e+06		18	18	18	34.2	34.2	34.2	81.307	0	92.598	321080000	228	0.0487828	P33993	DNA replication licensing factor MCM7	418
5 hrs	WT	MCTS1	Q9ULC4	0.238304	0.780467	-0.292016	19.7326	20.7346	20.7936	20.6698	20.2081	19.5069	871170	1.7448e+06	1.8176e+06	1.6681e+06	1.2113e+06	745000		3	3	3	21	21	21	20.555	0	7.8731	59979000	46	-0.501318	Q9ULC4	Malignant T-cell-amplified sequence 1	1164
5 hrs	WT	MDH1	P40925	0.834485	0.218802	0.964834	18.7782	19.0299	17.579	19.8009	19.6366	18.8441	449570	535280	195802	913420	815090	470600		3	3	3	11.4	11.4	11.4	36.426	0.0011364	6.044	35151000	14	1.51635	P40925	Malate dehydrogenase, cytoplasmic	451
5 hrs	WT	MDH2	P40926	0.535119	0.458208	0.83194	19.5139	20.151	19.6871	21.4106	21.1284	19.3089	748630	1.1643e+06	844140	2.7877e+06	2.2923e+06	649450		12	12	12	48.5	48.5	48.5	35.503	0	40.092	268840000	208	1.05909	P40926	Malate dehydrogenase, mitochondrial	452
5 hrs	WT	MESDC2	Q14696	1.40176	0.0932587	-0.953388	22.1366	21.9215	22.6656	21.7374	21.0061	21.12	4.6108e+06	3.9722e+06	6653200	3.4964e+06	2.106e+06	2.2791e+06		5	5	5	32.9	32.9	32.9	26.076	0	16.905	179000000	61	-2.28625	Q14696	LDLR chaperone MESD	758
5 hrs	WT	MFAP1	P55081	1.42599	0.12857	-0.531533	24.5728	24.0785	24.3427	23.6406	23.9797	23.7791	24955014	17715002	21276004	13077998	16542997	14394997		12	12	12	31	31	31	51.958	0	291.47	1326000000	470	-1.94376	P55081	Microfibrillar-associated protein 1	536
5 hrs	WT	MIF	P14174	0.474569	0.491461	1.05238	19.9481	21.0221	19.9135	22.2825	22.191	19.5674	1.0115e+06	2129500	987550	5101398	4787901	776890		2	2	2	17.4	17.4	17.4	12.476	0	6.1341	121710000	48	0.991229	P14174	Macrophage migration inhibitory factor	292
5 hrs	WT	MMTAG2	Q9BU76	0.94303	0.20264	-0.739944	20.0921	19.8609	20.9774	19.8454	19.43	19.4351	1.1177e+06	952190	2.0646e+06	942050	706340	708860		3	3	3	14.1	14.1	14.1	29.411	0	7.6347	35214000	34	-1.58434	Q9BU76	Multiple myeloma tumor-associated protein 2	1031
5 hrs	WT	MORF4L1	Q9UBU8;Q15014	1.31151	0.172309	0.443451	20.566	20.8745	20.9426	21.4503	21.165	21.0982	1.5523e+06	1.9224e+06	2.0154e+06	2.8653e+06	2.3512e+06	2.2449e+06		6	6	6	18.5	18.5	18.5	41.473	0	21.874	141420000	88	1.71633	Q9UBU8	Mortality factor 4-like protein 1	1140
5 hrs	WT	MPG	P29372	0.595478	0.514311	-0.327365	20.0364	20.1523	19.9244	19.8101	19.2594	20.0616	1.0754e+06	1.1653e+06	995030	919220	627550	1094300		3	3	3	21.5	21.5	21.5	32.868	0	8.7831	30801000	27	-0.946552	P29372	DNA-3-methyladenine glycosylase	391
5 hrs	WT	MRE11A	P49959	0.674553	0.299443	1.08642	18.7338	17.1378	18.7941	18.7747	18.8621	20.2882	435940	144207	454545	448470	476480	1.2804e+06		2	2	2	3.2	3.2	3.2	80.592	0.0027498	3.5792	14646000	2	1.3069	P49959	Double-strand break repair protein MRE11A	502
5 hrs	WT	MRPS23	Q9Y3D9	0.0128011	0.988352	0.0128543	19.6561	19.4522	19.4364	19.8178	19.8849	18.8806	826200	717300	709460	924170	968180	482630		2	2	2	10.5	10.5	10.5	21.77	0.00098425	4.2272	27639000	37	0.0297681	Q9Y3D9	28S ribosomal protein S23, mitochondrial	1199
5 hrs	WT	MRRF	Q96E11	0.601463	0.478072	-0.428695	22.0795	22.2552	22.1505	21.9464	22.1398	21.1129	4.432e+06	5005898	4.6554e+06	4041199	4.6212e+06	2.2679e+06		6	6	6	32.4	32.4	32.4	29.277	0	39.123	401520000	209	-1.02277	Q96E11	Ribosome-recycling factor, mitochondrial	968
5 hrs	WT	MRTO4	Q9UKD2	1.74964	0.0642545	-0.927418	22.54	22.9599	22.9214	21.8695	21.5424	22.2271	6.0985e+06	8158396	7.9437e+06	3831501	3054299	4909401		10	10	10	40.6	40.6	40.6	27.56	0	25.538	224930000	83	-2.73697	Q9UKD2	mRNA turnover protein 4 homolog	1156
5 hrs	WT	MSN	P26038	1.39288	0.129731	-0.562945	21.2269	21.1986	20.8811	20.6758	20.7071	20.2349	2.4544e+06	2.4066e+06	1.9313e+06	1.6751e+06	1711800	1234000		11	11	5	18	18	8	67.819	0	22.092	179300000	103	-1.9514	P26038	Moesin	367
5 hrs	WT	MTDH	Q86UE4	2.20375	0.0185048	-0.974951	21.303	20.8933	21.2902	19.9911	20.4265	20.144	2.5872e+06	1947601	2.5644e+06	1.0421e+06	1.4093e+06	1.1586e+06		5	5	5	10.8	10.8	10.8	63.836	0	10.16	101320000	56	-3.41658	Q86UE4	Protein LYRIC	874
5 hrs	WT	MTIF3	Q9H2K0	1.60644	0.0632955	-1.22316	20.6695	20.8332	20.2988	19.8871	19.4311	18.8139	1.6678e+06	1.8682e+06	1.2899e+06	969630	706860	460850		3	3	3	16.9	16.9	16.9	31.725	0	7.0517	40560000	15	-2.72526	Q9H2K0	Translation initiation factor IF-3, mitochondrial	1065
5 hrs	WT	MYCBP	Q99417	0.185383	0.855617	-0.153356	22.155	21.7887	22.1062	22.0527	22.2508	21.2863	4.6699e+06	3.6229e+06	4514702	4.3505e+06	4.9905e+06	2.5575e+06		6	6	6	67	67	67	11.967	0	80.81	260010000	142	-0.3689	Q99417	C-Myc-binding protein	998
5 hrs	WT	MYH10	P35580	0.70792	0.460792	0.320611	18.9217	19.3486	19.4387	19.8164	19.3888	19.4656	496580	667580	710600	923270	686460	723960		7	5	5	5.3	4.1	4.1	229	0	11.658	34972000	27	1.04516	P35580	Myosin-10	429
5 hrs	WT	MYH9	P35579;P35749;Q7Z406	1.99604	0.0728573	-0.57515	20.7395	20.9032	20.8922	20.4952	20.133	20.1812	1.7507e+06	1.961e+06	1.9461e+06	1.478e+06	1.1498e+06	1.1889e+06		21	21	19	14.6	14.6	13.5	226.53	0	48.664	188930000	113	-2.55338	P35579	Myosin-9	428
5 hrs	WT	MYL12A;MYL12B;MYL9	P19105;O14950;P24844	0.154524	0.873148	-0.146633	21.321	21.408	22.1799	21.691	21.7409	21.0372	2619801	2.7826e+06	4.7513e+06	3385602	3504701	2.1519e+06		6	6	6	45.6	45.6	45.6	19.794	0	23.409	135450000	72	-0.322399	P19105;O14950;P24844	Myosin regulatory light chain 12A;Myosin regulatory light chain 12B;Myosin regulatory light polypeptide 9	86
5 hrs	WT	MYL6	P60660;P14649	0.475036	0.596172	-0.270322	22.9956	23.2446	23.623	23.2365	23.1246	22.6912	8.36309e+06	9938696	12919004	9882995	9145097	6772099		8	8	8	55.6	55.6	55.6	16.93	0	106.54	563820000	232	-0.779433	P60660	Myosin light polypeptide 6	555
5 hrs	WT	NACA	E9PAV3;Q13765;Q9BZK3	0.249221	0.796893	0.196378	24.5186	24.7124	24.523	25.1924	24.9666	24.1841	24034990	27488996	24107996	38341004	32787018	19060996		5	5	5	3.4	3.4	3.4	205.42	0	323.31	1517900000	329	0.476535	E9PAV3;Q13765	Nascent polypeptide-associated complex subunit alpha, muscle-specific form;Nascent polypeptide-associated complex subunit alpha	61
5 hrs	WT	NAP1L1	P55209	1.15671	0.0946312	3.01652	21.8178	18.0997	18.9952	23.5678	22.5439	21.8507	3696802	280910	522551	12434000	6.1149e+06	3781899		3	3	2	11.5	11.5	9	45.374	0	10.869	151090000	28	2.2743	P55209	Nucleosome assembly protein 1-like 1	540
5 hrs	WT	NASP	P49321	0.598953	0.42797	0.604248	19.6391	19.8236	19.5808	20.9979	20.3926	19.4658	816530	927879	784150	2.0941e+06	1.3765e+06	724070		8	8	8	16.6	16.6	16.6	85.237	0	13.925	97195000	31	1.09566	P49321	Nuclear autoantigenic sperm protein	491
5 hrs	WT	NAT10	Q9H0A0	0.602177	0.326472	1.62703	17.4108	18.7979	19.0856	18.6819	19.2739	22.2196	174256	455750	556340	420550	633890	4883998		7	7	7	10.1	10.1	10.1	115.73	0	32.201	33793000	16	1.24198	Q9H0A0	N-acetyltransferase 10	1059
5 hrs	WT	NCL	P19338	1.40046	0.0806964	1.2456	21.3619	21.5522	21.5311	22.4061	22.2342	23.5417	2.695e+06	3.0751e+06	3.0305e+06	5.5578e+06	4933599	12210995		19	19	19	28.3	28.3	28.3	76.613	0	127.73	647170000	272	2.42056	P19338	Nucleolin	323
5 hrs	WT	NDUFA4	O00483	1.05654	0.150723	0.950932	20.1738	20.255	20.1477	21.6807	21.4371	20.3115	1182800	1.2513e+06	1.1616e+06	3.3615e+06	2.8392e+06	1.3013e+06		3	3	3	37	37	37	9.3697	0	19.912	92076000	52	1.81849	O00483	Cytochrome c oxidase subunit NDUFA4	71
5 hrs	WT	NDUFS3	O75489	1.26881	0.250168	0.309359	19.4976	19.587	19.448	19.9679	19.8803	19.6125	740200	787570	715200	1.0255e+06	965090	801570		4	4	4	18.2	18.2	18.2	30.241	0	8.3791	39623000	13	1.44296	O75489	NADH dehydrogenase [ubiquinone] iron-sulfur protein 3, mitochondrial	146
5 hrs	WT	NDUFS5	O43920	0.0791981	0.950129	0.0882549	18.9348	19.0419	19.0062	19.4976	19.4504	18.2997	501120	539750	526540	740210	716420	322660		2	2	2	22.6	22.6	22.6	12.517	0.0011173	5.7428	15226000	18	0.179034	O43920	NADH dehydrogenase [ubiquinone] iron-sulfur protein 5	119
5 hrs	WT	NFATC2IP	Q8NCF5	0.514329	0.492964	-0.643019	20.2369	19.9692	19.8316	20.0896	19.6954	18.3236	1.2357e+06	1.0264e+06	933040	1.1158e+06	848980	328051		3	3	3	10.5	10.5	10.5	45.816	0	6.9966	37411000	31	-0.991864	Q8NCF5	NFATC2-interacting protein	905
5 hrs	WT	NHP2	Q9NX24	1.29126	0.111355	0.915823	21.0201	20.8162	20.2967	21.7112	21.152	22.0173	2.1266e+06	1.8463e+06	1.288e+06	3.4334e+06	2.3302e+06	4.2448e+06		4	4	4	31.4	31.4	31.4	17.201	0	32.471	117050000	55	2.1176	Q9NX24	H/ACA ribonucleoprotein complex subunit 2	1112
5 hrs	WT	NIFK	Q9BYG3	0.449299	0.520701	0.905197	19.0202	18.9609	18.9856	18.7791	19.3019	21.6012	531670	510260	519070	449850	646340	3.1813e+06		6	6	6	29.7	29.7	29.7	34.222	0	16.229	36960000	11	0.936115	Q9BYG3	MKI67 FHA domain-interacting nucleolar phosphoprotein	1051
5 hrs	WT	NKAP	Q8N5F7;Q5M9Q1	1.03931	0.202332	-0.624338	22.0135	21.2245	21.7694	21.3268	20.7772	21.0303	4233698	2.4502e+06	3.5746e+06	2.6303e+06	1.7971e+06	2.1416e+06		5	5	5	20.7	20.7	20.7	47.138	0	17.572	151860000	34	-1.63372	Q8N5F7	NF-kappa-B-activating protein	897
5 hrs	WT	NME2;NME2P1	P22392;O60361	0.282823	0.715023	0.427863	21.7055	21.981	21.7549	23.3411	22.1238	21.2601	3.4199e+06	4.1393e+06	3538998	10625998	4569998	2511501		4	4	2	32.2	32.2	15.8	17.298	0	29.885	257340000	93	0.603017	P22392;O60361	Nucleoside diphosphate kinase B;Putative nucleoside diphosphate kinase	343
5 hrs	WT	NMT1	P30419;O60551	0.532756	0.569168	-0.291379	22.0657	21.7838	21.6791	21.9545	21.4617	21.2382	4389700	3.6106e+06	3.3578e+06	4064002	2.8882e+06	2.4737e+06		11	11	11	26.2	26.2	26.2	56.806	0	45.278	249850000	197	-0.854439	P30419	Glycylpeptide N-tetradecanoyltransferase 1	402
5 hrs	WT	NOB1	Q9ULX3	0.032464	0.973112	-0.0496896	20.3483	19.459	19.5756	20.5565	19.6072	19.0701	1.3349e+06	720670	781340	1.5421e+06	798670	550390		3	3	3	8	8	8	46.674	0	7.2025	33888000	19	-0.0806099	Q9ULX3	RNA-binding protein NOB1	1166
5 hrs	WT	NOC4L	Q9BVI4	0.524356	0.616444	0.206305	20.1793	20.3714	20.6894	20.6299	20.4618	20.7673	1.1873e+06	1356400	1.691e+06	1.6226e+06	1.4442e+06	1.7847e+06		5	5	5	13.4	13.4	13.4	58.467	0	15.745	90364000	103	0.755677	Q9BVI4	Nucleolar complex protein 4 homolog	1038
5 hrs	WT	NOLC1	Q14978	0.165434	0.854873	0.254971	21.2109	20.4161	20.5296	20.6378	20.2806	22.0031	2.4272e+06	1.3991e+06	1513700	1.6315e+06	1.2737e+06	4.2034e+06		5	5	5	8.6	8.6	8.6	73.602	0	13.025	52284000	38	0.374631	Q14978	Nucleolar and coiled-body phosphoprotein 1	763
5 hrs	WT	NONO	Q15233	0.813652	0.575361	-0.162415	23.4825	23.4009	23.3924	23.3754	23.0898	23.3233	11720003	11076005	11011004	10882002	8927499	10495995		19	19	17	39.3	39.3	37.6	54.231	0	226.69	1388000000	763	-0.844201	Q15233	Non-POU domain-containing octamer-binding protein	780
5 hrs	WT	NOP56	O00567	0.28386	0.711705	0.473516	21.1001	20.6562	21.0585	20.8751	20.6408	22.7196	2.2479e+06	1.6525e+06	2.184e+06	1.9232e+06	1634901	6.9069e+06		18	18	18	35.2	35.2	35.2	66.049	0	62.478	198850000	113	0.613005	O00567	Nucleolar protein 56	76
5 hrs	WT	NOP58	Q9Y2X3	0.0617768	0.956727	0.166842	21.0487	20.532	20.8715	19.9625	20.1591	22.8312	2.1692e+06	1.5162e+06	1.9185e+06	1.0217e+06	1.1708e+06	7.4625e+06		14	14	14	33.8	33.8	33.8	59.578	0	48.219	171810000	70	0.160803	Q9Y2X3	Nucleolar protein 58	1191
5 hrs	WT	NOSIP	Q9Y314	0.0537502	0.970642	0.0436656	20.4411	20.908	20.6452	21.0387	20.8571	20.2295	1.4236e+06	1967599	1.6399e+06	2.1541e+06	1.8994e+06	1.2294e+06		8	8	8	43.9	43.9	43.9	33.172	0	21.689	120760000	96	0.114939	Q9Y314	Nitric oxide synthase-interacting protein	1192
5 hrs	WT	NPM1	P06748	0.551289	0.429689	0.870266	22.9861	23.5669	23.3765	23.98	23.1193	25.441	8.3082e+06	12425997	10890004	16545993	9111800	45550988		8	8	8	43.9	43.9	43.9	32.575	0	88.92	508970000	201	1.08938	P06748	Nucleophosmin	231
5 hrs	WT	NSRP1	Q9H0G5	1.58897	0.0879478	-0.699238	24.2842	23.6569	23.8071	23.1126	23.3522	23.1856	20429994	13226002	14677008	9069795	10708004	9540104		24	24	24	42.1	42.1	42.1	66.389	0	245.27	1699900000	684	-2.31566	Q9H0G5	Nuclear speckle splicing regulatory protein 1	1060
5 hrs	WT	NTPCR	Q9BSD7	0.452378	0.590657	0.318324	20.3659	20.3953	20.3059	20.8686	21.0718	20.0816	1.3513e+06	1.3791e+06	1.2962e+06	1.9146e+06	2204199	1.1096e+06		3	3	3	23.2	23.2	23.2	20.713	0	8.4174	67988000	51	0.789688	Q9BSD7	Cancer-related nucleoside-triphosphatase	1027
5 hrs	WT	NUCKS1	Q9H1E3	0.897857	0.213629	-0.752277	23.3592	23.0581	22.7093	21.6056	22.6652	22.5989	10760000	8733499	6857700	3191102	6.6513e+06	6352698		8	8	8	29.6	29.6	29.6	27.296	0	43.161	330500000	175	-1.53289	Q9H1E3	Nuclear ubiquitous casein and cyclin-dependent kinase substrate 1	1062
5 hrs	WT	NUDT21	O43809	0.646783	0.505937	-0.293377	24.0891	23.9966	23.7596	23.9372	23.7074	23.3206	17846008	16738002	14201994	16063007	13697008	10476005		10	10	10	37	37	37	26.227	0	176.59	777370000	305	-0.962079	O43809	Cleavage and polyadenylation specificity factor subunit 5	114
5 hrs	WT	NUFIP2	Q7Z417	0.0186068	0.980088	-0.0240663	21.9087	21.7486	21.6783	22.6002	21.399	21.2642	3.937e+06	3.5235e+06	3355998	6.3583e+06	2.7652e+06	2.5186e+06		6	6	6	11.7	11.7	11.7	76.12	0	19.397	155250000	144	-0.0453995	Q7Z417	Nuclear fragile X mental retardation-interacting protein 2	868
5 hrs	WT	NUP155	O75694	2.25292	0.00748667	1.53199	17.8456	17.1724	17.8867	19.1541	18.894	19.4525	235541	147711	242336	583380	487160	717460		5	5	5	5.3	5.3	5.3	155.2	0	9.0036	31404000	15	4.00816	O75694	Nuclear pore complex protein Nup155	153
5 hrs	WT	OAT	P04181	0.729144	0.278552	0.984213	19.1067	17.2287	18.7092	19.4964	19.6336	18.8672	564530	153590	428576	739630	813400	478180		3	3	3	8.2	8.2	8.2	48.534	0	6.0656	25283000	11	1.37042	P04181	Ornithine aminotransferase, mitochondrial;Ornithine aminotransferase, hepatic form;Ornithine aminotransferase, renal form	201
5 hrs	WT	P4HB	P07237	0.837129	0.20627	1.19374	18.937	17.9096	16.9614	19.3772	19.5453	18.4667	501902	246217	127609	680950	765110	362270		5	5	5	11	11	11	57.116	0	11.926	35446000	14	1.56742	P07237	Protein disulfide-isomerase	235
5 hrs	WT	PA2G4	Q9UQ80	0.430909	0.622924	-0.290321	21.5053	21.5113	21.016	21.5234	20.7643	20.8739	2976698	2.9891e+06	2.1205e+06	3014400	1.781e+06	1.9216e+06		11	11	11	30.5	30.5	30.5	43.786	0	41.702	202580000	102	-0.747858	Q9UQ80	Proliferation-associated protein 2G4	1175
5 hrs	WT	PABPC1;PABPC3	P11940;Q9H361;Q4VXU2	0.814612	0.2871	0.57004	20.5336	20.5674	20.5894	21.0015	20.6509	21.748	1517800	1.5538e+06	1.5777e+06	2099399	1.6464e+06	3.5221e+06		11	11	7	20.4	20.4	11.2	70.67	0	39.766	144340000	87	1.3447	P11940;Q9H361	Polyadenylate-binding protein 1;Polyadenylate-binding protein 3	276
5 hrs	WT	PABPC4	Q13310	0.684018	0.299671	1.04318	17.1512	19.1518	18.7699	19.1222	19.0333	20.0469	145551	582470	446980	570650	536520	1.0832e+06		7	3	3	14.9	5.7	5.7	70.782	0.0011111	5.6083	28775000	14	1.31453	Q13310	Polyadenylate-binding protein 4	712
5 hrs	WT	PARP1	P09874	0.0196792	0.98398	-0.0464401	23.7565	23.1483	23.5509	22.4877	22.8763	24.9524	14172003	9297004	12288992	5.8813e+06	7.6995e+06	32464984		39	39	39	46.3	46.3	46.3	113.08	0	323.31	1662200000	723	-0.0524373	P09874	Poly [ADP-ribose] polymerase 1	255
5 hrs	WT	PBDC1	Q9BVG4	4.07607	0	2.72999	17.5851	17.9895	17.9353	20.694	20.6588	20.347	196626	260249	250647	1696399	1.6555e+06	1.3337e+06		2	2	2	13.7	13.7	13.7	26.056	0.0010764	5.2493	39752000	41	10.1863	Q9BVG4	Protein PBDC1	1037
5 hrs	WT	PCBP1	Q15365	0.0881089	0.966283	0.0266838	22.5846	22.4208	22.7921	22.6146	22.6373	22.6256	6.2899e+06	5.6149e+06	7262698	6422197	6523896	6471298		10	10	8	43.5	43.5	34.8	37.497	0	31.649	530850000	307	0.128525	Q15365	Poly(rC)-binding protein 1	784
5 hrs	WT	PCBP2;PCBP3	Q15366;P57721	1.49691	0.0840129	0.940768	21.2674	20.9128	21.0895	21.868	21.6619	22.562	2.5242e+06	1.9741e+06	2.2314e+06	3.8276e+06	3.3181e+06	6192301		6	4	4	23.3	14.8	14.8	38.58	0	45.815	151340000	87	2.40679	Q15366;P57721	Poly(rC)-binding protein 2;Poly(rC)-binding protein 3	785
5 hrs	WT	PCNA	P12004	1.31417	0.0786513	1.96686	16.1182	18.265	17.9493	19.3392	19.8025	19.0914	71132.4	315008	253099	663260	914450	558580		2	2	2	13	13	13	28.768	0.001056	5.0267	21581000	18	2.45574	P12004	Proliferating cell nuclear antigen	277
5 hrs	WT	PCNP	Q8WW12	0.788141	0.304659	-0.52174	21.6293	21.3827	21.5647	21.5007	21.0357	20.4752	3.244e+06	2.7343e+06	3.1018e+06	2.9672e+06	2.1497e+06	1.4576e+06		4	4	4	30.9	30.9	30.9	18.925	0	19.661	146630000	105	-1.28659	Q8WW12	PEST proteolytic signal-containing nuclear protein	931
5 hrs	WT	PDAP1	Q13442	0.00431711	0.998972	-0.00302188	26.9154	26.4901	26.3856	26.8089	26.6966	26.2765	126569936	94257040	87673024	117570000	108760032	81285944		17	17	17	51.4	51.4	51.4	20.63	0	323.31	10695000000	1229	-0.00918159	Q13442	28 kDa heat- and acid-stable phosphoprotein	718
5 hrs	WT	PDCD5	O14737	0.224152	0.797419	0.269182	19.1582	19.4977	19.27	19.9202	20.1431	18.6701	585050	740260	632170	992120	1.1579e+06	417130		4	4	4	24	24	24	14.285	0	10.167	53010000	54	0.472976	O14737	Programmed cell death protein 5	82
5 hrs	WT	PDIA3	P30101	0.341506	0.680017	-0.330909	19.6537	19.6103	19.4379	19.8604	19.3452	18.5036	824830	800350	710230	951850	666040	371650		7	7	7	16.4	16.4	16.4	56.782	0	14.53	62845000	39	-0.660646	P30101	Protein disulfide-isomerase A3	400
5 hrs	WT	PDIA5	Q14554	0.436554	0.604495	-0.312973	21.9742	21.5717	21.4091	21.6883	21.4908	20.8369	4.1199e+06	3.1169e+06	2.7847e+06	3379301	2947001	1.873e+06		9	9	9	22	22	22	59.594	0	20.236	140390000	68	-0.768515	Q14554	Protein disulfide-isomerase A5	750
5 hrs	WT	PFN1	P07737	0.596905	0.362383	1.03536	19.5929	20.8721	20.3166	22.0935	21.8551	19.9392	790780	1.9193e+06	1.3059e+06	4475000	3.7935e+06	1.0053e+06		3	3	3	31.4	31.4	31.4	15.054	0	15.496	119380000	85	1.18201	P07737	Profilin-1	239
5 hrs	WT	PGAM1;PGAM2	P18669;P15259;Q8N0Y7	0.618836	0.341273	1.11228	18.412	19.4487	18.7341	20.928	20.5007	18.503	348789	715530	436039	1.995e+06	1.4836e+06	371490		5	5	5	26.4	26.4	26.4	28.804	0	14.648	69765000	54	1.22538	P18669;P15259	Phosphoglycerate mutase 1;Phosphoglycerate mutase 2	320
5 hrs	WT	PGK1	P00558;P07205	0.720313	0.249355	1.77054	17.7512	19.9178	17.1551	20.6936	20.8884	18.5536	220623	990500	145944	1695899	1941100	384768		6	6	6	22.8	22.8	22.8	44.614	0	14.801	70091000	49	1.44622	P00558	Phosphoglycerate kinase 1	187
5 hrs	WT	PHB	P35232	0.383953	0.645719	0.310239	19.4295	19.579	19.7718	19.3861	19.8214	20.5036	706100	783210	895160	685170	926460	1.4866e+06		4	4	4	19.9	19.9	19.9	29.804	0	8.2198	45079000	20	0.705154	P35232	Prohibitin	421
5 hrs	WT	PHB2	Q99623	0.151137	0.877195	-0.145514	19.2925	19.7168	19.1653	18.6113	19.5254	19.6014	642110	861700	587930	400466	754600	795420		4	4	4	16.7	16.7	16.7	33.296	0	9.6208	37894000	27	-0.316918	Q99623	Prohibitin-2	1009
5 hrs	WT	PHF6	Q8IWS0	1.28471	0.203135	-0.376626	24.5782	24.4366	24.4588	24.2708	24.217	23.856	25047994	22707004	23058992	20240994	19501000	15182997		19	19	19	69	69	69	41.29	0	323.31	2311900000	791	-1.58604	Q8IWS0	PHD finger protein 6	882
5 hrs	WT	PHGDH	O43175	0.895202	0.181499	1.36705	18.9457	19.4928	17.3943	20.2234	20.3947	19.3159	504930	737770	172270	1.2242e+06	1.3785e+06	652640		4	4	4	9.8	9.8	9.8	56.65	0	8.6014	33081000	25	1.68345	O43175	D-3-phosphoglycerate dehydrogenase	102
5 hrs	WT	PIN4	Q9Y237	1.47468	0.0816805	-1.02217	25.7054	25.5717	25.549	25.0559	24.7225	23.981	54712968	49870980	49091024	34881016	27684006	16558007		7	7	7	64.9	64.9	64.9	13.81	0	239.03	2217500000	462	-2.42569	Q9Y237	Peptidyl-prolyl cis-trans isomerase NIMA-interacting 4	1180
5 hrs	WT	PINX1	Q96BK5	0.0175534	0.984538	0.0551179	17.0342	16.6691	19.8895	17.6139	17.7826	18.3616	134220	104205	971280	200596	225476	336824		2	2	2	9.1	9.1	9.1	37.034	0.0010571	5.0427	13949000	9	0.0482233	Q96BK5	PIN2/TERF1-interacting telomerase inhibitor 1	961
5 hrs	WT	PIP	P12273	1.24708	0.135366	0.666063	21.529	21.7807	21.4229	22.4764	22.4652	21.7892	3.0261e+06	3.6028e+06	2811400	5.8353e+06	5790099	3624198		8	8	8	58.9	58.9	58.9	16.572	0	31.009	423250000	296	1.89893	P12273	Prolactin-inducible protein	282
5 hrs	WT	PIP5K1A	Q99755;O60331;O14986	1.4342	0.149919	-0.439524	22.1755	22.0506	22.2295	21.921	21.7489	21.467	4.7368e+06	4.3439e+06	4.9174e+06	3.9707e+06	3.5244e+06	2898799		13	13	6	27.6	27.6	13.5	62.633	0	67.46	560160000	345	-1.81226	Q99755	Phosphatidylinositol 4-phosphate 5-kinase type-1 alpha	1012
5 hrs	WT	PKM	P14618;P30613	0.494288	0.495652	0.799215	19.9748	20.6743	20.538	21.8194	21.9131	19.8521	1.0304e+06	1.6733e+06	1.5225e+06	3.7009e+06	3.9492e+06	946420		13	13	13	37.7	37.7	37.7	57.936	0	39.744	270740000	187	0.992545	P14618	Pyruvate kinase PKM	293
5 hrs	WT	PLS3	P13797;P13796;Q14651	1.56971	0.0558224	1.83344	17.3306	18.5738	18.003	20.1452	20.2558	19.0067	164832	390184	262682	1.1596e+06	1.252e+06	526730		5	5	5	9.8	9.8	9.8	70.81	0	12.379	44857000	35	2.87793	P13797	Plastin-3	290
5 hrs	WT	POLDIP2	Q9Y2S7	1.34617	0.0949758	1.0531	19.4243	19.5843	19.4983	20.8852	20.9503	19.8306	703530	786090	740560	1.9368e+06	2.0261e+06	932420		6	6	6	20.7	20.7	20.7	42.033	0	21.392	149930000	90	2.26083	Q9Y2S7	Polymerase delta-interacting protein 2	1188
5 hrs	WT	POLR1C	O15160	2.20969	0.00935833	2.60264	18.8971	17.9177	17.3292	20.8841	20.7804	20.2874	488180	247612	164663	1.9352e+06	1.8011e+06	1.2797e+06		10	10	10	39.3	39.3	39.3	39.249	0	101.73	298750000	150	4.38946	O15160	DNA-directed RNA polymerases I and III subunit RPAC1	91
5 hrs	WT	POLR1D	P0DPB6	0.702472	0.366245	-0.493192	20.53	21.184	20.9843	20.1814	20.9155	20.1219	1.5141e+06	2.3824e+06	2.0745e+06	1.1891e+06	1977799	1.141e+06		5	5	4	39.8	39.8	32.3	15.237	0	36.924	145970000	66	-1.17358	P0DPB6		266
5 hrs	WT	POLR2B	P30876	1.96592	0.00935833	2.70511	17.2624	17.7734	17.8973	19.7728	19.7887	21.487	157221	224046	244126	895800	905700	2.9392e+06		6	6	6	8.1	8.1	8.1	133.9	0	17.408	65330000	24	3.85874	P30876	DNA-directed RNA polymerase II subunit RPB2	404
5 hrs	WT	POLR3B	Q9NW08	3.2209	0	9.79119	15.069	17.7765	14.7288	25.9865	25.803	25.1583	34374	224519	27152	66485044	58544024	37445992		66	66	66	56	56	56	127.78	0	323.31	36665000000	5513	8.93049	Q9NW08	DNA-directed RNA polymerase III subunit RPC2	1105
5 hrs	WT	POLR3D	P05423	2.42121	0	2.69892	18.1527	17.4917	18.1624	20.9108	21.1242	19.8686	291410	184305	293371	1.9714e+06	2285700	957260		8	8	8	29.4	29.4	29.4	44.395	0	123.31	240790000	163	4.93482	P05423	DNA-directed RNA polymerase III subunit RPC4	222
5 hrs	WT	POLR3E	Q9NVU0	3.32696	0	3.41676	17.7014	17.1819	17.8306	21.4608	20.9366	20.5667	213129	148682	233102	2.8863e+06	2.007e+06	1.5531e+06		17	17	17	29.2	29.2	29.2	79.897	0	65.23	350050000	199	8.0119	Q9NVU0	DNA-directed RNA polymerase III subunit RPC5	1104
5 hrs	WT	POP1	Q99575	0.29662	0.707857	0.429022	19.9522	19.8253	18.2014	19.8648	19.9656	19.4355	1.0144e+06	928969	301410	954770	1.0239e+06	709020		2	2	2	3.3	3.3	3.3	114.71	0.0010482	4.9274	31500000	16	0.624835	Q99575	Ribonucleases P/MRP protein subunit POP1	1006
5 hrs	WT	PPIA	P62937;Q9Y536;P0DN37;P0DN26;A0A0B4J2A2;A0A075B767;A0A075B759;F5H284	0.258085	0.753734	0.344895	22.4268	22.8329	22.4459	23.5666	23.2767	21.897	5.6383e+06	7470904	5713502	12423993	10162006	3.9053e+06		11	11	11	54.5	54.5	54.5	18.012	0	51.714	824740000	349	0.545913	P62937	Peptidyl-prolyl cis-trans isomerase A;Peptidyl-prolyl cis-trans isomerase A, N-terminally processed	616
5 hrs	WT	PPIB	P23284	0.061587	0.96734	-0.0603771	29.2068	28.8504	29.456	29.5645	29.2005	28.5671	619609984	483999872	736420032	793949632	616899584	397700256		22	22	22	64.8	64.8	64.8	23.742	0	323.31	54735000000	3031	-0.137136	P23284	Peptidyl-prolyl cis-trans isomerase B	350
5 hrs	WT	PPIL1	Q9Y3C6	0.883756	0.426887	-0.259256	20.8519	20.6446	20.5518	20.2474	20.4159	20.6073	1.8925e+06	1639299	1.5371e+06	1.2447e+06	1.3989e+06	1.5974e+06		3	3	3	27.1	27.1	27.1	18.237	0	7.0178	95054000	39	-1.09545	Q9Y3C6	Peptidyl-prolyl cis-trans isomerase-like 1	1198
5 hrs	WT	PPIL3	Q9H2H8	0.871991	0.30755	-0.398137	22.9148	22.9541	22.8899	22.8891	22.5196	22.1558	7.9078e+06	8125995	7.7724e+06	7.7678e+06	6.0128e+06	4672600		6	6	6	46	46	46	18.154	0	142.87	370860000	196	-1.27402	Q9H2H8	Peptidyl-prolyl cis-trans isomerase-like 3	1064
5 hrs	WT	PPIL4	Q8WUA2	1.76815	0.0644761	-0.82357	26.431	25.9532	26.1609	25.1893	25.6722	25.2129	90474944	64966976	75029048	38259024	53469984	38890988		29	29	29	56.5	56.5	56.5	57.224	0	323.31	9683100000	1772	-2.66199	Q8WUA2	Peptidyl-prolyl cis-trans isomerase-like 4	926
5 hrs	WT	PPM1A	P35813	0.0520312	0.973908	0.0322603	20.09	20.4284	20.112	20.6071	20.0309	20.0891	1.1161e+06	1.4111e+06	1.1332e+06	1.5972e+06	1.0713e+06	1.1154e+06		7	4	4	25.4	17.3	17.3	42.447	0	10.494	55476000	19	0.102977	P35813	Protein phosphatase 1A	433
5 hrs	WT	PPM1B	O75688	0.745813	0.355992	-0.455036	25.5567	25.624	25.8734	25.4692	25.5155	24.7044	49354972	51712992	61472992	46450004	47964980	27338008		22	22	19	55.5	55.5	49.1	52.642	0	323.31	4377500000	1591	-1.19723	O75688	Protein phosphatase 1B	152
5 hrs	WT	PPP1CC;PPP1CA	P36873;P62136	1.39582	0.125101	0.623867	19.6756	19.5087	19.9357	20.2834	20.0672	20.641	837450	745940	1.0029e+06	1.2762e+06	1.0986e+06	1.6352e+06		4	4	1	17	17	3.1	36.983	0	13.326	51464000	38	2.0229	P36873;P62136	Serine/threonine-protein phosphatase PP1-gamma catalytic subunit;Serine/threonine-protein phosphatase PP1-alpha catalytic subunit	438
5 hrs	WT	PRCC	Q92733	0.832438	0.202228	-1.44788	20.3021	20.3802	20.5979	18.5374	20.5345	17.8646	1.2928e+06	1.3647e+06	1.587e+06	380459	1.5188e+06	238655		2	2	2	5.1	5.1	5.1	52.417	0	9.7917	40307000	17	-1.59705	Q92733	Proline-rich protein PRCC	945
5 hrs	WT	PRDX1	Q06830	0.0609112	0.967117	0.0514476	23.5083	23.5709	23.494	23.9857	23.7313	23.0106	11932005	12461005	11813997	16611990	13925999	8450397		14	14	10	62.8	62.8	47.7	22.11	0	88.986	1247400000	430	0.130917	Q06830	Peroxiredoxin-1	677
5 hrs	WT	PRDX2	P32119	0.324933	0.710832	0.277397	20.639	20.9009	20.6532	21.5265	21.1314	20.3673	1.6329e+06	1.9579e+06	1.649e+06	3020899	2.2971e+06	1352600		6	5	5	27.8	22.2	22.2	21.892	0	21.787	132570000	130	0.615467	P32119	Peroxiredoxin-2	414
5 hrs	WT	PRDX3	P30048	0.400217	0.575151	0.738923	18.5776	20.4077	20.243	21.2086	20.7591	19.4773	391223	1.391e+06	1.2409e+06	2.4234e+06	1.7747e+06	729880		3	3	3	22.3	22.3	22.3	27.692	0	11.027	50284000	36	0.838299	P30048	Thioredoxin-dependent peroxide reductase, mitochondrial	396
5 hrs	WT	PRDX4	Q13162	0.407629	0.643781	0.273078	20.2249	20.412	20.4133	20.8816	20.919	20.0689	1.2255e+06	1.3952e+06	1.3964e+06	1.9319e+06	1.9826e+06	1.0999e+06		8	5	5	36.5	29.5	29.5	30.54	0	56.895	117390000	148	0.710596	Q13162	Peroxiredoxin-4	704
5 hrs	WT	PRDX6	P30041	0.117785	0.903019	0.150724	22.2706	23.002	22.8524	23.261	23.2748	22.0414	5059499	8400505	7572803	10051996	10148996	4316297		11	11	11	58	58	58	25.035	0	96.736	351880000	152	0.266401	P30041	Peroxiredoxin-6	395
5 hrs	WT	PRKDC	P78527	1.45768	0.057629	2.69558	17.4443	18.0521	17.2097	19.4492	19.4373	21.9064	178346	271793	151576	715820	709910	3.9307e+06		25	25	25	8.9	8.9	8.9	469.08	0	148.23	122290000	57	2.81212	P78527	DNA-dependent protein kinase catalytic subunit	639
5 hrs	WT	PRMT1	Q99873;Q9NR22	0.255812	0.841465	-0.102072	21.8365	22.0186	22.1264	22.1532	21.813	21.709	3.7449e+06	4.2486e+06	4578398	4.6643e+06	3.6844e+06	3.4282e+06		15	15	15	50.7	50.7	50.7	42.461	0	73.365	424860000	196	-0.394726	Q99873	Protein arginine N-methyltransferase 1	1017
5 hrs	WT	PRMT3	O60678	0.125398	0.890254	0.229918	19.8245	17.7845	19.4514	19.0835	19.722	18.9446	928480	225766	716870	555510	864810	504540		5	5	5	12.8	12.8	12.8	59.902	0	13.818	39708000	55	0.298102	O60678	Protein arginine N-methyltransferase 3	128
5 hrs	WT	PRMT5	O14744	1.6483	0.0884448	-0.690339	26.3877	26.1068	26.499	25.7961	25.7879	25.3384	87797016	72265032	94838032	58263968	57934984	42423992		29	29	29	44.4	44.4	44.4	72.683	0	323.31	11394000000	1980	-2.37219	O14744	Protein arginine N-methyltransferase 5;Protein arginine N-methyltransferase 5, N-terminally processed	83
5 hrs	WT	PRPF19	Q9UMS4	0.435664	0.508013	1.61505	18.486	18.4184	20.0887	19.2577	18.9888	23.5917	367140	350330	1.1151e+06	626830	520230	12641993		9	9	9	27.4	27.4	27.4	55.18	0	65.156	103810000	43	0.956635	Q9UMS4	Pre-mRNA-processing factor 19	1168
5 hrs	WT	PRPF31	Q8WWY3	0.70524	0.493693	-0.273853	22.2122	21.7642	21.9502	21.7583	21.8761	21.4706	4.859e+06	3.5618e+06	4.0519e+06	3.5474e+06	3849200	2.9059e+06		15	15	15	35.9	35.9	35.9	55.455	0	166.26	602150000	383	-0.987922	Q8WWY3	U4/U6 small nuclear ribonucleoprotein Prp31	934
5 hrs	WT	PRPF38A	Q8NAV1	1.28525	0.160875	-0.48223	22.9448	23.1056	23.4246	22.8766	22.5204	22.6313	8073801	9025704	11259003	7.7009e+06	6015997	6.497e+06		9	9	9	29.8	29.8	29.8	37.476	0	49.538	458670000	238	-1.74765	Q8NAV1	Pre-mRNA-splicing factor 38A	901
5 hrs	WT	PRPF38B	Q5VTL8	0.657333	0.494476	-0.313285	22.8345	22.7264	22.8991	22.7455	22.6861	22.0885	7.4793e+06	6.9395e+06	7821705	7.0319e+06	6.7482e+06	4459697		14	14	14	33.2	33.2	33.2	64.467	0	71.68	652820000	239	-0.992191	Q5VTL8	Pre-mRNA-splicing factor 38B	837
5 hrs	WT	PRPF6	O94906	0.346233	0.638657	0.499301	19.5629	19.0866	19.3969	19.204	19.3321	21.0083	774520	556730	690330	603910	659990	2.1093e+06		6	6	6	7.3	7.3	7.3	106.92	0	13.2	39036000	14	0.715531	O94906	Pre-mRNA-processing factor 6	167
5 hrs	WT	PRPF8	Q6P2Q9	0.473927	0.497954	0.894313	19.218	18.5074	18.8119	19.0445	18.8556	21.3201	609800	372630	460210	540720	474360	2618101		16	16	16	9.5	9.5	9.5	273.6	0	39.783	95965000	50	0.973987	Q6P2Q9	Pre-mRNA-processing-splicing factor 8	847
5 hrs	WT	PSIP1	O75475	0.273811	0.706805	0.732471	21.4562	20.0471	20.3695	20.4043	20.3401	23.3259	2877101	1.0834e+06	1.3547e+06	1.3877e+06	1327300	10514996		8	8	8	17.9	17.9	17.9	60.103	0	63.788	98028000	71	0.624414	O75475	PC4 and SFRS1-interacting protein	145
5 hrs	WT	PSMA1	P25786	0.47496	0.567065	-0.412685	20.1268	20.6564	20.7035	20.4055	20.417	19.4262	1.1449e+06	1.6527e+06	1.7076e+06	1.3889e+06	1.4e+06	704460		7	7	7	31.2	31.2	31.2	29.555	0	15.094	122510000	64	-0.865431	P25786	Proteasome subunit alpha type-1	363
5 hrs	WT	PSMA2	P25787	0.251584	0.7548	-0.361593	20.0658	20.5087	20.683	20.7098	20.4761	18.9869	1.0975e+06	1491899	1.6835e+06	1.715e+06	1.4585e+06	519560		4	4	4	32.5	32.5	32.5	25.898	0	14.337	73803000	77	-0.539704	P25787	Proteasome subunit alpha type-2	364
5 hrs	WT	PSMA3	P25788	0.258259	0.833803	-0.117266	21.0839	21.4461	21.3604	21.4386	21.1588	20.9413	2.2228e+06	2.8571e+06	2.6923e+06	2.8422e+06	2.3411e+06	2.0136e+06		6	6	6	29.8	29.8	29.8	28.433	0	37.385	160530000	125	-0.41776	P25788	Proteasome subunit alpha type-3	365
5 hrs	WT	PSMA4	P25789	0.124829	0.902739	0.144435	21.0105	20.9371	21.5934	21.7013	21.6862	20.5867	2112401	2.0077e+06	3.1642e+06	3.4099e+06	3.3745e+06	1.5748e+06		5	5	5	24.1	24.1	24.1	29.483	0	12.585	133500000	94	0.275937	P25789	Proteasome subunit alpha type-4	366
5 hrs	WT	PSMA5	P28066	0.224682	0.832427	0.152404	22.313	22.1966	22.4738	22.8716	22.5611	22.0079	5210699	4.8068e+06	5824803	7.6744e+06	6188397	4217402		8	8	8	45.6	45.6	45.6	26.411	0	151.72	325860000	139	0.417477	P28066	Proteasome subunit alpha type-5	382
5 hrs	WT	PSMA6	P60900	0.178173	0.851279	-0.169318	21.216	21.1651	21.1577	21.4302	21.308	20.2927	2.4358e+06	2.3515e+06	2.3394e+06	2.8257e+06	2.5963e+06	1.2844e+06		6	6	6	32.1	32.1	32.1	27.399	0	26.814	138740000	71	-0.367279	P60900	Proteasome subunit alpha type-6	559
5 hrs	WT	PSMA7;PSMA8	O14818;Q8TAA3	0.0253015	0.982175	-0.0314	21.5399	21.5073	22.0681	22.1247	21.9645	20.9319	3.049e+06	2980900	4.3969e+06	4.5731e+06	4.0923e+06	2.0004e+06		8	8	8	41.1	41.1	41.1	27.887	0	44.247	230100000	160	-0.060897	O14818;Q8TAA3	Proteasome subunit alpha type-7;Proteasome subunit alpha type-7-like	84
5 hrs	WT	PSMB1	P20618	0.0213252	0.982482	0.0169086	20.6437	20.7981	20.9339	21.1256	20.9872	20.3136	1.6382e+06	1823300	2.0032e+06	2287901	2078600	1.3032e+06		7	7	7	39.4	39.4	39.4	26.489	0	17.503	153010000	74	0.0463976	P20618	Proteasome subunit beta type-1	330
5 hrs	WT	PSMB3	P49720	0.0961861	0.939354	0.0772845	20.6121	20.8014	20.7724	20.9378	21.2138	20.2663	1602701	1.8275e+06	1.7911e+06	2.0086e+06	2.4321e+06	1.2611e+06		4	4	4	30.7	30.7	30.7	22.949	0	14.34	90793000	99	0.199469	P49720	Proteasome subunit beta type-3	496
5 hrs	WT	PSMB4	P28070	0.117229	0.902651	-0.159199	21.835	21.2435	22.0123	22.337	21.4402	20.8361	3.741e+06	2482799	4.2303e+06	5.2979e+06	2.8454e+06	1.8719e+06		6	6	6	36.4	36.4	36.4	29.204	0	12.305	166850000	31	-0.267971	P28070	Proteasome subunit beta type-4	383
5 hrs	WT	PSMB5	P28074	0.500231	0.513163	-0.544852	21.0832	21.5694	21.4366	21.6915	20.5919	20.1713	2.2217e+06	3.112e+06	2.8383e+06	3.3868e+06	1.5804e+06	1.1808e+06		8	8	8	33.8	33.8	33.8	28.48	0	24.068	134170000	100	-0.94617	P28074	Proteasome subunit beta type-5	385
5 hrs	WT	PSMB6	P28072	0.42982	0.628743	-0.268223	21.5985	21.3445	21.1695	21.186	21.4632	20.6586	3175400	2.6627e+06	2.3586e+06	2385701	2.8912e+06	1.6552e+06		3	3	3	13	13	13	25.357	0	9.01	111760000	73	-0.731162	P28072	Proteasome subunit beta type-6	384
5 hrs	WT	PSMC2	P35998	1.23128	0.0780887	3.63426	21.7014	18.3175	17.1166	22.8936	22.8541	22.2906	3.4101e+06	326669	142105	7.7921e+06	7581699	5.1301e+06		3	3	3	7.6	7.6	7.6	48.633	0	6.0837	225460000	23	2.44507	P35998	26S protease regulatory subunit 7	434
5 hrs	WT	PSMD1	Q99460	0.318533	0.705516	-0.315112	20.4722	20.1468	20.3833	19.4724	20.7825	19.8021	1.4546e+06	1.1609e+06	1.3677e+06	727400	1803700	914150		7	7	7	11.1	11.1	11.1	105.84	0	18.032	89036000	51	-0.62367	Q99460	26S proteasome non-ATPase regulatory subunit 1	1001
5 hrs	WT	PSMD10	O75832	0.610679	0.374086	0.792386	20.4278	18.9325	20.6491	20.9214	21.097	20.3682	1.4105e+06	500332	1644400	1.986e+06	2243000	1.3534e+06		3	3	3	24.8	24.8	24.8	24.428	0	8.9437	71139000	24	1.16164	O75832	26S proteasome non-ATPase regulatory subunit 10	155
5 hrs	WT	PSMD11	O00231	0.0121614	0.989404	0.00958633	20.6618	20.6762	21.071	21.0167	21.0542	20.3669	1658899	1.6756e+06	2.2029e+06	2.1216e+06	2177399	1.3522e+06		15	15	15	41.9	41.9	41.9	47.463	0	61.518	268950000	278	0.0266072	O00231	26S proteasome non-ATPase regulatory subunit 11	64
5 hrs	WT	PSMD12	O00232	0.336176	0.731869	-0.191727	20.9004	20.9781	20.8397	20.8403	21.0381	20.2646	1.9573e+06	2.0656e+06	1.8766e+06	1.8774e+06	2.1533e+06	1.2597e+06		8	8	8	22.4	22.4	22.4	52.904	0	29.298	125200000	100	-0.571591	O00232	26S proteasome non-ATPase regulatory subunit 12	65
5 hrs	WT	PSMD13	Q9UNM6	0.511529	0.594946	-0.236872	20.5196	20.752	20.435	20.3745	20.6193	20.0021	1.5032e+06	1765900	1.4176e+06	1.3594e+06	1.6108e+06	1.0501e+06		6	6	6	18.1	18.1	18.1	42.945	0	13.285	97595000	41	-0.781935	Q9UNM6	26S proteasome non-ATPase regulatory subunit 13	1170
5 hrs	WT	PSMD2	Q13200	1.02678	0.201282	-0.639918	21.3675	20.7849	21.1825	20.1542	20.9349	20.326	2.7055e+06	1.8067e+06	2.3799e+06	1.1669e+06	2.0046e+06	1.3144e+06		13	13	13	18.4	18.4	18.4	100.2	0	52.76	165350000	134	-1.62987	Q13200	26S proteasome non-ATPase regulatory subunit 2	706
5 hrs	WT	PSMD3	O43242	0.180998	0.854027	-0.164189	21.4295	21.1943	21.7795	21.6376	21.5692	20.704	2.8244e+06	2.3995e+06	3599901	3.2627e+06	3.1115e+06	1.7081e+06		14	14	14	31.5	31.5	31.5	60.977	0	53.194	316690000	185	-0.36877	O43242	26S proteasome non-ATPase regulatory subunit 3	103
5 hrs	WT	PSMD4	P55036	0.000220245	1	0.00017039	21.4891	21.3434	21.4097	21.9056	21.2329	21.1041	2.9434e+06	2.6607e+06	2.7858e+06	3928700	2.4646e+06	2253999		5	4	4	23.1	18.6	18.6	40.736	0	49.989	159890000	89	0.000483989	P55036	26S proteasome non-ATPase regulatory subunit 4	533
5 hrs	WT	PSMD6	Q15008	0.0393291	0.973206	-0.0528882	20.4276	20.9865	21.305	21.3138	21.1429	20.1037	1.4103e+06	2.0776e+06	2.5908e+06	2606700	2.3155e+06	1126700		5	5	5	15.4	15.4	15.4	45.531	0	36.568	100410000	86	-0.0949733	Q15008	26S proteasome non-ATPase regulatory subunit 6	767
5 hrs	WT	PSMD7	P51665	0.00215205	1	-0.00264676	20.9374	20.3333	20.9312	21.1421	21.0126	20.0393	2.0081e+06	1.3211e+06	1.9995e+06	2.3142e+06	2115601	1.0775e+06		9	9	9	41.7	41.7	41.7	37.025	0	28.412	125540000	93	-0.00527678	P51665	26S proteasome non-ATPase regulatory subunit 7	514
5 hrs	WT	PSMD8	P48556	0.17296	0.888649	-0.0884507	20.1864	20.1706	20.4164	20.5211	19.9668	20.0201	1.1932e+06	1.1802e+06	1.3994e+06	1.5048e+06	1024700	1.0633e+06		5	5	5	14.3	14.3	14.3	39.611	0	17.492	92359000	66	-0.30125	P48556	26S proteasome non-ATPase regulatory subunit 8	486
5 hrs	WT	PSME3	P61289	0.049507	0.971327	0.0608762	18.4912	19.1651	19.2368	19.5441	19.1696	18.362	368480	587850	617790	764470	589690	336910		2	2	2	11.8	11.8	11.8	29.506	0.001006	4.4555	25557000	31	0.116631	P61289	Proteasome activator complex subunit 3	566
5 hrs	WT	PSPC1	Q8WXF1	0.571729	0.578412	-0.247458	21.0372	21.1941	20.9826	21.1309	20.839	20.5016	2.1519e+06	2.3992e+06	2.072e+06	2296301	1875699	1.4846e+06		6	5	5	13.2	11.9	11.9	58.743	0	14.057	112750000	78	-0.84589	Q8WXF1	Paraspeckle component 1	935
5 hrs	WT	PTBP1	P26599;O95758	0.740851	0.227206	1.97737	18.9412	19.154	19.0737	19.7859	19.8361	23.4791	503360	583360	551770	903950	935940	11692996		12	12	12	31.1	31.1	31.1	57.221	0	323.31	119950000	62	1.49305	P26599	Polypyrimidine tract-binding protein 1	371
5 hrs	WT	PTGES3	Q15185	0.516741	0.446122	1.15969	17.898	20.714	20.7398	21.2196	21.236	20.3754	244258	1.72e+06	1751100	2441899	2.4698e+06	1.3602e+06		2	2	2	18.8	18.8	18.8	18.697	0.0011211	5.7603	50391000	34	1.06897	Q15185	Prostaglandin E synthase 3	778
5 hrs	WT	PTS	Q03393	0.760694	0.378125	0.384088	21.963	21.8823	22.2916	22.8075	22.3288	22.1528	4.088e+06	3865698	5.1337e+06	7.3409e+06	5267802	4662899		7	7	7	44.1	44.1	44.1	16.386	0	51.138	412900000	221	1.15606	Q03393	6-pyruvoyl tetrahydrobiopterin synthase	672
5 hrs	WT	PUF60	Q9UHX1	2.11691	0.0651403	-0.571416	23.9941	23.8345	23.628	23.2564	23.3196	23.1664	16708994	14959004	12964003	10020006	10468999	9414098		20	20	20	44.5	44.5	44.5	59.875	0	323.31	1670200000	864	-2.65869	Q9UHX1	Poly(U)-binding-splicing factor PUF60	1149
5 hrs	WT	QPCT	Q16769	0.367721	0.70543	-0.212263	21.0806	21.2507	21.53	21.4059	21.1121	20.7066	2.2177e+06	2.4952e+06	3.0281e+06	2778499	2.2666e+06	1.7112e+06		3	3	3	12.5	12.5	12.5	40.876	0	58.082	87024000	41	-0.621813	Q16769	Glutaminyl-peptide cyclotransferase	808
5 hrs	WT	RABL6	Q3YEC7	0.327856	0.712036	-0.239342	21.3928	21.1579	21.3935	21.3759	21.3545	20.4958	2753399	2.3397e+06	2.7548e+06	2721299	2681301	1.4786e+06		7	7	7	10.4	10.4	10.4	79.548	0	83.126	194540000	178	-0.597935	Q3YEC7	Rab-like protein 6	817
5 hrs	WT	RAN	P62826	0.870112	0.276625	0.519541	22.2694	22.4291	22.318	22.9645	22.34	23.2706	5055300	5647101	5.2286e+06	8184497	5309102	10118998		7	7	7	36.1	36.1	36.1	24.423	0	35.204	339930000	183	1.37496	P62826	GTP-binding nuclear protein Ran	603
5 hrs	WT	RANGAP1	P46060	0.307803	0.672248	0.668317	20.1177	17.4711	20.1289	19.8363	19.8987	19.9876	1.1377e+06	181682	1.1466e+06	936110	977480	1.0396e+06		3	3	3	6	6	6	63.541	0	6.935	34784000	11	0.67837	P46060	Ran GTPase-activating protein 1	470
5 hrs	WT	RBBP4	Q09028	0.430967	0.530171	1.05776	21.4934	20.4514	20.7969	20.8214	21.121	23.9726	2.9523e+06	1.4338e+06	1.8218e+06	1.8529e+06	2.2807e+06	16462010		8	8	4	24.9	24.9	16.2	47.655	0	49.14	200340000	22	0.919852	Q09028	Histone-binding protein RBBP4	686
5 hrs	WT	RBBP6	Q7Z6E9	0.936862	0.160492	1.39149	16.8603	18.35	17.1865	17.8797	19.6883	19.0033	118977	334125	149155	241168	844830	525490		5	5	5	3.2	3.2	3.2	201.56	0	8.3066	45862000	12	1.75137	Q7Z6E9	E3 ubiquitin-protein ligase RBBP6	870
5 hrs	WT	RBM10	P98175	1.01987	0.263148	-0.394225	21.9505	21.4462	21.8108	21.1385	21.4367	21.4496	4.0529e+06	2.8573e+06	3.6788e+06	2.3085e+06	2.8385e+06	2.8641e+06		18	18	18	25.7	25.7	25.7	103.53	0	93.315	335940000	188	-1.40069	P98175	RNA-binding protein 10	649
5 hrs	WT	RBM14	Q96PK6	1.97258	0.10216	-0.42551	24.8554	25.1086	24.9096	24.4553	24.5049	24.6368	30353992	36178020	31516980	23002996	23808012	26086996		13	13	13	26.3	26.3	26.3	69.491	0	266.09	1912700000	428	-2.19197	Q96PK6	RNA-binding protein 14	991
5 hrs	WT	RBM15	Q96T37	0.31025	0.797138	-0.128335	21.5062	21.0626	21.1667	21.106	21.3	20.9444	2978501	2.1901e+06	2.354e+06	2.257e+06	2581899	2.0179e+06		8	8	8	11.6	11.6	11.6	107.19	0	36.655	183910000	105	-0.477391	Q96T37	Putative RNA-binding protein 15	995
5 hrs	WT	RBM27	Q9P2N5	0.640706	0.304104	-1.41293	20.8202	20.2389	20.4946	17.17	20.3528	19.792	1.8514e+06	1.2374e+06	1.4774e+06	147467	1.3391e+06	907820		4	4	4	4.1	4.1	4.1	118.72	0	15.473	70980000	58	-1.29006	Q9P2N5	RNA-binding protein 27	1136
5 hrs	WT	RBM3	P98179	0.813292	0.25468	-0.74953	25.2973	25.3747	25.6883	25.4035	24.7226	23.9855	41233012	43504992	54069032	44383984	27684996	16609992		6	6	6	39.5	39.5	39.5	17.17	0	301.5	1305100000	325	-1.4235	P98179	RNA-binding protein 3	650
5 hrs	WT	RBM39	Q14498;Q86U06	1.09576	0.469085	-0.185718	23.3366	23.3433	23.2594	23.2355	23.1634	22.9832	10592993	10641997	10040999	9875799	9394702	8291699		17	17	17	38.7	38.7	38.7	59.379	0	323.31	1103400000	706	-1.03353	Q14498	RNA-binding protein 39	749
5 hrs	WT	RBM8A	Q9Y5S9	0.457001	0.538176	0.619278	20.6686	21.2409	20.9015	20.9746	21.0173	22.6768	1666701	2.4782e+06	1.9587e+06	2.0606e+06	2.1224e+06	6.7051e+06		3	3	3	32.2	32.2	32.2	19.889	0	14.526	142510000	88	0.904662	Q9Y5S9	RNA-binding protein 8A	1217
5 hrs	WT	RBMX	P38159;O75526;Q8N7X1	0.416253	0.52808	1.7653	21.1777	19.1325	20.4	19.5471	21.1826	25.2764	2.3721e+06	574700	1.3836e+06	766050	2.3801e+06	40640016		15	15	5	38.9	38.9	10.2	42.331	0	323.31	335990000	118	0.926593	P38159	RNA-binding motif protein, X chromosome;RNA-binding motif protein, X chromosome, N-terminally processed	441
5 hrs	WT	RCC2	Q9P258	0.479517	0.576338	-0.34877	25.9294	25.7528	25.7567	26.0066	25.4548	24.9312	63903004	56541980	56696032	67416992	45990000	31991996		28	28	28	66.9	66.9	66.9	56.084	0	323.31	8633900000	1738	-0.838618	Q9P258	Protein RCC2	1133
5 hrs	WT	RCN1	Q15293	1.48888	0.128019	0.526488	20.4001	20.4365	20.6437	20.7685	21.2713	21.0201	1.3837e+06	1.4191e+06	1.6382e+06	1.7862e+06	2.531e+06	2126501		4	4	4	12.1	12.1	12.1	38.89	0	30.951	140700000	78	1.99598	Q15293	Reticulocalbin-1	783
5 hrs	WT	RCN2	Q14257	2.39411	0.00641714	1.11458	22.2382	22.177	22.2561	23.5877	23.4532	22.9742	4.9474e+06	4741902	5.0091e+06	12606993	11484996	8.2397e+06		12	12	12	38.5	38.5	38.5	36.876	0	323.31	1097500000	317	3.87366	Q14257	Reticulocalbin-2	745
5 hrs	WT	RDX	P35241	0.726739	0.306451	-0.6387	19.3489	18.9225	19.3286	19.2201	17.9121	18.5518	667750	496880	658390	610710	246646	384270		9	3	3	16.1	6.2	6.2	68.563	0	6.9848	21564000	15	-1.27141	P35241	Radixin	422
5 hrs	WT	RFC1	P35251	0.249204	0.832132	-0.114337	19.9455	20.3625	20.2209	20.062	20.2946	19.8294	1.0097e+06	1.3481e+06	1.2221e+06	1.0946e+06	1.2861e+06	931610		6	6	6	7.6	7.6	7.6	128.25	0	15.522	86068000	61	-0.405851	P35251	Replication factor C subunit 1	424
5 hrs	WT	RIOK1	Q9BRS2	1.4305	0.161527	-0.409583	23.773	23.6033	23.7298	23.297	23.5034	23.0771	14335003	12744005	13911995	10306005	11890998	8849004		18	18	18	34	34	34	65.582	0	291.51	1142900000	548	-1.75638	Q9BRS2	Serine/threonine-protein kinase RIO1	1024
5 hrs	WT	RPA1	P27694	0.353349	0.72856	0.177544	22.0523	22.0615	22.091	22.0187	22.0564	22.6624	4349102	4.3771e+06	4467298	4248899	4361499	6.6383e+06		18	18	18	40.3	40.3	40.3	68.137	0	71.561	476910000	341	0.574768	P27694	Replication protein A 70 kDa DNA-binding subunit;Replication protein A 70 kDa DNA-binding subunit, N-terminally processed	376
5 hrs	WT	RPA2	P15927	0.025919	0.981632	0.0112654	21.182	21.1028	21.3749	21.0802	21.1423	21.4709	2379099	2.2521e+06	2719400	2.2171e+06	2314601	2.9066e+06		6	6	6	32.6	32.6	32.6	29.247	0	26.057	143050000	91	0.0458585	P15927	Replication protein A 32 kDa subunit	303
5 hrs	WT	RPA3	P35244	0.396735	0.622874	-0.363746	20.6503	21.0005	21.3427	20.5778	20.0891	21.2353	1.6457e+06	2.0979e+06	2.6594e+06	1.5651e+06	1.1154e+06	2.4686e+06		4	4	4	45.5	45.5	45.5	13.569	0	13.024	96680000	74	-0.746035	P35244	Replication protein A 14 kDa subunit	423
5 hrs	WT	RPL10A	P62906	1.99532	0.00701875	2.56463	19.4388	17.8825	18.2038	20.743	20.8139	21.6621	710680	241634	301909	1.755e+06	1.8433e+06	3318399		3	3	3	13.8	13.8	13.8	24.831	0	7.861	41888000	27	3.89307	P62906	60S ribosomal protein L10a	613
5 hrs	WT	RPL11	P62913	0.497647	0.628146	-0.205249	23.7882	23.6721	23.5373	23.7177	23.1534	23.5106	14486006	13365994	12174001	13796000	9329695	11950998		5	5	5	30.9	30.9	30.9	20.252	0	101.22	529840000	153	-0.732884	P62913	60S ribosomal protein L11	614
5 hrs	WT	RPL12	P30050	1.30481	0.151987	-0.519381	23.1257	23.2105	22.784	22.7137	22.2646	22.5837	9152003	9706102	7.2224e+06	6.8787e+06	5038799	6285804		6	6	6	54.5	54.5	54.5	17.818	0	234.86	656110000	336	-1.81288	P30050	60S ribosomal protein L12	398
5 hrs	WT	RPL13	P26373	1.60286	0.0567459	1.45167	19.812	20.0957	20.2294	21.2288	20.9857	22.2776	920459	1.1205e+06	1.2293e+06	2.4576e+06	2076400	5084403		6	6	6	28.9	28.9	28.9	24.261	0	33.645	186040000	111	2.81842	P26373	60S ribosomal protein L13	369
5 hrs	WT	RPL13A	P40429;Q6NVV1	1.41944	0.0623647	2.53638	18.0717	19.8864	18.1784	20.5062	20.8286	22.4109	275506	969150	296655	1.4893e+06	1.8622e+06	5576302		3	3	3	16.7	16.7	16.7	23.577	0	9.1335	50787000	26	2.72176	P40429	60S ribosomal protein L13a	449
5 hrs	WT	RPL14	P50914	2.00092	0.0114513	1.83162	20.0455	20.1444	20.2251	21.6859	21.4752	22.7489	1.0822e+06	1.159e+06	1.2256e+06	3.3736e+06	2.9152e+06	7048497		4	4	4	20.9	20.9	20.9	23.432	0	43.549	131280000	89	3.68104	P50914	60S ribosomal protein L14	506
5 hrs	WT	RPL17	P18621	0.460321	0.569568	0.439132	20.768	20.798	20.8769	21.8348	20.4603	21.465	1.7856e+06	1.8231e+06	1.9256e+06	3.7406e+06	1.4427e+06	2.8948e+06		4	4	4	26.6	26.6	26.6	21.397	0	15.536	114340000	93	0.857792	P18621	60S ribosomal protein L17	319
5 hrs	WT	RPL18	Q07020	0.945945	0.137527	2.75305	20.9015	21.0158	17.6315	22.0915	21.5649	24.1517	1.9588e+06	2.1203e+06	203058	4.4689e+06	3.1023e+06	18637004		3	3	3	18.6	18.6	18.6	21.634	0	129.07	134460000	31	1.88355	Q07020	60S ribosomal protein L18	678
5 hrs	WT	RPL18A	Q02543	1.69511	0.0208708	2.96575	17.3797	17.2342	19.5507	21.0737	20.5422	21.446	170536	154171	767980	2.2071e+06	1.5269e+06	2856800		3	3	3	17.6	17.6	17.6	20.762	0	58.84	50735000	40	3.31859	Q02543	60S ribosomal protein L18a	666
5 hrs	WT	RPL19	P84098	1.92896	0.0357415	1.09463	19.9323	20.2591	20.0107	20.806	21.0904	21.5896	1.0005e+06	1.2549e+06	1.0564e+06	1.8333e+06	2.2328e+06	3.1559e+06		2	2	2	13.3	13.3	13.3	23.466	0	23.614	69772000	49	3.13367	P84098	60S ribosomal protein L19	646
5 hrs	WT	RPL21	P46778	2.79188	0	3.01481	18.2768	18.8688	18.3524	21.1977	21.1299	22.2147	317583	478711	334668	2.4052e+06	2.2948e+06	4.8674e+06		1	1	1	9.4	9.4	9.4	18.565	0	8.1542	49571000	33	6.06469	P46778	60S ribosomal protein L21	475
5 hrs	WT	RPL22	P35268	0.0765876	0.967346	-0.0418955	27.6625	27.5369	27.6274	27.9311	27.4718	27.2982	212450000	194729952	207330000	255909920	186140048	165040016		6	6	6	42.2	42.2	42.2	14.787	0	319.45	7258500000	349	-0.143254	P35268	60S ribosomal protein L22	425
5 hrs	WT	RPL22L1	Q6P5R6	1.57288	0.0936245	-0.674355	25.483	25.0505	24.9149	24.2928	24.6261	24.5065	46896004	34749008	31632988	20552010	25892996	23832986		4	4	4	37.7	37.7	37.7	14.606	0	58.196	1498400000	275	-2.26995	Q6P5R6	60S ribosomal protein L22-like 1	848
5 hrs	WT	RPL23	P62829	3.56423	0	0.986769	22.358	22.4583	22.3997	23.3764	23.532	23.268	5.3755e+06	5762797	5.5333e+06	10888996	12129003	10100994		6	6	6	45.7	45.7	45.7	14.865	0	145.29	701390000	263	5.4233	P62829	60S ribosomal protein L23	604
5 hrs	WT	RPL23A	P62750	0.668271	0.30177	1.16881	21.3733	21.2467	21.6122	21.8112	21.776	24.1514	2.7164e+06	2.4883e+06	3.2056e+06	3.6798e+06	3.591e+06	18633998		5	5	5	28.2	28.2	28.2	17.695	0	11.414	140450000	39	1.30843	P62750	60S ribosomal protein L23a	599
5 hrs	WT	RPL24	P83731	2.03853	0.011165	1.6401	19.4431	20.0297	19.234	21.0345	20.8855	21.7071	712790	1.0704e+06	616620	2.1479e+06	1.9372e+06	3.4237e+06		2	2	2	13.4	13.4	13.4	17.779	0	6.1829	99623000	40	3.66703	P83731	60S ribosomal protein L24	643
5 hrs	WT	RPL27A	P46776	0.863535	0.174628	2.18037	20.4106	20.6813	17.3631	21.2915	21.0542	22.6504	1.3938e+06	1.6815e+06	168579	2.5668e+06	2177399	6583203		3	3	3	22.3	22.3	22.3	16.561	0	7.5287	72531000	46	1.71102	P46776	60S ribosomal protein L27a	473
5 hrs	WT	RPL3	P39023	1.0623	0.13033	1.54179	18.7289	19.1211	19.1427	20.0608	19.6971	21.8601	434480	570200	578780	1.0937e+06	850020	3.8068e+06		5	5	5	15.6	15.6	15.6	46.108	0	12.486	85830000	36	1.97142	P39023	60S ribosomal protein L3	446
5 hrs	WT	RPL30	P62888	0.904694	0.380341	-0.283904	22.4124	22.301	21.9945	22.0777	21.8141	21.9643	5582203	5.1675e+06	4178298	4426503	3.6873e+06	4.0919e+06		3	3	3	40.9	40.9	40.9	12.784	0	17.503	161310000	74	-1.15208	P62888	60S ribosomal protein L30	611
5 hrs	WT	RPL35	P42766	0.72572	0.249407	1.5724	19.7071	19.8102	19.7253	20.6692	20.0235	23.2671	855929	919310	866770	1.6674e+06	1.0658e+06	10095000		2	2	2	18.7	18.7	18.7	14.551	0	6.0821	71272000	16	1.4402	P42766	60S ribosomal protein L35	464
5 hrs	WT	RPL38	P63173	0.118332	0.914611	-0.104106	28.3853	28.1427	28.5997	28.7136	28.3814	27.7204	350599840	296339840	406800096	440189824	349669856	221139968		8	8	8	57.1	57.1	57.1	8.2178	0	278.16	15881000000	1608	-0.247656	P63173	60S ribosomal protein L38	622
5 hrs	WT	RPL4	P36578	1.12236	0.116674	1.75959	18.9885	20.4418	19.6443	20.9861	20.7146	22.6526	520120	1.4243e+06	819440	2.0771e+06	1.7208e+06	6593298		9	9	9	25.5	25.5	25.5	47.697	0	25.069	156420000	114	2.10155	P36578	60S ribosomal protein L4	436
5 hrs	WT	RPL5	P46777	1.32835	0.079916	1.69009	17.9714	19.016	17.7961	19.6921	19.3203	20.8414	257006	530120	227597	847060	654620	1.8788e+06		4	4	4	19.9	19.9	19.9	34.362	0	13.067	36169000	28	2.43014	P46777	60S ribosomal protein L5	474
5 hrs	WT	RPL6	Q02878	1.54735	0.0489316	2.20185	18.1507	19.9355	19.7497	21.3065	21.0158	22.1191	291010	1.0027e+06	881579	2593500	2.1203e+06	4555400		5	5	5	21.2	21.2	21.2	32.728	0	14.573	87859000	87	2.91367	Q02878	60S ribosomal protein L6	668
5 hrs	WT	RPL7	P18124	1.82151	0.0222622	1.87478	19.6957	20.6667	20.7211	21.9513	21.889	22.8676	849180	1.6646e+06	1.7285e+06	4.055e+06	3.8838e+06	7.6529e+06		7	7	7	31.9	31.9	31.9	29.225	0	48.687	158330000	84	3.35163	P18124	60S ribosomal protein L7	317
5 hrs	WT	RPL7A	P62424	2.08557	0.00724516	2.08049	19.816	19.9783	20.434	21.9198	21.6405	22.9094	923000	1.0329e+06	1.4166e+06	3.9676e+06	3.2692e+06	7.8779e+06		10	10	10	33.5	33.5	33.5	29.995	0	54.294	236200000	102	3.94716	P62424	60S ribosomal protein L7a	595
5 hrs	WT	RPL9	P32969	0.939301	0.270716	0.450056	22.9285	22.6071	22.7611	23.5828	23.186	22.8781	7982998	6.3889e+06	7108502	12563998	9543005	7.709e+06		6	6	6	32.3	32.3	32.3	21.863	0	165.75	603880000	219	1.38872	P32969	60S ribosomal protein L9	415
5 hrs	WT	RPLP0;RPLP0P6	P05388;Q8NHW5	1.90696	0.024454	1.25765	19.6247	20.6097	20.1909	21.5029	21.3136	21.3817	808410	1600099	1.1969e+06	2.9718e+06	2.6064e+06	2732399		8	8	8	41.6	41.6	41.6	34.273	0	61.935	208810000	190	3.21878	P05388;Q8NHW5	60S acidic ribosomal protein P0;60S acidic ribosomal protein P0-like	221
5 hrs	WT	RPLP1	P05386	0.930415	0.201162	0.910381	19.3744	20.7965	20.1697	21.3826	20.9966	20.6927	679650	1.8213e+06	1.1795e+06	2.734e+06	2.0922e+06	1.6948e+06		2	2	2	51.8	51.8	51.8	11.514	0	20.207	72140000	57	1.6334	P05386	60S acidic ribosomal protein P1	219
5 hrs	WT	RPLP2	P05387	1.9396	0.0227682	1.40489	21.014	21.9868	21.9284	23.1148	23.0569	22.9721	2117599	4.1561e+06	3.9912e+06	9083703	8725905	8228198		5	5	5	73	73	73	11.665	0	149.34	518690000	248	3.36342	P05387	60S acidic ribosomal protein P2	220
5 hrs	WT	RPN1	P04843	0.814179	0.218848	1.04609	18.3711	17.857	18.136	18.701	18.4888	20.3126	339033	237411	288056	426140	367850	1.3023e+06		5	5	5	11	11	11	68.569	0	22.219	15286000	9	1.50579	P04843	Dolichyl-diphosphooligosaccharide--protein glycosyltransferase subunit 1	209
5 hrs	WT	RPS10;RPS10P5	P46783;Q9NQ39	0.0595926	0.965959	0.0626914	24.2573	24.144	24.4098	24.8108	24.5519	23.6364	20053000	18537996	22287992	29430994	24594984	13039998		8	8	8	39.4	39.4	39.4	18.898	0	121.27	1242900000	533	0.134976	P46783;Q9NQ39	40S ribosomal protein S10;Putative 40S ribosomal protein S10-like	479
5 hrs	WT	RPS11	P62280	1.35444	0.129143	0.60875	21.4768	21.2195	21.3213	22.0863	21.5606	22.197	2.9186e+06	2.4418e+06	2620300	4.4528e+06	3.0931e+06	4.808e+06		4	4	4	27.8	27.8	27.8	18.431	0	25.547	172470000	86	1.96326	P62280	40S ribosomal protein S11	588
5 hrs	WT	RPS12	P25398	2.53582	0.0180744	0.706587	22.2576	22.5521	22.3819	23.0918	23.2266	22.9931	5014297	6149803	5465600	8939901	9815000	8348303		5	5	5	54.5	54.5	54.5	14.515	0	91.686	282390000	154	3.38198	P25398	40S ribosomal protein S12	360
5 hrs	WT	RPS13	P62277	1.10864	0.12774	1.26131	19.22	19.6418	19.775	20.4344	20.1743	21.8121	610670	818051	897170	1.417e+06	1.1832e+06	3.6822e+06		5	5	5	37.7	37.7	37.7	17.222	0	12.528	81301000	32	1.9863	P62277	40S ribosomal protein S13	587
5 hrs	WT	RPS14	P62263	0.127157	0.949656	-0.0384909	21.9245	21.7003	21.7024	21.866	21.5839	21.7617	3980401	3407601	3.4124e+06	3822399	3.1435e+06	3.5557e+06		4	4	4	31.1	31.1	31.1	16.273	0	34.119	161220000	88	-0.182446	P62263	40S ribosomal protein S14	583
5 hrs	WT	RPS15A	P62244	0.33207	0.825112	0.0925261	22.017	21.9794	22.0105	22.313	22.0442	21.9272	4.2439e+06	4134798	4.2249e+06	5210699	4.3248e+06	3.9878e+06		5	5	5	43.1	43.1	43.1	14.839	0	12.495	272790000	73	0.430716	P62244	40S ribosomal protein S15a	580
5 hrs	WT	RPS16	P62249	0.0807813	0.957066	-0.0612494	22.9352	22.788	22.9226	23.3236	22.4325	22.7058	8020097	7242103	7950200	10497994	5660698	6841201		9	9	9	50.7	50.7	50.7	16.445	0	47.79	445940000	270	-0.166559	P62249	40S ribosomal protein S16	581
5 hrs	WT	RPS17	P08708	0.353157	0.680322	-0.303394	22.9551	23.0883	23.1227	23.3869	22.7036	22.1654	8.1317e+06	8917897	9133002	10968999	6830600	4703702		8	8	8	60	60	60	15.55	0	33.786	451460000	236	-0.663683	P08708	40S ribosomal protein S17	246
5 hrs	WT	RPS18	P62269	0.785277	0.286994	0.633495	20.4396	20.4291	20.2353	20.9062	20.4202	21.678	1.4221e+06	1.4118e+06	1.2343e+06	1.9652e+06	1.4031e+06	3.3553e+06		6	6	6	34.9	34.9	34.9	17.718	0	21.661	168510000	59	1.34162	P62269	40S ribosomal protein S18	585
5 hrs	WT	RPS19	P39019	0.671652	0.467048	-0.346618	23.1521	23.0979	23.5105	22.8863	23.2548	22.5796	9321595	8977601	11950002	7752901	10009004	6268103		8	8	8	43.4	43.4	43.4	16.06	0	54.907	623670000	299	-1.03713	P39019	40S ribosomal protein S19	445
5 hrs	WT	RPS2	P15880	0.873677	0.250295	0.627421	20.8844	20.8888	20.9675	21.5915	20.9403	22.0912	1.9357e+06	1.9416e+06	2050400	3.1601e+06	2.0121e+06	4467900		6	6	6	23.2	23.2	23.2	31.324	0	20.994	151300000	67	1.44472	P15880	40S ribosomal protein S2	301
5 hrs	WT	RPS20	P60866	0.520697	0.503691	-0.52169	24.6474	23.8134	24.1954	24.4292	23.4007	23.2613	26279008	14741999	19210004	22589988	11073999	10054003		4	4	4	28.6	28.6	28.6	13.373	0	181.51	935040000	242	-0.965842	P60866	40S ribosomal protein S20	558
5 hrs	WT	RPS24	P62847	1.56881	0.0548763	1.8074	18.1101	18.848	18.0344	19.8598	19.5147	21.0403	282933	471870	268475	951460	749050	2156500		2	2	2	20.3	20.3	20.3	15.423	0.0010661	5.1402	38243000	21	2.86985	P62847	40S ribosomal protein S24	605
5 hrs	WT	RPS25	P62851	0.217707	0.833058	-0.157808	23.6984	23.7812	23.4981	24.0317	23.3181	23.1544	13612000	14416004	11848001	17150008	10458001	9336494		5	5	5	29.6	29.6	29.6	13.742	0	18.052	569760000	193	-0.412982	P62851	40S ribosomal protein S25	606
5 hrs	WT	RPS26;RPS26P11	P62854;Q5JNZ5	0.0379762	0.973808	0.0945746	19.9008	20.0292	19.9689	18.413	20.5669	21.2027	978910	1.07e+06	1.0262e+06	349031	1553301	2.4135e+06		2	2	2	20.9	20.9	20.9	13.015	0.0011086	5.5867	71685000	28	0.100085	P62854;Q5JNZ5	40S ribosomal protein S26;Putative 40S ribosomal protein S26-like 1	607
5 hrs	WT	RPS27	P42677	0.778872	0.299838	-0.560804	25.3286	25.2368	25.2068	25.1103	24.9349	24.0446	42137012	39538988	38727008	36220996	32073010	17303990		7	7	3	75	75	15.5	9.461	0	80.495	2040600000	415	-1.29835	P42677	40S ribosomal protein S27	462
5 hrs	WT	RPS27A;UBA52;UBB;UBC	P62979;P62987;P0CG47;P0CG48	1.28993	0.116457	0.851809	23.3709	23.5953	23.0492	23.7093	24.2342	24.6273	10848001	12673001	8679400	13715001	19734006	25916010		5	5	5	42.3	42.3	42.3	17.965	0	284.98	738630000	138	2.07973	P62979;P62987;P0CG47;P0CG48	Ubiquitin-40S ribosomal protein S27a;Ubiquitin;40S ribosomal protein S27a;Ubiquitin-60S ribosomal protein L40;Ubiquitin;60S ribosomal protein L40;Polyubiquitin-B;Ubiquitin;Polyubiquitin-C;Ubiquitin	617
5 hrs	WT	RPS27L	Q71UM5	0.0498919	0.96945	-0.0497697	22.0818	22.0527	22.1356	22.6554	21.99	21.4754	4438997	4350298	4.6076e+06	6.6063e+06	4165298	2915599		6	2	2	75	15.5	15.5	9.4771	0	7.5791	163320000	73	-0.112489	Q71UM5	40S ribosomal protein S27-like	860
5 hrs	WT	RPS28	P62857	2.86984	0.00863846	-0.898752	23.5996	23.4352	23.4658	22.5064	22.8033	22.4946	12711007	11341995	11585006	5957900	7.3194e+06	5.9094e+06		3	3	3	46.4	46.4	46.4	7.8409	0	99.818	292380000	131	-4.22127	P62857	40S ribosomal protein S28	608
5 hrs	WT	RPS3	P23396	0.0338737	0.97751	-0.0215041	23.7218	23.5367	23.7299	24.0101	23.6121	23.3017	13834996	12168997	13913007	16895008	12821998	10340001		17	17	17	74.5	74.5	74.5	26.688	0	89.698	1704800000	526	-0.068376	P23396	40S ribosomal protein S3	352
5 hrs	WT	RPS3A	P61247	0.670262	0.508499	0.270552	21.2043	21.1634	21.0862	21.7278	21.4327	21.1051	2.4162e+06	2348601	2226299	3.4731e+06	2.8306e+06	2.2556e+06		12	12	12	45.5	45.5	45.5	29.945	0	36.662	266460000	122	0.955523	P61247	40S ribosomal protein S3a	565
5 hrs	WT	RPS4X	P62701;Q8TD47;P22090	3.09988	0.00831852	0.768105	21.0824	20.8636	21.0561	21.7557	21.693	21.8577	2.2204e+06	1.908e+06	2.1803e+06	3541001	3.3903e+06	3800399		9	9	9	39.9	39.9	39.9	29.597	0	47.157	235410000	164	4.17404	P62701	40S ribosomal protein S4, X isoform	598
5 hrs	WT	RPS5	P46782	1.20469	0.148906	-0.616543	24.7921	24.6155	24.7711	24.5777	23.8766	23.8748	29051984	25704008	28632014	25038988	15401992	15383005		11	11	11	51	51	51	22.876	0	323.31	1615500000	585	-1.81057	P46782	40S ribosomal protein S5;40S ribosomal protein S5, N-terminally processed	478
5 hrs	WT	RPS6	P62753	0.665028	0.293314	1.45482	21.1345	20.9344	18.344	21.6044	20.8603	22.3125	2.302e+06	2.0039e+06	332730	3188500	1903599	5.2089e+06		4	4	4	20.9	20.9	20.9	28.68	0	48.621	121300000	51	1.33267	P62753	40S ribosomal protein S6	600
5 hrs	WT	RPS7	P62081	2.16544	0.116531	-0.351391	22.7598	22.8339	22.8305	22.5843	22.3827	22.403	7.1018e+06	7.4765e+06	7458499	6.2884e+06	5468303	5.5461e+06		10	10	10	41.8	41.8	41.8	22.127	0	115.86	565600000	313	-2.08566	P62081	40S ribosomal protein S7	576
5 hrs	WT	RPS8	P62241	1.75698	0.0438357	1.22145	20.9875	21.205	20.8991	22.0313	21.8801	22.8445	2.079e+06	2.4173e+06	1.9555e+06	4.2862e+06	3.8598e+06	7531597		8	8	8	44.7	44.7	44.7	24.205	0	288.26	277390000	157	2.95777	P62241	40S ribosomal protein S8	579
5 hrs	WT	RPS9	P46781	0.95489	0.178324	1.03303	19.4818	20.0865	20.0399	20.2361	20.6673	21.804	732140	1.1134e+06	1.078e+06	1.235e+06	1665201	3.6614e+06		6	6	6	23.7	23.7	23.7	22.591	0	9.8746	96514000	14	1.70357	P46781	40S ribosomal protein S9	477
5 hrs	WT	RPSA	P08865	1.18415	0.12478	0.993971	20.542	21.5952	20.5664	22.1851	21.957	21.5434	1.5267e+06	3.1681e+06	1552800	4768602	4.0711e+06	3.0564e+06		7	7	7	34.6	34.6	34.6	32.854	0	129.63	287110000	161	2.00956	P08865	40S ribosomal protein SA	248
5 hrs	WT	RSRC1	Q96IZ7	0.790987	0.426984	-0.301816	20.4015	20.4224	20.1947	19.8394	19.9184	20.3554	1.385e+06	1.4053e+06	1200100	938080	990920	1.3415e+06		3	3	3	16.5	16.5	16.5	38.677	0.0010941	5.3889	50052000	24	-1.0929	Q96IZ7	Serine/Arginine-related protein 53	981
5 hrs	WT	RSRC2	Q7L4I2	1.36239	0.114473	-0.747499	22.5914	22.1054	22.2416	21.4321	21.9797	21.2841	6319601	4512100	4.9588e+06	2.8294e+06	4.1356e+06	2.5536e+06		9	9	9	23.3	23.3	23.3	50.559	0	71.912	485230000	247	-2.09774	Q7L4I2	Arginine/serine-rich coiled-coil protein 2	865
5 hrs	WT	RTCB	Q9Y3I0	2.06493	0.0869813	-0.443657	21.7398	21.6463	21.6698	21.0658	21.3327	21.3265	3502098	3.2823e+06	3.3363e+06	2195001	2.641e+06	2.6297e+06		15	15	15	36.8	36.8	36.8	55.21	0	47.574	352790000	224	-2.30691	Q9Y3I0	tRNA-splicing ligase RtcB homolog	1202
5 hrs	WT	RUVBL1	Q9Y265	1.98881	0.0371593	0.940418	20.936	20.5594	20.883	21.4537	21.709	22.0369	2006199	1.5452e+06	1.9338e+06	2.8722e+06	3.4282e+06	4302999		13	13	13	38.2	38.2	38.2	50.227	0	157.98	452840000	373	3.07545	Q9Y265	RuvB-like 1	1183
5 hrs	WT	RUVBL2	Q9Y230	2.54747	0.0189561	0.723138	20.7411	20.6387	20.9038	21.6195	21.4888	21.3448	1.7527e+06	1.6326e+06	1961900	3222002	2942800	2663399		19	19	19	46.2	46.2	46.2	51.156	0	97.577	521130000	359	3.43247	Q9Y230	RuvB-like 2	1179
5 hrs	WT	S100A7;S100A7A	P31151;Q86SG5	0.312798	0.713928	0.264123	20.8992	21.9359	21.1164	21.8425	21.5345	21.3669	1.9556e+06	4012000	2273401	3.7606e+06	3.0375e+06	2704399		5	5	5	35.6	35.6	35.6	11.471	0	14.655	155600000	112	0.593505	P31151;Q86SG5	Protein S100-A7;Protein S100-A7A	406
5 hrs	WT	S100A8	P05109	0.397988	0.617123	0.38497	21.5698	21.6808	22.6415	22.3556	22.739	21.9523	3.1128e+06	3.3619e+06	6542804	5.3668e+06	7000604	4.058e+06		3	3	3	31.2	31.2	31.2	10.834	0	23.186	222900000	75	0.756207	P05109	Protein S100-A8;Protein S100-A8, N-terminally processed	214
5 hrs	WT	S100A9	P06702	0.233178	0.776405	0.376361	20.2072	21.1273	22.2135	21.5634	21.9998	21.1138	1.2105e+06	2.2906e+06	4.8632e+06	3099099	4.1937e+06	2269299		3	3	3	32.5	32.5	32.5	13.242	0	28.365	163860000	126	0.512938	P06702	Protein S100-A9	227
5 hrs	WT	SAP30BP	Q9UHR5	0.114927	0.93785	-0.0627937	21.4952	21.3525	21.1316	21.2132	21.5763	21.0013	2.9559e+06	2677599	2.2974e+06	2.4311e+06	3126999	2.0991e+06		5	5	5	17.5	17.5	17.5	33.87	0	17.587	144770000	103	-0.210411	Q9UHR5	SAP30-binding protein	1146
5 hrs	WT	SARNP	P82979	0.597245	0.554053	-0.261909	21.3282	21.5221	21.0678	21.3351	20.9037	20.8936	2.6328e+06	3.0116e+06	2.1981e+06	2645400	1.9618e+06	1.948e+06		5	5	5	29.5	29.5	29.5	23.671	0	32.034	123740000	66	-0.884275	P82979	SAP domain-containing ribonucleoprotein	642
5 hrs	WT	SART1	O43290	0.551892	0.603556	-0.202223	22.3237	22.3438	22.1759	22.1869	22.2736	21.7763	5249302	5.3228e+06	4.7383e+06	4774399	5.07e+06	3591800		17	17	17	22.9	22.9	22.9	90.254	0	141	534880000	319	-0.771135	O43290	U4/U6.U5 tri-snRNP-associated protein 1	104
5 hrs	WT	SBDS	Q9Y3A5	0.329756	0.706812	-0.29354	20.8622	21.094	20.8248	21.315	20.4749	20.1104	1.9061e+06	2.2383e+06	1.8573e+06	2.6089e+06	1.4573e+06	1.132e+06		6	6	6	25.2	25.2	25.2	28.763	0	14.334	112210000	51	-0.629298	Q9Y3A5	Ribosome maturation protein SBDS	1197
5 hrs	WT	SEPT7;SEPT14	Q16181;Q6ZU15	0.371402	0.740862	-0.152419	19.9929	20.0087	20.2482	19.9513	20.181	19.6602	1.0434e+06	1.0549e+06	1.2454e+06	1013800	1.1887e+06	828510		2	2	2	5.9	5.9	5.9	50.679	0.0010111	4.5084	55372000	18	-0.560691	Q16181;Q6ZU15	Septin-7;Septin-14	798
5 hrs	WT	SERBP1	Q8NC51	0.750192	0.472537	-0.278192	22.0685	22.17	22.0888	22.1401	21.7879	21.5648	4398199	4719000	4.4606e+06	4622102	3.6208e+06	3.102e+06		13	13	13	37.7	37.7	37.7	44.965	0	240.51	384420000	352	-1.02909	Q8NC51	Plasminogen activator inhibitor 1 RNA-binding protein	903
5 hrs	WT	SERF2	P84101	0.0643297	0.955295	0.21977	19.8171	19.105	16.6928	17.3984	19.8522	19.0236	923750	563880	105932	172760	946500	532940		1	1	1	13.6	13.6	13.6	6.8998	0	102.78	27584000	39	0.170528	P84101	Small EDRK-rich factor 2	647
5 hrs	WT	SF3A1	Q15459	0.909993	0.161134	1.84252	19.261	17.7419	17.0699	19.0442	19.323	21.2332	628280	219209	137579	540600	655860	2465101		4	4	4	8.1	8.1	8.1	88.885	0	12.182	26978000	11	1.76296	Q15459	Splicing factor 3A subunit 1	789
5 hrs	WT	SF3B1	O75533	0.305521	0.680291	0.558328	19.9751	20.5119	20.8459	20.0918	20.5379	22.3781	1.0306e+06	1.4952e+06	1.8847e+06	1.1175e+06	1.5224e+06	5.451e+06		20	20	20	20.1	20.1	20.1	145.83	0	80.294	155110000	68	0.661332	O75533	Splicing factor 3B subunit 1	149
5 hrs	WT	SF3B2	Q13435	0.594401	0.36381	1.07268	19.3148	19.3755	19.7406	20.0746	19.4716	22.1028	652150	680160	876000	1.1042e+06	727020	4.504e+06		6	6	6	7.9	7.9	7.9	100.23	0	18.255	52615000	25	1.18286	Q13435	Splicing factor 3B subunit 2	717
5 hrs	WT	SF3B3	Q15393	0.425587	0.572224	0.52577	20.6385	20.712	21.1663	20.8651	20.8622	22.3667	1.6323e+06	1.7176e+06	2.3533e+06	1.9099e+06	1.9061e+06	5.4083e+06		18	18	18	19.5	19.5	19.5	135.58	0	75.981	260110000	129	0.83785	Q15393	Splicing factor 3B subunit 3	787
5 hrs	WT	SF3B5	Q9BWJ5	0.125805	0.888653	0.224803	18.9486	18.8832	19.041	19.0415	18.1288	20.377	505940	483530	539400	539590	286619	1.3617e+06		2	2	2	32.6	32.6	32.6	10.135	0	7.2813	19495000	8	0.297984	Q9BWJ5	Splicing factor 3B subunit 5	1043
5 hrs	WT	SFPQ	P23246	0.0279521	0.977762	0.0696144	22.5073	21.9857	22.2006	21.2418	21.74	23.9206	5961800	4152800	4.8201e+06	2.4798e+06	3502700	15878994		16	15	15	23.5	22.3	22.3	76.149	0	125.98	455100000	199	0.0743439	P23246	Splicing factor, proline- and glutamine-rich	349
5 hrs	WT	SHMT2	P34897;P34896	0.101878	0.929731	-0.112389	20.6179	21.1546	21.0134	21.3585	20.962	20.1283	1.6092e+06	2.3344e+06	2.1167e+06	2.6887e+06	2.0426e+06	1.1461e+06		5	5	5	13.3	13.3	13.3	55.992	0	19.351	112510000	82	-0.226357	P34897	Serine hydroxymethyltransferase, mitochondrial	419
5 hrs	WT	SKP1	P63208	2.316	0.05582	0.570789	20.2933	20.2978	20.4019	20.8718	20.7551	21.0786	1285000	1.289e+06	1.3854e+06	1.9188e+06	1.7697e+06	2.2145e+06		4	4	4	30.7	30.7	30.7	18.658	0	9.8889	88330000	18	2.83967	P63208	S-phase kinase-associated protein 1	623
5 hrs	WT	SLC25A13	Q9UJS0	1.73252	0.0653971	0.875025	17.2643	17.831	18.0015	18.5422	18.5104	18.6694	157422	233171	262426	381720	373410	416910		3	3	3	7.3	7.3	7.3	74.175	0	6.6377	19602000	9	2.66717	Q9UJS0	Calcium-binding mitochondrial carrier protein Aralar2	1152
5 hrs	WT	SLC25A5	P05141;Q9H0C2	0.441399	0.576407	0.411938	22.8322	23.5328	23.7661	24.1815	23.9528	23.2326	7467596	12135996	14265995	19026000	16236999	9856494		13	6	6	37.9	19.5	19.5	32.852	0	17.348	609280000	163	0.822906	P05141	ADP/ATP translocase 2;ADP/ATP translocase 2, N-terminally processed	216
5 hrs	WT	SLC25A6;SLC25A4	P12236;P12235	0.552428	0.557626	0.296876	22.7595	22.7999	22.8609	23.5686	22.943	22.7993	7100396	7.3024e+06	7617598	12441005	8063603	7.2994e+06		13	13	6	43	43	21.5	32.866	0	63.1	957350000	384	0.878385	P12236;P12235	ADP/ATP translocase 3;ADP/ATP translocase 3, N-terminally processed;ADP/ATP translocase 1	279
5 hrs	WT	SLIRP	Q9GZT3	0.438953	0.516889	1.17276	21.2249	21.0807	17.744	21.4436	20.9516	21.1726	2450900	2.2178e+06	219518	2.8521e+06	2.028e+06	2.3637e+06		3	3	3	34.9	34.9	34.9	12.349	0	13.921	89509000	41	0.941297	Q9GZT3	SRA stem-loop-interacting RNA-binding protein, mitochondrial	1058
5 hrs	WT	SLU7	O95391	1.74961	0.088936	-0.593459	20.2529	19.9877	19.8248	19.4755	19.2574	19.5521	1.2495e+06	1.0397e+06	928660	728990	626690	768740		5	5	5	9.9	9.9	9.9	68.386	0	8.8271	51252000	20	-2.34715	O95391	Pre-mRNA-splicing factor SLU7	173
5 hrs	WT	SMNDC1	O75940	0.544684	0.589811	0.226126	22.0637	22.4772	22.2542	22.765	22.3985	22.3101	4383599	5838503	5002597	7.1275e+06	5.5285e+06	5.1999e+06		4	4	4	29.4	29.4	29.4	26.711	0	37.989	278690000	133	0.797637	O75940	Survival of motor neuron-related-splicing factor 30	160
5 hrs	WT	SMU1	Q2TAY7	1.38962	0.300919	0.235505	22.0387	21.8393	21.9679	22.079	22.2522	22.2211	4.3082e+06	3.7521e+06	4.1021e+06	4430402	4.9956e+06	4889102		18	18	18	43.3	43.3	43.3	57.543	0	244.22	1000600000	740	1.3153	Q2TAY7	WD40 repeat-containing protein SMU1;WD40 repeat-containing protein SMU1, N-terminally processed	814
5 hrs	WT	SNRNP200	O75643	0.593737	0.347048	1.44754	19.0652	18.2098	18.5746	18.9135	19.0945	22.1841	548520	303180	390390	493780	559790	4.7653e+06		23	23	23	13.2	13.2	13.2	244.5	0	80.896	119820000	68	1.21655	O75643	U5 small nuclear ribonucleoprotein 200 kDa helicase	150
5 hrs	WT	SNRNP27	Q8WVK2	0.17719	0.867466	0.112653	24.6539	24.4661	24.5964	25.1013	24.6646	24.2884	26397016	23175006	25366988	35996008	26593984	20489990		7	7	7	37.4	37.4	37.4	18.86	0	249.71	2740000000	583	0.330005	Q8WVK2	U4/U6.U5 small nuclear ribonucleoprotein 27 kDa protein	930
5 hrs	WT	SNRNP40	Q96DI7	0.398588	0.576557	0.812834	19.1686	19.1623	19.3576	19.3417	19.0319	21.7535	589300	586730	671750	664380	536000	3.5356e+06		4	4	4	13.7	13.7	13.7	39.31	0	10.267	49506000	7	0.84439	Q96DI7	U5 small nuclear ribonucleoprotein 40 kDa protein	967
5 hrs	WT	SNRPA	P09012	0.0941275	0.915042	0.444168	21.4774	18.208	20.1972	18.0553	20.2894	22.8705	2.9197e+06	302807	1.2022e+06	272387	1281500	7668302		2	2	2	10.3	10.3	10.3	31.279	0.0010395	4.8238	56704000	11	0.248794	P09012	U1 small nuclear ribonucleoprotein A	249
5 hrs	WT	SNRPA1	P09661	0.473425	0.568732	0.405998	20.4727	20.5282	21.019	21.0173	20.5434	21.6772	1.4551e+06	1.5122e+06	2.125e+06	2.1225e+06	1.5282e+06	3353399		3	3	3	16.5	16.5	16.5	28.415	0	12.146	74613000	53	0.860563	P09661	U2 small nuclear ribonucleoprotein A	254
5 hrs	WT	SNRPD2	P62316	0.821825	0.30532	-0.472919	22.404	22.0675	22.2344	21.4981	21.5306	22.2585	5549898	4.3952e+06	4934199	2.9619e+06	3.0293e+06	5.0174e+06		6	6	6	54.2	54.2	54.2	13.527	0	28.952	265730000	149	-1.29011	P62316	Small nuclear ribonucleoprotein Sm D2	593
5 hrs	WT	SNRPD3	P62318	1.30551	0.115632	0.860038	22.7254	22.336	22.7007	23.2235	23.1114	24.0073	6.9348e+06	5.2942e+06	6816896	9794104	9062304	16862004		3	3	3	20.6	20.6	20.6	13.916	0	92.861	308140000	120	2.10463	P62318	Small nuclear ribonucleoprotein Sm D3	594
5 hrs	WT	SNRPE	P62304	0.451654	0.56117	0.522641	20.842	21.1984	21.6925	21.5918	21.12	22.5891	1.8796e+06	2.4064e+06	3.3891e+06	3.1606e+06	2.279e+06	6.3095e+06		2	2	2	25	25	25	10.803	0	32.861	134920000	48	0.873498	P62304	Small nuclear ribonucleoprotein E	589
5 hrs	WT	SNRPN;SNRPB	P63162;P14678	0.497176	0.490411	0.854572	20.1755	19.4993	20.378	20.111	20.2318	22.2738	1.1842e+06	741070	1362700	1.1324e+06	1.2313e+06	5070803		4	4	4	15	15	15	24.614	0	12.464	68595000	40	1.00503	P63162;P14678	Small nuclear ribonucleoprotein-associated protein N;Small nuclear ribonucleoprotein-associated proteins B and B	295
5 hrs	WT	SNW1	Q13573	0.51056	0.574796	-0.283789	21.1753	21.3828	21.5093	20.9106	20.7922	21.5132	2.3681e+06	2734401	2984899	1.9712e+06	1.8158e+06	2.993e+06		9	9	9	20.7	20.7	20.7	61.494	0	48.072	166020000	79	-0.826115	Q13573	SNW domain-containing protein 1	722
5 hrs	WT	SOD1	P00441	0.377962	0.589914	0.67706	18.4866	20.456	20.2555	20.8691	20.783	19.5772	367290	1.4384e+06	1.2517e+06	1.9152e+06	1804301	782190		3	3	3	19.5	19.5	19.5	15.936	0	9.4374	78750000	29	0.79469	P00441	Superoxide dismutase [Cu-Zn]	184
5 hrs	WT	SPIN1	Q9Y657;Q5JUX0	0.169719	0.852083	-0.155448	22.6127	22.6293	23.0069	23.011	22.809	21.9625	6.4136e+06	6487900	8428896	8453101	7348601	4.0867e+06		7	7	7	42	42	42	29.6	0	75.912	496710000	269	-0.348523	Q9Y657	Spindlin-1	1221
5 hrs	WT	SRP14	P37108	0.384493	0.776418	-0.113714	23.0787	22.9837	22.9267	23.0687	22.9106	22.6687	8859106	8294396	7.9731e+06	8797503	7.8846e+06	6667597		6	6	6	41.2	41.2	41.2	14.57	0	191.43	296790000	188	-0.506616	P37108	Signal recognition particle 14 kDa protein	439
5 hrs	WT	SRP9	P49458	0.00584007	0.997231	-0.00378672	22.7499	22.9375	23.135	22.9398	23.2495	22.6218	7.0533e+06	8033001	9211703	8.0459e+06	9972100	6.454e+06		4	4	4	45.3	45.3	45.3	10.112	0	81.64	296070000	124	-0.0121133	P49458	Signal recognition particle 9 kDa protein	495
5 hrs	WT	SRRM1	Q8IYB3	1.65166	0.083036	-0.710014	21.86	21.9119	22.0992	20.9949	21.6005	21.1457	3.8064e+06	3.9459e+06	4492802	2.0897e+06	3.1798e+06	2319999		4	4	4	8.7	8.7	8.7	102.33	0	62.548	196230000	192	-2.39882	Q8IYB3	Serine/arginine repetitive matrix protein 1	888
5 hrs	WT	SRRM2	Q9UQ35	1.61389	0.202329	-0.29078	20.8014	20.8609	21.0165	20.6	20.5135	20.6931	1.8275e+06	1.9044e+06	2.1213e+06	1.5893e+06	1.4968e+06	1.6953e+06		11	11	11	5.3	5.3	5.3	299.61	0	26.058	170910000	82	-1.59351	Q9UQ35	Serine/arginine repetitive matrix protein 2	1174
5 hrs	WT	SRSF1	Q07955	0.51381	0.497124	0.574252	22.0487	22.3594	22.1534	22.1942	22.371	23.719	4.3382e+06	5.3809e+06	4664798	4.7988e+06	5.4242e+06	13808007		8	8	8	36.7	36.7	36.7	27.744	0	38.476	334960000	171	0.973171	Q07955	Serine/arginine-rich splicing factor 1	681
5 hrs	WT	SRSF11	Q05519	1.25726	0.168923	-0.482286	22.7755	22.5056	22.3709	21.9175	22.338	21.9496	7.1798e+06	5954703	5423800	3.9612e+06	5301702	4.0503e+06		6	6	6	25.4	25.4	25.4	53.542	0	41.407	265960000	151	-1.72218	Q05519	Serine/arginine-rich splicing factor 11	674
5 hrs	WT	SRSF2	Q01130	0.558047	0.534719	-0.330962	25.6671	25.4925	25.7583	25.6306	25.4809	24.8135	53280024	47205968	56759028	51948988	46829028	29485988		6	6	4	24.9	24.9	21.3	25.476	0	323.31	3580000000	872	-0.911777	Q01130	Serine/arginine-rich splicing factor 2	659
5 hrs	WT	SRSF3	P84103	0.76634	0.567023	-0.179456	24.0023	24.0485	23.7774	23.8902	23.7413	23.6583	16804010	17350998	14377993	15548007	14022994	13239000		7	7	6	39.6	39.6	39.6	19.329	0	38.807	726890000	313	-0.863653	P84103	Serine/arginine-rich splicing factor 3	648
5 hrs	WT	SRSF5	Q13243	0.441239	0.629178	0.249704	20.4665	20.9866	20.4945	21.2356	20.6504	20.8109	1.4489e+06	2.0778e+06	1.4773e+06	2.4691e+06	1.6458e+06	1.8395e+06		3	3	3	15.1	15.1	15.1	31.263	0	19.94	47182000	43	0.72821	Q13243	Serine/arginine-rich splicing factor 5	708
5 hrs	WT	SRSF6	Q13247;Q08170	0.0870963	0.936948	0.122358	20.9732	20.7422	21.3616	20.7821	20.5908	22.0712	2.0585e+06	1.754e+06	2.6946e+06	1.8032e+06	1.5792e+06	4.4065e+06		5	5	5	14.5	14.5	14.5	39.586	0	12.095	83165000	52	0.204347	Q13247	Serine/arginine-rich splicing factor 6	709
5 hrs	WT	SRSF7	Q16629	0.216894	0.781779	0.471184	21.691	21.6534	21.5021	21.6632	20.8849	23.712	3.3857e+06	3.2985e+06	2970200	3.3211e+06	1.9363e+06	13740991		5	4	4	19.7	19.7	19.7	27.366	0	25.427	227270000	91	0.49855	Q16629	Serine/arginine-rich splicing factor 7	804
5 hrs	WT	SSB	P05455	1.12204	0.17792	0.591089	19.8538	19.9261	19.7797	20.841	20.4924	19.9995	947529	996199	900089	1.8783e+06	1.4751e+06	1.0482e+06		4	4	4	9.8	9.8	9.8	46.836	0	15.65	55006000	53	1.6998	P05455	Lupus La protein	223
5 hrs	WT	SSBP1	Q04837	1.06589	0.237052	0.425031	21.96	21.8144	21.8232	22.2867	21.9789	22.6072	4.0796e+06	3.688e+06	3.7106e+06	5116399	4.1333e+06	6389000		5	5	5	38.5	38.5	38.5	17.259	0	82.099	199190000	102	1.47884	Q04837	Single-stranded DNA-binding protein, mitochondrial	673
5 hrs	WT	SSRP1	Q08945	0.544863	0.364325	2.95398	16.9988	16.1777	16.1873	17.1045	16.9516	24.1695	130960	74124	74621	140920	126750	18868988		16	16	16	25.4	25.4	25.4	81.074	0	203.11	158620000	45	1.1833	Q08945	FACT complex subunit SSRP1	685
5 hrs	WT	ST13P4;ST13;ST13P5	Q8IZP2;P50502;Q8NFI4	0.692062	0.307211	0.782625	18.2023	18.6867	18.7521	19.9549	19.6591	18.375	301606	421960	441500	1.0163e+06	827891	339960		3	3	3	15.4	15.4	15.4	27.406	0	8.0394	33624000	26	1.27261	Q8IZP2;P50502;Q8NFI4	Putative protein FAM10A4;Hsc70-interacting protein;Putative protein FAM10A5	504
5 hrs	WT	STIP1	P31948	0.493471	0.535833	0.473132	19.1712	19.4137	19.0262	19.9872	20.165	18.8784	590350	698420	533900	1039300	1.1756e+06	481910		10	10	10	22.8	22.8	22.8	62.639	0	20.793	118810000	55	0.913239	P31948	Stress-induced-phosphoprotein 1	413
5 hrs	WT	STK38	Q15208	0.171862	0.849101	-0.165723	25.1523	25.1304	25.8101	25.4418	25.5304	24.6234	37291012	36727996	58833980	45577012	48464980	25846004		26	26	21	63.2	63.2	55.9	54.19	0	323.31	5595000000	1737	-0.35654	Q15208	Serine/threonine-protein kinase 38	779
5 hrs	WT	STK38L	Q9Y2H1	0.323184	0.712557	0.272102	21.903	21.776	22.329	22.4512	22.6877	21.6855	3.9215e+06	3.5912e+06	5.2687e+06	5734297	6755699	3.3727e+06		15	10	10	31.9	24.6	24.6	54.002	0	78.277	504330000	244	0.610624	Q9Y2H1	Serine/threonine-protein kinase 38-like	1186
5 hrs	WT	STMN1	P16949	0.433261	0.590815	0.364897	20.7942	20.8139	20.6835	21.6027	21.3572	20.4264	1.8184e+06	1.8434e+06	1.6841e+06	3.1847e+06	2.6864e+06	1409200		3	3	2	24.2	24.2	18.1	17.302	0	10.234	108060000	79	0.792307	P16949	Stathmin	308
5 hrs	WT	STRAP	Q9Y3F4	0.458828	0.562047	0.484861	19.0585	19.5912	19.0577	20.0996	20.1806	18.8819	546000	789860	545670	1.1235e+06	1.1884e+06	483070		4	4	4	17.1	17.1	17.1	38.438	0	8.8819	46883000	18	0.871896	Q9Y3F4	Serine-threonine kinase receptor-associated protein	1201
5 hrs	WT	SUB1	P53999	0.32428	0.7251	-0.221799	28.7426	28.5383	28.5985	28.8372	28.4805	27.8962	449129888	389840096	406450144	479590176	374540128	249800000		12	12	12	51.2	51.2	51.2	14.395	0	323.31	18880000000	1258	-0.582299	P53999	Activated RNA polymerase II transcriptional coactivator p15	528
5 hrs	WT	SUPT16H	Q9Y5B9	0.420986	0.51542	2.00677	17.3754	18.4453	17.8229	17.7577	18.0038	23.9024	170031	356925	231858	221615	262833	15679997		25	25	25	25	25	25	119.91	0	201.71	133580000	63	0.941132	Q9Y5B9	FACT complex subunit SPT16	1213
5 hrs	WT	SYNCRIP	O60506	0.189531	0.80294	0.732271	20.8038	20.3174	20.6768	19.4166	20.3544	24.2238	1830500	1.3066e+06	1.6763e+06	699830	1.3406e+06	19591990		21	21	16	40.9	40.9	33.2	69.602	0	114.16	266410000	91	0.463936	O60506	Heterogeneous nuclear ribonucleoprotein Q	124
5 hrs	WT	TAB1	Q15750	0.349838	0.713741	-0.21195	20.4996	20.1473	20.2377	20.0325	20.5011	19.7152	1.4825e+06	1.1613e+06	1.2364e+06	1.0725e+06	1.484e+06	860710		9	9	9	27.2	27.2	27.2	54.643	0	20.022	113720000	65	-0.60295	Q15750	TGF-beta-activated kinase 1 and MAP3K7-binding protein 1	794
5 hrs	WT	TAF2	Q6P1X5	0.219953	0.81568	-0.211759	20.8995	20.9866	21.1401	20.8308	21.4178	20.1425	1.9561e+06	2.0778e+06	2.3111e+06	1.8651e+06	2.8015e+06	1157400		2	2	2	3	3	3	136.97	0	8.7942	128390000	50	-0.44563	Q6P1X5	Transcription initiation factor TFIID subunit 2	846
5 hrs	WT	TAF4	O00268	0.632964	0.356165	0.824599	19.6519	17.9552	18.028	19.4589	19.6532	18.9967	823780	254128	267274	720620	824550	523100		4	4	4	7.6	7.6	7.6	110.11	0	9.9089	30229000	21	1.20017	O00268	Transcription initiation factor TFIID subunit 4	67
5 hrs	WT	TAGLN2	P37802	0.00119741	1	0.00159327	20.16	20.1716	20.3141	20.6552	20.6408	19.3545	1.1716e+06	1.181e+06	1.3036e+06	1.6513e+06	1634901	670340		6	6	6	40.7	40.7	40.7	22.391	0	14.697	84716000	53	0.00298365	P37802	Transgelin-2	440
5 hrs	WT	TBC1D10B	Q4KMP7	1.73899	0.0776557	-0.670248	21.2617	20.9708	21.175	20.2512	20.757	20.3885	2.5142e+06	2.0551e+06	2.3676e+06	1.248e+06	1772100	1.3726e+06		6	6	6	11.6	11.6	11.6	87.198	0	13.553	108130000	77	-2.44699	Q4KMP7	TBC1 domain family member 10B	821
5 hrs	WT	TCEA1	P23193;Q15560	0.852535	0.350691	-0.357202	21.9091	21.6919	21.5902	21.5716	21.514	21.034	3938300	3.3878e+06	3.1571e+06	3.1168e+06	2.9948e+06	2.1471e+06		11	11	11	40.2	40.2	40.2	33.969	0	42.803	247390000	199	-1.21219	P23193	Transcription elongation factor A protein 1	348
5 hrs	WT	TCEANC2	Q96MN5	0.373411	0.591012	0.701669	19.8168	19.6772	17.4501	20.0089	19.6508	19.3894	923530	838360	179065	1.0551e+06	823170	686720		3	3	3	16.3	16.3	16.3	24.15	0.0010695	5.1949	36756000	10	0.790669	Q96MN5	Transcription elongation factor A N-terminal and central domain-containing protein 2	987
5 hrs	WT	TCEB3	Q14241	0.341074	0.712505	-0.229252	21.0782	20.8939	21.2679	21.2607	20.912	20.3795	2213901	1.9484e+06	2.5251e+06	2.5125e+06	1.973e+06	1.3641e+06		5	5	5	6.8	6.8	6.8	89.908	0	45.538	208290000	139	-0.606432	Q14241	Transcription elongation factor B polypeptide 3	742
5 hrs	WT	TCP1	P17987	0.748275	0.356356	-0.458234	23.7677	23.1705	23.5395	22.9571	23.4497	22.6962	14281998	9440895	12192992	8142696	11457001	6.7959e+06		29	29	29	59.4	59.4	59.4	60.343	0	284.87	2827800000	1232	-1.20206	P17987	T-complex protein 1 subunit alpha	315
5 hrs	WT	TFAM	Q00059	0.220299	0.818857	0.202173	21.1356	21.6122	21.3459	21.3772	21.1139	22.2091	2.3038e+06	3.2057e+06	2.6653e+06	2.7238e+06	2269401	4848498		5	5	5	25.6	25.6	25.6	29.096	0	18.45	118330000	78	0.441701	Q00059	Transcription factor A, mitochondrial	652
5 hrs	WT	TGM3	Q08188	0.30463	0.679637	0.61069	19.7364	20.0148	17.5041	19.9714	19.7746	19.3413	873480	1.0594e+06	185888	1028000	896920	664240		3	3	3	6.3	6.3	6.3	76.631	0	7.723	30033000	21	0.666624	Q08188	Protein-glutamine gamma-glutamyltransferase E;Protein-glutamine gamma-glutamyltransferase E 50 kDa catalytic chain;Protein-glutamine gamma-glutamyltransferase E 27 kDa non-catalytic chain	682
5 hrs	WT	THOC2	Q8NI27	0.641307	0.4158	-0.509048	21.9501	21.6182	21.8042	20.601	21.7214	21.5229	4.0517e+06	3219098	3.6619e+06	1.5905e+06	3457798	3.0132e+06		9	9	9	5.6	5.6	5.6	182.77	0	53.357	200920000	123	-1.11081	Q8NI27	THO complex subunit 2	910
5 hrs	WT	THOC3	Q96J01	0.0512204	0.968044	0.045482	21.0392	20.662	21.4681	21.3885	21.1935	20.7237	2.1549e+06	1.6591e+06	2900900	2.7452e+06	2.3982e+06	1.7316e+06		7	7	7	22.2	22.2	22.2	38.771	0	14.632	127720000	60	0.112243	Q96J01	THO complex subunit 3	982
5 hrs	WT	THRAP3	Q9Y2W1	0.497745	0.578589	-0.285721	22.1624	21.9683	22.2236	21.7895	21.4423	22.2652	4693899	4.1031e+06	4897298	3.6249e+06	2849599	5040698		22	22	21	25	25	25	108.66	0	151.52	721630000	411	-0.814929	Q9Y2W1	Thyroid hormone receptor-associated protein 3	1190
5 hrs	WT	TIMM13	Q9Y5L4	0.30009	0.727054	0.26583	21.5996	22.3004	21.4115	22.0536	22.4386	21.6168	3177899	5165300	2.7894e+06	4353100	5.6846e+06	3.216e+06		5	5	5	53.7	53.7	53.7	10.5	0	76.32	190280000	73	0.578068	Q9Y5L4	Mitochondrial import inner membrane translocase subunit Tim13	1215
5 hrs	WT	TIMM50	Q3ZCQ8	1.05301	0.134364	1.23249	17.6816	17.9829	17.0956	17.9107	19.5644	18.9824	210225	259064	140050	246411	775320	517940		4	4	4	14.7	14.7	14.7	39.646	0	40.14	44207000	43	1.89632	Q3ZCQ8	Mitochondrial import inner membrane translocase subunit TIM50	819
5 hrs	WT	TIMM8A	O60220	0.853283	0.333701	0.376738	19.8555	20.0798	19.8072	20.6644	20.126	20.0823	948650	1.1082e+06	917391	1.6619e+06	1.1443e+06	1110100		2	2	2	22.7	22.7	22.7	10.998	0	6.2398	51847000	34	1.23458	O60220	Mitochondrial import inner membrane translocase subunit Tim8 A	120
5 hrs	WT	TKT	P29401	0.346886	0.628457	0.603013	19.08	20.3027	19.3492	20.9201	20.668	18.9528	554170	1.2934e+06	667860	1.9842e+06	1.666e+06	507430		7	7	7	17.7	17.7	17.7	67.877	0	29.521	145960000	99	0.734655	P29401	Transketolase	392
5 hrs	WT	TMA16	Q96EY4	0.844533	0.254988	-0.661574	25.015	24.8617	24.7714	24.8596	24.1774	23.6263	33905020	30488000	28637010	30443010	18973000	12948997		11	11	11	41.9	41.9	41.9	23.864	0	187.28	1711900000	442	-1.42672	Q96EY4	Translation machinery-associated protein 16	972
5 hrs	WT	TMA7	Q9Y2S6	0.898682	0.196409	-1.13542	29.0617	28.0671	28.2149	26.4996	28.227	27.2108	560320128	281219904	311549824	94883056	314180064	155330080		7	7	7	57.8	57.8	57.8	7.0662	0	295.67	12030000000	1102	-1.64728	Q9Y2S6	Translation machinery-associated protein 7	1187
5 hrs	WT	TMPO	P42167	0.259821	0.713868	0.740615	20.5234	20.4784	20.2346	20.2282	19.8257	23.4043	1507200	1460900	1.2337e+06	1.2283e+06	929261	11101998		12	12	5	45.4	45.4	21.6	50.67	0	124.83	183300000	84	0.599537	P42167	Lamina-associated polypeptide 2, isoforms beta/gamma;Thymopoietin;Thymopentin	460
5 hrs	WT	TMSB10	P63313	0.166568	0.832011	0.520199	19.706	20.2349	18.401	21.2491	20.7534	17.8999	855250	1234000	346133	2492399	1.7677e+06	244575		1	1	1	31.8	31.8	31.8	5.0256	0.0019048	4.0005	62801000	17	0.407243	P63313	Thymosin beta-10	627
5 hrs	WT	TOMM34	Q15785	0.205697	0.818345	-0.253818	20.5005	20.36	19.9894	20.7702	20.1074	19.2108	1.4834e+06	1.3458e+06	1.0409e+06	1788401	1.1296e+06	606790		7	7	7	31.1	31.1	31.1	34.559	0	41.801	100200000	59	-0.439996	Q15785	Mitochondrial import receptor subunit TOM34	796
5 hrs	WT	TOP1	P11387;Q969P6	0.144275	0.85059	0.463655	26.1999	25.5435	25.7383	24.2426	26.3102	28.3198	77080952	48904980	55977000	19850000	83205024	335059776		17	17	17	25.8	25.8	25.8	90.725	0	323.31	2276100000	393	0.358586	P11387	DNA topoisomerase 1	273
5 hrs	WT	TOP2A	P11388	0.356653	0.578848	1.96324	17.5727	17.5368	17.5267	18.8387	15.9172	23.77	194939	190149	188826	468817	61879	14304996		24	24	19	19.6	19.6	15.9	174.38	0	145.98	124330000	61	0.820895	P11388	DNA topoisomerase 2-alpha	274
5 hrs	WT	TPI1	P60174	0.538126	0.43648	0.943024	20.1743	20.8957	20.1813	22.1718	22.0164	19.8922	1.1832e+06	1.9509e+06	1.189e+06	4.7246e+06	4.2423e+06	973070		10	10	10	47.6	47.6	47.6	30.791	0	115.94	415150000	291	1.07984	P60174	Triosephosphate isomerase	553
5 hrs	WT	TRA2B	P62995	0.345119	0.591713	1.63482	18.8551	18.1211	19.0316	18.3936	18.329	24.1896	474190	285097	535900	344380	329290	19133988		5	5	5	24.3	24.3	24.3	33.665	0	233.53	65682000	23	0.792542	P62995	Transformer-2 protein homolog beta	618
5 hrs	WT	TRIM21	P19474	0.578778	0.570101	-0.251247	23.2727	23.2324	23.5171	23.2181	23.301	22.7494	10134006	9854800	12004998	9757606	10334999	7050799		18	18	18	39.4	39.4	39.4	54.169	0	216.14	1309600000	532	-0.856277	P19474	E3 ubiquitin-protein ligase TRIM21	325
5 hrs	WT	TRIM28	Q13263	2.6667	0.00591053	1.47162	20.5818	20.5914	20.0204	21.9479	21.9712	21.6893	1.5694e+06	1.5799e+06	1.0635e+06	4.0455e+06	4111500	3381701		14	14	14	28.4	28.4	28.4	88.549	0	178.84	342420000	176	4.75857	Q13263	Transcription intermediary factor 1-beta	710
5 hrs	WT	TRIM32	Q13049	3.56119	0	1.83844	17.9011	17.7658	17.8624	19.8471	19.8104	19.3872	244783	222866	238291	943130	919420	685680		3	3	3	6.6	6.6	6.6	71.988	0	7.9205	27893000	20	7.26789	Q13049	E3 ubiquitin-protein ligase TRIM32	697
5 hrs	WT	TSR1	Q2NL82	0.268813	0.785747	0.178176	19.6898	19.822	19.5305	20.051	20.1655	19.3604	845700	926880	757290	1.0863e+06	1.176e+06	673060		4	4	4	7	7	7	91.809	0	10.535	56394000	49	0.487871	Q2NL82	Pre-rRNA-processing protein TSR1 homolog	813
5 hrs	WT	TUBA1A;TUBA3E	Q71U36;P0DPH8;P0DPH7;Q6PEY2	2.52089	0	2.81244	20.7896	20.1042	20.9251	23.8601	23.6825	22.7136	1.8126e+06	1.1271e+06	1.991e+06	15227000	13463004	6.8781e+06		25	2	1	66.3	6	3.1	50.135	0	106.39	549560000	259	5.23144	Q71U36;P0DPH8;P0DPH7;Q6PEY2	Tubulin alpha-1A chain;Tubulin alpha-3E chain	859
5 hrs	WT	TUBA1B;TUBA4A	P68363;P68366;Q9H853	2.53787	0	2.01485	25.6212	25.3603	25.49	27.9076	27.6919	26.9165	51611972	43073016	47125032	251780096	216820080	126670040		26	26	2	66.5	66.5	3.1	50.151	0	323.31	46361000000	3713	4.91171	P68363;P68366	Tubulin alpha-1B chain;Tubulin alpha-4A chain	631
5 hrs	WT	TUBA1C	Q9BQE3	2.37341	0.00510455	1.86859	20.9549	21.1541	20.9425	23.1741	23.2196	22.2635	2.0326e+06	2.3335e+06	2.0152e+06	9464502	9768099	5034697		24	2	2	61.9	9.1	9.1	49.895	0	318.74	798470000	287	4.46107	Q9BQE3	Tubulin alpha-1C chain	1021
5 hrs	WT	TUBB	P07437;A6NNZ2;CON__ENSEMBL:ENSBTAP00000025008;Q9H4B7	2.36878	0.00534762	1.96098	23.7764	23.8927	24.1088	26.2963	26.111	25.2536	14367998	15575000	18092000	82408040	72476000	40003000		23	6	5	57	19.6	16.2	49.67	0	323.31	8895700000	1115	4.50168	P07437	Tubulin beta chain	238
5 hrs	WT	TUBB2B	Q9BVA1	2.90321	0	2.42231	19.9465	20.2921	20.5724	23.043	22.794	22.2409	1.0104e+06	1.2839e+06	1.5592e+06	8642495	7.2722e+06	4956599		23	5	1	58	18	2.7	49.953	0	36.878	647530000	258	6.08265	Q9BVA1	Tubulin beta-2B chain	1036
5 hrs	WT	TUBB4B	P68371	2.2833	0.008984	1.91144	23.6745	23.7655	24.0641	26.1501	25.9845	25.1038	13389004	14259999	17539010	74465960	66392024	36058024		24	24	1	55.1	55.1	2.7	49.83	0	323.31	24302000000	4447	4.29196	P68371	Tubulin beta-4B chain	632
5 hrs	WT	TUBB6	Q9BUF5	1.09261	0.128278	1.4329	19.6152	20.544	18.6405	21.4345	21.1691	20.4948	803090	1528800	408660	2.8342e+06	2.3579e+06	1.4776e+06		18	9	7	47.3	27.6	22.9	49.857	0	146.91	220840000	116	1.99956	Q9BUF5	Tubulin beta-6 chain	1033
5 hrs	WT	TUBB8	Q3ZCM7	0.758916	0.249599	1.18751	21.9725	22.6995	23.2523	24.7884	24.0206	22.6778	4.1152e+06	6811302	9991394	28976992	17019004	6.7094e+06		11	2	2	24.5	7.4	7.4	49.775	0	213.4	923410000	112	1.44898	Q3ZCM7	Tubulin beta-8 chain	818
5 hrs	WT	TUFM	P49411	2.59957	0	3.06935	18.7447	18.4513	17.9442	21.906	21.7691	20.6731	439270	358430	252190	3.9298e+06	3573999	1672000		14	14	14	39.2	39.2	39.2	49.541	0	153.71	559300000	385	5.53175	P49411	Elongation factor Tu, mitochondrial	494
5 hrs	WT	TWISTNB	Q3B726	1.01306	0.301441	-0.332063	22.1415	22.3545	22.1375	22.0518	21.975	21.6105	4.6265e+06	5.3625e+06	4613701	4.3476e+06	4.1222e+06	3.2019e+06		10	10	10	31.7	31.7	31.7	37.432	0	49.802	369980000	200	-1.30821	Q3B726	DNA-directed RNA polymerase I subunit RPA43	816
5 hrs	WT	TXN	P10599	0.285878	0.758739	-0.212642	27.9731	27.6927	27.8884	27.9945	27.8541	27.0676	263479936	216939936	248449952	267419904	242620144	140659968		10	10	10	88.6	88.6	88.6	11.737	0	323.31	14149000000	1673	-0.531421	P10599	Thioredoxin	269
5 hrs	WT	TXN2	Q99757	0.293672	0.712589	-0.376247	22.8822	23.1637	23.6943	23.3462	23.3167	21.9486	7.731e+06	9396602	13573991	10663996	10447996	4.0474e+06		4	4	4	37.3	37.3	37.3	18.383	0	110.29	279840000	172	-0.607931	Q99757	Thioredoxin, mitochondrial	1013
5 hrs	WT	TXNDC12	O95881	0.289299	0.782673	-0.160337	26.5565	26.338	26.2366	26.5668	26.22	25.8632	98694936	84822968	79065952	99407056	78162048	61036008		8	8	8	44.2	44.2	44.2	19.206	0	323.31	6012300000	899	-0.494862	O95881	Thioredoxin domain-containing protein 12	179
5 hrs	WT	U2AF1;U2AF1L4	P0DN76;Q01081;Q8WU68	1.47337	0.112457	-0.638905	24.886	25.1176	24.8942	24.5972	24.4138	23.9699	31003980	36402992	31182014	25381010	22350992	16431004		9	9	9	39.2	39.2	39.2	27.872	0	306.96	1798300000	454	-2.12201	P0DN76;Q01081;Q8WU68	Splicing factor U2AF 35 kDa subunit;Splicing factor U2AF 26 kDa subunit	262
5 hrs	WT	U2AF2	P26368	0.714927	0.489229	-0.280665	25.5071	25.5038	25.265	25.3382	25.2695	24.826	47686016	47578016	40319024	42420008	40447000	29742982		13	13	13	33.9	33.9	33.9	53.5	0	323.31	3049900000	898	-1.00448	P26368	Splicing factor U2AF 65 kDa subunit	368
5 hrs	WT	UBA1	P22314	0.512112	0.457812	1.10909	18.0727	19.0667	18.6792	20.8086	20.4159	17.9214	275690	549090	419760	1836599	1.3989e+06	248240		12	12	12	16.4	16.4	16.4	117.85	0	30.51	111060000	63	1.05705	P22314	Ubiquitin-like modifier-activating enzyme 1	342
5 hrs	WT	UBAP2L	Q14157	0.961225	0.254833	0.466717	19.9794	19.5958	20.1722	20.2706	20.1944	20.6826	1.0337e+06	792380	1.1815e+06	1.2649e+06	1.1998e+06	1.683e+06		5	5	5	7.3	7.3	7.3	114.53	0	13.237	78371000	46	1.42573	Q14157	Ubiquitin-associated protein 2-like	739
5 hrs	WT	UBR5	O95071	1.74595	0.0300212	1.73075	17.6158	18.6732	17.9182	20.125	20.1097	19.1648	200855	418019	247700	1.1435e+06	1.1314e+06	587720		15	15	15	7.7	7.7	7.7	309.35	0	36.824	139040000	79	3.16472	O95071	E3 ubiquitin-protein ligase UBR5	168
5 hrs	WT	USP39	Q53GS9	0.050611	0.970947	0.0245953	20.698	20.6032	20.2275	20.3822	20.5443	20.6762	1.7011e+06	1.5929e+06	1.2277e+06	1.3666e+06	1.5291e+06	1.6755e+06		7	7	7	17.2	17.2	17.2	65.38	0	18.794	102520000	44	0.0921385	Q53GS9	U4/U6.U5 tri-snRNP-associated protein 2	824
5 hrs	WT	VARS	P26640	0.914105	0.336649	-0.331936	20.8678	21.1413	20.6662	20.3623	20.6484	20.6688	1.9135e+06	2313001	1.664e+06	1.3479e+06	1.6436e+06	1.667e+06		7	7	7	7.1	7.1	7.1	140.47	0	16.436	133500000	56	-1.23144	P26640	Valine--tRNA ligase	373
5 hrs	WT	VCP	P55072	0.834023	0.261533	-0.656048	22.7452	21.699	22.3007	21.3524	21.9959	21.4284	7.0304e+06	3.4045e+06	5.1663e+06	2677401	4.1824e+06	2.8223e+06		27	27	27	38.2	38.2	38.2	89.321	0	293.04	1000700000	674	-1.41135	P55072	Transitional endoplasmic reticulum ATPase	535
5 hrs	WT	VIM	P08670;P17661;P41219;P07197	0.976736	0.143706	1.79807	20.1313	20.2138	20.3367	21.1426	21.1871	23.7463	1.1485e+06	1.2161e+06	1.3242e+06	2.315e+06	2.3876e+06	14072005		31	30	28	61.8	60.3	56.7	53.651	0	276.96	1027900000	491	1.86783	P08670	Vimentin	245
5 hrs	WT	VPS16	Q9H269	0.434914	0.538306	0.801296	19.0594	18.4551	16.6326	18.9495	19.3156	18.286	546330	359364	101607	506240	652500	319611		3	3	3	5.6	5.6	5.6	94.693	0	8.4483	28392000	24	0.901173	Q9H269	Vacuolar protein sorting-associated protein 16 homolog	1063
5 hrs	WT	WARS	P23381	2.11897	0.00660588	1.77125	17.6476	17.267	18.2363	19.6201	19.7803	19.0643	205331	157725	308804	805830	900460	548190		2	2	2	7	7	7	53.165	0.0010121	4.54	21586000	11	3.88639	P23381	Tryptophan--tRNA ligase, cytoplasmic;T1-TrpRS;T2-TrpRS	351
5 hrs	WT	WDR5	P61964	0.376693	0.589234	0.655386	19.504	19.1518	18.8944	19.2148	19.0494	21.2522	743500	582470	487280	608440	542560	2.4977e+06		3	3	3	11.1	11.1	11.1	36.588	0	7.7964	30380000	12	0.789617	P61964	WD repeat-containing protein 5	574
5 hrs	WT	WDR61	Q9GZS3	1.41729	0.150164	0.442526	19.6404	19.19	19.49	19.9977	19.795	19.8553	817250	598100	736350	1.0469e+06	909690	948540		2	2	2	10.8	10.8	10.8	33.58	0.00099602	4.3766	29211000	12	1.80342	Q9GZS3	WD repeat-containing protein 61;WD repeat-containing protein 61, N-terminally processed	1057
5 hrs	WT	WDR77	Q9BQA1	0.91462	0.317391	-0.351505	26.2053	26.1484	26.4405	26.152	25.9667	25.621	77372960	74379968	91074040	74564968	65578980	51605968		14	14	14	46.5	46.5	46.5	36.724	0	323.31	6180600000	1399	-1.25784	Q9BQA1	Methylosome protein 50	1020
5 hrs	WT	WDR83	Q9BRX9	0.388015	0.712435	-0.166511	21.4444	21.0086	21.1832	21.1589	21.1898	20.788	2853599	2.1097e+06	2.3811e+06	2341300	2.392e+06	1.8105e+06		9	9	9	41.3	41.3	41.3	34.342	0	30.054	203720000	99	-0.592933	Q9BRX9	WD repeat domain-containing protein 83	1026
5 hrs	WT	XP32	Q5T750	0.314225	0.633178	1.20848	16.451	21.1587	20.893	21.4256	20.1538	20.5488	89586.1	2.341e+06	1.9473e+06	2.8168e+06	1.1665e+06	1.5339e+06		3	3	3	12.4	12.4	12.4	26.238	0	6.108	54407000	29	0.722573	Q5T750	Skin-specific protein 32	833
5 hrs	WT	XRCC5	P13010	0.204908	0.782226	0.762056	17.7088	17.0614	18.9904	16.928	17.8509	21.268	214227	136774	520825	124690	236400	2.5252e+06		10	10	10	18.4	18.4	18.4	82.704	0	20.395	20869000	14	0.495951	P13010	X-ray repair cross-complementing protein 5	287
5 hrs	WT	XRCC6	P12956	1.31595	0.0782143	2.12633	18.5897	19.1069	17.9862	20.1062	19.9055	22.0501	394510	564620	259648	1.1287e+06	982091	4.3425e+06		9	9	9	16.4	16.4	16.4	69.842	0	70.316	85318000	36	2.48208	P12956	X-ray repair cross-complementing protein 6	286
5 hrs	WT	YBX1	P67809;Q9Y2T7	0.643695	0.322177	1.00868	20.2266	20.5209	20.1265	20.8534	20.3786	22.6681	1.2269e+06	1.5045e+06	1.1447e+06	1.8945e+06	1.3632e+06	6664504		7	7	5	47.5	47.5	37.7	35.924	0	232.94	145560000	64	1.24899	P67809	Nuclease-sensitive element-binding protein 1	628
5 hrs	WT	YBX3	P16989	0.861796	0.182659	1.74933	17.827	18.6443	17.1033	18.8063	18.7444	21.2719	232529	409730	140798	458420	439170	2.5321e+06		4	2	2	18.8	10.2	10.2	40.089	0.00098135	4.2187	15542000	5	1.67573	P16989	Y-box-binding protein 3	309
5 hrs	WT	YWHAE	P62258;Q04917	0.436958	0.570739	0.46719	20.4633	21.1474	20.6764	21.8478	21.3905	20.4505	1.4457e+06	2.3228e+06	1.6758e+06	3.7743e+06	2.749e+06	1.4329e+06		12	12	10	55.7	55.7	48.6	29.174	0	51.706	276110000	166	0.836846	P62258	14-3-3 protein epsilon	582
5 hrs	WT	YWHAZ	P63104	0.156069	0.851344	0.26058	19.0749	20.3429	19.4968	19.7294	20.8398	19.1271	552220	1.3299e+06	739800	869259	1.8767e+06	572570		7	5	5	30.2	22.9	22.9	27.745	0	77.386	68112000	55	0.359434	P63104	14-3-3 protein zeta/delta	619
5 hrs	WT	ZC3H15	Q8WU90	1.67483	0.070289	-0.899582	23.3243	22.9882	22.8587	22.3308	22.3849	21.7567	10503005	8320305	7.6058e+06	5.2754e+06	5476703	3.5434e+06		10	10	10	31.9	31.9	31.9	48.602	0	64.074	367650000	198	-2.61328	Q8WU90	Zinc finger CCCH domain-containing protein 15	925
5 hrs	WT	ZCCHC17	Q9NP64	0.279666	0.758034	-0.230111	20.9373	20.5417	21.3769	20.9324	20.9642	20.2689	2.0079e+06	1.5264e+06	2723300	2.0012e+06	2.0458e+06	1.2634e+06		6	6	6	24.5	24.5	24.5	27.569	0	31.18	110550000	101	-0.533891	Q9NP64	Nucleolar protein of 40 kDa	1085
5 hrs	WT	ZMAT2	Q96NC0	0.5147	0.535891	-0.41029	21.0511	21.2195	20.7953	21.1088	20.7315	19.9947	2.1727e+06	2.4417e+06	1.8198e+06	2261500	1.741e+06	1.0447e+06		8	8	8	52.3	52.3	52.3	23.612	0	18.842	103750000	63	-0.912504	Q96NC0	Zinc finger matrin-type protein 2	989
5 hrs	WT	ZNF706	Q9Y5V0	0.268901	0.754477	-0.284186	25.6256	26.7189	26.2673	26.4482	25.814	25.497	51767988	110459968	80768968	91562024	58992016	47353988		3	3	3	39.5	39.5	39.5	8.4977	0	43.014	2357900000	428	-0.543495	Q9Y5V0	Zinc finger protein 706	1218
5 hrs	WT	ZRANB2	O95218	0.87569	0.171302	-2.00208	22.2375	21.5139	21.8465	17.7811	21.0251	20.7855	4.9449e+06	2.9945e+06	3.771e+06	225246	2.1339e+06	1.8074e+06		8	8	8	28.8	28.8	28.8	37.404	0	22.245	249320000	112	-1.71938	O95218	Zinc finger Ran-binding domain-containing protein 2	169
5 hrs	WT	ZYX	Q15942	0.590396	0.529166	-0.306095	22.5187	22.1237	22.386	21.9354	22.4232	21.7515	6009002	4569702	5.481e+06	4010600	5.6242e+06	3.5306e+06		10	10	10	27.3	27.3	27.3	61.277	0	58.144	379630000	258	-0.923084	Q15942	Zyxin	797
5 hrs	WT		P0DP25;P0DP24;P0DP23	1.61402	0.0630768	1.15419	21.4629	21.645	22.011	22.377	22.841	23.3635	2.8905e+06	3279400	4226299	5.4469e+06	7513000	10791998		3	3	3	30.9	30.9	30.9	16.837	0	47.29	190440000	52	2.70081	P0DP25;P0DP24;P0DP23		264
5hrs	R103H	2021-09-02	Q15019	0.379982	0.680422	0.189939	20.5264	20.3348	20.6352	20.4704	21.0689	20.527	1.5103e+06	1.3225e+06	1.6286e+06	1.4528e+06	2.1997e+06	1.5109e+06		5	5	5	19.1	19.1	19.1	41.487	0	15.019	64968000	44	0.612715	Q15019	Septin-2	768
5hrs	R103H	2021-09-09	Q9UHD8	0.479872	0.604295	0.20869	19.7055	19.4345	19.2784	19.414	19.7335	19.8969	854950	708550	635880	698540	871740	976279		5	5	5	9.4	9.4	9.4	65.401	0	9.7069	33726000	40	0.722376	Q9UHD8	Septin-9	1144
5hrs	R103H	2021-09-11	Q9NVA2	0.115038	0.91422	0.0550874	20.6348	20.2467	20.1734	20.5838	20.2423	20.394	1.6281e+06	1.2441e+06	1.1825e+06	1.5716e+06	1.2403e+06	1.3779e+06		3	3	3	9.8	9.8	9.8	49.398	0	7.0281	48126000	17	0.201101	Q9NVA2	Septin-11	1098
5hrs	R103H	ABCF1	Q8NE71	0.0679165	0.931009	-0.083456	22.6612	22.1489	22.0211	22.8497	22.2038	21.5273	6633000	4650297	4256000	7.5588e+06	4830800	3022401		21	21	21	28.2	28.2	28.2	95.925	0	171.95	583810000	324	-0.157767	Q8NE71	ATP-binding cassette sub-family F member 1	906
5hrs	R103H	ACTA1;ACTC1;ACTA2;ACTG2	P68133;P68032;P62736;P63267	0.282651	0.697187	-0.389933	22.6214	23.4763	23.9696	22.8341	22.3621	23.7013	6452401	11670000	16427007	7.4772e+06	5390801	13639994		16	7	7	54.6	34.7	34.7	42.051	0	53.043	294820000	92	-0.594598	P68133;P68032;P62736;P63267	Actin, alpha skeletal muscle;Actin, alpha cardiac muscle 1;Actin, aortic smooth muscle;Actin, gamma-enteric smooth muscle	630
5hrs	R103H	ACTB	P60709;Q6S8J3;A5A3E0;Q9BYX7;P0CG39;P0CG38	0.0745865	0.917999	0.136817	18.4077	19.9539	19.8708	18.7405	19.9616	19.9408	347748	1.0156e+06	958770	437990	1.021e+06	1.0064e+06		17	1	1	55.5	4.5	4.5	41.736	0.001004	4.4531	18927000	25	0.18384	P60709	Actin, cytoplasmic 1;Actin, cytoplasmic 1, N-terminally processed	556
5hrs	R103H	ACTG1	P63261	0.0823565	0.93268	-0.0473601	25.5585	25.5943	25.7721	25.2259	25.6827	25.8743	49417980	50659980	57301968	39241992	53859992	61508028		17	17	1	55.5	55.5	4.5	41.792	0	323.31	3803600000	1033	-0.156129	P63261	Actin, cytoplasmic 2;Actin, cytoplasmic 2, N-terminally processed	626
5hrs	R103H	ACTN4	O43707;P12814	2.34134	0.0334167	0.91855	17.3675	17.5185	17.7104	18.2917	18.3621	18.6983	169100	187762	214470	320890	336930	425360		10	10	8	14.9	14.9	12	104.85	0	23.84	39586000	20	3.5335	O43707	Alpha-actinin-4	111
5hrs	R103H	ACTR1A	P61163	0.610023	0.448482	0.407108	20.755	20.8243	20.8062	20.6472	21.2888	21.6708	1.7696e+06	1.8567e+06	1.8335e+06	1.6422e+06	2561899	3.3386e+06		5	5	4	22.1	22.1	19.4	42.613	0	12.486	100670000	65	1.01939	P61163	Alpha-centractin	562
5hrs	R103H	AIFM1	O95831	2.14707	0.033	1.62856	18.775	18.1731	18.6266	19.8687	19.9081	20.6835	448580	295560	404730	957360	983890	1.6841e+06		12	12	12	25.9	25.9	25.9	66.9	0	57.689	281010000	147	3.8667	O95831	Apoptosis-inducing factor 1, mitochondrial	178
5hrs	R103H	ALDOA	P04075	0.928782	0.230731	0.709764	20.6511	21.5176	20.7815	21.8579	21.2313	21.9903	1.6467e+06	3002301	1.8024e+06	3.801e+06	2.4618e+06	4.1663e+06		8	8	8	34.6	34.6	34.6	39.42	0	41.033	303670000	98	1.55256	P04075	Fructose-bisphosphate aldolase A	198
5hrs	R103H	ALKBH5	Q6P6C2	0.488436	0.557153	-0.30595	20.8392	20.8833	20.3461	20.7925	20.2732	20.0851	1.876e+06	1.9342e+06	1.3329e+06	1.8162e+06	1.2672e+06	1.1123e+06		3	3	3	16.2	16.2	16.2	44.255	0	19.026	54132000	56	-0.820797	Q6P6C2	RNA demethylase ALKBH5	849
5hrs	R103H	ALYREF	Q86V81	0.0058996	0.992226	0.00499916	18.8761	19.154	19.748	19.1811	19.1385	19.4734	481130	583350	880530	594420	577130	727920		3	3	3	16.3	16.3	16.3	26.888	0	36.857	77568000	30	0.0132299	Q86V81	THO complex subunit 4	875
5hrs	R103H	AMD1	P17707	1.51105	0.058322	1.42405	19.3193	19.3496	19.7298	20.4236	20.5289	21.7184	654180	668070	869459	1.4064e+06	1.5129e+06	3450601		5	5	5	15.3	15.3	15.3	38.339	0	9.5533	70235000	28	2.65845	P17707	S-adenosylmethionine decarboxylase proenzyme;S-adenosylmethionine decarboxylase alpha chain;S-adenosylmethionine decarboxylase beta chain	313
5hrs	R103H	ANXA2;ANXA2P2	P07355;A6NMY6	0.825589	0.582554	0.137416	20.3954	20.5539	20.3917	20.4898	20.5811	20.6823	1.3792e+06	1.5394e+06	1.3757e+06	1.4725e+06	1.5687e+06	1.6827e+06		9	9	9	31	31	31	38.604	0	49.577	165690000	131	0.775773	P07355;A6NMY6	Annexin A2;Putative annexin A2-like protein	237
5hrs	R103H	ANXA5	P08758	0.653436	0.324202	1.04667	18.3001	19.7245	17.3068	19.4313	19.2108	19.8294	322759	866320	162131	706990	606760	931610		6	6	6	20.9	20.9	20.9	35.936	0	10.247	47662000	12	1.26931	P08758	Annexin A5	247
5hrs	R103H	AP3D1	O14617	0.758486	0.245868	1.59009	20.3215	17.8496	20.9242	21.5187	20.8676	21.4793	1.3103e+06	236189	1.9898e+06	3004501	1.9132e+06	2923500		3	3	3	4.2	4.2	4.2	130.16	0	7.0532	69185000	26	1.49448	O14617	AP-3 complex subunit delta-1	80
5hrs	R103H	APEX1	P27695	2.04601	0.0652235	-0.518789	22.9626	23.088	23.0527	22.6931	22.3372	22.5167	8174202	8915999	8700999	6781103	5298703	6000698		17	17	17	57.9	57.9	57.9	35.554	0	143.32	649780000	439	-2.47866	P27695	DNA-(apurinic or apyrimidinic site) lyase;DNA-(apurinic or apyrimidinic site) lyase, mitochondrial	377
5hrs	R103H	API5	Q9BZZ5	0.529281	0.541173	0.295403	21.639	21.7715	21.5233	21.4753	22.1114	22.2334	3.2659e+06	3.58e+06	3014101	2.9154e+06	4531098	4.9308e+06		7	7	7	13.5	13.5	13.5	59.004	0	65.833	224980000	146	0.854427	Q9BZZ5	Apoptosis inhibitor 5	1054
5hrs	R103H	ARCN1	P48444	1.82347	0.164041	0.331558	20.0246	20.008	19.976	20.1814	20.3711	20.4507	1.0666e+06	1.0544e+06	1.0313e+06	1.1891e+06	1.3562e+06	1.4331e+06		4	4	4	9.2	9.2	9.2	57.21	0	13.965	53092000	47	1.83049	P48444	Coatomer subunit delta	485
5hrs	R103H	ARF1;ARF3;ARF5	P84077;P61204;P84085;P18085	0.900968	0.203179	1.15096	19.5454	19.4734	17.8006	19.7429	20.2693	20.2601	765140	727920	228309	877420	1263800	1.2557e+06		3	3	3	19.9	19.9	19.9	20.697	0	6.7414	46527000	46	1.65387	P84077;P61204;P84085	ADP-ribosylation factor 1;ADP-ribosylation factor 3;ADP-ribosylation factor 5	563
5hrs	R103H	ARGLU1	Q9NWB6	0.47432	0.466095	-1.01054	24.2134	23.4786	23.6079	23.0063	24.1672	21.0949	19452000	11688992	12784995	8425297	18839002	2239699		9	9	9	24.2	24.2	24.2	33.216	0	20.999	625660000	146	-0.986977	Q9NWB6	Arginine and glutamate-rich protein 1	1107
5hrs	R103H	ARL1	P40616	NaN	1	0	17.0355	18.2378	17.2893	18.4558	18.7472	17.9514	134340	309119	160179	359549	440023	253455		3	3	3	18.8	18.8	18.8	20.417	0	7.0843	29970000	29	NaN	P40616	ADP-ribosylation factor-like protein 1	450
5hrs	R103H	ARL6IP4	Q66PJ3	0.673019	0.518928	0.222489	20.2067	20.3892	20.6578	20.5962	20.5416	20.7833	1.2101e+06	1.3733e+06	1.6543e+06	1.5852e+06	1.5263e+06	1.8047e+06		4	4	4	12.4	12.4	12.4	44.915	0	85.694	82256000	50	0.889727	Q66PJ3	ADP-ribosylation factor-like protein 6-interacting protein 4	838
5hrs	R103H	ATP1A1;ATP1A3;ATP1A2	P05023;P13637;P50993	0.898889	0.206145	1.24738	18.2829	18.479	16.5779	18.5864	19.3807	19.115	318939	365380	97825.9	393610	682590	567780		6	6	5	9.3	9.3	7.8	112.89	0	11.886	45414000	31	1.66933	P05023;P13637;P50993	Sodium/potassium-transporting ATPase subunit alpha-1;Sodium/potassium-transporting ATPase subunit alpha-3;Sodium/potassium-transporting ATPase subunit alpha-2	212
5hrs	R103H	ATP5A1	P25705	0.61769	0.465202	0.358375	23.2984	22.9671	23.5068	23.205	23.8778	23.7646	10315997	8.19961e+06	11918998	9669395	15415009	14251009		19	19	19	39.6	39.6	39.6	59.75	0	269.02	1591100000	699	0.993655	P25705	ATP synthase subunit alpha, mitochondrial	362
5hrs	R103H	ATP5B	P06576	0.474564	0.567315	0.302657	23.7012	23.7672	23.8222	23.5725	24.1056	24.5205	13639003	14276995	14832005	12475000	18051002	24065992		20	20	20	53.1	53.1	53.1	56.559	0	323.31	3084600000	1481	0.803702	P06576	ATP synthase subunit beta, mitochondrial	226
5hrs	R103H	ATP5C1	P36542	0.759536	0.382832	0.371529	20.8404	21.3599	21.4401	21.3499	21.6368	21.7684	1.8775e+06	2.6914e+06	2845300	2.6727e+06	3.2608e+06	3.5722e+06		5	5	5	19.5	19.5	19.5	32.996	0	13.41	101960000	102	1.14333	P36542	ATP synthase subunit gamma, mitochondrial	435
5hrs	R103H	ATP5H	O75947	0.113144	0.901411	-0.072909	19.9201	19.6697	20.3336	19.7604	19.7811	20.1631	992089	833980	1.3214e+06	888131	900980	1.1741e+06		4	4	4	28	28	28	18.491	0	7.7867	46305000	16	-0.218483	O75947	ATP synthase subunit d, mitochondrial	161
5hrs	R103H	ATP5J	P18859	0.503044	0.541455	0.333592	21.4131	21.8311	22.2175	21.876	22.1134	22.4731	2.7925e+06	3.7309e+06	4.8767e+06	3848798	4537398	5.8219e+06		4	4	4	45.4	45.4	45.4	12.587	0	25.12	109280000	47	0.855493	P18859	ATP synthase-coupling factor 6, mitochondrial	322
5hrs	R103H	ATP5O	P48047	0.325895	0.655942	0.368602	21.1661	20.6054	21.8428	20.9819	21.825	21.9131	2.353e+06	1595300	3.7613e+06	2070999	3715298	3.9492e+06		6	6	6	40.8	40.8	40.8	23.277	0	24.069	113290000	62	0.65258	P48047	ATP synthase subunit O, mitochondrial	484
5hrs	R103H	AZGP1	P25311	0.69977	0.397322	0.415591	19.5835	19.9001	19.3313	19.8336	19.7786	20.4495	785630	978450	659640	934340	899420	1.4319e+06		3	3	3	13.4	13.4	13.4	34.258	0	6.556	47323000	27	1.12084	P25311	Zinc-alpha-2-glycoprotein	359
5hrs	R103H	BAG2	O95816	2.02235	0.0342692	2.29714	19.3832	17.9334	18.8439	20.5569	21.077	21.418	683790	250317	470530	1.5426e+06	2.2121e+06	2.802e+06		8	8	8	42.2	42.2	42.2	23.772	0	34.825	270940000	103	3.88295	O95816	BAG family molecular chaperone regulator 2	177
5hrs	R103H	BCKDK	O14874	0.234812	0.803723	0.116019	22.6176	22.7675	22.9521	22.7782	22.68	23.227	6435303	7.14e+06	8114701	7.1934e+06	6719898	9817894		5	5	5	19.2	19.2	19.2	46.36	0	89.693	281780000	113	0.394388	O14874	[3-methyl-2-oxobutanoate dehydrogenase [lipoamide]] kinase, mitochondrial	85
5hrs	R103H	BCLAF1	Q9NYF8	0.429847	0.605035	-0.266034	22.1462	21.7706	22.4172	21.9236	22.1226	21.4898	4.6415e+06	3577800	5.6009e+06	3.9779e+06	4.5662e+06	2.9449e+06		14	13	13	17.1	17.1	17.1	106.12	0	40.229	444420000	217	-0.729555	Q9NYF8	Bcl-2-associated transcription factor 1	1119
5hrs	R103H	BRD9	Q9H8M2	0.39136	0.547829	0.937399	17.5959	17.5649	17.7163	17.8253	17.3045	20.5595	198108	193898	215341	232246	161870	1.5454e+06		2	2	2	5.5	5.5	5.5	66.999	0.0011377	6.0473	59237000	22	0.844098	Q9H8M2	Bromodomain-containing protein 9	1078
5hrs	R103H	BTF3	P20290	0.119174	0.89197	0.0870927	24.536	24.8724	24.6865	24.2898	25.0417	25.0248	24325996	30715006	27001010	20508988	34538000	34135980		5	5	5	48.1	48.1	48.1	22.168	0	181.07	664250000	166	0.23777	P20290	Transcription factor BTF3	328
5hrs	R103H	BUB3	O43684	1.17701	0.0893409	-1.67366	20.6029	20.527	20.5343	18.6156	17.8796	20.1479	1.5925e+06	1.5109e+06	1.5186e+06	401662	241157	1.1618e+06		4	4	4	18.3	18.3	18.3	37.154	0	11.527	70554000	17	-2.17767	O43684	Mitotic checkpoint protein BUB3	110
5hrs	R103H	BUD31	P41223	0.943753	0.30594	-0.379139	22.1904	22.2608	22.1158	22.1763	21.6255	21.6278	4786002	5.0253e+06	4544903	4739401	3.2353e+06	3240598		6	6	6	41	41	41	17	0	17.644	198570000	130	-1.31678	P41223	Protein BUD31 homolog	456
5hrs	R103H	C11orf84	Q9BUA3	0.468344	0.603852	0.228161	21.6223	22.0189	22.0596	21.9	22.053	22.4322	3.2282e+06	4.2495e+06	4371099	3.9135e+06	4351299	5.6592e+06		14	14	14	55.9	55.9	55.9	41.036	0	162.21	387760000	244	0.733926	Q9BUA3	Uncharacterized protein C11orf84	1032
5hrs	R103H	C12orf65	Q9H3J6	0.604284	0.342138	-1.42251	21.8765	21.3333	21.1566	21.0243	21.1056	17.9691	3.8503e+06	2.6422e+06	2.3376e+06	2.1327e+06	2256399	256583		3	3	3	18.7	18.7	18.7	18.828	0	7.4699	92780000	23	-1.23193	Q9H3J6	Probable peptide chain release factor C12orf65, mitochondrial	1069
5hrs	R103H	C14orf166	Q9Y224	0.576592	0.5413	0.247248	22.5402	22.657	22.8022	22.6204	22.894	23.2267	6099197	6613403	7.314e+06	6.448e+06	7794597	9815700		12	12	12	62.7	62.7	62.7	28.068	0	249	556500000	443	0.849746	Q9Y224	UPF0568 protein C14orf166	1178
5hrs	R103H	C15orf40	Q8WUR7	0.0185509	0.986974	0.00825183	21.7714	22.1641	21.9667	21.7864	22.085	22.0556	3.5798e+06	4699500	4.0986e+06	3.617e+06	4448803	4359199		3	3	3	39.9	39.9	39.9	16.353	0	8.8204	93868000	65	0.0332859	Q8WUR7	UPF0235 protein C15orf40	929
5hrs	R103H	C19orf43	Q9BQ61	0.480931	0.572794	0.278718	21.4059	21.1705	20.7649	21.3982	21.098	21.6813	2778499	2.3602e+06	1781800	2.7637e+06	2244501	3362900		8	8	8	39.8	39.8	39.8	18.419	0	22.105	135340000	97	0.792259	Q9BQ61	Uncharacterized protein C19orf43	1019
5hrs	R103H	C1QBP	Q07021	0.563849	0.468952	0.434952	20.7064	21.0023	21.0309	20.6977	21.6248	21.722	1.711e+06	2.1005e+06	2.1426e+06	1.7007e+06	3233699	3.4593e+06		5	5	5	31.6	31.6	31.6	31.362	0	22.25	126140000	87	0.982876	Q07021	Complement component 1 Q subcomponent-binding protein, mitochondrial	679
5hrs	R103H	C3	P01024	0.00799487	0.994248	0.0112858	21.8903	21.6339	22.4927	21.2614	22.242	22.5475	3887300	3254298	5.9018e+06	2.5137e+06	4960303	6.13e+06		3	3	2	3.2	3.2	2.5	187.15	0	7.1862	113850000	31	0.0200108	P01024	Complement C3;Complement C3 beta chain;C3-beta-c;Complement C3 alpha chain;C3a anaphylatoxin;Acylation stimulating protein;Complement C3b alpha chain;Complement C3c alpha chain fragment 1;Complement C3dg fragment;Complement C3g fragment;Complement C3d fragment;Complement C3f fragment;Complement C3c alpha chain fragment 2	189
5hrs	R103H	C6orf203	Q9P0P8	0.583959	0.357807	-1.42692	21.7318	21.9097	21.6304	21.5133	21.3184	18.1594	3.4827e+06	3.9398e+06	3246301	2.9933e+06	2.615e+06	292765		2	2	2	12.1	12.1	12.1	27.941	0	10.456	102740000	44	-1.19909	Q9P0P8	Uncharacterized protein C6orf203	1131
5hrs	R103H	CA2	P00918	1.51445	0.058069	0.835274	19.9745	20.7627	20.3909	21.3324	20.9822	21.3194	1030200	1.7791e+06	1.3749e+06	2640501	2.0714e+06	2616800		5	5	5	26.5	26.5	26.5	29.246	0	39.788	197890000	117	2.3536	P00918	Carbonic anhydrase 2	188
5hrs	R103H	CACTIN	Q8WUQ7	0.506883	0.500816	0.474763	18.4931	19.361	19.3806	20.0084	19.6283	19.0224	368970	673350	682560	1.0547e+06	810390	532480		2	2	2	3.4	3.4	3.4	88.701	0	6.9293	26361000	30	0.931008	Q8WUQ7	Cactin	928
5hrs	R103H	CACYBP	Q9HB71	0.79688	0.339378	0.43463	22.3435	21.9196	21.8792	22.2449	22.314	22.8872	5.3218e+06	3.9669e+06	3857402	4.9703e+06	5214200	7757905		9	9	9	61	61	61	26.21	0	131.82	361060000	138	1.23484	Q9HB71	Calcyclin-binding protein	1080
5hrs	R103H	CAD	P27708;P31327	3.45425	0	2.95707	17.6772	17.5408	17.7334	20.1011	20.7989	20.9226	209592	190680	217912	1.1247e+06	1.8243e+06	1987600		34	34	34	22.2	22.2	22.2	242.98	0	162.89	750980000	499	8.16789	P27708	CAD protein;Glutamine-dependent carbamoyl-phosphate synthase;Aspartate carbamoyltransferase;Dihydroorotase	378
5hrs	R103H	CALML5	Q9NZT1	0.114158	0.889924	-0.103666	21.9141	22.1843	21.1635	21.8948	21.5645	21.4915	3951798	4765797	2.3488e+06	3.8994e+06	3101501	2948400		4	4	4	47.3	47.3	47.3	15.892	0	19.747	167380000	58	-0.241307	Q9NZT1	Calmodulin-like protein 5	1124
5hrs	R103H	CALR	P27797	0.729183	0.273116	1.33381	18.6638	19.7151	16.9155	19.6702	19.4988	20.1269	415314	860660	123615	834280	740820	1.145e+06		3	3	3	8.9	8.9	8.9	48.141	0	7.218	40180000	32	1.42239	P27797	Calreticulin	379
5hrs	R103H	CALU	O43852	0.0618025	0.935265	-0.0681012	20.9347	20.5259	20.0641	19.8643	20.7034	20.7527	2.0043e+06	1.5098e+06	1.0962e+06	954439	1.7074e+06	1766799		4	4	4	13.7	13.7	13.7	37.106	0	48.912	150650000	63	-0.141131	O43852	Calumenin	118
5hrs	R103H	CAPZA1	P52907;P47755	0.887465	0.292928	0.494652	19.8603	19.656	19.9826	19.8925	20.363	20.7273	951781	826150	1.036e+06	973280	1.3486e+06	1.736e+06		4	4	4	21.3	21.3	21.3	32.922	0	8.4647	38904000	9	1.37502	P52907	F-actin-capping protein subunit alpha-1	523
5hrs	R103H	CASP14	P31944	0.133577	0.869406	-0.152843	19.4657	20.6571	20.0994	19.5572	19.8235	20.383	724060	1.6535e+06	1.1234e+06	771460	927840	1.3674e+06		6	6	6	31	31	31	27.679	0	19.157	72105000	48	-0.293093	P31944	Caspase-14;Caspase-14 subunit p17, mature form;Caspase-14 subunit p10, mature form;Caspase-14 subunit p20, intermediate form;Caspase-14 subunit p8, intermediate form	411
5hrs	R103H	CBX3	Q13185	0.313668	0.663654	0.397179	18.8852	20.264	20.3146	20.611	20.1965	19.8478	484200	1.2591e+06	1.3041e+06	1.6015e+06	1.2016e+06	943620		6	6	4	36.6	36.6	21.3	20.811	0	178.13	145820000	44	0.643104	Q13185	Chromobox protein homolog 3	705
5hrs	R103H	CBX5	P45973	1.58966	0.0919564	0.5762	20.8353	20.7265	21.0384	21.451	21.6795	21.1983	1.8709e+06	1734999	2.1537e+06	2.8668e+06	3.3588e+06	2.4061e+06		6	5	5	40.8	34.6	34.6	22.225	0	84.234	119450000	55	2.1634	P45973	Chromobox protein homolog 5	468
5hrs	R103H	CCAR2	Q8N163	1.32087	0.0605987	1.60898	16.7042	18.4852	17.5665	18.711	19.3506	19.5212	106771	366946	194104	429110	668500	752440		9	9	9	11.2	11.2	11.2	102.9	0	19.78	93406000	50	2.40037	Q8N163	Cell cycle and apoptosis regulator protein 2	893
5hrs	R103H	CCDC124	Q96CT7	0.987743	0.208605	-0.711357	25.975	25.6471	25.5076	25.4326	25.1598	24.4031	65953984	52545024	47703988	45287980	37483984	22186008		19	19	19	60.5	60.5	60.5	25.835	0	323.31	3806000000	1062	-1.6254	Q96CT7	Coiled-coil domain-containing protein 124	964
5hrs	R103H	CCDC43	Q96MW1	1.29253	0.402128	0.180268	21.4937	21.3034	21.3013	21.5702	21.5486	21.5205	2.9529e+06	2.588e+06	2.5843e+06	3.1136e+06	3067398	3.0083e+06		3	3	3	16.5	16.5	16.5	25.248	0	6.9902	84577000	30	1.09004	Q96MW1	Coiled-coil domain-containing protein 43	988
5hrs	R103H	CCDC50	Q8IVM0	0.69225	0.451092	0.30168	21.1589	20.6882	20.5507	21.2037	21.142	20.9573	2341399	1.6896e+06	1.536e+06	2415100	2.3141e+06	2.036e+06		5	5	5	21.6	21.6	21.6	35.822	0	12.242	93506000	48	1.01079	Q8IVM0	Coiled-coil domain-containing protein 50	879
5hrs	R103H	CCNT2	O60583	0.0790441	0.928668	-0.0646191	21.8018	21.7075	21.6506	22.2013	21.2415	21.5232	3655902	3424501	3292202	4.8224e+06	2479299	3.0139e+06		4	4	4	8.6	8.6	8.6	81.028	0	84.322	117470000	68	-0.166443	O60583	Cyclin-T2	127
5hrs	R103H	CCT2	P78371	0.609411	0.592016	0.172305	24.252	24.1517	24.3437	24.3007	24.3142	24.6494	19979010	18637004	21291002	20664998	20859998	26314992		34	34	34	72.9	72.9	72.9	57.488	0	323.31	3291200000	1675	0.759676	P78371	T-complex protein 1 subunit beta	638
5hrs	R103H	CCT3	P49368	0.126379	0.915565	-0.0428899	24.7147	24.3913	24.5522	24.4318	24.4236	24.6741	27533004	22005012	24599992	22631000	22503008	26769016		28	28	28	60.7	60.7	60.7	60.533	0	292.59	3268500000	1164	-0.191181	P49368	T-complex protein 1 subunit gamma	493
5hrs	R103H	CCT4	P50991	0.452966	0.657285	0.172198	24.5197	24.2928	24.6227	24.3886	24.8041	24.7592	24053014	20552988	25831998	21963014	29292994	28395990		25	25	25	59.4	59.4	59.4	57.924	0	323.31	2623700000	1070	0.652809	P50991	T-complex protein 1 subunit delta	508
5hrs	R103H	CCT5	P48643	0.341107	0.757833	-0.115175	23.5617	23.1834	23.4626	23.4507	23.2115	23.2	12381999	9525799	11560006	11465001	9713394	9635896		29	29	29	57.5	57.5	57.5	59.67	0	323.31	2239800000	1151	-0.480553	P48643	T-complex protein 1 subunit epsilon	487
5hrs	R103H	CCT6A	P40227	0.373307	0.78898	0.0799847	24.4536	24.154	24.2731	24.3761	24.3346	24.41	22976006	18666990	20273988	21773990	21156988	22290998		26	26	21	56.3	56.3	48.8	58.024	0	323.31	2796300000	1057	0.421453	P40227	T-complex protein 1 subunit zeta	448
5hrs	R103H	CCT7	Q99832	0.509008	0.660539	0.149143	23.438	23.264	23.5744	23.3947	23.6948	23.6343	11363999	10073002	12491008	11028006	13577994	13020996		31	31	31	62.1	62.1	62.1	59.366	0	323.31	2200500000	1096	0.653225	Q99832	T-complex protein 1 subunit eta	1014
5hrs	R103H	CCT8	P50990	0.027902	0.978035	0.0130024	24.5639	24.0779	24.2997	24.4606	24.2892	24.2307	24800988	17708002	20650988	23086994	20500990	19686996		37	37	37	68.2	68.2	68.2	59.62	0	323.31	3763300000	1671	0.0506937	P50990	T-complex protein 1 subunit theta	507
5hrs	R103H	CD2BP2	O95400	0.755478	0.291409	-0.817879	20.7973	20.1373	19.9745	19.9333	19.8954	18.6267	1.8222e+06	1.1533e+06	1030200	1.0012e+06	975250	404767		4	4	4	15.8	15.8	15.8	37.646	0	6.7215	43972000	31	-1.36859	O95400	CD2 antigen cytoplasmic tail-binding protein 2	174
5hrs	R103H	CDK11B;CDK11A	P21127;Q9UQ88	0.0491813	0.939047	-0.0693779	20.9776	19.7166	20.4275	20.9196	20.1352	19.8587	2.0648e+06	861580	1.4102e+06	1.9835e+06	1.1516e+06	950751		6	6	6	7.5	7.5	7.5	92.619	0	13.735	93263000	40	-0.118815	P21127;Q9UQ88	Cyclin-dependent kinase 11B;Cyclin-dependent kinase 11A	334
5hrs	R103H	CDV3	Q9UKY7	0.114605	0.918049	-0.0417264	22.1625	22.465	22.0518	22.096	22.2013	22.2568	4694501	5789502	4.3476e+06	4.4828e+06	4822498	5.0116e+06		4	4	4	36.4	36.4	36.4	27.335	0	112.69	168350000	129	-0.179703	Q9UKY7	Protein CDV3 homolog	1162
5hrs	R103H	CFAP20	Q9Y6A4	0.0394352	0.960619	-0.0270379	21.2089	20.4858	20.704	20.7914	20.605	20.9211	2.4239e+06	1.4684e+06	1.7081e+06	1814801	1.5949e+06	1.9856e+06		2	2	2	10.4	10.4	10.4	22.774	0	6.5321	51531000	31	-0.081204	Q9Y6A4	Cilia- and flagella-associated protein 20	1222
5hrs	R103H	CFL1	P23528	0.505628	0.406406	1.66113	19.1329	16.9524	17.7049	17.7611	18.938	22.0746	574874	126822	213657	222132	502217	4.417e+06		3	3	2	22.3	22.3	15.7	18.502	0	10.828	64518000	18	1.08047	P23528	Cofilin-1	354
5hrs	R103H	CHID1	Q9BWS9	0.222516	0.822728	-0.106037	20.2931	20.6912	20.5301	20.2132	20.6861	20.2969	1.2848e+06	1.693e+06	1.5142e+06	1.2156e+06	1.6871e+06	1.2882e+06		4	4	4	11.7	11.7	11.7	44.94	0	16.119	72332000	64	-0.37078	Q9BWS9	Chitinase domain-containing protein 1	1044
5hrs	R103H	CIRBP	Q14011	0.816776	0.379498	-0.332158	26.1319	26.2975	26.1647	26.1006	25.509	25.988	73533040	82475944	75224016	71955000	47750996	66551000		7	7	7	43.6	43.6	43.6	18.648	0	323.31	2055800000	395	-1.15218	Q14011	Cold-inducible RNA-binding protein	733
5hrs	R103H	CKB	P12277	1.47289	0.066595	1.33798	20.389	21.6768	20.7955	22.0796	22.1423	22.6533	1.3731e+06	3.3524e+06	1.82e+06	4432300	4629098	6.5966e+06		11	11	11	35.4	35.4	35.4	42.644	0	51.29	405820000	167	2.56681	P12277	Creatine kinase B-type	283
5hrs	R103H	CLNS1A	P54105	0.320022	0.708959	0.210081	23.6611	23.5708	23.7368	23.3581	23.9914	24.2494	13265000	12460000	13978995	10751994	16678008	19942988		6	6	6	44.3	44.3	44.3	26.215	0	36.598	471990000	144	0.569174	P54105	Methylosome subunit pICln	529
5hrs	R103H	CLPX	O76031	2.40883	0.034569	0.926894	19.0754	18.8813	19.1965	19.8531	20.2269	19.8539	552430	482870	600810	947070	1.2272e+06	947580		9	9	9	16.6	16.6	16.6	69.223	0	27.911	168680000	90	3.63942	O76031	ATP-dependent Clp protease ATP-binding subunit clpX-like, mitochondrial	164
5hrs	R103H	CLTC	Q00610;P53675	3.5309	0.0367778	0.993169	17.5873	17.3223	17.4216	18.4976	18.4297	18.3834	196932	163881	175555	370100	353100	341950		3	3	3	2.7	2.7	2.7	191.61	0	7.0407	16126000	10	5.39423	Q00610	Clathrin heavy chain 1	654
5hrs	R103H	CMAS	Q8NFW8	0.0473111	0.94856	-0.0423648	20.5488	20.2503	20.2315	20.0754	20.8746	19.9535	1.5339e+06	1.2472e+06	1.2311e+06	1.1048e+06	1.9226e+06	1.0153e+06		4	4	4	16.1	16.1	16.1	48.379	0	13.249	89116000	50	-0.104187	Q8NFW8	N-acylneuraminate cytidylyltransferase	909
5hrs	R103H	CMBL	Q96DG6	1.36426	0.236356	-0.314756	22.8672	22.6848	22.7499	22.4201	22.309	22.6285	7.6507e+06	6742101	7.0537e+06	5.612e+06	5.1962e+06	6484204		13	13	13	52.2	52.2	52.2	28.048	0	62.283	475670000	251	-1.51487	Q96DG6	Carboxymethylenebutenolidase homolog	966
5hrs	R103H	CNBP	P62633	0.826306	0.230817	-1.2378	24.9526	24.6522	24.1697	24.3861	23.538	22.1371	32470992	26366010	18872006	21925008	12180006	4612402		8	8	8	52	52	52	19.463	0	323.31	1381200000	610	-1.55845	P62633	Cellular nucleic acid-binding protein	597
5hrs	R103H	COA5	Q86WW8	2.0518	0.0455128	-0.852388	22.1859	22.5858	22.1798	21.6657	21.4721	21.2565	4770998	6294902	4751001	3.3267e+06	2.909e+06	2.5052e+06		6	6	6	67.6	67.6	67.6	8.3755	0	79.545	243340000	86	-3.05621	Q86WW8	Cytochrome c oxidase assembly factor 5	876
5hrs	R103H	COPA	P53621	0.626559	0.465803	0.341038	19.2777	18.9003	18.7529	19.6521	18.999	19.3029	635560	489280	441760	823870	523930	646780		7	7	7	7.9	7.9	7.9	138.34	0	16.424	44885000	27	0.988588	P53621	Coatomer subunit alpha;Xenin;Proxenin	527
5hrs	R103H	COPRS	Q9NQ92	0.214367	0.855949	-0.0800285	21.0652	21.2283	21.3102	20.8882	21.3203	21.1552	2.1941e+06	2.4567e+06	2.6003e+06	1.9408e+06	2.6184e+06	2.3353e+06		5	5	5	27.7	27.7	27.7	20.066	0	39.118	166340000	114	-0.326625	Q9NQ92	Coordinator of PRMT5 and differentiation stimulator	1090
5hrs	R103H	COPS4	Q9BT78	0.686326	0.327664	0.750832	19.0445	17.9482	19.5416	19.3533	19.9024	19.5312	540730	252896	763150	669770	979970	757640		3	3	3	9.9	9.9	9.9	46.268	0	9.969	27360000	28	1.25617	Q9BT78	COP9 signalosome complex subunit 4	1028
5hrs	R103H	CPSF6	Q16630	2.13048	0.0490256	0.693363	23.4764	23.6727	23.562	24.4551	24.0261	24.31	11671003	13372004	12383996	22999986	17083002	20799002		10	10	10	24.1	24.1	24.1	59.209	0	323.31	876470000	438	2.91056	Q16630	Cleavage and polyadenylation specificity factor subunit 6	805
5hrs	R103H	CPSF7	Q8N684	0.846576	0.34841	0.362826	22.8262	22.6788	22.1784	22.8582	22.9738	22.94	7.4367e+06	6.7145e+06	4.7465e+06	7603401	8237700	8046702		11	11	11	29.1	29.1	29.1	52.049	0	89.987	442590000	257	1.21338	Q8N684	Cleavage and polyadenylation specificity factor subunit 7	899
5hrs	R103H	CRIPT	Q9P021	0.231563	0.758141	-0.248222	24.609	24.5743	25.453	25.0421	24.8196	24.03	25588996	24980992	45933000	34547000	29610996	17129998		4	4	4	29.7	29.7	29.7	11.216	0	134.11	1259500000	249	-0.476888	Q9P021	Cysteine-rich PDZ-binding protein	1126
5hrs	R103H	CSRP2	Q16527	0.638535	0.406501	-0.495917	23.104	23.1713	23.1163	23.1652	22.7641	21.9746	9015602	9446301	9092702	9406198	7.1232e+06	4.121e+06		9	9	9	56.5	56.5	56.5	20.954	0	81.726	487940000	223	-1.10116	Q16527	Cysteine and glycine-rich protein 2	800
5hrs	R103H	CSTA	P01040	0.0843514	0.917512	0.0761236	20.4005	21.1887	20.4563	20.8056	20.4004	21.0679	1.3841e+06	2.3902e+06	1.4387e+06	1.8328e+06	1.384e+06	2.1982e+06		2	2	2	26.5	26.5	26.5	11.006	0	6.5357	54676000	32	0.181396	P01040	Cystatin-A;Cystatin-A, N-terminally processed	190
5hrs	R103H	CTNND1	O60716	1.11444	0.157189	0.949873	18.8464	18.6071	17.6573	19.3638	19.0067	19.5899	471330	399290	206720	674650	526740	789120		5	5	5	8.5	8.5	8.5	108.17	0	11.471	24868000	20	1.89663	O60716	Catenin delta-1	129
5hrs	R103H	CTTN	Q14247	1.99425	0.0679773	0.457376	21.4058	21.1959	21.0947	21.7314	21.6109	21.7263	2.7784e+06	2.4022e+06	2239400	3.4817e+06	3.2027e+06	3.4696e+06		12	12	12	21.5	21.5	21.5	61.585	0	70.824	239970000	105	2.29007	Q14247	Src substrate cortactin	744
5hrs	R103H	CWF19L2	Q2TBE0	0.175756	0.825881	0.163171	21.0884	21.1793	20.9426	21.736	21.3919	20.5718	2229601	2.3747e+06	2.0153e+06	3492998	2.7517e+06	1558600		6	6	6	6.8	6.8	6.8	103.79	0	12.726	93513000	39	0.360894	Q2TBE0	CWF19-like protein 2	815
5hrs	R103H	CXorf56	Q9H5V9	0.133213	0.895839	-0.0644779	21.9726	21.8583	22.2142	21.7816	22.2372	21.8328	4.1153e+06	3801801	4.8658e+06	3605202	4943798	3735299		5	5	5	30.2	30.2	30.2	25.624	0	32.958	171170000	90	-0.231732	Q9H5V9	UPF0428 protein CXorf56	1072
5hrs	R103H	CYCS	P99999;CON__P62894	1.1593	0.25891	-0.353655	22.2611	22.4606	22.4011	21.7634	22.1091	22.1894	5026503	5771901	5.5386e+06	3559800	4.5238e+06	4.7827e+06		4	4	4	32.4	32.4	32.4	11.749	0	10.966	180300000	105	-1.45267	P99999	Cytochrome c	651
5hrs	R103H	DBR1	Q9UK59	1.44888	0.170209	-0.420776	20.8708	20.8967	21.2057	20.6185	20.4115	20.681	1.9175e+06	1.9523e+06	2.4186e+06	1.6098e+06	1.3947e+06	1681101		8	8	8	22.4	22.4	22.4	61.554	0	21.657	80974000	48	-1.79113	Q9UK59	Lariat debranching enzyme	1155
5hrs	R103H	DCD	P81605	0.259958	0.775803	0.14109	23.5964	23.9682	24.2482	24.0422	24.2766	23.9173	12683008	16411009	19926990	17275006	20322992	15842005		4	4	4	35.5	35.5	35.5	11.284	0	121.26	1185600000	296	0.44623	P81605	Dermcidin;Survival-promoting peptide;DCD-1	641
5hrs	R103H	DCTN2	Q13561	0.741574	0.265416	1.3217	19.681	17.6846	17.1642	20.0643	19.1932	19.2374	840540	210666	146877	1.0964e+06	599420	618050		3	3	3	12	12	12	44.23	0	7.8944	33537000	14	1.44027	Q13561	Dynactin subunit 2	721
5hrs	R103H	DDB1	Q16531	0.925043	0.310919	0.381488	21.8707	21.4242	21.7411	21.8261	22.0448	22.3096	3834800	2.8141e+06	3505299	3.7179e+06	4326701	5198403		27	27	27	33.2	33.2	33.2	126.97	0	100.02	656990000	385	1.30335	Q16531	DNA damage-binding protein 1	801
5hrs	R103H	DDX1	Q92499	0.562844	0.551107	0.244677	21.3898	21.1293	20.8207	21.4938	21.1607	21.4193	2.7477e+06	2.2938e+06	1.852e+06	2953101	2.3443e+06	2.8044e+06		11	11	11	19.2	19.2	19.2	82.431	0	56.391	181910000	158	0.835119	Q92499	ATP-dependent RNA helicase DDX1	938
5hrs	R103H	DDX17	Q92841	1.00694	0.530928	-0.146364	21.0771	21.2231	21.0819	20.9767	21.0671	20.8991	2.2122e+06	2.4479e+06	2.2196e+06	2.0636e+06	2.197e+06	1.9555e+06		19	11	11	30.9	19.2	19.2	80.272	0	144.9	211360000	135	-0.870173	Q92841	Probable ATP-dependent RNA helicase DDX17	949
5hrs	R103H	DDX21	Q9NR30;Q9BQ39	0.779206	0.410164	-0.293896	22.5983	22.0319	22.3661	22.0924	22.0973	21.9248	6.3497e+06	4.288e+06	5.4058e+06	4471700	4.487e+06	3981301		16	16	16	26.6	26.6	26.6	87.343	0	147.88	315600000	264	-1.07306	Q9NR30	Nucleolar RNA helicase 2	1091
5hrs	R103H	DDX39B;DDX39A	Q13838;O00148	0.723361	0.304675	0.81395	17.8858	18.7395	19.1881	18.7339	19.6812	19.84	242190	437666	597300	435991	840690	938530		4	4	4	10.5	10.5	10.5	48.991	0	10.098	51629000	9	1.32372	Q13838;O00148	Spliceosome RNA helicase DDX39B;ATP-dependent RNA helicase DDX39A	728
5hrs	R103H	DDX3X;DDX3Y	O00571;O15523;Q9NQI0	0.0119207	0.990852	0.00199191	24	23.9296	24.0825	23.984	24.071	23.9631	16776994	15977990	17763996	16591995	17622988	16353009		27	27	26	49.2	49.2	47.6	73.243	0	323.31	1990600000	1018	0.0128376	O00571;O15523	ATP-dependent RNA helicase DDX3X;ATP-dependent RNA helicase DDX3Y	77
5hrs	R103H	DDX41	Q9UJV9	0.534735	0.547887	-0.273725	22.4892	21.9132	22.4693	22.1358	22.1452	21.7695	5887203	3.9493e+06	5806903	4.6082e+06	4.6384e+06	3575001		17	17	17	33.4	33.4	33.4	69.837	0	187.31	467130000	247	-0.840445	Q9UJV9	Probable ATP-dependent RNA helicase DDX41	1153
5hrs	R103H	DDX42	Q86XP3	0.938904	0.29804	0.407328	22.3804	21.7581	22.0658	22.6551	22.3357	22.4355	5.4596e+06	3546900	4.3901e+06	6.6047e+06	5.2932e+06	5672400		19	19	19	29.2	29.2	29.2	102.97	0	62.006	519030000	328	1.34482	Q86XP3	ATP-dependent RNA helicase DDX42	878
5hrs	R103H	DDX46	Q7L014	0.0573607	0.932924	-0.0657457	22.6017	21.5896	21.9101	22.4834	21.7767	21.6442	6.3648e+06	3.1559e+06	3940998	5863597	3.5928e+06	3.2775e+06		32	32	32	34.6	34.6	34.6	117.36	0	125.07	764200000	430	-0.132482	Q7L014	Probable ATP-dependent RNA helicase DDX46	863
5hrs	R103H	DDX49	Q9Y6V7	0.286116	0.783238	-0.109712	22.1043	21.8094	21.7299	21.5648	21.8455	21.9043	4508898	3.6753e+06	3478201	3.102e+06	3.7684e+06	3.925e+06		6	6	6	17	17	17	54.226	0	15.844	144110000	89	-0.430675	Q9Y6V7	Probable ATP-dependent RNA helicase DDX49	1224
5hrs	R103H	DDX5	P17844	0.415655	0.721728	0.119706	23.8791	23.6435	23.955	23.841	24.1002	23.8956	15428996	13103993	16262005	15026000	17983994	15606000		20	19	12	33.9	32.1	20	69.147	0	113.42	1320100000	611	0.537863	P17844	Probable ATP-dependent RNA helicase DDX5	314
5hrs	R103H	DEK	P35659	1.2234	0.233106	0.376615	21.873	21.8251	22.1278	22.1013	22.3979	22.4566	3.8409e+06	3.7154e+06	4.5827e+06	4499299	5526198	5.7558e+06		10	10	10	24.5	24.5	24.5	42.674	0	106.74	353100000	188	1.53959	P35659	Protein DEK	432
5hrs	R103H	DENR	O43583	0.975478	0.295467	-0.393155	20.6523	21.2703	21.0861	20.6775	20.6295	20.5221	1.648e+06	2529201	2226099	1.6771e+06	1.6222e+06	1.5058e+06		5	5	5	35.4	35.4	35.4	22.092	0	19.429	92083000	50	-1.36108	O43583	Density-regulated protein	108
5hrs	R103H	DHX15	O43143	0.00688686	0.994452	0.00423304	25.5206	25.1328	25.829	25.4758	25.5019	25.5174	48134976	36790008	59609016	46665004	47515972	48027992		19	19	18	26.2	26.2	25	90.932	0	66.288	1647500000	487	0.014027	O43143	Pre-mRNA-splicing factor ATP-dependent RNA helicase DHX15	100
5hrs	R103H	DHX35	Q9H5Z1	0.354916	0.661905	-0.279985	21.1771	21.0205	20.9396	20.1531	20.9076	21.2365	2.3711e+06	2.1271e+06	2.0112e+06	1.166e+06	1.967e+06	2.4708e+06		15	15	15	29.6	29.6	29.6	78.909	0	48.744	219400000	175	-0.653894	Q9H5Z1	Probable ATP-dependent RNA helicase DHX35	1073
5hrs	R103H	DHX40	Q8IX18	1.16954	0.158507	0.714363	20.0572	19.2298	19.7583	20.0871	20.5345	20.5668	1.091e+06	614810	886820	1.1138e+06	1.5188e+06	1.5532e+06		6	6	6	9.9	9.9	9.9	88.559	0	15.036	54331000	35	1.84493	Q8IX18	Probable ATP-dependent RNA helicase DHX40	884
5hrs	R103H	DHX9	Q08211	0.81836	0.225042	-1.44063	18.6829	17.7115	17.7021	18.0864	15.8371	15.8511	420836	214624	213242	278319	58539	59109		28	28	28	27.6	27.6	27.6	140.96	0	175.48	174780000	104	-1.57413	Q08211	ATP-dependent RNA helicase A	683
5hrs	R103H	DKC1	O60832	0.333028	0.60364	-0.73476	22.0561	21.6128	21.6966	21.5662	22.2906	19.3044	4.3605e+06	3207000	3.3987e+06	3105099	5.1301e+06	647430		10	10	10	24.1	24.1	24.1	57.673	0	68.514	162610000	112	-0.727817	O60832	H/ACA ribonucleoprotein complex subunit 4	133
5hrs	R103H	DNAJA1	P31689	1.23854	0.142466	0.752441	21.708	21.7702	22.2417	22.3683	22.4952	23.1137	3425701	3576802	4959201	5414300	5911897	9076296		17	17	17	49.6	49.6	49.6	44.868	0	151.11	887370000	367	1.95288	P31689	DnaJ homolog subfamily A member 1	407
5hrs	R103H	DNAJA2	O60884	0.869472	0.231425	0.920447	19.8292	20.1866	20.288	20.2734	20.896	21.8958	931520	1.1934e+06	1.2803e+06	1.2674e+06	1.9513e+06	3.9021e+06		9	9	9	25.7	25.7	25.7	45.745	0	31.66	288850000	190	1.55322	O60884	DnaJ homolog subfamily A member 2	137
5hrs	R103H	DNAJA3	Q96EY1	0.208877	0.737839	0.643253	20.278	18.8749	16.8927	19.3587	18.1372	20.4794	1271400	480749	121674	672270	288306	1.4619e+06		6	6	6	13.3	13.3	13.3	52.488	0	12.92	82473000	29	0.497725	Q96EY1	DnaJ homolog subfamily A member 3, mitochondrial	971
5hrs	R103H	DNAJC8	O75937	0.442491	0.708275	-0.124081	22.8819	22.5173	22.5702	22.5069	22.4804	22.6098	7.7291e+06	6002999	6227299	5.96e+06	5.8514e+06	6.4008e+06		8	8	8	41.5	41.5	41.5	29.841	0	72.586	458810000	200	-0.562961	O75937	DnaJ homolog subfamily C member 8	159
5hrs	R103H	DRG1	Q9Y295	0.0706974	0.93857	-0.0312608	23.2874	23.507	23.1448	23.0606	23.3495	23.4354	10237995	11921000	9274502	8748302	10688005	11344005		16	16	16	51.2	51.2	51.2	40.542	0	323.31	1365900000	775	-0.12271	Q9Y295	Developmentally-regulated GTP-binding protein 1	1185
5hrs	R103H	DSC1	Q08554	0.311272	0.670922	-0.359775	20.8557	22.0391	20.5764	20.5293	21.0382	20.8245	1.8976e+06	4309398	1.5636e+06	1.5133e+06	2.1534e+06	1.8569e+06		8	8	8	12.1	12.1	12.1	99.986	0	32.001	162390000	69	-0.62903	Q08554	Desmocollin-1	684
5hrs	R103H	DSG1	Q02413	0.392326	0.608572	-0.314462	20.5298	21.3975	20.4417	20.1848	20.6527	20.5881	1.5139e+06	2.7624e+06	1.4242e+06	1.1919e+06	1648501	1.5763e+06		14	14	14	19.8	19.8	19.8	113.75	0	48.294	226920000	141	-0.717489	Q02413	Desmoglein-1	665
5hrs	R103H	DSP	P15924	0.582167	0.513809	-0.297691	20.8653	21.4488	20.9208	20.5247	20.9642	20.8529	1.9102e+06	2.8625e+06	1.9851e+06	1.5085e+06	2.0458e+06	1.8939e+06		31	31	31	14.2	14.2	14.2	331.77	0	108.05	466930000	269	-0.907563	P15924	Desmoplakin	302
5hrs	R103H	DTD1	Q8TEA8	0.434185	0.498351	-1.24178	22.2075	22.0347	21.712	22.0541	21.8615	18.3133	4.8431e+06	4296399	3.4353e+06	4.3546e+06	3.8103e+06	325722		2	2	2	14.8	14.8	14.8	23.423	0.0011223	5.7685	92449000	39	-0.937371	Q8TEA8	D-tyrosyl-tRNA(Tyr) deacylase 1	920
5hrs	R103H	DYNLL1;DYNLL2	P63167;Q96FJ2	0.811398	0.324248	-0.454592	20.8143	20.8264	21.1735	20.872	20.0729	20.5056	1.8439e+06	1859401	2.3652e+06	1.9191e+06	1.1029e+06	1.4887e+06		3	3	3	49.4	49.4	49.4	10.366	0	13.23	140050000	66	-1.2654	P63167;Q96FJ2	Dynein light chain 1, cytoplasmic;Dynein light chain 2, cytoplasmic	621
5hrs	R103H	DYNLRB1;DYNLRB2	Q9NP97;Q8TF09	0.111194	0.874017	-0.318724	20.0721	19.8183	17.9213	18.0609	18.277	20.5177	1.1023e+06	924519	248221	273444	317622	1.5012e+06		2	2	2	29.2	29.2	29.2	10.921	0.0011161	5.6999	36688000	10	-0.280082	Q9NP97;Q8TF09	Dynein light chain roadblock-type 1;Dynein light chain roadblock-type 2	1087
5hrs	R103H	EDF1	O60869	0.321577	0.739112	-0.137694	26.8053	26.6225	26.4127	26.7418	26.3732	26.3125	117269920	103320064	89334024	112220000	86919960	83339008		13	13	13	60.1	60.1	60.1	16.368	0	323.31	5014900000	638	-0.499537	O60869	Endothelial differentiation-related factor 1	135
5hrs	R103H	EEF1A1;EEF1A1P5;EEF1A2	P68104;Q5VTE0;Q05639	0.118612	0.930093	0.0340621	25.9981	25.983	25.9201	25.9531	25.8537	26.1965	67018960	66325000	63491964	64961992	60639000	76903024		20	20	20	62.3	62.3	62.3	50.14	0	323.31	7130500000	1440	0.166486	P68104;Q5VTE0;Q05639	Elongation factor 1-alpha 1;Putative elongation factor 1-alpha-like 3;Elongation factor 1-alpha 2	629
5hrs	R103H	EEF1B2	P24534	0.0656252	0.933222	0.0756041	22.6799	22.8631	23.4535	22.7409	22.7551	23.7274	6719596	7.6293e+06	11487001	7009504	7078698	13889005		4	4	4	24.4	24.4	24.4	24.763	0	131.7	366780000	129	0.1508	P24534	Elongation factor 1-beta	356
5hrs	R103H	EEF1D	P29692	0.0063287	0.994961	0.00920169	22.4471	21.6361	21.7758	22.685	21.2801	21.9214	5717900	3.2592e+06	3.5907e+06	6.7432e+06	2.5466e+06	3.972e+06		6	6	6	29.5	29.5	29.5	31.121	0	124.78	327890000	193	0.0159472	P29692	Elongation factor 1-delta	393
5hrs	R103H	EEF1G	P26641	0.0866643	0.934597	0.0349992	23.2627	23.2828	23.5124	23.2564	23.2816	23.6249	10064004	10204994	11966002	10020006	10196997	12935993		13	13	13	30.7	30.7	30.7	50.118	0	229.47	1031200000	455	0.143836	P26641	Elongation factor 1-gamma	374
5hrs	R103H	EEF2	P13639	1.2299	0.150812	0.721472	20.731	21.5115	21.1928	21.9451	21.5643	22.0903	1.7404e+06	2.9895e+06	2.397e+06	4.0376e+06	3.1011e+06	4465101		19	18	18	26.5	25.3	25.3	95.337	0	52.293	495170000	214	1.92116	P13639	Elongation factor 2	289
5hrs	R103H	EFTUD2	Q15029	0.882983	0.332383	0.367019	20.7024	20.2464	20.8395	20.8604	20.924	21.1049	1.7062e+06	1.2439e+06	1.8763e+06	1.9037e+06	1.9896e+06	2.2553e+06		20	20	19	27.3	27.3	26.2	109.43	0	62.647	319520000	138	1.24993	Q15029	116 kDa U5 small nuclear ribonucleoprotein component	769
5hrs	R103H	EIF1;EIF1B	P41567;O60739	0.587214	0.512233	0.292691	21.1885	21.3645	21.2825	21.4014	21.3109	22.0013	2.3899e+06	2.6999e+06	2550800	2.7699e+06	2.6015e+06	4.198e+06		7	7	7	77	77	77	12.732	0	69.952	238760000	157	0.90756	P41567;O60739	Eukaryotic translation initiation factor 1;Eukaryotic translation initiation factor 1b	457
5hrs	R103H	EIF1AX;EIF1AY	P47813;O14602	1.22932	0.218474	-0.40432	27.2819	27.1277	26.8634	26.8756	26.5871	26.5973	163180000	146639920	122089928	123129952	100809952	101529944		10	10	10	56.2	56.2	56.2	16.46	0	323.31	9448300000	1362	-1.58875	P47813;O14602	Eukaryotic translation initiation factor 1A, X-chromosomal;Eukaryotic translation initiation factor 1A, Y-chromosomal	481
5hrs	R103H	EIF2S1	P05198	0.164775	0.856004	-0.122281	21.2526	21.1014	21.1304	21.3578	21.2694	20.4904	2498400	2.2499e+06	2.2956e+06	2.6874e+06	2.5277e+06	1.4731e+06		3	3	3	12.7	12.7	12.7	36.112	0	14.207	83842000	61	-0.322272	P05198	Eukaryotic translation initiation factor 2 subunit 1	217
5hrs	R103H	EIF2S2	P20042	0.76761	0.245963	1.33721	19.8758	18.6462	17.2692	19.4879	20.4398	19.8751	962049	410263	157961	735260	1.4223e+06	961609		2	2	2	6.3	6.3	6.3	38.388	0.001032	4.7174	21461000	16	1.48254	P20042	Eukaryotic translation initiation factor 2 subunit 2	327
5hrs	R103H	EIF2S3;EIF2S3L	P41091;Q2VIR3	0.832623	0.513638	-0.180029	20.9553	21.1378	21.1594	20.8107	20.8458	21.056	2.0332e+06	2307299	2.3422e+06	1839301	1.8845e+06	2180101		8	8	8	25.6	25.6	25.6	51.109	0	60.621	135210000	84	-0.898925	P41091;Q2VIR3	Eukaryotic translation initiation factor 2 subunit 3;Putative eukaryotic translation initiation factor 2 subunit 3-like protein	454
5hrs	R103H	EIF3C;EIF3CL	Q99613;B5ME19	0.267694	0.716944	0.302494	21.2139	19.9591	20.4411	21.3581	20.4766	20.6869	2.4323e+06	1.0193e+06	1.4236e+06	2.688e+06	1.4591e+06	1.688e+06		12	12	12	13.5	13.5	13.5	105.34	0	39.637	183690000	127	0.548114	Q99613;B5ME19	Eukaryotic translation initiation factor 3 subunit C;Eukaryotic translation initiation factor 3 subunit C-like protein	9
5hrs	R103H	EIF3D	O15371	0.359642	0.706903	-0.161129	21.6072	21.7857	21.6825	21.4022	21.3047	21.8851	3.1946e+06	3.6153e+06	3365800	2771400	2.5904e+06	3.8732e+06		11	11	11	27.4	27.4	27.4	63.972	0	41.64	209810000	130	-0.561939	O15371	Eukaryotic translation initiation factor 3 subunit D	95
5hrs	R103H	EIF3E	P60228	0.119818	0.898241	-0.0708116	21.5725	21.6896	21.9845	21.4107	21.6102	22.0132	3.1186e+06	3.3824e+06	4.1495e+06	2.7879e+06	3.2013e+06	4.2328e+06		11	11	11	27.9	27.9	27.9	52.22	0	34.579	327010000	174	-0.224477	P60228	Eukaryotic translation initiation factor 3 subunit E	554
5hrs	R103H	EIF3F	O00303	0.800533	0.298223	0.595676	21.7235	21.4	21.6322	21.5616	22.2924	22.6889	3462899	2.7673e+06	3.2505e+06	3095201	5136603	6761301		5	5	5	18.5	18.5	18.5	37.563	0	73.408	165330000	156	1.3419	O00303	Eukaryotic translation initiation factor 3 subunit F	68
5hrs	R103H	EIF3G	O75821	0.543644	0.682353	-0.122543	21.2407	21.0658	21.0325	20.8712	21.1312	20.969	2.478e+06	2195001	2144899	1.918e+06	2296799	2.0526e+06		9	9	9	29.1	29.1	29.1	35.611	0	31.101	183990000	110	-0.613927	O75821	Eukaryotic translation initiation factor 3 subunit G	154
5hrs	R103H	EIF3H	O15372	0.126629	0.87321	0.139235	21.0344	20.8171	21.0478	20.3471	21.2882	21.6817	2.1478e+06	1.8475e+06	2.1678e+06	1.3338e+06	2560900	3.364e+06		5	5	5	21.9	21.9	21.9	39.93	0	11.182	92326000	49	0.276846	O15372	Eukaryotic translation initiation factor 3 subunit H	96
5hrs	R103H	EIF3I	Q13347	0.407358	0.698616	-0.152756	21.7218	21.3377	21.5001	21.5652	21.3647	21.1715	3.4588e+06	2.6502e+06	2.9661e+06	3102998	2.7003e+06	2361800		10	10	10	45.8	45.8	45.8	36.501	0	48.075	289870000	127	-0.589517	Q13347	Eukaryotic translation initiation factor 3 subunit I	714
5hrs	R103H	EIF3K	Q9UBQ5	0.544206	0.557161	0.247686	20.7872	20.8264	21.0489	20.7946	21.4257	21.1852	1.8095e+06	1859401	2169500	1.8189e+06	2.817e+06	2.3844e+06		3	3	3	17.9	17.9	17.9	25.059	0	10.039	82055000	40	0.822487	Q9UBQ5	Eukaryotic translation initiation factor 3 subunit K	1138
5hrs	R103H	EIF3L	Q9Y262	0.91652	0.407878	-0.248952	22.198	21.9684	22.1717	21.7514	21.7682	22.0716	4811398	4.1034e+06	4.7245e+06	3.5305e+06	3.5718e+06	4407798		14	14	14	29.1	29.1	29.1	66.726	0	187.71	507970000	347	-1.09744	Q9Y262	Eukaryotic translation initiation factor 3 subunit L	1182
5hrs	R103H	EIF3M	Q7L2H7	0.277774	0.716822	0.258449	21.0066	21.2187	21.28	20.7172	21.636	21.9275	2.1068e+06	2.4405e+06	2.5463e+06	1.7239e+06	3.2589e+06	3988698		9	9	9	29.7	29.7	29.7	42.502	0	26.49	215560000	236	0.545302	Q7L2H7	Eukaryotic translation initiation factor 3 subunit M	864
5hrs	R103H	EIF4A1	P60842;Q14240	0.649029	0.30506	1.5696	17.5567	20.9395	20.4833	20.7347	21.2985	21.655	192789	2.011e+06	1.4658e+06	1.7449e+06	2.5793e+06	3.3021e+06		12	12	12	38.4	38.4	38.4	46.153	0	48.004	216110000	146	1.31555	P60842	Eukaryotic initiation factor 4A-I	557
5hrs	R103H	EIF4B	P23588	1.15755	0.204525	-0.522736	26.0114	25.4898	25.6483	25.4062	25.2606	24.9145	67640992	47117992	52592008	44464976	40197992	31623998		28	28	28	47.1	47.1	47.1	69.15	0	323.31	4132000000	1391	-1.67351	P23588	Eukaryotic translation initiation factor 4B	355
5hrs	R103H	EIF4H	Q15056	0.0351799	0.963208	-0.0514399	20.6351	21.8049	20.6569	21.5378	20.9342	20.4706	1.6285e+06	3.6639e+06	1.6533e+06	3044599	2.0037e+06	1.453e+06		4	4	4	18.1	18.1	18.1	27.385	0	13.685	99354000	63	-0.0864966	Q15056	Eukaryotic translation initiation factor 4H	772
5hrs	R103H	EIF5	P55010	0.517398	0.518143	0.365578	21.1757	20.9044	20.2424	21.2846	20.8616	21.273	2.3687e+06	1962699	1.2404e+06	2.5545e+06	1905301	2.534e+06		4	4	4	12.5	12.5	12.5	49.222	0	8.2174	82956000	28	0.891376	P55010	Eukaryotic translation initiation factor 5	532
5hrs	R103H	EIF5A;EIF5A2	P63241;Q9GZV4;Q6IS14	0.224456	0.756753	0.279889	19.6578	20.9073	20.6097	20.3143	20.4137	21.2865	827150	1.9666e+06	1600099	1.3038e+06	1.3968e+06	2.5578e+06		5	5	5	35.7	35.7	35.7	16.832	0	16.617	141430000	93	0.476643	P63241;Q9GZV4	Eukaryotic translation initiation factor 5A-1;Eukaryotic translation initiation factor 5A-2	624
5hrs	R103H	EIF5B	O60841	0.0410581	0.964063	0.0315526	22.7896	22.209	22.2319	22.8006	22.2848	22.2397	7250102	4848299	4.9256e+06	7.3058e+06	5.1098e+06	4.9524e+06		26	26	26	27	27	27	138.83	0	214.04	879280000	459	0.0872732	O60841	Eukaryotic translation initiation factor 5B	134
5hrs	R103H	EIF6	P56537	0.0656826	0.934723	0.0534096	21.0974	21.8723	21.3971	21.8382	21.2616	21.4273	2243700	3.8389e+06	2761700	3.7493e+06	2514099	2819999		6	6	6	40	40	40	26.599	0	18.017	140600000	13	0.139342	P56537	Eukaryotic translation initiation factor 6	550
5hrs	R103H	ELAVL1	Q15717	0.142623	0.860434	-0.177034	18.077	18.1662	17.3221	17.805	16.9756	18.2536	276506	294150	163856	228994	128870	312523		8	8	8	29.4	29.4	29.4	36.091	0	60.706	60557000	27	-0.315992	Q15717	ELAV-like protein 1	793
5hrs	R103H	ELMO2	Q96JJ3	2.24265	0.0358036	-1.13113	31.2579	31.0497	31.3217	29.7497	30.418	30.0683	2567900672	2222798848	2683900160	902689600	1434599808	1125800448		1	1	1	3.2	3.2	3.2	82.614	0.009205	2.9698	21673000000	34	-3.6518	Q96JJ3	Engulfment and cell motility protein 2	984
5hrs	R103H	ELOF1	P60002	0.189097	0.846114	0.108585	21.8292	21.8609	21.8144	22.1935	21.5064	22.1302	3.726e+06	3.8087e+06	3687898	4796403	2.9791e+06	4.5905e+06		1	1	1	21.7	21.7	21.7	9.4618	0.0010989	5.4267	99645000	30	0.339683	P60002	Transcription elongation factor 1 homolog	552
5hrs	R103H	EMG1	Q92979	1.4265	0.29634	0.241076	18.5845	18.6096	18.3731	18.7892	18.7851	18.7163	393100	400000	339520	453010	451720	430690		5	5	5	29.1	29.1	29.1	26.72	0	12.95	34691000	27	1.34951	Q92979	Ribosomal RNA small subunit methyltransferase NEP1	953
5hrs	R103H	ENO1	P06733;P13929	1.48861	0.0614176	0.954773	20.736	21.7431	21.12	22.1924	22.2086	22.0623	1746499	3.5101e+06	2.279e+06	4.7928e+06	4846902	4379498		16	16	15	44.5	44.5	40.3	47.168	0	192.42	716570000	425	2.4046	P06733	Alpha-enolase	229
5hrs	R103H	ENSA	O43768	0.110763	0.895831	-0.0919635	21.662	21.6196	21.8821	22.0658	21.7399	21.0821	3.3182e+06	3.2221e+06	3.8653e+06	4.3901e+06	3502399	2.2199e+06		4	4	3	31.4	31.4	22.3	13.389	0	16.407	196180000	116	-0.229591	O43768	Alpha-endosulfine	112
5hrs	R103H	ERH	P84090	0.167586	0.873729	-0.0797793	26.3306	26.3611	26.648	26.1757	26.6591	26.2656	84391984	86195016	105159960	75801952	105969992	80671960		6	6	6	53.8	53.8	53.8	12.259	0	323.31	3096800000	429	-0.285344	P84090	Enhancer of rudimentary homolog	645
5hrs	R103H	EWSR1	Q01844	0.350779	0.665006	-0.264828	21.4221	21.3146	21.2486	21.6746	20.8438	20.6725	2809999	2.6081e+06	2.4916e+06	3.3473e+06	1.8819e+06	1.6713e+06		4	4	4	8.1	8.1	8.1	68.477	0	38.312	145570000	94	-0.640379	Q01844	RNA-binding protein EWS	664
5hrs	R103H	EZR	P15311	0.02058	0.98854	-0.00726891	21.4809	21.3724	21.1135	21.3488	21.2269	21.3693	2926799	2.7148e+06	2268801	2.6707e+06	2.4543e+06	2709001		10	4	4	17.6	7.7	7.7	69.412	0	13.712	103540000	23	-0.0333896	P15311	Ezrin	299
5hrs	R103H	FAM133B;FAM133A	Q5BKY9;Q8N9E0	1.30078	0.141183	-0.657015	22.7253	22.0372	22.0918	21.7287	21.696	21.4585	6.9344e+06	4.3039e+06	4.4698e+06	3.4754e+06	3.3974e+06	2.8818e+06		3	3	3	11.7	11.7	11.7	28.385	0	7.1676	105000000	55	-1.95142	Q5BKY9;Q8N9E0	Protein FAM133B;Protein FAM133A	825
5hrs	R103H	FAM32A	Q9Y421	0.1888	0.871359	-0.0703456	24.1387	24.2004	24.1213	24.3071	24.118	23.8243	18470012	19276990	18249012	20757000	18207008	14853002		7	7	7	46.4	46.4	46.4	13.178	0	82.361	800310000	240	-0.290078	Q9Y421	Protein FAM32A	1204
5hrs	R103H	FAM50A;FAM50B	Q14320;Q9Y247	0.0390977	0.96105	-0.0261154	21.0542	20.6787	21.1127	21.0729	20.5609	21.1335	2.1775e+06	1.6785e+06	2.2675e+06	2.2059e+06	1.5468e+06	2.3005e+06		4	4	4	14.2	14.2	14.2	40.241	0	12.366	80502000	65	-0.0798929	Q14320;Q9Y247	Protein FAM50A;Protein FAM50B	746
5hrs	R103H	FAM76B	Q5HYJ3	0.748132	0.36166	-0.440984	21.5769	21.2167	21.2866	21.3714	20.8657	20.5202	3.1283e+06	2437000	2558000	2.7129e+06	1.9107e+06	1.5038e+06		9	9	9	31.9	31.9	31.9	38.708	0	35.458	119240000	60	-1.1897	Q5HYJ3	Protein FAM76B	827
5hrs	R103H	FAM98A	Q8NCA5	1.0831	0.219771	0.514977	20.7908	20.7888	20.8084	20.8732	21.4521	21.6076	1.8141e+06	1.8115e+06	1.8363e+06	1.9207e+06	2.8689e+06	3195501		6	6	6	20.4	20.4	20.4	55.4	0	49.989	147330000	186	1.59177	Q8NCA5	Protein FAM98A	904
5hrs	R103H	FAM98B	Q52LJ0	0.327117	0.735616	-0.140506	20.9342	21.4768	21.0285	21.1082	20.9135	20.9963	2.0037e+06	2918499	2.139e+06	2.2605e+06	1.9751e+06	2.0918e+06		5	5	5	18.8	18.8	18.8	37.19	0	15.753	113880000	88	-0.507935	Q52LJ0	Protein FAM98B	822
5hrs	R103H	FARSA	Q9Y285	2.35324	0.04455	1.52266	17.2267	17.1717	17.9704	18.875	19.005	19.0567	153377	147636	256819	480780	526120	545310		2	2	2	4.9	4.9	4.9	57.563	0.0010537	5.013	14616000	15	4.19275	Q9Y285	Phenylalanine--tRNA ligase alpha subunit	1184
5hrs	R103H	FASN	P49327	1.89683	0.047973	1.07639	18.9777	19.398	19.2266	19.9216	20.234	20.6759	516250	690850	613460	993130	1.2332e+06	1.6752e+06		11	11	11	7	7	7	273.42	0	33.925	133580000	107	3.07074	P49327	Fatty acid synthase;[Acyl-carrier-protein] S-acetyltransferase;[Acyl-carrier-protein] S-malonyltransferase;3-oxoacyl-[acyl-carrier-protein] synthase;3-oxoacyl-[acyl-carrier-protein] reductase;3-hydroxyacyl-[acyl-carrier-protein] dehydratase;Enoyl-[acyl-carrier-protein] reductase;Oleoyl-[acyl-carrier-protein] hydrolase	492
5hrs	R103H	FBL	P22087	1.7102	0.65682	0.0785179	18.1302	18.1027	18.1558	18.1947	18.2362	18.1934	286900	281490	292040	300020	308770	299750		8	8	7	33.6	33.6	30.2	33.784	0	45.293	94951000	23	0.650039	P22087	rRNA 2-O-methyltransferase fibrillarin	339
5hrs	R103H	FEN1	P39748	0.0130155	0.994943	0.0058047	22.736	22.5017	22.6626	22.6829	22.8397	22.3952	6.9857e+06	5.9385e+06	6639501	6733300	7506199	5.5159e+06		7	7	7	21.1	21.1	21.1	42.592	0	65.836	358300000	213	0.0234622	P39748	Flap endonuclease 1	447
5hrs	R103H	FHL1	Q13642	0.942997	0.450694	-0.202154	22.7192	22.6266	22.5321	22.5048	22.2549	22.5118	6.9048e+06	6475603	6.0653e+06	5951303	5.0047e+06	5980399		7	7	7	31	31	31	36.263	0	58.78	286790000	188	-1.00937	Q13642	Four and a half LIM domains protein 1	725
5hrs	R103H	FIP1L1	Q6UN15	0.164255	0.801885	-0.506535	20.5985	20.9934	20.9963	21.2874	21.7181	18.0632	1587700	2.0876e+06	2.0918e+06	2.5594e+06	3.4498e+06	273878		2	2	2	5.4	5.4	5.4	66.526	0	7.029	61609000	39	-0.401762	Q6UN15	Pre-mRNA 3-end-processing factor FIP1	852
5hrs	R103H	FKBP3	Q00688	1.26783	0.1955	-0.47718	24.0104	24.4397	24.3989	23.9023	23.932	23.5831	16899006	22754998	22120988	15679002	16005009	12567005		16	16	16	60.3	60.3	60.3	25.177	0	271.73	1115700000	481	-1.72522	Q00688	Peptidyl-prolyl cis-trans isomerase FKBP3	655
5hrs	R103H	FLNA	P21333	0.083838	0.927808	-0.0507838	18.7174	18.9724	18.7419	18.8729	19.0328	18.3737	431010	514370	438410	480060	536340	339660		4	4	3	2.3	2.3	1.9	280.74	0	9.3702	24391000	31	-0.161495	P21333	Filamin-A	336
5hrs	R103H	FRA10AC1	Q70Z53	0.545404	0.563385	-0.238395	21.8686	21.9614	21.5643	21.5552	21.8243	21.2996	3.8292e+06	4.0835e+06	3.101e+06	3.0815e+06	3.7135e+06	2.5811e+06		3	3	3	11.4	11.4	11.4	37.548	0	26.227	128680000	53	-0.812998	Q70Z53	Protein FRA10AC1	858
5hrs	R103H	FRG1	Q14331	0.733153	0.431657	-0.295537	25.3096	25.2186	25.3199	24.6503	25.0367	25.2745	41585024	39044976	41884024	26331000	34419984	40586004		16	16	16	47.3	47.3	47.3	29.172	0	190.14	1916100000	552	-1.038	Q14331	Protein FRG1	747
5hrs	R103H	FUS	P35637	7.45194e-05	1	3.68754e-05	26.1267	25.7227	25.744	26.0441	25.8201	25.7293	73271024	55372992	56199012	69193000	59242980	55627972		11	11	9	16.7	16.7	16.7	53.425	0	323.31	4190200000	904	0.00014118	P35637	RNA-binding protein FUS	431
5hrs	R103H	FXR1	P51114;Q06787	0.356313	0.58803	0.723787	17.8182	20.4178	20.2281	20.447	20.1494	20.0391	231111	1.4008e+06	1.2282e+06	1.4294e+06	1.163e+06	1.0774e+06		5	5	3	10.6	10.6	8.1	69.72	0	13.479	53523000	17	0.765485	P51114	Fragile X mental retardation syndrome-related protein 1	509
5hrs	R103H	G3BP1	Q13283	0.610093	0.406775	-0.567781	19.4353	19.1036	19.2386	18.1426	19.4846	18.447	708960	563320	618570	289386	733570	357346		3	3	3	9.4	9.4	9.4	52.164	0	7.5006	26853000	31	-1.09723	Q13283	Ras GTPase-activating protein-binding protein 1	711
5hrs	R103H	GADD45GIP1	Q8TAE8	1.41285	0.159817	0.471196	20.8207	20.7787	20.7453	21.3549	20.9504	21.453	1.852e+06	1798899	1757801	2.682e+06	2.0263e+06	2.8707e+06		4	4	4	21.2	21.2	21.2	25.384	0	18.575	123940000	99	1.84541	Q8TAE8	Growth arrest and DNA damage-inducible proteins-interacting protein 1	913
5hrs	R103H	GANAB	Q14697	0.191206	0.77035	0.541932	18.7157	18.9625	16.6377	17.061	19.3053	19.5753	430500	510836	101962	136728	647870	781200		2	2	2	3.1	3.1	3.1	106.87	0.000999	4.3887	19917000	16	0.457071	Q14697	Neutral alpha-glucosidase AB	759
5hrs	R103H	GAPDH	P04406;O14556	0.71683	0.384956	0.424391	21.7824	22.2846	21.9833	22.0731	22.3923	22.8582	3.6072e+06	5109099	4.146e+06	4412398	5.5048e+06	7.6031e+06		10	10	10	48.7	48.7	48.7	36.053	0	203.12	427940000	191	1.145	P04406	Glyceraldehyde-3-phosphate dehydrogenase	206
5hrs	R103H	GLYR1	Q49A26	0.251357	0.703338	0.545549	17.5441	19.1157	19.5998	18.1073	19.8451	19.9438	191116	568060	794540	282386	941821	1.0085e+06		5	5	5	13.9	13.9	13.9	60.547	0	11.185	28605000	26	0.567909	Q49A26	Putative oxidoreductase GLYR1	820
5hrs	R103H	GNB2L1	P63244	0.812931	0.290457	0.653232	18.971	20.1796	19.7571	20.0998	20.2749	20.4927	513870	1.1876e+06	886070	1.1237e+06	1268700	1.4754e+06		5	5	5	18	18	18	35.076	0	13.574	63701000	22	1.38429	P63244	Guanine nucleotide-binding protein subunit beta-2-like 1;Guanine nucleotide-binding protein subunit beta-2-like 1, N-terminally processed	625
5hrs	R103H	GNL3L	Q9NVN8	0.839401	0.397492	0.29056	20.626	20.456	20.4637	20.7634	21.0856	20.5685	1.6183e+06	1.4384e+06	1.4461e+06	1.78e+06	2.2253e+06	1.555e+06		10	10	10	23.2	23.2	23.2	65.572	0	33.306	137340000	100	1.11482	Q9NVN8	Guanine nucleotide-binding protein-like 3-like protein	1102
5hrs	R103H	GOT2	P00505	0.229211	0.729406	0.505388	17.3864	17.7538	18.9287	17.8033	17.7976	19.9841	171330	221012	499020	228739	227833	1.0371e+06		3	3	3	10.2	10.2	10.2	47.517	0	6.6754	29673000	12	0.524367	P00505	Aspartate aminotransferase, mitochondrial	186
5hrs	R103H	GPI	P06744	1.42383	0.0658438	1.4477	18.1609	19.0826	17.6024	19.5398	19.5312	20.1179	293068	555170	199002	762190	757680	1.1379e+06		4	4	3	10.2	10.2	7.5	63.146	0	15.014	53784000	38	2.52557	P06744	Glucose-6-phosphate isomerase	230
5hrs	R103H	GRN	P28799	0.672024	0.314728	-0.98849	23.8365	23.8358	23.394	23.6831	22.9487	21.469	14980002	14972003	11023006	13469004	8.0955e+06	2902799		2	2	2	2.7	2.7	2.7	63.544	0	199.32	331300000	197	-1.28778	P28799	Granulins;Acrogranin;Paragranulin;Granulin-1;Granulin-2;Granulin-3;Granulin-4;Granulin-5;Granulin-6;Granulin-7	389
5hrs	R103H	GTF2B	Q00403	1.40963	0.159057	0.470811	20.5022	20.4469	20.9147	21.1185	20.9967	21.1611	1.4852e+06	1.4293e+06	1.9768e+06	2.2766e+06	2.0924e+06	2.3449e+06		6	6	6	23.7	23.7	23.7	34.833	0	14.879	103440000	51	1.84203	Q00403	Transcription initiation factor IIB	653
5hrs	R103H	GTF2F1	P35269	2.75888	0.0405	0.945233	21.1348	20.9311	20.9593	22.0791	21.7346	22.0472	2.3025e+06	1.9994e+06	2038801	4430601	3.4895e+06	4.3339e+06		7	7	7	12.4	12.4	12.4	58.24	0	85.855	293120000	277	4.16338	P35269	General transcription factor IIF subunit 1	426
5hrs	R103H	GTF2I	P78347;Q86UP8;Q6EKJ0	0.0874993	0.928837	-0.0472692	26.03	25.3938	25.7421	25.7223	25.5658	25.7359	68519992	44085028	56122980	55359012	49668976	55883980		55	55	55	52.7	52.7	52.7	112.42	0	323.31	13266000000	3906	-0.161956	P78347	General transcription factor II-I	637
5hrs	R103H	HADHA	P40939	1.16697	0.237641	0.388974	18.8094	19.1735	19.1243	19.2254	19.5943	19.4544	459410	591270	571470	612950	791530	718400		8	8	8	16	16	16	82.999	0	17.912	73880000	48	1.51509	P40939	Trifunctional enzyme subunit alpha, mitochondrial;Long-chain enoyl-CoA hydratase;Long chain 3-hydroxyacyl-CoA dehydrogenase	453
5hrs	R103H	HBS1L	Q9Y450	0.344691	0.590336	-0.908062	20.6269	20.1169	20.3201	20.3901	20.6601	17.2897	1619301	1.1371e+06	1.3091e+06	1.3741e+06	1.6569e+06	160222		5	5	5	12.3	12.3	12.3	75.472	0	11.867	42751000	30	-0.762198	Q9Y450	HBS1-like protein	1205
5hrs	R103H	HDAC2	Q92769;Q13547	0.0712982	0.933327	-0.0439981	20.9514	20.3522	20.4979	20.3628	20.5338	20.7729	2.0277e+06	1.3385e+06	1.4808e+06	1.3484e+06	1518099	1.7917e+06		5	5	5	13.5	13.5	13.5	55.364	0	31.9	113280000	18	-0.139195	Q92769	Histone deacetylase 2	946
5hrs	R103H	HDGFRP3	Q9Y3E1	0.624643	0.615224	0.144642	21.3107	21.3741	21.1226	21.3979	21.2982	21.5453	2.6012e+06	2.718e+06	2.2832e+06	2.7632e+06	2.5787e+06	3.0604e+06		5	5	5	24.1	24.1	24.1	22.619	0	21.925	165270000	150	0.708409	Q9Y3E1	Hepatoma-derived growth factor-related protein 3	1200
5hrs	R103H	HDX	Q7Z353	0.566579	0.376333	1.28785	20.3751	20.2605	17.32	20.7609	20.7369	20.3212	1.3599e+06	1.2561e+06	163620	1776900	1.7476e+06	1.3101e+06		5	5	5	7.5	7.5	7.5	77.205	0	17.859	38979000	16	1.16027	Q7Z353	Highly divergent homeobox	867
5hrs	R103H	HECTD1	Q9ULT8	1.60477	0.0462104	1.4954	18.2121	18.1403	19.2586	19.6123	20.0916	20.3933	303657	288920	627199	801460	1117300	1.3772e+06		33	33	33	18.3	18.3	18.3	289.38	0	110.2	386280000	241	2.8377	Q9ULT8	E3 ubiquitin-protein ligase HECTD1	1165
5hrs	R103H	HIST1H1C	P16403	0.466338	0.550469	0.36988	21.9425	21.9812	21.976	22.1974	22.9876	21.8244	4030501	4.14e+06	4.125e+06	4.8092e+06	8.3167e+06	3713599		14	14	5	43.7	43.7	18.3	21.364	0	193.49	1611400000	290	0.834711	P16403	Histone H1.2	307
5hrs	R103H	HIST1H2AJ;HIST1H2AH;H2AFJ;HIST2H2AC;HIST2H2AA3;HIST1H2AD;HIST1H2AG	Q99878;Q96KK5;Q9BTM1;Q16777;Q6FI13;P20671;P0C0S8	0.275177	0.665277	1.03996	21.1035	20.8664	22.115	20.4964	25.2885	21.4199	2.2532e+06	1.9116e+06	4542398	1.4792e+06	40983012	2.8056e+06		7	7	1	36.7	36.7	8.6	13.936	0	323.31	4122000000	156	0.643146	Q99878;Q96KK5;Q9BTM1;Q16777;Q6FI13;P20671;P0C0S8	Histone H2A type 1-J;Histone H2A type 1-H;Histone H2A.J;Histone H2A type 2-C;Histone H2A type 2-A;Histone H2A type 1-D;Histone H2A type 1	260
5hrs	R103H	HIST1H2BC;H2BFS;HIST1H2BK;HIST1H2BL;HIST1H2BM;HIST1H2BN;HIST1H2BH;HIST2H2BF;HIST1H2BD;HIST1H2BA	P62807;P57053;O60814;Q99880;Q99879;Q99877;Q93079;Q5QNW6;P58876;Q96A08	0.351958	0.567374	1.67176	19.3978	19.0782	19.0222	18.5784	24.7632	19.1719	690740	553500	532430	391420	28475992	590640		9	9	2	56.3	56.3	7.9	13.906	0	323.31	3622200000	135	0.806197	P62807;P57053;O60814;Q99880;Q99879;Q99877;Q93079;Q5QNW6;P58876;Q96A08	Histone H2B type 1-C/E/F/G/I;Histone H2B type F-S;Histone H2B type 1-K;Histone H2B type 1-L;Histone H2B type 1-M;Histone H2B type 1-N;Histone H2B type 1-H;Histone H2B type 2-F;Histone H2B type 1-D;Histone H2B type 1-A	131
5hrs	R103H	HIST1H4A	P62805	0.120505	0.861897	0.73247	20.2628	18.8677	19.4157	17.3065	24.5049	18.9323	1.2581e+06	478350	699390	162100	23807006	500240		9	9	9	56.3	56.3	56.3	11.367	0	323.31	8781500000	214	0.316118	P62805	Histone H4	601
5hrs	R103H	HMGA1	P17096	0.604015	0.603107	0.161933	20.5689	20.9546	20.7575	20.8426	20.9259	20.9983	1.5554e+06	2.0322e+06	1.7727e+06	1.8804e+06	1.9921e+06	2.0947e+06		3	3	3	23.4	23.4	23.4	11.676	0	139.57	76991000	24	0.735692	P17096	High mobility group protein HMG-I/HMG-Y	311
5hrs	R103H	HMGB1;HMGB1P1	P09429;B2RPK0;P23497	1.1	0.235564	-0.444096	25.7984	25.9193	25.8084	25.6841	25.0495	25.4603	58358020	63458984	58763008	53912996	34724988	46163976		15	15	13	45.1	45.1	35.3	24.893	0	323.31	4893100000	1063	-1.53224	P09429;B2RPK0	High mobility group protein B1;Putative high mobility group protein B1-like 1	251
5hrs	R103H	HMGB2	P26583	1.23027	0.172911	-0.571978	25.428	25.4165	25.4395	25.2923	24.6248	24.6509	45143972	44784976	45503016	41090980	25870994	26343014		14	12	12	38.8	28.7	28.7	24.033	0	323.31	3515300000	794	-1.79653	P26583	High mobility group protein B2	370
5hrs	R103H	HMGB3	O15347	0.134788	0.897644	-0.0591393	24.767	24.4629	24.519	24.5855	24.2706	24.7153	28549988	23123986	24040996	25176014	20237996	27546004		14	14	14	50	50	50	22.98	0	74.326	1536200000	328	-0.225926	O15347	High mobility group protein B3	94
5hrs	R103H	HMGN1	P05114	0.419079	0.503781	-1.57953	23.9643	22.4124	21.373	21.1065	23.4074	18.4971	16367003	5.582e+06	2.7159e+06	2.2578e+06	11126007	369993		5	5	5	59	59	59	10.659	0	82.123	293740000	249	-0.925947	P05114	Non-histone chromosomal protein HMG-14	215
5hrs	R103H	HMGN2	P05204	0.0788409	0.911101	0.257829	25.3257	22.3072	24.5009	23.1479	24.1359	25.6236	42051976	5.1898e+06	23742004	9294202	18434004	51696996		7	7	7	53.3	53.3	53.3	9.3926	0	116.43	600250000	216	0.2058	P05204	Non-histone chromosomal protein HMG-17	218
5hrs	R103H	HMGXB4	Q9UGU5	0.0255541	0.967637	-0.0479876	19.4193	19.6622	18.3193	19.8381	19.2098	18.2088	701100	829660	327082	937250	606365	302977		2	2	2	5.7	5.7	5.7	65.711	0.0010515	4.9679	16286000	13	-0.0658198	Q9UGU5	HMG domain-containing protein 4	1143
5hrs	R103H	HN1L	Q9H910	0.0492778	0.968932	-0.0115	20.719	20.756	20.921	20.8602	20.8111	20.6901	1.726e+06	1.7708e+06	1.9854e+06	1.9035e+06	1.8398e+06	1.6918e+06		3	3	3	23.7	23.7	23.7	20.063	0	8.0414	74407000	40	-0.0638663	Q9H910	Hematological and neurological expressed 1-like protein	1079
5hrs	R103H	HNRNPA0	Q13151	0.18936	0.80269	-0.199682	23.6297	23.5457	23.8032	23.634	24.0423	22.7032	12979008	12244993	14637999	13018001	17276994	6.8287e+06		7	7	7	34.1	34.1	34.1	30.84	0	133.94	480140000	201	-0.39662	Q13151	Heterogeneous nuclear ribonucleoprotein A0	703
5hrs	R103H	HNRNPA1;HNRNPA1L2	P09651;Q32P51	0.0612351	0.946178	0.029068	23.2825	23.5032	23.8037	23.5721	23.6655	23.4391	10202998	11890008	14642993	12470993	13304993	11373002		12	12	12	37.9	37.9	37.9	38.746	0	323.31	960520000	421	0.109812	P09651;Q32P51	Heterogeneous nuclear ribonucleoprotein A1;Heterogeneous nuclear ribonucleoprotein A1, N-terminally processed;Heterogeneous nuclear ribonucleoprotein A1-like 2	253
5hrs	R103H	HNRNPA2B1	P22626	0.704071	0.509529	-0.228115	21.7932	22.1334	21.9347	21.9457	21.6108	21.6205	3634202	4600703	4.0088e+06	4.0395e+06	3202602	3.2241e+06		18	18	18	48.4	48.4	48.4	37.429	0	323.31	874910000	292	-0.920473	P22626	Heterogeneous nuclear ribonucleoproteins A2/B1	346
5hrs	R103H	HNRNPA3	P51991	0.37961	0.603813	-0.397776	20.5922	20.584	20.2976	20.4564	20.586	19.238	1.5808e+06	1571800	1.2888e+06	1.4388e+06	1.574e+06	618340		14	14	14	38.4	38.4	38.4	39.594	0	226.03	239800000	105	-0.736419	P51991	Heterogeneous nuclear ribonucleoprotein A3	516
5hrs	R103H	HNRNPC;HNRNPCL4;HNRNPCL1;HNRNPCL3;HNRNPCL2	P07910;P0DMR1;O60812;B7ZW38;B2RXH8	0.443696	0.474769	1.79042	16.1154	16.5175	16.265	15.9154	21.5064	16.8473	70993	93812	78750	61804	2.979e+06	117910		16	16	16	39.5	39.5	39.5	33.67	0	323.31	663360000	99	0.976575	P07910;P0DMR1;O60812;B7ZW38;B2RXH8	Heterogeneous nuclear ribonucleoproteins C1/C2;Heterogeneous nuclear ribonucleoprotein C-like 4;Heterogeneous nuclear ribonucleoprotein C-like 1;Heterogeneous nuclear ribonucleoprotein C-like 3;Heterogeneous nuclear ribonucleoprotein C-like 2	241
5hrs	R103H	HNRNPD	Q14103	0.720754	0.403179	-0.35382	22.6567	23.1119	23.353	22.84	22.5173	22.7029	6612197	9065299	10713994	7.508e+06	6003102	6.8273e+06		9	9	9	28.7	28.7	28.7	38.434	0	91.914	385620000	82	-1.0902	Q14103	Heterogeneous nuclear ribonucleoprotein D0	736
5hrs	R103H	HNRNPDL	O14979	0.015316	0.984287	0.0371443	17.2468	18.0427	16.5691	16.4056	16.9096	18.6549	155528	270024	97231	86812	123110	412749		7	7	7	15.2	15.2	15.2	46.437	0	40.499	108350000	31	0.0411074	O14979	Heterogeneous nuclear ribonucleoprotein D-like	87
5hrs	R103H	HNRNPF	P52597	1.53714	0.0971701	0.597703	19.6949	19.9109	19.7528	20.0603	20.4722	20.6193	848730	985810	883450	1.0933e+06	1.4546e+06	1.6108e+06		7	5	5	24.6	18.1	18.1	45.671	0	69.044	101750000	64	2.13968	P52597	Heterogeneous nuclear ribonucleoprotein F;Heterogeneous nuclear ribonucleoprotein F, N-terminally processed	521
5hrs	R103H	HNRNPH1	P31943	0.260924	0.770604	0.148912	22.9287	23.1304	23.3214	22.9609	23.2276	23.6388	7.9841e+06	9182399	10482003	8164201	9822399	13060995		13	13	8	44.1	44.1	27.8	49.229	0	323.31	936780000	476	0.454782	P31943	Heterogeneous nuclear ribonucleoprotein H;Heterogeneous nuclear ribonucleoprotein H, N-terminally processed	410
5hrs	R103H	HNRNPH3	P31942	0.264455	0.737232	0.21815	20.2853	20.3076	20.8304	20.1594	21.0898	20.8286	1.2779e+06	1.2978e+06	1864499	1.1711e+06	2231801	1.8622e+06		5	5	5	21.1	21.1	21.1	36.926	0	69.048	116680000	42	0.508114	P31942	Heterogeneous nuclear ribonucleoprotein H3	409
5hrs	R103H	HNRNPK	P61978	1.30624	0.366464	0.205372	22.8799	22.9914	22.8051	22.9983	23.1568	23.1375	7718497	8339004	7328498	8.3785e+06	9351800	9227195		19	19	19	44.7	44.7	44.7	50.976	0	323.31	1141500000	607	1.18262	P61978	Heterogeneous nuclear ribonucleoprotein K	575
5hrs	R103H	HNRNPL	P14866	0.138175	0.864422	-0.15568	15.4717	16.3542	16.3043	15.5094	16.4857	15.6681	45442	83774	80923	46644	91769	52066		11	11	11	32.1	32.1	32.1	64.132	0	126.45	147410000	49	-0.30146	P14866	Heterogeneous nuclear ribonucleoprotein L	296
5hrs	R103H	HNRNPM	P52272	1.26915	0.123201	0.827686	19.332	20.0401	19.8202	20.1172	20.72	20.8382	659960	1.0781e+06	925710	1.1373e+06	1.7272e+06	1.8746e+06		20	20	20	29.9	29.9	29.9	77.515	0	130.3	256650000	110	2.03878	P52272	Heterogeneous nuclear ribonucleoprotein M	517
5hrs	R103H	HNRNPR	O43390	0.628277	0.426118	0.417946	18.3765	18.6139	18.1574	18.3323	19.2639	18.8054	340320	401170	292370	330050	629540	458130		18	13	13	31.4	23.9	23.9	70.942	0	128.85	115360000	45	1.04617	O43390	Heterogeneous nuclear ribonucleoprotein R	107
5hrs	R103H	HNRNPU	Q00839	1.70354	0.0607562	0.683743	20.0562	20.2134	20.0985	20.4648	21.0488	20.9057	1.0902e+06	1.2157e+06	1.1227e+06	1.4472e+06	2.1693e+06	1.9644e+06		16	16	16	21.3	21.3	21.3	90.583	0	323.31	321170000	117	2.42555	Q00839	Heterogeneous nuclear ribonucleoprotein U	656
5hrs	R103H	HPRT1	P00492	0.810831	0.243253	1.01042	19.0246	19.2322	17.5034	19.3054	19.5368	19.9492	533310	615850	185795	647900	760630	1.0123e+06		2	2	2	10.6	10.6	10.6	24.579	0.0018762	3.8239	17493000	8	1.49338	P00492	Hypoxanthine-guanine phosphoribosyltransferase	185
5hrs	R103H	HSD17B4	P51659	0.254199	0.7216	-0.340384	19.5952	19.3028	18.4117	19.1073	17.9748	19.2065	792050	646748	348710	564770	257606	604960		4	4	4	7.6	7.6	7.6	79.685	0	8.1426	32119000	14	-0.538784	P51659	Peroxisomal multifunctional enzyme type 2;(3R)-hydroxyacyl-CoA dehydrogenase;Enoyl-CoA hydratase 2	513
5hrs	R103H	HSP90AA1	P07900;Q14568;Q58FG0	1.52298	0.137344	0.490885	22.5727	22.9396	22.6481	23.4031	23.1501	23.0797	6238003	8.0444e+06	6573097	11093004	9308504	8865304		25	25	13	37.3	37.3	20.5	84.659	0	323.31	1352900000	525	1.97262	P07900	Heat shock protein HSP 90-alpha	240
5hrs	R103H	HSP90AB1	P08238;Q58FF7;Q58FF6;Q58FG1	1.84376	0.0672	0.622842	21.0593	21.3223	21.1471	21.8262	21.5635	22.0075	2.1851e+06	2622199	2.3222e+06	3.7183e+06	3.0993e+06	4.2161e+06		22	10	7	32	15.1	11.7	83.263	0	108.24	636120000	302	2.48839	P08238	Heat shock protein HSP 90-beta	243
5hrs	R103H	HSP90B1	P14625	0.191788	0.782101	0.32324	18.1293	20.055	19.5113	19.646	19.0003	20.019	286725	1.0893e+06	747300	820410	524400	1.0625e+06		7	5	5	10.8	9.1	9.1	92.468	0	7.7762	47226000	10	0.433401	P14625	Endoplasmin	294
5hrs	R103H	HSPA1B;HSPA1A	P0DMV9;P0DMV8	2.63183	0.0409053	1.18514	24.2215	24.3998	24.4375	25.2701	25.5246	25.8196	19561992	22135000	22720008	40461976	48270012	59220036		39	39	19	61.8	61.8	32	70.051	0	323.31	15878000000	2861	4.35437	P0DMV9;P0DMV8	Heat shock 70 kDa protein 1B;Heat shock 70 kDa protein 1A	261
5hrs	R103H	HSPA5	P11021	1.945	0.0468467	0.819716	20.8534	20.8209	21.0115	21.5037	21.5789	22.0624	1.8945e+06	1.8523e+06	2113999	2973398	3.1325e+06	4.3797e+06		17	16	16	32.9	32.9	32.9	72.332	0	75.962	588460000	370	2.87926	P11021	78 kDa glucose-regulated protein	271
5hrs	R103H	HSPA8	P11142;P54652	2.53106	0.0431778	1.33705	22.4602	22.6603	22.3802	23.5394	23.7841	24.1884	5.7701e+06	6.6287e+06	5.4591e+06	12191993	14445003	19116998		34	28	25	55.1	49.2	46.7	70.897	0	323.31	3667400000	1252	4.35906	P11142	Heat shock cognate 71 kDa protein	272
5hrs	R103H	HSPA9	P38646	1.8113	0.0449214	1.08017	20.3115	20.6246	20.5425	21.2344	21.4249	22.0598	1.3013e+06	1.6167e+06	1527200	2.4672e+06	2.8153e+06	4371798		17	16	16	35.3	34.3	34.3	73.68	0	68.474	503270000	239	2.94698	P38646	Stress-70 protein, mitochondrial	443
5hrs	R103H	HSPD1	P10809	3.0515	0	2.90327	21.2775	21.7121	21.4202	23.843	24.392	24.8846	2.5419e+06	3435602	2.8063e+06	15046992	22016012	30975996		40	40	40	75.9	75.9	75.9	61.054	0	323.31	7768300000	2109	6.80057	P10809	60 kDa heat shock protein, mitochondrial	270
5hrs	R103H	HSPE1	P61604	0.284573	0.706959	0.292593	19.9429	21.1179	20.7857	21.1819	20.4668	21.0756	1.0079e+06	2.2757e+06	1807701	2378901	1.4492e+06	2210000		5	5	5	47.1	47.1	47.1	10.932	0	13.156	126600000	61	0.568562	P61604	10 kDa heat shock protein, mitochondrial	570
5hrs	R103H	IGF2BP1	Q9NZI8	1.09957	0.194479	0.66183	19.2276	19.5812	19.502	19.5803	20.293	20.4231	613890	784390	742490	783880	1.2847e+06	1.4059e+06		8	8	6	19.6	19.6	15.6	63.48	0	43.516	106640000	64	1.72794	Q9NZI8	Insulin-like growth factor 2 mRNA-binding protein 1	1123
5hrs	R103H	IGHG1;IGHG3	P0DOX5;P01857;P01860	0.184801	0.810617	0.187326	19.2963	20.4707	19.5745	19.6601	20.0904	20.1529	643800	1.4531e+06	780730	828470	1.1164e+06	1.1658e+06		3	3	2	9.6	9.6	7.3	49.328	0	8.5487	49847000	17	0.384877	P0DOX5;P01857;P01860	Ig gamma-1 chain C region;Ig gamma-3 chain C region	192
5hrs	R103H	IGKV A18;IGKV2D-26;IGKV2D-29;IGKV2D-30;IGKV2D-28;IGKV2-40	A2NJV5;A0A0A0MRZ7;A0A075B6S2;A0A075B6S6;A0A075B6P5;A0A087WW87;P06310;P01615;P01614;A0A0C4DH68	0.199666	0.846248	0.100011	32.5311	32.5804	32.741	32.7567	32.3842	33.0115	6206396928	6421898752	7178102272	7257092096	5605401600	8658893824		4	4	4	19.2	19.2	19.2	13.085	0	193.08	147270000000	7112	0.341488	A2NJV5;A0A0A0MRZ7;A0A075B6S2;A0A075B6S6;A0A075B6P5;A0A087WW87;P06310;P01615;P01614	Ig kappa chain V-II region RPMI 6410;Ig kappa chain V-II region FR;Ig kappa chain V-II region Cum	0
5hrs	R103H	IK	Q13123	1.11656	0.271744	0.354104	20.7498	20.602	21.0505	21.2915	21.108	21.065	1.7632e+06	1.5915e+06	2171899	2.5668e+06	2.2602e+06	2193800		11	11	11	25.3	25.3	25.3	65.601	0	25.813	205960000	117	1.42131	Q13123	Protein Red	701
5hrs	R103H	ILF2	Q12905	1.20654	0.205666	0.488729	19.4467	19.26	19.1226	19.4348	19.9097	19.9509	714550	627820	570790	708710	984960	1.0135e+06		9	9	9	31.3	31.3	31.3	43.062	0	73.738	135220000	30	1.68316	Q12905	Interleukin enhancer-binding factor 2	695
5hrs	R103H	ILF3	Q12906;Q96SI9	0.598853	0.399003	0.668426	18.7793	18.532	19.1098	18.8489	20.3971	19.1804	449920	379040	565730	472150	1.3808e+06	594110		17	17	17	23.6	23.6	23.6	95.337	0	183.3	215730000	45	1.11494	Q12906	Interleukin enhancer-binding factor 3	696
5hrs	R103H	IPO8	O15397;O95373	0.014373	0.988344	0.0180391	20.5632	19.7678	20.0584	20.7681	19.5785	20.0969	1.5493e+06	892670	1.0919e+06	1.7858e+06	782900	1.1214e+06		9	9	9	10.7	10.7	10.7	119.94	0	24.965	110070000	101	0.0349975	O15397	Importin-8	98
5hrs	R103H	IRS2	Q9Y4H2	3.51266	0	2.61739	17.1134	17.7472	17.0569	19.9731	19.8553	19.9413	141794	220016	136344	1.0292e+06	948520	1.0068e+06		2	2	2	1.5	1.5	1.5	137.33	0.0010905	5.3678	25576000	33	8.07645	Q9Y4H2	Insulin receptor substrate 2	1207
5hrs	R103H	IVNS1ABP	Q9Y6Y0	0.142053	0.865363	0.147821	22.3579	21.4255	21.777	22.5121	21.576	21.9159	5.3753e+06	2816601	3.5936e+06	5981403	3.1262e+06	3.9567e+06		11	11	11	23.4	23.4	23.4	71.729	0	36.072	322430000	182	0.304356	Q9Y6Y0	Influenza virus NS1A-binding protein	1225
5hrs	R103H	JUP	P14923;P35222	0.0891953	0.917197	-0.0815112	20.4671	20.9942	20.4822	20.0463	20.9816	20.671	1.4495e+06	2.0887e+06	1.4647e+06	1.0828e+06	2.0706e+06	1.6695e+06		14	14	14	29.1	29.1	29.1	81.744	0	75.352	309340000	221	-0.191778	P14923	Junction plakoglobin	298
5hrs	R103H	KCTD2	Q14681	1.23976	0.141243	0.761899	22.0716	22.1599	22.4058	22.4542	23.1041	23.3647	4407699	4.6859e+06	5.5568e+06	5746402	9016401	10801005		4	3	3	31.6	23.6	23.6	28.527	0	19.063	143520000	109	1.96067	Q14681	BTB/POZ domain-containing protein KCTD2	753
5hrs	R103H	KCTD5	Q9NXV2	0.470174	0.70402	0.126043	24.9835	24.8401	25.0411	25.2093	24.885	25.1486	33172014	30035000	34524992	38793984	30983000	37194016		10	10	9	65.8	65.8	56.8	26.092	0	309.19	1853500000	376	0.583247	Q9NXV2	BTB/POZ domain-containing protein KCTD5	1116
5hrs	R103H	KHDRBS1	Q07666	0.206019	0.800693	0.161917	20.4745	20.7427	20.6995	21.0783	21.1074	20.2167	1.4569e+06	1.7546e+06	1.7028e+06	2214100	2.2593e+06	1218500		3	3	3	8.6	8.6	8.6	48.227	0	10.827	95026000	71	0.400996	Q07666	KH domain-containing, RNA-binding, signal transduction-associated protein 1	680
5hrs	R103H	KHSRP	Q92945	1.18977	0.216228	0.440928	18.5059	18.3813	18.6093	18.6847	19.2383	18.8963	372235	341450	399900	421360	618430	487920		7	7	7	12.4	12.4	12.4	73.114	0	20.107	58055000	20	1.60797	Q92945	Far upstream element-binding protein 2	952
5hrs	R103H	KIAA0101	Q15004	0.619333	0.325063	1.71316	16.438	19.556	16.7609	20.0927	20.0068	17.7949	88781.6	770790	111057	1.1182e+06	1.0535e+06	227400		3	3	3	42.3	42.3	42.3	11.986	0	6.261	27049000	6	1.27546	Q15004	PCNA-associated factor	765
5hrs	R103H	KIF11	P52732	0.700217	0.406105	0.383617	20.1174	19.7782	20.2557	20.0716	20.7835	20.4471	1.1375e+06	899120	1.2519e+06	1101900	1.8049e+06	1.4295e+06		3	3	3	3.6	3.6	3.6	119.16	0	6.8346	50446000	25	1.09665	P52732	Kinesin-like protein KIF11	522
5hrs	R103H	KPNA2	P52292	1.0737	0.31161	0.300069	20.5841	20.4508	20.5416	20.5773	20.9797	20.9198	1.5719e+06	1433199	1.5263e+06	1.5645e+06	2.0678e+06	1983699		7	7	7	19.8	19.8	19.8	57.861	0	89.497	107560000	65	1.29695	P52292	Importin subunit alpha-1	518
5hrs	R103H	KPNB1	Q14974	1.15538	0.284836	0.32305	19.5004	19.6208	19.384	20.0445	19.7556	19.6742	741650	806190	684190	1.0814e+06	885189	836630		6	6	6	9.7	9.7	9.7	97.169	0	12.72	71130000	46	1.39555	Q14974	Importin subunit beta-1	762
5hrs	R103H	KPRP	Q5T749	2.09252	0.0358774	-1.10256	21.4495	22.1779	21.7716	20.8185	20.547	20.7258	2.8638e+06	4744799	3.5803e+06	1.8493e+06	1.532e+06	1.7342e+06		5	5	5	13.1	13.1	13.1	64.135	0	24.974	210290000	94	-3.38928	Q5T749	Keratinocyte proline-rich protein	832
5hrs	R103H	LBR	Q14739	0.0536732	0.961993	0.0192083	20.9232	20.7973	20.6817	20.9823	20.6327	20.8447	1988399	1.8222e+06	1.6819e+06	2.0716e+06	1.6258e+06	1.8831e+06		4	4	4	7.2	7.2	7.2	70.702	0	9.3935	71662000	40	0.0860215	Q14739	Lamin-B receptor	760
5hrs	R103H	LDHA	P00338;Q6ZMR3;P07864	1.19254	0.158964	0.754555	19.9373	20.7448	20.0013	21.2441	20.9634	20.7397	1.004e+06	1.7572e+06	1.0495e+06	2.4837e+06	2.0446e+06	1.7509e+06		8	7	7	24.4	20.8	20.8	36.688	0	18.945	157970000	79	1.89861	P00338	L-lactate dehydrogenase A chain	181
5hrs	R103H	LDHB	P07195	1.54143	0.0598013	0.833918	20.4221	21.2051	20.7708	21.5807	21.4844	21.8347	1.405e+06	2.4176e+06	1789101	3.1364e+06	2934001	3740300		10	10	9	37.7	37.7	34.1	36.638	0	73.791	383730000	201	2.38655	P07195	L-lactate dehydrogenase B chain	233
5hrs	R103H	LENG1	Q96BZ8	0.222922	0.858056	-0.0744629	20.1982	20.0265	20.0363	20.1415	20.1191	19.7771	1.203e+06	1.068e+06	1.0753e+06	1156600	1.1388e+06	898440		3	3	3	18.2	18.2	18.2	30.529	0	8.2483	33060000	27	-0.323194	Q96BZ8	Leukocyte receptor cluster member 1	962
5hrs	R103H	LONP1	P36776	1.62791	0.046602	1.29607	17.4229	18.0218	17.6478	18.3961	19.0974	19.4873	175720	266142	205360	344960	560910	734950		11	11	11	16.7	16.7	16.7	106.49	0	31.109	100610000	83	2.79377	P36776	Lon protease homolog, mitochondrial	437
5hrs	R103H	LRPAP1	P30533	0.157166	0.917862	-0.0334981	21.6474	21.6562	21.4895	21.5882	21.4527	21.6517	3284798	3.305e+06	2.9444e+06	3.1529e+06	2.8702e+06	3294601		8	8	8	26.1	26.1	26.1	41.465	0	19.579	181260000	89	-0.186265	P30533	Alpha-2-macroglobulin receptor-associated protein	403
5hrs	R103H	LRPPRC	P42704	0.0933571	0.90718	0.111393	20.4592	19.8717	19.925	20.9613	19.8146	19.8141	1.4416e+06	959340	995450	2.0417e+06	922150	921810		18	18	18	16.5	16.5	16.5	157.9	0	60.753	188400000	144	0.211827	P42704	Leucine-rich PPR motif-containing protein, mitochondrial	463
5hrs	R103H	LRRC47	Q8N1G4	0.500103	0.605532	0.208059	21.2621	20.9373	20.6701	21.0431	21.2373	21.2132	2515000	2.0079e+06	1668500	2.1608e+06	2.4721e+06	2431201		11	11	11	24.5	24.5	24.5	63.472	0	28.292	131640000	133	0.738453	Q8N1G4	Leucine-rich repeat-containing protein 47	894
5hrs	R103H	LRRC59	Q96AG4	1.32772	0.157319	0.553013	21.8172	21.5865	21.7995	21.9438	22.3645	22.5539	3.6952e+06	3.149e+06	3.6501e+06	4.0341e+06	5.3998e+06	6157597		9	9	9	34.5	34.5	34.5	34.93	0	58.639	295870000	214	1.87498	Q96AG4	Leucine-rich repeat-containing protein 59	959
5hrs	R103H	LSM4	Q9Y4Z0	0.83955	0.238317	0.943798	20.5597	20.499	21.2515	20.9583	21.6296	22.5538	1.5456e+06	1.4819e+06	2.4966e+06	2.0374e+06	3244602	6156897		2	2	2	16.5	16.5	16.5	15.35	0	6.7708	96934000	64	1.51812	Q9Y4Z0	U6 snRNA-associated Sm-like protein LSm4	1209
5hrs	R103H	LSM8	O95777	1.71386	0.0588654	-0.629132	20.3787	20.7961	20.6667	20.2019	19.9181	19.8341	1363300	1.8208e+06	1.6646e+06	1.2061e+06	990739	934670		5	5	5	71.9	71.9	71.9	10.403	0	11.864	60455000	49	-2.36384	O95777	U6 snRNA-associated Sm-like protein LSm8	176
5hrs	R103H	LUC7L	Q9NQ29	0.473773	0.602572	-0.22326	22.5216	22.5937	23.0891	22.3124	22.608	22.6143	6.0211e+06	6329702	8923298	5208199	6.3927e+06	6420796		13	6	6	35.8	22.4	22.4	43.727	0	133.93	335990000	177	-0.733647	Q9NQ29	Putative RNA-binding protein Luc7-like 1	1089
5hrs	R103H	LUC7L2	Q9Y383	1.26029	0.206875	-0.455634	25.4963	25.1383	25.3355	24.9848	25.0188	24.5996	47333020	36930012	42338992	33201982	33995012	25422990		18	18	11	41.3	41.3	25.5	46.513	0	323.31	4280300000	1234	-1.68961	Q9Y383	Putative RNA-binding protein Luc7-like 2	1194
5hrs	R103H	LUC7L3	O95232	0.90916	0.360881	-0.308821	24.2497	24.2103	24.4937	24.1337	24.1473	23.7463	19947998	19409998	23623994	18405998	18581010	14072005		15	15	15	36.8	36.8	36.8	51.466	0	323.31	1287400000	538	-1.19445	O95232	Luc7-like protein 3	170
5hrs	R103H	LYAR	Q9NX58	0.549981	0.603749	-0.17638	20.4308	20.0682	20.0564	19.9886	19.8971	20.1406	1.4135e+06	1.0993e+06	1.0904e+06	1.0403e+06	976410	1.1559e+06		3	3	3	10.3	10.3	10.3	43.614	0	7.4585	34813000	35	-0.729044	Q9NX58	Cell growth-regulating nucleolar protein	1113
5hrs	R103H	MANF	P55145	0.140972	0.900777	0.0506713	24.0683	23.6199	23.7998	23.831	23.9256	23.8832	17590006	12891007	14602994	14922994	15934007	15472997		9	9	9	46.7	46.7	46.7	20.7	0	323.31	1251000000	523	0.217363	P55145	Mesencephalic astrocyte-derived neurotrophic factor	538
5hrs	R103H	MAP4	P27816	0.880721	0.198784	1.71295	17.1676	16.5353	19.4758	19.6742	19.4787	19.1646	147219	94975.4	729120	836600	730600	587660		3	3	3	4.2	4.2	4.2	121	0	8.569	24773000	29	1.70295	P27816	Microtubule-associated protein 4	380
5hrs	R103H	MARCKS	P29966	0.131408	0.859304	-0.341237	19.3644	20.0852	19.524	20.2796	20.2126	17.4577	674940	1.1124e+06	753910	1.2728e+06	1.2151e+06	180014		3	3	3	19.9	19.9	19.9	31.554	0	9.6722	44177000	31	-0.323446	P29966	Myristoylated alanine-rich C-kinase substrate	394
5hrs	R103H	MATR3	P43243	0.139543	0.842784	-0.444855	15.3063	18.4805	14.8612	15.2889	16.3337	15.6908	40518	365739	29763	40033	82593	52892		15	15	15	21.4	21.4	21.4	94.622	0	104.53	116500000	50	-0.347699	P43243	Matrin-3	465
5hrs	R103H	MAZ	P56270	0.53599	0.477478	-0.485969	21.2288	21.024	20.754	21.2665	20.1708	20.1116	2.4576e+06	2132399	1.7684e+06	2522699	1.1804e+06	1.1329e+06		2	2	2	6.1	6.1	6.1	48.607	0.0010858	5.3488	73937000	31	-0.972175	P56270	Myc-associated zinc finger protein	548
5hrs	R103H	MCM2	P49736	0.224765	0.827311	0.0971254	20.18	19.787	19.907	20.161	20.1934	19.8109	1.1879e+06	904630	983140	1.1724e+06	1.199e+06	919781		4	4	4	5.6	5.6	5.6	101.89	0	9.9982	57216000	15	0.361242	P49736	DNA replication licensing factor MCM2	498
5hrs	R103H	MCM3	P25205	0.180185	0.863192	0.0825494	20.3165	20.1791	19.9673	20.1989	20.0128	20.4989	1.3058e+06	1.1872e+06	1.0251e+06	1.2036e+06	1.0579e+06	1.4818e+06		15	15	15	24.4	24.4	24.4	90.98	0	32.417	154220000	83	0.300983	P25205	DNA replication licensing factor MCM3	358
5hrs	R103H	MCM4	P33991	0.803776	0.401471	0.291741	20.338	20.3001	19.9689	20.2827	20.5009	20.6985	1.3254e+06	1.291e+06	1.0262e+06	1.2756e+06	1.4838e+06	1.7017e+06		7	7	7	12.4	12.4	12.4	96.557	0	15.047	81435000	41	1.08934	P33991	DNA replication licensing factor MCM4	416
5hrs	R103H	MCM5	P33992	0.44121	0.595091	0.283044	20.979	21.0356	21.1584	20.8185	21.4812	21.7224	2.0668e+06	2.1495e+06	2.3406e+06	1.8493e+06	2.9274e+06	3.4601e+06		14	14	14	24.5	24.5	24.5	82.285	0	35.263	257920000	222	0.754085	P33992	DNA replication licensing factor MCM5	417
5hrs	R103H	MCM6	Q14566	0.697337	0.403532	0.386474	20.4569	19.934	19.7828	20.7395	20.3283	20.2654	1439300	1001700	902050	1.7507e+06	1.3165e+06	1.2604e+06		14	14	14	24.4	24.4	24.4	92.888	0	31.418	169180000	71	1.09609	Q14566	DNA replication licensing factor MCM6	751
5hrs	R103H	MCM7	P33993	1.17703	0.22942	0.40755	20.5085	20.1079	20.6287	20.9022	20.8025	20.7631	1.4917e+06	1.13e+06	1.6213e+06	1.9597e+06	1.8288e+06	1.7796e+06		18	18	18	34.2	34.2	34.2	81.307	0	92.598	321080000	228	1.55081	P33993	DNA replication licensing factor MCM7	418
5hrs	R103H	MCTS1	Q9ULC4	0.116698	0.887078	0.110944	19.7326	20.7346	20.7936	20.476	20.587	20.5307	871170	1.7448e+06	1.8176e+06	1.4584e+06	1.5751e+06	1514799		3	3	3	21	21	21	20.555	0	7.8731	59979000	46	0.248892	Q9ULC4	Malignant T-cell-amplified sequence 1	1164
5hrs	R103H	MDH1	P40925	0.94313	0.205818	0.925812	18.7782	19.0299	17.579	19.5153	19.1855	19.4639	449570	535280	195802	749350	596210	723110		3	3	3	11.4	11.4	11.4	36.426	0.0011364	6.044	35151000	14	1.65564	P40925	Malate dehydrogenase, cytoplasmic	451
5hrs	R103H	MDH2	P40926	1.43303	0.0581476	1.01516	19.5139	20.151	19.6871	20.6394	20.4341	21.3241	748630	1.1643e+06	844140	1.6333e+06	1.4167e+06	2625300		12	12	12	48.5	48.5	48.5	35.503	0	40.092	268840000	208	2.36365	P40926	Malate dehydrogenase, mitochondrial	452
5hrs	R103H	MESDC2	Q14696	1.66296	0.0593276	-0.988584	22.1366	21.9215	22.6656	21.5619	21.0603	21.1358	4.6108e+06	3.9722e+06	6653200	3.0959e+06	2.1866e+06	2.3041e+06		5	5	5	32.9	32.9	32.9	26.076	0	16.905	179000000	61	-2.66695	Q14696	LDLR chaperone MESD	758
5hrs	R103H	MFAP1	P55081	0.348369	0.702371	-0.190717	24.5728	24.0785	24.3427	24.4129	23.8096	24.1993	24955014	17715002	21276004	22336990	14702993	19263004		12	12	12	31	31	31	51.958	0	291.47	1326000000	470	-0.58298	P55081	Microfibrillar-associated protein 1	536
5hrs	R103H	MIF	P14174	1.02565	0.183622	0.897802	19.9481	21.0221	19.9135	20.8774	21.1626	21.537	1.0115e+06	2129500	987550	1.9263e+06	2.3474e+06	3042901		2	2	2	17.4	17.4	17.4	12.476	0	6.1341	121710000	48	1.75702	P14174	Macrophage migration inhibitory factor	292
5hrs	R103H	MMTAG2	Q9BU76	0.115842	0.883453	-0.151572	20.0921	19.8609	20.9774	19.515	20.6233	20.3375	1.1177e+06	952190	2.0646e+06	749190	1.6152e+06	1.3249e+06		3	3	3	14.1	14.1	14.1	29.411	0	7.6347	35214000	34	-0.263357	Q9BU76	Multiple myeloma tumor-associated protein 2	1031
5hrs	R103H	MORF4L1	Q9UBU8;Q15014	1.7545	0.0555107	0.891003	20.566	20.8745	20.9426	21.3092	21.771	21.9759	1.5523e+06	1.9224e+06	2.0154e+06	2598401	3.5788e+06	4.1247e+06		6	6	6	18.5	18.5	18.5	41.473	0	21.874	141420000	88	2.71076	Q9UBU8	Mortality factor 4-like protein 1	1140
5hrs	R103H	MPG	P29372	1.17885	0.219124	-0.434544	20.0364	20.1523	19.9244	19.8756	19.6134	19.3205	1.0754e+06	1.1653e+06	995030	961940	802100	654690		3	3	3	21.5	21.5	21.5	32.868	0	8.7831	30801000	27	-1.58994	P29372	DNA-3-methyladenine glycosylase	391
5hrs	R103H	MRE11A	P49959	0.756848	0.286378	0.8965	18.7338	17.1378	18.7941	19.0387	19.1082	19.2082	435940	144207	454545	538530	565140	605680		2	2	2	3.2	3.2	3.2	80.592	0.0027498	3.5792	14646000	2	1.39089	P49959	Double-strand break repair protein MRE11A	502
5hrs	R103H	MRPS23	Q9Y3D9	0.216877	0.774177	0.216019	19.6561	19.4522	19.4364	18.9694	20.0916	20.1318	826200	717300	709460	513270	1117300	1.1489e+06		2	2	2	10.5	10.5	10.5	21.77	0.00098425	4.2272	27639000	37	0.443138	Q9Y3D9	28S ribosomal protein S23, mitochondrial	1199
5hrs	R103H	MRRF	Q96E11	0.899703	0.593708	-0.124452	22.0795	22.2552	22.1505	21.9589	22.0678	22.0851	4.432e+06	5005898	4.6554e+06	4.0766e+06	4.3961e+06	4449203		6	6	6	32.4	32.4	32.4	29.277	0	39.123	401520000	209	-0.756452	Q96E11	Ribosome-recycling factor, mitochondrial	968
5hrs	R103H	MRTO4	Q9UKD2	2.53453	0.037125	-1.08289	22.54	22.9599	22.9214	21.714	21.9019	21.5567	6.0985e+06	8158396	7.9437e+06	3.4401e+06	3.9186e+06	3.0846e+06		10	10	10	40.6	40.6	40.6	27.56	0	25.538	224930000	83	-4.05468	Q9UKD2	mRNA turnover protein 4 homolog	1156
5hrs	R103H	MSN	P26038	0.444102	0.708826	-0.122065	21.2269	21.1986	20.8811	20.9021	20.9992	21.0392	2.4544e+06	2.4066e+06	1.9313e+06	1.9595e+06	2.096e+06	2.1549e+06		11	11	5	18	18	8	67.819	0	22.092	179300000	103	-0.559718	P26038	Moesin	367
5hrs	R103H	MTDH	Q86UE4	0.575751	0.374858	-1.12751	21.303	20.8933	21.2902	20.9611	20.8296	18.3132	2.5872e+06	1947601	2.5644e+06	2.0413e+06	1863501	325714		5	5	5	10.8	10.8	10.8	63.836	0	10.16	101320000	56	-1.16003	Q86UE4	Protein LYRIC	874
5hrs	R103H	MTIF3	Q9H2K0	0.741564	0.258741	-1.41151	20.6695	20.8332	20.2988	20.6001	19.3315	17.6354	1.6678e+06	1.8682e+06	1.2899e+06	1.5895e+06	659740	203596		3	3	3	16.9	16.9	16.9	31.725	0	7.0517	40560000	15	-1.45031	Q9H2K0	Translation initiation factor IF-3, mitochondrial	1065
5hrs	R103H	MYCBP	Q99417	0.175565	0.885555	-0.0580571	22.155	21.7887	22.1062	21.9005	21.9162	22.059	4.6699e+06	3.6229e+06	4514702	3.9148e+06	3957502	4.3695e+06		6	6	6	67	67	67	11.967	0	80.81	260010000	142	-0.257561	Q99417	C-Myc-binding protein	998
5hrs	R103H	MYH10	P35580	0.0733732	0.932692	0.0400626	18.9217	19.3486	19.4387	19.4793	19.1209	19.229	496580	667580	710600	730880	570110	614460		7	5	5	5.3	4.1	4.1	229	0	11.658	34972000	27	0.137411	P35580	Myosin-10	429
5hrs	R103H	MYH9	P35579;P35749;Q7Z406	0.740117	0.367973	-0.432281	20.7395	20.9032	20.8922	19.9671	20.3946	20.8764	1.7507e+06	1.961e+06	1.9461e+06	1.0249e+06	1.3784e+06	1.9249e+06		21	21	19	14.6	14.6	13.5	226.53	0	48.664	188930000	113	-1.17498	P35579	Myosin-9	428
5hrs	R103H	MYL12A;MYL12B;MYL9	P19105;O14950;P24844	0.0235387	0.973319	0.0306021	21.321	21.408	22.1799	21.2178	21.4535	22.3295	2619801	2.7826e+06	4.7513e+06	2.4389e+06	2.8717e+06	5270303		6	6	6	45.6	45.6	45.6	19.794	0	23.409	135450000	72	0.0572437	P19105;O14950;P24844	Myosin regulatory light chain 12A;Myosin regulatory light chain 12B;Myosin regulatory light polypeptide 9	86
5hrs	R103H	MYL6	P60660;P14649	0.46473	0.603275	-0.223461	22.9956	23.2446	23.623	23.138	22.8668	23.1881	8.36309e+06	9938696	12919004	9230794	7648599	9556502		8	8	8	55.6	55.6	55.6	16.93	0	106.54	563820000	232	-0.72573	P60660	Myosin light polypeptide 6	555
5hrs	R103H	NACA	E9PAV3;Q13765;Q9BZK3	0.819642	0.383464	0.323984	24.5186	24.7124	24.523	24.7988	24.6821	25.2451	24034990	27488996	24107996	29185992	26918000	39767976		5	5	5	3.4	3.4	3.4	205.42	0	323.31	1517900000	329	1.14455	E9PAV3;Q13765	Nascent polypeptide-associated complex subunit alpha, muscle-specific form;Nascent polypeptide-associated complex subunit alpha	61
5hrs	R103H	NAP1L1	P55209	0.257431	0.677829	1.36365	21.8178	18.0997	18.9952	17.4977	22.1625	23.3435	3696802	280910	522551	185066	4694501	10643995		3	3	2	11.5	11.5	9	45.374	0	10.869	151090000	28	0.617827	P55209	Nucleosome assembly protein 1-like 1	540
5hrs	R103H	NASP	P49321	1.87845	0.06336	0.585843	19.6391	19.8236	19.5808	20.1302	20.1708	20.5	816530	927879	784150	1.1476e+06	1.1804e+06	1.4829e+06		8	8	8	16.6	16.6	16.6	85.237	0	13.925	97195000	31	2.46084	P49321	Nuclear autoantigenic sperm protein	491
5hrs	R103H	NAT10	Q9H0A0	0.675421	0.332874	0.776503	17.4108	18.7979	19.0856	19.07	19.3162	19.2376	174256	455750	556340	550360	652780	618150		7	7	7	10.1	10.1	10.1	115.73	0	32.201	33793000	16	1.24822	Q9H0A0	N-acetyltransferase 10	1059
5hrs	R103H	NCL	P19338	0.969927	0.293255	0.411087	21.3619	21.5522	21.5311	22.0263	22.1327	21.5195	2.695e+06	3.0751e+06	3.0305e+06	4.2715e+06	4598301	3.0061e+06		19	19	19	28.3	28.3	28.3	76.613	0	127.73	647170000	272	1.37697	P19338	Nucleolin	323
5hrs	R103H	NDUFA4	O00483	1.41568	0.136543	0.565151	20.1738	20.255	20.1477	20.5324	20.6195	21.12	1182800	1.2513e+06	1.1616e+06	1.5166e+06	1611001	2.279e+06		3	3	3	37	37	37	9.3697	0	19.912	92076000	52	1.97675	O00483	Cytochrome c oxidase subunit NDUFA4	71
5hrs	R103H	NDUFS3	O75489	0.963195	0.266098	0.472609	19.4976	19.587	19.448	19.9244	19.6247	20.4014	740200	787570	715200	995040	808380	1.3849e+06		4	4	4	18.2	18.2	18.2	30.241	0	8.3791	39623000	13	1.43312	O75489	NADH dehydrogenase [ubiquinone] iron-sulfur protein 3, mitochondrial	146
5hrs	R103H	NDUFS5	O43920	1.15433	0.219773	0.45705	18.9348	19.0419	19.0062	19.6037	19.086	19.6643	501120	539750	526540	796730	556490	830910		2	2	2	22.6	22.6	22.6	12.517	0.0011173	5.7428	15226000	18	1.59698	O43920	NADH dehydrogenase [ubiquinone] iron-sulfur protein 5	119
5hrs	R103H	NFATC2IP	Q8NCF5	1.22601	0.205548	0.437346	20.2369	19.9692	19.8316	20.2258	20.498	20.6259	1.2357e+06	1.0264e+06	933040	1.2262e+06	1.4809e+06	1.6181e+06		3	3	3	10.5	10.5	10.5	45.816	0	6.9966	37411000	31	1.63449	Q8NCF5	NFATC2-interacting protein	905
5hrs	R103H	NHP2	Q9NX24	2.28766	0.03564	1.31584	21.0201	20.8162	20.2967	21.8388	22.1754	22.0663	2.1266e+06	1.8463e+06	1.288e+06	3750902	4736501	4391697		4	4	4	31.4	31.4	31.4	17.201	0	32.471	117050000	55	3.90361	Q9NX24	H/ACA ribonucleoprotein complex subunit 2	1112
5hrs	R103H	NIFK	Q9BYG3	1.64988	0.218496	0.282056	19.0202	18.9609	18.9856	19.225	19.4194	19.1684	531670	510260	519070	612760	701190	589190		6	6	6	29.7	29.7	29.7	34.222	0	16.229	36960000	11	1.58498	Q9BYG3	MKI67 FHA domain-interacting nucleolar phosphoprotein	1051
5hrs	R103H	NKAP	Q8N5F7;Q5M9Q1	0.241108	0.775807	-0.161448	22.0135	21.2245	21.7694	21.7238	21.2948	21.5044	4233698	2.4502e+06	3.5746e+06	3463398	2.5726e+06	2974900		5	5	5	20.7	20.7	20.7	47.138	0	17.572	151860000	34	-0.443463	Q8N5F7	NF-kappa-B-activating protein	897
5hrs	R103H	NME2;NME2P1	P22392;O60361	1.45554	0.122325	0.592856	21.7055	21.981	21.7549	22.5104	22.0761	22.6335	3.4199e+06	4.1393e+06	3538998	5.9745e+06	4.4214e+06	6.5067e+06		4	4	2	32.2	32.2	15.8	17.298	0	29.885	257340000	93	2.05044	P22392;O60361	Nucleoside diphosphate kinase B;Putative nucleoside diphosphate kinase	343
5hrs	R103H	NMT1	P30419;O60551	0.276036	0.817996	0.0834014	22.0657	21.7838	21.6791	21.948	21.8535	21.9773	4389700	3.6106e+06	3.3578e+06	4.0457e+06	3.7894e+06	4128800		11	11	11	26.2	26.2	26.2	56.806	0	45.278	249850000	197	0.376818	P30419	Glycylpeptide N-tetradecanoyltransferase 1	402
5hrs	R103H	NOB1	Q9ULX3	0.0509108	0.945715	0.0415344	20.3483	19.459	19.5756	19.835	19.7898	19.8827	1.3349e+06	720670	781340	935251	906380	966710		3	3	3	8	8	8	46.674	0	7.2025	33888000	19	0.109206	Q9ULX3	RNA-binding protein NOB1	1166
5hrs	R103H	NOC4L	Q9BVI4	0.538208	0.49818	0.402123	20.1793	20.3714	20.6894	20.339	20.7547	21.3528	1.1873e+06	1356400	1.691e+06	1.3263e+06	1.7692e+06	2.6781e+06		5	5	5	13.4	13.4	13.4	58.467	0	15.745	90364000	103	0.935809	Q9BVI4	Nucleolar complex protein 4 homolog	1038
5hrs	R103H	NOLC1	Q14978	0.401846	0.520676	-1.24404	21.2109	20.4161	20.5296	16.9659	20.2283	21.2302	2.4272e+06	1.3991e+06	1513700	128008	1.2284e+06	2.46e+06		5	5	5	8.6	8.6	8.6	73.602	0	13.025	52284000	38	-0.881622	Q14978	Nucleolar and coiled-body phosphoprotein 1	763
5hrs	R103H	NONO	Q15233	0.126541	0.92581	-0.0344372	23.4825	23.4009	23.3924	23.379	23.2317	23.5619	11720003	11076005	11011004	10908996	9849798	12382997		19	19	17	39.3	39.3	37.6	54.231	0	226.69	1388000000	763	-0.172426	Q15233	Non-POU domain-containing octamer-binding protein	780
5hrs	R103H	NOP56	O00567	0.436194	0.670404	0.166018	21.1001	20.6562	21.0585	21.0565	21.2623	20.9942	2.2479e+06	1.6525e+06	2.184e+06	2.1809e+06	2.5153e+06	2.0887e+06		18	18	18	35.2	35.2	35.2	66.049	0	62.478	198850000	113	0.631021	O00567	Nucleolar protein 56	76
5hrs	R103H	NOP58	Q9Y2X3	0.547036	0.451881	-0.555557	21.0487	20.532	20.8715	20.8831	20.4481	19.4545	2.1692e+06	1.5162e+06	1.9185e+06	1.9339e+06	1.4305e+06	718420		14	14	14	33.8	33.8	33.8	59.578	0	48.219	171810000	70	-1.01168	Q9Y2X3	Nucleolar protein 58	1191
5hrs	R103H	NOSIP	Q9Y314	0.869696	0.31132	0.43302	20.4411	20.908	20.6452	20.8718	20.9501	21.4714	1.4236e+06	1967599	1.6399e+06	1.9188e+06	2.0259e+06	2907700		8	8	8	43.9	43.9	43.9	33.172	0	21.689	120760000	96	1.3055	Q9Y314	Nitric oxide synthase-interacting protein	1192
5hrs	R103H	NPM1	P06748	0.555015	0.521807	0.300514	22.9861	23.5669	23.3765	23.5499	23.3537	23.9274	8.3082e+06	12425997	10890004	12281001	10718995	15953990		8	8	8	43.9	43.9	43.9	32.575	0	88.92	508970000	201	0.884068	P06748	Nucleophosmin	231
5hrs	R103H	NSRP1	Q9H0G5	0.327883	0.704114	-0.211637	24.2842	23.6569	23.8071	24.0333	23.6918	23.3881	20429994	13226002	14677008	17168996	13550001	10977994		24	24	24	42.1	42.1	42.1	66.389	0	245.27	1699900000	684	-0.579029	Q9H0G5	Nuclear speckle splicing regulatory protein 1	1060
5hrs	R103H	NTPCR	Q9BSD7	0.747913	0.326206	0.553788	20.3659	20.3953	20.3059	20.2587	21.0704	21.3994	1.3513e+06	1.3791e+06	1.2962e+06	1.2545e+06	2202000	2766001		3	3	3	23.2	23.2	23.2	20.713	0	8.4174	67988000	51	1.25862	Q9BSD7	Cancer-related nucleoside-triphosphatase	1027
5hrs	R103H	NUCKS1	Q9H1E3	0.238119	0.729986	-0.376174	23.3592	23.0581	22.7093	23.595	22.8399	21.5632	10760000	8733499	6857700	12671008	7.5073e+06	3.0986e+06		8	8	8	29.6	29.6	29.6	27.296	0	43.161	330500000	175	-0.521038	Q9H1E3	Nuclear ubiquitous casein and cyclin-dependent kinase substrate 1	1062
5hrs	R103H	NUDT21	O43809	0.264383	0.828518	-0.0798531	24.0891	23.9966	23.7596	23.8413	24.0013	23.7631	17846008	16738002	14201994	15029993	16791994	14236998		10	10	10	37	37	37	26.227	0	176.59	777370000	305	-0.362015	O43809	Cleavage and polyadenylation specificity factor subunit 5	114
5hrs	R103H	NUFIP2	Q7Z417	1.83975	0.0843196	0.467616	21.9087	21.7486	21.6783	22.392	22.0809	22.2655	3.937e+06	3.5235e+06	3355998	5503799	4.4363e+06	5.0417e+06		6	6	6	11.7	11.7	11.7	76.12	0	19.397	155250000	144	2.19381	Q7Z417	Nuclear fragile X mental retardation-interacting protein 2	868
5hrs	R103H	NUP155	O75694	0.477909	0.496364	0.651352	17.8456	17.1724	17.8867	17.1979	18.8609	18.8	235541	147711	242336	150343	476090	456410		5	5	5	5.3	5.3	5.3	155.2	0	9.0036	31404000	15	0.941742	O75694	Nuclear pore complex protein Nup155	153
5hrs	R103H	OAT	P04181	0.904838	0.20449	1.12829	19.1067	17.2287	18.7092	19.3573	19.696	19.3763	564530	153590	428576	671610	849330	680510		3	3	3	8.2	8.2	8.2	48.534	0	6.0656	25283000	11	1.65476	P04181	Ornithine aminotransferase, mitochondrial;Ornithine aminotransferase, hepatic form;Ornithine aminotransferase, renal form	201
5hrs	R103H	P4HB	P07237	0.411014	0.539918	0.728161	18.937	17.9096	16.9614	18.3568	18.01	19.6256	501902	246217	127609	335707	263965	808920		5	5	5	11	11	11	57.116	0	11.926	35446000	14	0.853927	P07237	Protein disulfide-isomerase	235
5hrs	R103H	PA2G4	Q9UQ80	0.752113	0.425588	-0.292253	21.5053	21.5113	21.016	21.0111	21.1888	20.9559	2976698	2.9891e+06	2.1205e+06	2.1133e+06	2.3904e+06	2.034e+06		11	11	11	30.5	30.5	30.5	43.786	0	41.702	202580000	102	-1.04928	Q9UQ80	Proliferation-associated protein 2G4	1175
5hrs	R103H	PABPC1;PABPC3	P11940;Q9H361;Q4VXU2	0.532764	0.514037	0.365818	20.5336	20.5674	20.5894	20.403	20.9351	21.4496	1517800	1.5538e+06	1.5777e+06	1.3865e+06	2.0049e+06	2.8641e+06		11	11	7	20.4	20.4	11.2	70.67	0	39.766	144340000	87	0.908668	P11940;Q9H361	Polyadenylate-binding protein 1;Polyadenylate-binding protein 3	276
5hrs	R103H	PABPC4	Q13310	0.928731	0.19593	1.32471	17.1512	19.1518	18.7699	19.3088	19.5522	20.186	145551	582470	446980	649410	768760	1.1929e+06		7	3	3	14.9	5.7	5.7	70.782	0.0011111	5.6083	28775000	14	1.72795	Q13310	Polyadenylate-binding protein 4	712
5hrs	R103H	PARP1	P09874	0.0629134	0.934307	0.050457	23.7565	23.1483	23.5509	23.9597	23.2737	23.3737	14172003	9297004	12288992	16315002	10141002	10869004		39	39	39	46.3	46.3	46.3	113.08	0	323.31	1662200000	723	0.133234	P09874	Poly [ADP-ribose] polymerase 1	255
5hrs	R103H	PBDC1	Q9BVG4	0.831158	0.205758	1.83149	17.5851	17.9895	17.9353	17.6406	20.6563	20.7074	196626	260249	250647	204345	1652599	1.7122e+06		2	2	2	13.7	13.7	13.7	26.056	0.0010764	5.2493	39752000	41	1.63272	Q9BVG4	Protein PBDC1	1037
5hrs	R103H	PCBP1	Q15365	0.0948095	0.912783	0.0825462	22.5846	22.4208	22.7921	22.1111	22.8594	23.0747	6.2899e+06	5.6149e+06	7262698	4.5301e+06	7609495	8834205		10	10	8	43.5	43.5	34.8	37.497	0	31.649	530850000	307	0.200781	Q15365	Poly(rC)-binding protein 1	784
5hrs	R103H	PCBP2;PCBP3	Q15366;P57721	2.02362	0.0555231	0.668133	21.2674	20.9128	21.0895	21.5668	21.8051	21.9022	2.5242e+06	1.9741e+06	2.2314e+06	3106298	3.6644e+06	3.9193e+06		6	4	4	23.3	14.8	14.8	38.58	0	45.815	151340000	87	2.75107	Q15366;P57721	Poly(rC)-binding protein 2;Poly(rC)-binding protein 3	785
5hrs	R103H	PCNA	P12004	1.15375	0.0981823	1.70461	16.1182	18.265	17.9493	19.217	18.7967	19.4327	71132.4	315008	253099	609380	455380	707670		2	2	2	13	13	13	28.768	0.001056	5.0267	21581000	18	2.14473	P12004	Proliferating cell nuclear antigen	277
5hrs	R103H	PCNP	Q8WW12	0.368606	0.713155	-0.148579	21.6293	21.3827	21.5647	21.6632	21.3204	21.1474	3.244e+06	2.7343e+06	3.1018e+06	3.3211e+06	2618700	2.3227e+06		4	4	4	30.9	30.9	30.9	18.925	0	19.661	146630000	105	-0.553161	Q8WW12	PEST proteolytic signal-containing nuclear protein	931
5hrs	R103H	PDAP1	Q13442	0.237136	0.810766	0.105783	26.9154	26.4901	26.3856	26.7904	26.7482	26.5698	126569936	94257040	87673024	116070048	112720056	99614000		17	17	17	51.4	51.4	51.4	20.63	0	323.31	10695000000	1229	0.383921	Q13442	28 kDa heat- and acid-stable phosphoprotein	718
5hrs	R103H	PDCD5	O14737	1.06197	0.194073	0.726793	19.1582	19.4977	19.27	19.4833	20.0838	20.5391	585050	740260	632170	732940	1.1113e+06	1.5236e+06		4	4	4	24	24	24	14.285	0	10.167	53010000	54	1.7238	O14737	Programmed cell death protein 5	82
5hrs	R103H	PDIA3	P30101	0.246243	0.782555	0.14087	19.6537	19.6103	19.4379	20.1024	19.6659	19.3563	824830	800350	710230	1.1257e+06	831790	671160		7	7	7	16.4	16.4	16.4	56.782	0	14.53	62845000	39	0.431816	P30101	Protein disulfide-isomerase A3	400
5hrs	R103H	PDIA5	Q14554	0.554635	0.522443	-0.294933	21.9742	21.5717	21.4091	21.4357	21.5951	21.0393	4.1199e+06	3.1169e+06	2.7847e+06	2.8366e+06	3.1679e+06	2.1551e+06		9	9	9	22	22	22	59.594	0	20.236	140390000	68	-0.878807	Q14554	Protein disulfide-isomerase A5	750
5hrs	R103H	PFN1	P07737	1.21006	0.122219	0.993027	19.5929	20.8721	20.3166	21.2596	21.0644	21.4367	790780	1.9193e+06	1.3059e+06	2.5106e+06	2192901	2.8386e+06		3	3	3	31.4	31.4	31.4	15.054	0	15.496	119380000	85	2.04479	P07737	Profilin-1	239
5hrs	R103H	PGAM1;PGAM2	P18669;P15259;Q8N0Y7	1.39534	0.0582075	1.12681	18.412	19.4487	18.7341	20.1017	19.5696	20.3039	348789	715530	436039	1.1252e+06	778090	1294400		5	5	5	26.4	26.4	26.4	28.804	0	14.648	69765000	54	2.36452	P18669;P15259	Phosphoglycerate mutase 1;Phosphoglycerate mutase 2	320
5hrs	R103H	PGK1	P00558;P07205	0.975846	0.156547	1.76388	17.7512	19.9178	17.1551	20.0184	19.8534	20.244	220623	990500	145944	1.062e+06	947230	1241800		6	6	6	22.8	22.8	22.8	44.614	0	14.801	70091000	49	1.86262	P00558	Phosphoglycerate kinase 1	187
5hrs	R103H	PHB	P35232	0.580183	0.417989	0.572936	19.4295	19.579	19.7718	19.3226	20.455	20.7215	706100	783210	895160	655670	1.4374e+06	1.729e+06		4	4	4	19.9	19.9	19.9	29.804	0	8.2198	45079000	20	1.06073	P35232	Prohibitin	421
5hrs	R103H	PHB2	Q99623	0.0505174	0.945707	0.0461521	19.2925	19.7168	19.1653	18.9069	19.6755	19.7306	642110	861700	587930	491540	837361	869960		4	4	4	16.7	16.7	16.7	33.296	0	9.6208	37894000	27	0.111531	Q99623	Prohibitin-2	1009
5hrs	R103H	PHF6	Q8IWS0	1.06776	0.394917	-0.21821	24.5782	24.4366	24.4588	24.3568	24.36	24.1022	25047994	22707004	23058992	21484010	21533006	18009000		19	19	19	69	69	69	41.29	0	323.31	2311900000	791	-1.11303	Q8IWS0	PHD finger protein 6	882
5hrs	R103H	PHGDH	O43175	0.530095	0.426061	0.806426	18.9457	19.4928	17.3943	19.8113	19.0081	19.4328	504930	737770	172270	920010	527230	707690		4	4	4	9.8	9.8	9.8	56.65	0	8.6014	33081000	25	1.04739	O43175	D-3-phosphoglycerate dehydrogenase	102
5hrs	R103H	PIN4	Q9Y237	1.17557	0.143031	-0.899743	25.7054	25.5717	25.549	25.3666	24.6187	24.1415	54712968	49870980	49091024	43263004	25760992	18505990		7	7	7	64.9	64.9	64.9	13.81	0	239.03	2217500000	462	-1.95656	Q9Y237	Peptidyl-prolyl cis-trans isomerase NIMA-interacting 4	1180
5hrs	R103H	PINX1	Q96BK5	0.829178	0.205648	1.88744	17.0342	16.6691	19.8895	20.2922	19.5912	19.3718	134220	104205	971280	1.284e+06	789830	678390		2	2	2	9.1	9.1	9.1	37.034	0.0010571	5.0427	13949000	9	1.63378	Q96BK5	PIN2/TERF1-interacting telomerase inhibitor 1	961
5hrs	R103H	PIP	P12273	1.13872	0.171492	0.684116	21.529	21.7807	21.4229	21.9553	22.047	22.7827	3.0261e+06	3.6028e+06	2811400	4.0663e+06	4333101	7215496		8	8	8	58.9	58.9	58.9	16.572	0	31.009	423250000	296	1.78838	P12273	Prolactin-inducible protein	282
5hrs	R103H	PIP5K1A	Q99755;O60331;O14986	0.25115	0.850384	0.0702744	22.1755	22.0506	22.2295	22.0636	22.2031	22.3996	4.7368e+06	4.3439e+06	4.9174e+06	4383298	4.8284e+06	5.533e+06		13	13	6	27.6	27.6	13.5	62.633	0	67.46	560160000	345	0.333148	Q99755	Phosphatidylinositol 4-phosphate 5-kinase type-1 alpha	1012
5hrs	R103H	PKM	P14618;P30613	1.79649	0.0458283	0.989355	19.9748	20.6743	20.538	21.1978	21.342	21.6153	1.0304e+06	1.6733e+06	1.5225e+06	2.4053e+06	2.6582e+06	3.2126e+06		13	13	13	37.7	37.7	37.7	57.936	0	39.744	270740000	187	2.85418	P14618	Pyruvate kinase PKM	293
5hrs	R103H	PLS3	P13797;P13796;Q14651	1.39958	0.0624676	1.35299	17.3306	18.5738	18.003	19.1099	18.9944	19.8621	164832	390184	262682	565780	522250	952989		5	5	5	9.8	9.8	9.8	70.81	0	12.379	44857000	35	2.45711	P13797	Plastin-3	290
5hrs	R103H	POLDIP2	Q9Y2S7	1.61572	0.0545368	1.15026	19.4243	19.5843	19.4983	20.0486	20.7582	21.1508	703530	786090	740560	1.0845e+06	1773600	2328200		6	6	6	20.7	20.7	20.7	42.033	0	21.392	149930000	90	2.70121	Q9Y2S7	Polymerase delta-interacting protein 2	1188
5hrs	R103H	POLR1C	O15160	0.314553	0.671761	0.351982	18.8971	17.9177	17.3292	18.3876	18.3787	18.4335	488180	247612	164663	342950	340840	354030		10	10	10	39.3	39.3	39.3	39.249	0	101.73	298750000	150	0.631258	O15160	DNA-directed RNA polymerases I and III subunit RPAC1	91
5hrs	R103H	POLR1D	P0DPB6	0.296086	0.648846	-0.795699	20.53	21.184	20.9843	21.3775	20.9612	17.9725	1.5141e+06	2.3824e+06	2.0745e+06	2.7244e+06	2041501	257203		5	5	4	39.8	39.8	32.3	15.237	0	36.924	145970000	66	-0.668837	P0DPB6		266
5hrs	R103H	POLR2B	P30876	2.73871	0.04433	1.90791	17.2624	17.7734	17.8973	19.2418	19.5786	19.8365	157221	224046	244126	619960	782970	936199		6	6	6	8.1	8.1	8.1	133.9	0	17.408	65330000	24	5.30578	P30876	DNA-directed RNA polymerase II subunit RPB2	404
5hrs	R103H	POLR3B	Q9NW08	3.15061	0	9.20238	15.069	17.7765	14.7288	24.758	25.2682	25.1552	34374	224519	27152	28372986	40410012	37364988		66	66	66	56	56	56	127.78	0	323.31	36665000000	5513	8.5481	Q9NW08	DNA-directed RNA polymerase III subunit RPC2	1105
5hrs	R103H	POLR3D	P05423	2.4872	0.0426769	2.45457	18.1527	17.4917	18.1624	19.8208	20.4191	20.9306	291410	184305	293371	926100	1.402e+06	1.9987e+06		8	8	8	29.4	29.4	29.4	44.395	0	123.31	240790000	163	5.00917	P05423	DNA-directed RNA polymerase III subunit RPC4	222
5hrs	R103H	POLR3E	Q9NVU0	3.21504	0	3.18386	17.7014	17.1819	17.8306	20.3174	20.7384	21.2096	213129	148682	233102	1.3066e+06	1.7494e+06	2.4251e+06		17	17	17	29.2	29.2	29.2	79.897	0	65.23	350050000	199	7.48913	Q9NVU0	DNA-directed RNA polymerase III subunit RPC5	1104
5hrs	R103H	POP1	Q99575	0.473447	0.500822	0.619437	19.9522	19.8253	18.2014	20.0558	19.9455	19.8359	1.0144e+06	928969	301410	1.0899e+06	1.0097e+06	935829		2	2	2	3.3	3.3	3.3	114.71	0.0010482	4.9274	31500000	16	0.928399	Q99575	Ribonucleases P/MRP protein subunit POP1	1006
5hrs	R103H	PPIA	P62937;Q9Y536;P0DN37;P0DN26;A0A0B4J2A2;A0A075B767;A0A075B759;F5H284	0.884843	0.293124	0.493493	22.4268	22.8329	22.4459	23.0496	22.681	23.4555	5.6383e+06	7470904	5713502	8681901	6.7246e+06	11503004		11	11	11	54.5	54.5	54.5	18.012	0	51.714	824740000	349	1.3714	P62937	Peptidyl-prolyl cis-trans isomerase A;Peptidyl-prolyl cis-trans isomerase A, N-terminally processed	616
5hrs	R103H	PPIB	P23284	0.150338	0.883256	-0.0749658	29.2068	28.8504	29.456	29.0541	29.0184	29.2158	619609984	483999872	736420032	557369920	543769920	623490240		22	22	22	64.8	64.8	64.8	23.742	0	323.31	54735000000	3031	-0.262202	P23284	Peptidyl-prolyl cis-trans isomerase B	350
5hrs	R103H	PPIL1	Q9Y3C6	0.735905	0.466769	-0.261021	20.8519	20.6446	20.5518	20.6833	20.2246	20.3573	1.8925e+06	1639299	1.5371e+06	1.6838e+06	1.2252e+06	1.3433e+06		3	3	3	27.1	27.1	27.1	18.237	0	7.0178	95054000	39	-0.993998	Q9Y3C6	Peptidyl-prolyl cis-trans isomerase-like 1	1198
5hrs	R103H	PPIL3	Q9H2H8	0.421552	0.738709	-0.100459	22.9148	22.9541	22.8899	22.689	23.0155	22.753	7.9078e+06	8125995	7.7724e+06	6761900	8479203	7.0687e+06		6	6	6	46	46	46	18.154	0	142.87	370860000	196	-0.49826	Q9H2H8	Peptidyl-prolyl cis-trans isomerase-like 3	1064
5hrs	R103H	PPIL4	Q8WUA2	0.615355	0.412379	-0.48771	26.431	25.9532	26.1609	26.3191	25.5534	25.2095	90474944	64966976	75029048	83721992	49243000	38799012		29	29	29	56.5	56.5	56.5	57.224	0	323.31	9683100000	1772	-1.06974	Q8WUA2	Peptidyl-prolyl cis-trans isomerase-like 4	926
5hrs	R103H	PPM1A	P35813	0.370355	0.571295	-0.780102	20.09	20.4284	20.112	17.7322	19.9129	20.645	1.1161e+06	1.4111e+06	1.1332e+06	217729	987150	1639700		7	4	4	25.4	17.3	17.3	42.447	0	10.494	55476000	19	-0.794693	P35813	Protein phosphatase 1A	433
5hrs	R103H	PPM1B	O75688	0.242695	0.795524	-0.121069	25.5567	25.624	25.8734	25.3139	25.4844	25.8927	49354972	51712992	61472992	41710012	46943024	62297032		22	22	19	55.5	55.5	49.1	52.642	0	323.31	4377500000	1591	-0.407787	O75688	Protein phosphatase 1B	152
5hrs	R103H	PPP1CC;PPP1CA	P36873;P62136	0.55345	0.607558	0.169608	19.6756	19.5087	19.9357	19.8335	19.8106	19.9848	837450	745940	1.0029e+06	934259	919590	1.0376e+06		4	4	1	17	17	3.1	36.983	0	13.326	51464000	38	0.719464	P36873;P62136	Serine/threonine-protein phosphatase PP1-gamma catalytic subunit;Serine/threonine-protein phosphatase PP1-alpha catalytic subunit	438
5hrs	R103H	PRCC	Q92733	0.183615	0.829518	-0.14978	20.3021	20.3802	20.5979	20.6686	19.6918	20.4704	1.2928e+06	1.3647e+06	1.587e+06	1666701	846869	1.4528e+06		2	2	2	5.1	5.1	5.1	52.417	0	9.7917	40307000	17	-0.364455	Q92733	Proline-rich protein PRCC	945
5hrs	R103H	PRDX1	Q06830	0.986394	0.548823	0.140268	23.5083	23.5709	23.494	23.5426	23.7478	23.7037	11932005	12461005	11813997	12219005	14086002	13661994		14	14	10	62.8	62.8	47.7	22.11	0	88.986	1247400000	430	0.841609	Q06830	Peroxiredoxin-1	677
5hrs	R103H	PRDX2	P32119	0.952457	0.311722	0.364569	20.639	20.9009	20.6532	20.9074	20.9705	21.4088	1.6329e+06	1.9579e+06	1.649e+06	1.9668e+06	2.0547e+06	2.7842e+06		6	5	5	27.8	22.2	22.2	21.892	0	21.787	132570000	130	1.30602	P32119	Peroxiredoxin-2	414
5hrs	R103H	PRDX3	P30048	0.449275	0.511004	0.693151	18.5776	20.4077	20.243	20.2999	19.9714	21.0364	391223	1.391e+06	1.2409e+06	1290900	1028000	2.1507e+06		3	3	3	22.3	22.3	22.3	27.692	0	11.027	50284000	36	0.907372	P30048	Thioredoxin-dependent peroxide reductase, mitochondrial	396
5hrs	R103H	PRDX4	Q13162	1.59027	0.0827912	0.606536	20.2249	20.412	20.4133	20.747	20.8442	21.2787	1.2255e+06	1.3952e+06	1.3964e+06	1.7598e+06	1882501	2.544e+06		8	5	5	36.5	29.5	29.5	30.54	0	56.895	117390000	148	2.20543	Q13162	Peroxiredoxin-4	704
5hrs	R103H	PRDX6	P30041	1.08308	0.206349	0.596134	22.2706	23.002	22.8524	23.0695	23.3214	23.5225	5059499	8400505	7572803	8802401	10482003	12049998		11	11	11	58	58	58	25.035	0	96.736	351880000	152	1.66167	P30041	Peroxiredoxin-6	395
5hrs	R103H	PRKDC	P78527	0.262982	0.708474	0.366399	17.4443	18.0521	17.2097	16.9905	18.6692	18.1457	178346	271793	151576	130210	416850	290000		25	25	25	8.9	8.9	8.9	469.08	0	148.23	122290000	57	0.55869	P78527	DNA-dependent protein kinase catalytic subunit	639
5hrs	R103H	PRMT1	Q99873;Q9NR22	0.161543	0.873575	0.0826467	21.8365	22.0186	22.1264	21.7405	22.1756	22.3132	3.7449e+06	4.2486e+06	4578398	3.5039e+06	4.7373e+06	5211402		15	15	15	50.7	50.7	50.7	42.461	0	73.365	424860000	196	0.282823	Q99873	Protein arginine N-methyltransferase 1	1017
5hrs	R103H	PRMT3	O60678	0.080626	0.910539	-0.233943	19.8245	17.7845	19.4514	20.1345	17.3341	18.8899	928480	225766	716870	1.151e+06	165228	485780		5	5	5	12.8	12.8	12.8	59.902	0	13.818	39708000	55	-0.208051	O60678	Protein arginine N-methyltransferase 3	128
5hrs	R103H	PRMT5	O14744	0.68134	0.500299	-0.244722	26.3877	26.1068	26.499	25.9049	26.0571	26.2972	87797016	72265032	94838032	62826964	69819976	82462968		29	29	29	44.4	44.4	44.4	72.683	0	323.31	11394000000	1980	-0.929531	O14744	Protein arginine N-methyltransferase 5;Protein arginine N-methyltransferase 5, N-terminally processed	83
5hrs	R103H	PRPF19	Q9UMS4	0.117529	0.874761	-0.250731	18.486	18.4184	20.0887	17.6659	19.482	19.093	367140	350330	1.1151e+06	207960	732250	559180		9	9	9	27.4	27.4	27.4	55.18	0	65.156	103810000	43	-0.286104	Q9UMS4	Pre-mRNA-processing factor 19	1168
5hrs	R103H	PRPF31	Q8WWY3	0.442804	0.681782	0.151114	22.2122	21.7642	21.9502	22.2097	22.1777	21.9924	4.859e+06	3.5618e+06	4.0519e+06	4850601	4744197	4.1724e+06		15	15	15	35.9	35.9	35.9	55.455	0	166.26	602150000	383	0.61291	Q8WWY3	U4/U6 small nuclear ribonucleoprotein Prp31	934
5hrs	R103H	PRPF38A	Q8NAV1	0.110804	0.913925	-0.0565929	22.9448	23.1056	23.4246	22.8637	23.2417	23.1997	8073801	9025704	11259003	7.6325e+06	9918901	9634304		9	9	9	29.8	29.8	29.8	37.476	0	49.538	458670000	238	-0.198646	Q8NAV1	Pre-mRNA-splicing factor 38A	901
5hrs	R103H	PRPF38B	Q5VTL8	0.0488455	0.961392	-0.019907	22.8345	22.7264	22.8991	22.9486	22.5402	22.9114	7.4793e+06	6.9395e+06	7821705	8095199	6.0993e+06	7888699		14	14	14	33.2	33.2	33.2	64.467	0	71.68	652820000	239	-0.0830279	Q5VTL8	Pre-mRNA-splicing factor 38B	837
5hrs	R103H	PRPF6	O94906	0.19629	0.857467	0.0874132	19.5629	19.0866	19.3969	19.4312	19.2674	19.6101	774520	556730	690330	706920	631050	800280		6	6	6	7.3	7.3	7.3	106.92	0	13.2	39036000	14	0.322417	O94906	Pre-mRNA-processing factor 6	167
5hrs	R103H	PRPF8	Q6P2Q9	1.14797	0.205907	0.532962	19.218	18.5074	18.8119	19.2467	19.4981	19.3914	609800	372630	460210	622080	740460	687680		16	16	16	9.5	9.5	9.5	273.6	0	39.783	95965000	50	1.67424	Q6P2Q9	Pre-mRNA-processing-splicing factor 8	847
5hrs	R103H	PSIP1	O75475	0.0176979	0.98339	0.0229162	21.4562	20.0471	20.3695	20.6747	20.731	20.5359	2877101	1.0834e+06	1.3547e+06	1.6738e+06	1.7404e+06	1.5203e+06		8	8	8	17.9	17.9	17.9	60.103	0	63.788	98028000	71	0.0432252	O75475	PC4 and SFRS1-interacting protein	145
5hrs	R103H	PSMA1	P25786	0.490547	0.598735	-0.222767	20.1268	20.6564	20.7035	20.3066	20.1375	20.3743	1.1449e+06	1.6527e+06	1.7076e+06	1.2969e+06	1.1534e+06	1.3592e+06		7	7	7	31.2	31.2	31.2	29.555	0	15.094	122510000	64	-0.747901	P25786	Proteasome subunit alpha type-1	363
5hrs	R103H	PSMA2	P25787	1.06582	0.230255	0.501319	20.0658	20.5087	20.683	20.85	20.7517	21.1597	1.0975e+06	1491899	1.6835e+06	1.8901e+06	1.7656e+06	2.3427e+06		4	4	4	32.5	32.5	32.5	25.898	0	14.337	73803000	77	1.56145	P25787	Proteasome subunit alpha type-2	364
5hrs	R103H	PSMA3	P25788	0.102422	0.89701	0.105277	21.0839	21.4461	21.3604	20.7673	21.4515	21.9875	2.2228e+06	2.8571e+06	2.6923e+06	1784799	2.8678e+06	4.158e+06		6	6	6	29.8	29.8	29.8	28.433	0	37.385	160530000	125	0.224179	P25788	Proteasome subunit alpha type-3	365
5hrs	R103H	PSMA4	P25789	0.252978	0.766766	0.169896	21.0105	20.9371	21.5934	21.1139	21.2636	21.6731	2112401	2.0077e+06	3.1642e+06	2269500	2.5176e+06	3.3439e+06		5	5	5	24.1	24.1	24.1	29.483	0	12.585	133500000	94	0.463527	P25789	Proteasome subunit alpha type-4	366
5hrs	R103H	PSMA5	P28066	0.54023	0.548596	0.261202	22.313	22.1966	22.4738	22.2746	22.5384	22.9541	5210699	4.8068e+06	5824803	5073599	6091799	8.1257e+06		8	8	8	45.6	45.6	45.6	26.411	0	151.72	325860000	139	0.833262	P28066	Proteasome subunit alpha type-5	382
5hrs	R103H	PSMA6	P60900	0.0121563	0.993374	0.00635783	21.216	21.1651	21.1577	21.0482	20.9824	21.5273	2.4358e+06	2.3515e+06	2.3394e+06	2.1684e+06	2.0717e+06	3.0225e+06		6	6	6	32.1	32.1	32.1	27.399	0	26.814	138740000	71	0.0233143	P60900	Proteasome subunit alpha type-6	559
5hrs	R103H	PSMA7;PSMA8	O14818;Q8TAA3	0.207596	0.790083	0.188699	21.5399	21.5073	22.0681	21.3679	21.9026	22.4108	3.049e+06	2980900	4.3969e+06	2.7064e+06	3920502	5576103		8	8	8	41.1	41.1	41.1	27.887	0	44.247	230100000	160	0.417774	O14818;Q8TAA3	Proteasome subunit alpha type-7;Proteasome subunit alpha type-7-like	84
5hrs	R103H	PSMB1	P20618	0.903032	0.265765	0.557346	20.6437	20.7981	20.9339	20.8936	21.3089	21.8453	1.6382e+06	1823300	2.0032e+06	1.948e+06	2597800	3.7678e+06		7	7	7	39.4	39.4	39.4	26.489	0	17.503	153010000	74	1.43663	P20618	Proteasome subunit beta type-1	330
5hrs	R103H	PSMB3	P49720	0.0813208	0.930418	0.0475966	20.6121	20.8014	20.7724	20.8801	20.393	21.0556	1602701	1.8275e+06	1.7911e+06	1.9299e+06	1.3769e+06	2.1796e+06		4	4	4	30.7	30.7	30.7	22.949	0	14.34	90793000	99	0.155153	P49720	Proteasome subunit beta type-3	496
5hrs	R103H	PSMB4	P28070	0.0890783	0.918154	-0.067105	21.835	21.2435	22.0123	21.6245	21.4018	21.8633	3.741e+06	2482799	4.2303e+06	3.2331e+06	2.7706e+06	3.8151e+06		6	6	6	36.4	36.4	36.4	29.204	0	12.305	166850000	31	-0.182396	P28070	Proteasome subunit beta type-4	383
5hrs	R103H	PSMB5	P28074	0.19802	0.824159	-0.133021	21.0832	21.5694	21.4366	21.2413	20.8542	21.5947	2.2217e+06	3.112e+06	2.8383e+06	2.4789e+06	1.8956e+06	3.167e+06		8	8	8	33.8	33.8	33.8	28.48	0	24.068	134170000	100	-0.371153	P28074	Proteasome subunit beta type-5	385
5hrs	R103H	PSMB6	P28072	0.0910311	0.930563	-0.0484854	21.5985	21.3445	21.1695	21.2471	21.5991	21.1207	3175400	2.6627e+06	2.3586e+06	2.489e+06	3.1768e+06	2.2802e+06		3	3	3	13	13	13	25.357	0	9.01	111760000	73	-0.167346	P28072	Proteasome subunit beta type-6	384
5hrs	R103H	PSMC2	P35998	1.28439	0.0655033	3.7814	21.7014	18.3175	17.1166	22.6298	22.7345	23.1154	3.4101e+06	326669	142105	6490002	6978602	9086898		3	3	3	7.6	7.6	7.6	48.633	0	6.0837	225460000	23	2.5541	P35998	26S protease regulatory subunit 7	434
5hrs	R103H	PSMD1	Q99460	0.0492638	0.941732	0.056921	20.4722	20.1468	20.3833	21.1425	19.8755	20.1551	1.4546e+06	1.1609e+06	1.3677e+06	2314901	961850	1.1676e+06		7	7	7	11.1	11.1	11.1	105.84	0	18.032	89036000	51	0.114668	Q99460	26S proteasome non-ATPase regulatory subunit 1	1001
5hrs	R103H	PSMD10	O75832	0.455684	0.514873	0.607515	20.4278	18.9325	20.6491	20.2908	20.5639	20.9773	1.4105e+06	500332	1644400	1282700	1.5501e+06	2064400		3	3	3	24.8	24.8	24.8	24.428	0	8.9437	71139000	24	0.90021	O75832	26S proteasome non-ATPase regulatory subunit 10	155
5hrs	R103H	PSMD11	O00231	0.340977	0.649154	0.349808	20.6618	20.6762	21.071	20.4706	21.1234	21.8644	1658899	1.6756e+06	2.2029e+06	1.453e+06	2.2845e+06	3.818e+06		15	15	15	41.9	41.9	41.9	47.463	0	61.518	268950000	278	0.66713	O00231	26S proteasome non-ATPase regulatory subunit 11	64
5hrs	R103H	PSMD12	O00232	1.11798	0.397543	-0.211596	20.9004	20.9781	20.8397	20.6272	20.6034	20.8529	1.9573e+06	2.0656e+06	1.8766e+06	1.6196e+06	1.5931e+06	1.8938e+06		8	8	8	22.4	22.4	22.4	52.904	0	29.298	125200000	100	-1.11952	O00232	26S proteasome non-ATPase regulatory subunit 12	65
5hrs	R103H	PSMD13	Q9UNM6	0.414326	0.583026	0.387593	20.5196	20.752	20.435	20.2452	21.0501	21.5741	1.5032e+06	1765900	1.4176e+06	1.2428e+06	2171299	3.1221e+06		6	6	6	18.1	18.1	18.1	42.945	0	13.285	97595000	41	0.778422	Q9UNM6	26S proteasome non-ATPase regulatory subunit 13	1170
5hrs	R103H	PSMD2	Q13200	0.235023	0.803321	0.116748	21.3675	20.7849	21.1825	21.4041	21.1914	21.0896	2.7055e+06	1.8067e+06	2.3799e+06	2.7751e+06	2.3947e+06	2231500		13	13	13	18.4	18.4	18.4	100.2	0	52.76	165350000	134	0.395432	Q13200	26S proteasome non-ATPase regulatory subunit 2	706
5hrs	R103H	PSMD3	O43242	0.0273512	0.976234	-0.0155042	21.4295	21.1943	21.7795	21.4003	21.3375	21.6191	2.8244e+06	2.3995e+06	3599901	2.7677e+06	2.6498e+06	3221099		14	14	14	31.5	31.5	31.5	60.977	0	53.194	316690000	185	-0.0534169	O43242	26S proteasome non-ATPase regulatory subunit 3	103
5hrs	R103H	PSMD4	P55036	1.25644	0.215646	0.400996	21.4891	21.3434	21.4097	21.5699	22.0677	21.8075	2.9434e+06	2.6607e+06	2.7858e+06	3.113e+06	4395798	3.6704e+06		5	4	4	23.1	18.6	18.6	40.736	0	49.989	159890000	89	1.60528	P55036	26S proteasome non-ATPase regulatory subunit 4	533
5hrs	R103H	PSMD6	Q15008	0.259621	0.735215	0.227475	20.4276	20.9865	21.305	20.8033	21.0057	21.5925	1.4103e+06	2.0776e+06	2.5908e+06	1.8299e+06	2105400	3162099		5	5	5	15.4	15.4	15.4	45.531	0	36.568	100410000	86	0.506699	Q15008	26S proteasome non-ATPase regulatory subunit 6	767
5hrs	R103H	PSMD7	P51665	0.231939	0.784392	0.154693	20.9374	20.3333	20.9312	20.5521	21.0647	21.0492	2.0081e+06	1.3211e+06	1.9995e+06	1.5374e+06	2.1934e+06	2.1699e+06		9	9	9	41.7	41.7	41.7	37.025	0	28.412	125540000	93	0.427695	P51665	26S proteasome non-ATPase regulatory subunit 7	514
5hrs	R103H	PSMD8	P48556	0.0758572	0.954117	0.0174052	20.1864	20.1706	20.4164	20.247	20.2871	20.2914	1.1932e+06	1.1802e+06	1.3994e+06	1244400	1.2795e+06	1.2833e+06		5	5	5	14.3	14.3	14.3	39.611	0	17.492	92359000	66	0.0963358	P48556	26S proteasome non-ATPase regulatory subunit 8	486
5hrs	R103H	PSME3	P61289	0.612822	0.40489	0.546392	18.4912	19.1651	19.2368	18.935	19.5484	20.0489	368480	587850	617790	501180	766760	1.0847e+06		2	2	2	11.8	11.8	11.8	29.506	0.001006	4.4555	25557000	31	1.09239	P61289	Proteasome activator complex subunit 3	566
5hrs	R103H	PSPC1	Q8WXF1	0.161228	0.864623	0.109038	21.0372	21.1941	20.9826	21.4347	20.6884	21.4179	2.1519e+06	2.3992e+06	2.072e+06	2.8345e+06	1.6898e+06	2.8018e+06		6	5	5	13.2	11.9	11.9	58.743	0	14.057	112750000	78	0.307979	Q8WXF1	Paraspeckle component 1	935
5hrs	R103H	PTBP1	P26599;O95758	2.10476	0.0665185	0.505851	18.9412	19.154	19.0737	19.7083	19.5522	19.426	503360	583360	551770	856620	768800	704370		12	12	12	31.1	31.1	31.1	57.221	0	323.31	119950000	62	2.49745	P26599	Polypyrimidine tract-binding protein 1	371
5hrs	R103H	PTGES3	Q15185	0.00478516	0.993427	0.0200984	17.898	20.714	20.7398	20.4861	17.8321	21.094	244258	1.72e+06	1751100	1.4687e+06	233340	2.2383e+06		2	2	2	18.8	18.8	18.8	18.697	0.0011211	5.7603	50391000	34	0.0136208	Q15185	Prostaglandin E synthase 3	778
5hrs	R103H	PTS	Q03393	2.14989	0.0456853	0.872787	21.963	21.8823	22.2916	22.9224	22.7126	23.1202	4.088e+06	3865698	5.1337e+06	7.9492e+06	6873303	9117705		7	7	7	44.1	44.1	44.1	16.386	0	51.138	412900000	221	3.211	Q03393	6-pyruvoyl tetrahydrobiopterin synthase	672
5hrs	R103H	PUF60	Q9UHX1	1.03957	0.382645	-0.236074	23.9941	23.8345	23.628	23.6048	23.5805	23.5631	16708994	14959004	12964003	12757001	12543998	12394004		20	20	20	44.5	44.5	44.5	59.875	0	323.31	1670200000	864	-1.14232	Q9UHX1	Poly(U)-binding-splicing factor PUF60	1149
5hrs	R103H	QPCT	Q16769	1.04813	0.206216	0.695681	21.0806	21.2507	21.53	21.6371	21.7676	22.5437	2.2177e+06	2.4952e+06	3.0281e+06	3.2614e+06	3.5703e+06	6.1141e+06		3	3	3	12.5	12.5	12.5	40.876	0	58.082	87024000	41	1.68927	Q16769	Glutaminyl-peptide cyclotransferase	808
5hrs	R103H	RABL6	Q3YEC7	1.29813	0.183302	0.481681	21.3928	21.1579	21.3935	21.6298	21.6529	22.1066	2753399	2.3397e+06	2.7548e+06	3.2451e+06	3.2973e+06	4515800		7	7	7	10.4	10.4	10.4	79.548	0	83.126	194540000	178	1.75862	Q3YEC7	Rab-like protein 6	817
5hrs	R103H	RAN	P62826	0.380942	0.737099	0.112997	22.2694	22.4291	22.318	22.3601	22.3143	22.681	5055300	5647101	5.2286e+06	5383401	5.2154e+06	6.7245e+06		7	7	7	36.1	36.1	36.1	24.423	0	35.204	339930000	183	0.50297	P62826	GTP-binding nuclear protein Ran	603
5hrs	R103H	RANGAP1	P46060	0.333439	0.604089	0.71548	20.1177	17.4711	20.1289	20.0022	19.9725	19.8893	1.1377e+06	181682	1.1466e+06	1.0502e+06	1.0288e+06	971160		3	3	3	6	6	6	63.541	0	6.935	34784000	11	0.726569	P46060	Ran GTPase-activating protein 1	470
5hrs	R103H	RBBP4	Q09028	0.132541	0.874304	-0.112317	21.4934	20.4514	20.7969	20.8957	20.8139	20.6952	2.9523e+06	1.4338e+06	1.8218e+06	1.9509e+06	1.8433e+06	1.6978e+06		8	8	4	24.9	24.9	16.2	47.655	0	49.14	200340000	22	-0.272673	Q09028	Histone-binding protein RBBP4	686
5hrs	R103H	RBBP6	Q7Z6E9	2.26096	0.0457176	2.52952	16.8603	18.35	17.1865	19.9493	19.845	20.191	118977	334125	149155	1.0124e+06	941780	1.197e+06		5	5	5	3.2	3.2	3.2	201.56	0	8.3066	45862000	12	4.48824	Q7Z6E9	E3 ubiquitin-protein ligase RBBP6	870
5hrs	R103H	RBM10	P98175	0.294543	0.767038	0.12656	21.9505	21.4462	21.8108	22.038	21.7776	21.7716	4.0529e+06	2.8573e+06	3.6788e+06	4.3063e+06	3595002	3.5803e+06		18	18	18	25.7	25.7	25.7	103.53	0	93.315	335940000	188	0.461729	P98175	RNA-binding protein 10	649
5hrs	R103H	RBM14	Q96PK6	0.684554	0.394257	-0.425849	24.8554	25.1086	24.9096	24.9794	24.5772	24.0395	30353992	36178020	31516980	33078996	25029986	17242994		13	13	13	26.3	26.3	26.3	69.491	0	266.09	1912700000	428	-1.11206	Q96PK6	RNA-binding protein 14	991
5hrs	R103H	RBM15	Q96T37	0.264478	0.70731	-0.403416	21.5062	21.0626	21.1667	21.0377	21.7586	19.7289	2978501	2.1901e+06	2.354e+06	2152700	3548002	868920		8	8	8	11.6	11.6	11.6	107.19	0	36.655	183910000	105	-0.569013	Q96T37	Putative RNA-binding protein 15	995
5hrs	R103H	RBM27	Q9P2N5	0.719809	0.425034	0.311824	20.8202	20.2389	20.4946	20.9298	20.9389	20.6204	1.8514e+06	1.2374e+06	1.4774e+06	1997600	2010200	1.612e+06		4	4	4	4.1	4.1	4.1	118.72	0	15.473	70980000	58	1.04595	Q9P2N5	RNA-binding protein 27	1136
5hrs	R103H	RBM3	P98179	2.7841	0.0369867	-1.19733	25.2973	25.3747	25.6883	24.4621	24.1784	24.1279	41233012	43504992	54069032	23110998	18984994	18332002		6	6	6	39.5	39.5	39.5	17.17	0	301.5	1305100000	325	-4.63253	P98179	RNA-binding protein 3	650
5hrs	R103H	RBM39	Q14498;Q86U06	0.08428	0.927631	-0.0543747	23.3366	23.3433	23.2594	22.8092	23.4297	23.5373	10592993	10641997	10040999	7349203	11298997	12174001		17	17	17	38.7	38.7	38.7	59.379	0	323.31	1103400000	706	-0.165521	Q14498	RNA-binding protein 39	749
5hrs	R103H	RBM8A	Q9Y5S9	0.0889398	0.916115	0.0772076	20.6686	21.2409	20.9015	21.5342	20.7401	20.7682	1666701	2.4782e+06	1.9587e+06	3037001	1751401	1.7859e+06		3	3	3	32.2	32.2	32.2	19.889	0	14.526	142510000	88	0.188917	Q9Y5S9	RNA-binding protein 8A	1217
5hrs	R103H	RBMX	P38159;O75526;Q8N7X1	0.0248999	0.96686	0.0788174	21.1777	19.1325	20.4	20.7268	21.585	18.6348	2.3721e+06	574700	1.3836e+06	1.7353e+06	3.1459e+06	407047		15	15	5	38.9	38.9	10.2	42.331	0	323.31	335990000	118	0.0679669	P38159	RNA-binding motif protein, X chromosome;RNA-binding motif protein, X chromosome, N-terminally processed	441
5hrs	R103H	RCC2	Q9P258	0.172173	0.888498	-0.0563755	25.9294	25.7528	25.7567	25.8677	25.5379	25.8642	63903004	56541980	56696032	61229980	48715000	61080972		28	28	28	66.9	66.9	66.9	56.084	0	323.31	8633900000	1738	-0.251787	Q9P258	Protein RCC2	1133
5hrs	R103H	RCN1	Q15293	2.20204	0.0644468	0.493872	20.4001	20.4365	20.6437	21.0477	21.0378	20.8764	1.3837e+06	1.4191e+06	1.6382e+06	2.1677e+06	2.1528e+06	1.925e+06		4	4	4	12.1	12.1	12.1	38.89	0	30.951	140700000	78	2.54574	Q15293	Reticulocalbin-1	783
5hrs	R103H	RCN2	Q14257	2.97795	0.0424286	0.826474	22.2382	22.177	22.2561	22.8897	23.0449	23.2162	4.9474e+06	4741902	5.0091e+06	7771301	8653906	9744598		12	12	12	38.5	38.5	38.5	36.876	0	323.31	1097500000	317	4.18959	Q14257	Reticulocalbin-2	745
5hrs	R103H	RDX	P35241	0.0611522	0.936133	0.0456047	19.3489	18.9225	19.3286	18.902	19.1842	19.6507	667750	496880	658390	489850	595680	823110		9	3	3	16.1	6.2	6.2	68.563	0	6.9848	21564000	15	0.127125	P35241	Radixin	422
5hrs	R103H	RFC1	P35251	0.4253	0.69408	0.149637	19.9455	20.3625	20.2209	20.3241	20.4776	20.1761	1.0097e+06	1.3481e+06	1.2221e+06	1.3127e+06	1.4601e+06	1.1847e+06		6	6	6	7.6	7.6	7.6	128.25	0	15.522	86068000	61	0.598016	P35251	Replication factor C subunit 1	424
5hrs	R103H	RIOK1	Q9BRS2	0.295779	0.865225	0.0537898	23.773	23.6033	23.7298	23.8095	23.6492	23.8088	14335003	12744005	13911995	14702002	13156000	14695006		18	18	18	34	34	34	65.582	0	291.51	1142900000	548	0.30962	Q9BRS2	Serine/threonine-protein kinase RIO1	1024
5hrs	R103H	RPA1	P27694	0.866522	0.365437	0.321569	22.0523	22.0615	22.091	22.0476	22.5269	22.595	4349102	4.3771e+06	4467298	4.335e+06	6043204	6335504		18	18	18	40.3	40.3	40.3	68.137	0	71.561	476910000	341	1.17947	P27694	Replication protein A 70 kDa DNA-binding subunit;Replication protein A 70 kDa DNA-binding subunit, N-terminally processed	376
5hrs	R103H	RPA2	P15927	0.402758	0.638702	0.238794	21.182	21.1028	21.3749	20.9902	21.6215	21.7643	2379099	2.2521e+06	2719400	2.083e+06	3226401	3562201		6	6	6	32.6	32.6	32.6	29.247	0	26.057	143050000	91	0.679987	P15927	Replication protein A 32 kDa subunit	303
5hrs	R103H	RPA3	P35244	0.485884	0.512395	-0.500117	20.6503	21.0005	21.3427	20.5726	19.7691	21.1514	1.6457e+06	2.0979e+06	2.6594e+06	1.5594e+06	893520	2.3292e+06		4	4	4	45.5	45.5	45.5	13.569	0	13.024	96680000	74	-0.912862	P35244	Replication protein A 14 kDa subunit	423
5hrs	R103H	RPL10A	P62906	0.18867	0.774144	0.512208	19.4388	17.8825	18.2038	17.2025	20.212	19.6471	710680	241634	301909	150824	1.2146e+06	821060		3	3	3	13.8	13.8	13.8	24.831	0	7.861	41888000	27	0.449993	P62906	60S ribosomal protein L10a	613
5hrs	R103H	RPL11	P62913	0.612634	0.443919	0.415062	23.7882	23.6721	23.5373	23.4903	24.3821	24.3703	14486006	13365994	12174001	11783999	21865002	21685994		5	5	5	30.9	30.9	30.9	20.252	0	101.22	529840000	153	1.02719	P62913	60S ribosomal protein L11	614
5hrs	R103H	RPL12	P30050	1.27662	0.195882	-0.466281	23.1257	23.2105	22.784	22.398	22.5437	22.7796	9152003	9706102	7.2224e+06	5526702	6.114e+06	7.2004e+06		6	6	6	54.5	54.5	54.5	17.818	0	234.86	656110000	336	-1.71859	P30050	60S ribosomal protein L12	398
5hrs	R103H	RPL13	P26373	1.26189	0.196082	0.474076	19.812	20.0957	20.2294	20.5893	20.6952	20.2748	920459	1.1205e+06	1.2293e+06	1.5776e+06	1.6978e+06	1.2686e+06		6	6	6	28.9	28.9	28.9	24.261	0	33.645	186040000	111	1.71578	P26373	60S ribosomal protein L13	369
5hrs	R103H	RPL13A	P40429;Q6NVV1	1.27072	0.0560667	1.63338	18.0717	19.8864	18.1784	20.3948	20.0924	20.5495	275506	969150	296655	1.3786e+06	1.1179e+06	1534699		3	3	3	16.7	16.7	16.7	23.577	0	9.1335	50787000	26	2.32333	P40429	60S ribosomal protein L13a	449
5hrs	R103H	RPL14	P50914	1.97725	0.0493056	0.961743	20.0455	20.1444	20.2251	20.7792	21.0378	21.4833	1.0822e+06	1.159e+06	1.2256e+06	1.7995e+06	2.1529e+06	2931601		4	4	4	20.9	20.9	20.9	23.432	0	43.549	131280000	89	3.08177	P50914	60S ribosomal protein L14	506
5hrs	R103H	RPL17	P18621	1.17582	0.205	0.494053	20.768	20.798	20.8769	21.0141	21.234	21.6768	1.7856e+06	1.8231e+06	1.9256e+06	2.1178e+06	2.4665e+06	3352499		4	4	4	26.6	26.6	26.6	21.397	0	15.536	114340000	93	1.66036	P18621	60S ribosomal protein L17	319
5hrs	R103H	RPL18	Q07020	0.0962657	0.887856	0.446891	20.9015	21.0158	17.6315	17.8422	21.2696	21.7778	1.9588e+06	2.1203e+06	203058	234976	2.5281e+06	3595601		3	3	3	18.6	18.6	18.6	21.634	0	129.07	134460000	31	0.253786	Q07020	60S ribosomal protein L18	678
5hrs	R103H	RPL18A	Q02543	1.50973	0.0479114	2.45213	17.3797	17.2342	19.5507	20.5528	20.4023	20.5659	170536	154171	767980	1538201	1.3858e+06	1.5522e+06		3	3	3	17.6	17.6	17.6	20.762	0	58.84	50735000	40	2.88168	Q02543	60S ribosomal protein L18a	666
5hrs	R103H	RPL19	P84098	0.325306	0.73604	0.139575	19.9323	20.2591	20.0107	19.9734	20.4761	20.1715	1.0005e+06	1.2549e+06	1.0564e+06	1.0294e+06	1.4585e+06	1180900		2	2	2	13.3	13.3	13.3	23.466	0	23.614	69772000	49	0.505176	P84098	60S ribosomal protein L19	646
5hrs	R103H	RPL21	P46778	NaN	1	0	18.2768	18.8688	18.3524	16.9052	17.5208	18.5889	317583	478711	334668	122734	188058	394282		1	1	1	9.4	9.4	9.4	18.565	0	8.1542	49571000	33	NaN	P46778	60S ribosomal protein L21	475
5hrs	R103H	RPL22	P35268	1.30862	0.404612	-0.180485	27.6625	27.5369	27.6274	27.3251	27.4977	27.4626	212450000	194729952	207330000	168140096	189509888	184950080		6	6	6	42.2	42.2	42.2	14.787	0	319.45	7258500000	349	-1.09645	P35268	60S ribosomal protein L22	425
5hrs	R103H	RPL22L1	Q6P5R6	0.744734	0.304306	-0.714546	25.483	25.0505	24.9149	24.9195	24.7562	23.629	46896004	34749008	31632988	31733980	28336998	12973004		4	4	4	37.7	37.7	37.7	14.606	0	58.196	1498400000	275	-1.32232	Q6P5R6	60S ribosomal protein L22-like 1	848
5hrs	R103H	RPL23	P62829	1.7855	0.0478784	0.926865	22.358	22.4583	22.3997	22.8815	23.4696	23.6455	5.3755e+06	5762797	5.5333e+06	7727196	11616002	13122006		6	6	6	45.7	45.7	45.7	14.865	0	145.29	701390000	263	2.78488	P62829	60S ribosomal protein L23	604
5hrs	R103H	RPL23A	P62750	0.637423	0.521544	0.231876	21.3733	21.2467	21.6122	21.5214	21.8911	21.5153	2.7164e+06	2.4883e+06	3.2056e+06	3010099	3.8893e+06	2.9975e+06		5	5	5	28.2	28.2	28.2	17.695	0	11.414	140450000	39	0.878093	P62750	60S ribosomal protein L23a	599
5hrs	R103H	RPL24	P83731	1.35213	0.0696697	1.06514	19.4431	20.0297	19.234	20.0975	21.0463	20.7585	712790	1.0704e+06	616620	1.1219e+06	2.1655e+06	1.7739e+06		2	2	2	13.4	13.4	13.4	17.779	0	6.1829	99623000	40	2.27478	P83731	60S ribosomal protein L24	643
5hrs	R103H	RPL27A	P46776	0.743898	0.246684	1.74288	20.4106	20.6813	17.3631	20.9825	21.1836	21.5175	1.3938e+06	1.6815e+06	168579	2071900	2.3817e+06	3.0021e+06		3	3	3	22.3	22.3	22.3	16.561	0	7.5287	72531000	46	1.48303	P46776	60S ribosomal protein L27a	473
5hrs	R103H	RPL3	P39023	1.83413	0.057447	0.554993	18.7289	19.1211	19.1427	19.5345	19.5552	19.5679	434480	570200	578780	759420	770380	777200		5	5	5	15.6	15.6	15.6	46.108	0	12.486	85830000	36	2.36355	P39023	60S ribosomal protein L3	446
5hrs	R103H	RPL30	P62888	0.0552326	0.939867	-0.0479425	22.4124	22.301	21.9945	21.9747	21.8609	22.7284	5582203	5.1675e+06	4178298	4.1215e+06	3.8089e+06	6.9492e+06		3	3	3	40.9	40.9	40.9	12.784	0	17.503	161310000	74	-0.120009	P62888	60S ribosomal protein L30	611
5hrs	R103H	RPL35	P42766	0.86914	0.206312	-1.72804	19.7071	19.8102	19.7253	17.2807	16.9208	19.857	855929	919310	866770	159224	124073	949610		2	2	2	18.7	18.7	18.7	14.551	0	6.0821	71272000	16	-1.68566	P42766	60S ribosomal protein L35	464
5hrs	R103H	RPL38	P63173	0.267621	0.777203	-0.128273	28.3853	28.1427	28.5997	28.2262	28.0184	28.4983	350599840	296339840	406800096	313999872	271879936	379170112		8	8	8	57.1	57.1	57.1	8.2178	0	278.16	15881000000	1608	-0.439794	P63173	60S ribosomal protein L38	622
5hrs	R103H	RPL4	P36578	0.971107	0.205015	0.884943	18.9885	20.4418	19.6443	20.4345	20.6913	20.6036	520120	1.4243e+06	819440	1.4171e+06	1.6932e+06	1.5933e+06		9	9	9	25.5	25.5	25.5	47.697	0	25.069	156420000	114	1.67949	P36578	60S ribosomal protein L4	436
5hrs	R103H	RPL5	P46777	0.253657	0.70446	0.51347	17.9714	19.016	17.7961	19.3255	17.37	19.6284	257006	530120	227597	656990	169396	810460		4	4	4	19.9	19.9	19.9	34.362	0	13.067	36169000	28	0.568217	P46777	60S ribosomal protein L5	474
5hrs	R103H	RPL6	Q02878	1.11143	0.126276	1.37821	18.1507	19.9355	19.7497	20.3855	20.7462	20.8388	291010	1.0027e+06	881579	1.3698e+06	1.7589e+06	1875399		5	5	5	21.2	21.2	21.2	32.728	0	14.573	87859000	87	2.01749	Q02878	60S ribosomal protein L6	668
5hrs	R103H	RPL7	P18124	1.16246	0.123086	1.15063	19.6957	20.6667	20.7211	21.2966	21.0881	22.1508	849180	1.6646e+06	1.7285e+06	2.5758e+06	2.2292e+06	4.6563e+06		7	7	7	31.9	31.9	31.9	29.225	0	48.687	158330000	84	2.0349	P18124	60S ribosomal protein L7	317
5hrs	R103H	RPL7A	P62424	1.57304	0.066197	0.899892	19.816	19.9783	20.434	20.934	21.3186	20.6753	923000	1.0329e+06	1.4166e+06	2003400	2.6154e+06	1.6745e+06		10	10	10	33.5	33.5	33.5	29.995	0	54.294	236200000	102	2.47931	P62424	60S ribosomal protein L7a	595
5hrs	R103H	RPL9	P32969	0.660895	0.403418	0.433746	22.9285	22.6071	22.7611	23.0779	22.7823	23.7378	7982998	6.3889e+06	7108502	8854200	7.2135e+06	13988997		6	6	6	32.3	32.3	32.3	21.863	0	165.75	603880000	219	1.09177	P32969	60S ribosomal protein L9	415
5hrs	R103H	RPLP0;RPLP0P6	P05388;Q8NHW5	1.11235	0.158664	0.915876	19.6247	20.6097	20.1909	20.5553	21.1817	21.4359	808410	1600099	1.1969e+06	1.5409e+06	2378599	2.837e+06		8	8	8	41.6	41.6	41.6	34.273	0	61.935	208810000	190	1.87989	P05388;Q8NHW5	60S acidic ribosomal protein P0;60S acidic ribosomal protein P0-like	221
5hrs	R103H	RPLP1	P05386	0.781269	0.291229	0.747919	19.3744	20.7965	20.1697	20.7508	20.657	21.1766	679650	1.8213e+06	1.1795e+06	1.7645e+06	1.6534e+06	2370299		2	2	2	51.8	51.8	51.8	11.514	0	20.207	72140000	57	1.38131	P05386	60S acidic ribosomal protein P1	219
5hrs	R103H	RPLP2	P05387	1.05872	0.17155	0.884435	21.014	21.9868	21.9284	22.1721	22.4408	22.9696	2117599	4.1561e+06	3.9912e+06	4725599	5.6932e+06	8213797		5	5	5	73	73	73	11.665	0	149.34	518690000	248	1.7956	P05387	60S acidic ribosomal protein P2	220
5hrs	R103H	RPN1	P04843	0.0341141	0.960925	0.0364463	18.3711	17.857	18.136	17.5015	18.443	18.5289	339033	237411	288056	185558	356360	378237		5	5	5	11	11	11	68.569	0	22.219	15286000	9	0.0790474	P04843	Dolichyl-diphosphooligosaccharide--protein glycosyltransferase subunit 1	209
5hrs	R103H	RPS10;RPS10P5	P46783;Q9NQ39	0.454236	0.607138	0.24705	24.2573	24.144	24.4098	24.4644	24.1632	24.9246	20053000	18537996	22287992	23149008	18786000	31845986		8	8	8	39.4	39.4	39.4	18.898	0	121.27	1242900000	533	0.738765	P46783;Q9NQ39	40S ribosomal protein S10;Putative 40S ribosomal protein S10-like	479
5hrs	R103H	RPS11	P62280	0.368783	0.632751	0.312656	21.4768	21.2195	21.3213	21.0015	21.7691	22.185	2.9186e+06	2.4418e+06	2620300	2099299	3573999	4768299		4	4	4	27.8	27.8	27.8	18.431	0	25.547	172470000	86	0.687699	P62280	40S ribosomal protein S11	588
5hrs	R103H	RPS12	P25398	0.553196	0.473935	0.445679	22.2576	22.5521	22.3819	22.1861	22.9801	23.3625	5014297	6149803	5465600	4.7717e+06	8273795	10784995		5	5	5	54.5	54.5	54.5	14.515	0	91.686	282390000	154	0.975588	P25398	40S ribosomal protein S12	360
5hrs	R103H	RPS13	P62277	0.309262	0.722092	0.183037	19.22	19.6418	19.775	19.9139	19.3807	19.8914	610670	818051	897170	987820	682600	972560		5	5	5	37.7	37.7	37.7	17.222	0	12.528	81301000	32	0.536061	P62277	40S ribosomal protein S13	587
5hrs	R103H	RPS14	P62263	0.173167	0.88606	-0.0544421	21.9245	21.7003	21.7024	21.8346	21.537	21.7922	3980401	3407601	3.4124e+06	3740102	3042901	3.6316e+06		4	4	4	31.1	31.1	31.1	16.273	0	34.119	161220000	88	-0.248545	P62263	40S ribosomal protein S14	583
5hrs	R103H	RPS15A	P62244	0.317011	0.712539	0.192905	22.017	21.9794	22.0105	21.7044	22.5122	22.3689	4.2439e+06	4134798	4.2249e+06	3.4173e+06	5982099	5.4164e+06		5	5	5	43.1	43.1	43.1	14.839	0	12.495	272790000	73	0.55256	P62244	40S ribosomal protein S15a	580
5hrs	R103H	RPS16	P62249	0.542383	0.48139	0.441128	22.9352	22.788	22.9226	22.6211	23.5688	23.7792	8020097	7242103	7950200	6451096	12442995	14396006		9	9	9	50.7	50.7	50.7	16.445	0	47.79	445940000	270	0.960483	P62249	40S ribosomal protein S16	581
5hrs	R103H	RPS17	P08708	0.330973	0.8107	-0.0731036	22.9551	23.0883	23.1227	22.9991	22.8443	23.1034	8.1317e+06	8917897	9133002	8383397	7530203	9011801		8	8	8	60	60	60	15.55	0	33.786	451460000	236	-0.382792	P08708	40S ribosomal protein S17	246
5hrs	R103H	RPS18	P62269	0.81633	0.522968	0.174262	20.4396	20.4291	20.2353	20.4478	20.6863	20.4927	1.4221e+06	1.4118e+06	1.2343e+06	1.4302e+06	1.6873e+06	1.4754e+06		6	6	6	34.9	34.9	34.9	17.718	0	21.661	168510000	59	0.876433	P62269	40S ribosomal protein S18	585
5hrs	R103H	RPS19	P39019	0.0777892	0.932022	-0.0521495	23.1521	23.0979	23.5105	22.8386	23.518	23.2475	9321595	8977601	11950002	7.5009e+06	12011999	9958504		8	8	8	43.4	43.4	43.4	16.06	0	54.907	623670000	299	-0.155157	P39019	40S ribosomal protein S19	445
5hrs	R103H	RPS2	P15880	1.1694	0.346702	0.240112	20.8844	20.8888	20.9675	21.2805	20.9732	21.2073	1.9357e+06	1.9416e+06	2050400	2.5473e+06	2.0585e+06	2421299		6	6	6	23.2	23.2	23.2	31.324	0	20.994	151300000	67	1.22165	P15880	40S ribosomal protein S2	301
5hrs	R103H	RPS20	P60866	0.219086	0.791491	-0.16315	24.6474	23.8134	24.1954	23.9615	23.8353	24.37	26279008	14741999	19210004	16335009	14966996	21682010		4	4	4	28.6	28.6	28.6	13.373	0	181.51	935040000	242	-0.418264	P60866	40S ribosomal protein S20	558
5hrs	R103H	RPS24	P62847	1.67081	0.0452673	1.21482	18.1101	18.848	18.0344	19.866	19.1637	19.6073	282933	471870	268475	955600	587270	798710		2	2	2	20.3	20.3	20.3	15.423	0.0010661	5.1402	38243000	21	2.82014	P62847	40S ribosomal protein S24	605
5hrs	R103H	RPS25	P62851	0.315399	0.7	0.250584	23.6984	23.7812	23.4981	23.3283	23.9954	24.4057	13612000	14416004	11848001	10531997	16724000	22225994		5	5	5	29.6	29.6	29.6	13.742	0	18.052	569760000	193	0.589588	P62851	40S ribosomal protein S25	606
5hrs	R103H	RPS26;RPS26P11	P62854;Q5JNZ5	4.04355	0.0396286	0.724411	19.9008	20.0292	19.9689	20.704	20.7281	20.6401	978910	1.07e+06	1.0262e+06	1.7081e+06	1.7369e+06	1.6341e+06		2	2	2	20.9	20.9	20.9	13.015	0.0011086	5.5867	71685000	28	4.98101	P62854;Q5JNZ5	40S ribosomal protein S26;Putative 40S ribosomal protein S26-like 1	607
5hrs	R103H	RPS27	P42677	0.853436	0.325583	-0.413703	25.3286	25.2368	25.2068	25.2515	24.7928	24.4867	42137012	39538988	38727008	39945976	29066006	23508996		7	7	3	75	75	15.5	9.461	0	80.495	2040600000	415	-1.27196	P42677	40S ribosomal protein S27	462
5hrs	R103H	RPS27A;UBA52;UBB;UBC	P62979;P62987;P0CG47;P0CG48	1.16614	0.186462	0.586728	23.3709	23.5953	23.0492	23.8834	24.2481	23.6439	10848001	12673001	8679400	15475001	19925988	13107996		5	5	5	42.3	42.3	42.3	17.965	0	284.98	738630000	138	1.74318	P62979;P62987;P0CG47;P0CG48	Ubiquitin-40S ribosomal protein S27a;Ubiquitin;40S ribosomal protein S27a;Ubiquitin-60S ribosomal protein L40;Ubiquitin;60S ribosomal protein L40;Polyubiquitin-B;Ubiquitin;Polyubiquitin-C;Ubiquitin	617
5hrs	R103H	RPS27L	Q71UM5	0.00737561	0.993571	-0.00539017	22.0818	22.0527	22.1356	22.0679	22.5064	21.6796	4438997	4350298	4.6076e+06	4396298	5.958e+06	3.3591e+06		6	2	2	75	15.5	15.5	9.4771	0	7.5791	163320000	73	-0.0158515	Q71UM5	40S ribosomal protein S27-like	860
5hrs	R103H	RPS28	P62857	1.15164	0.339422	-0.250303	23.5996	23.4352	23.4658	23.2853	23.383	23.0813	12711007	11341995	11585006	10222995	10939007	8874896		3	3	3	46.4	46.4	46.4	7.8409	0	99.818	292380000	131	-1.23784	P62857	40S ribosomal protein S28	608
5hrs	R103H	RPS3	P23396	0.718401	0.396407	0.383066	23.7218	23.5367	23.7299	23.6159	24.0943	24.4275	13834996	12168997	13913007	12855997	17909990	22563006		17	17	17	74.5	74.5	74.5	26.688	0	89.698	1704800000	526	1.11416	P23396	40S ribosomal protein S3	352
5hrs	R103H	RPS3A	P61247	0.608831	0.562459	0.203935	21.2043	21.1634	21.0862	21.3203	21.1214	21.6241	2.4162e+06	2348601	2226299	2.6184e+06	2.2812e+06	3.2322e+06		12	12	12	45.5	45.5	45.5	29.945	0	36.662	266460000	122	0.81503	P61247	40S ribosomal protein S3a	565
5hrs	R103H	RPS4X	P62701;Q8TD47;P22090	0.815069	0.286715	0.667772	21.0824	20.8636	21.0561	20.9333	21.9271	22.145	2.2204e+06	1.908e+06	2.1803e+06	2.0024e+06	3.9876e+06	4.6379e+06		9	9	9	39.9	39.9	39.9	29.597	0	47.157	235410000	164	1.39335	P62701	40S ribosomal protein S4, X isoform	598
5hrs	R103H	RPS5	P46782	0.267854	0.735008	0.221146	24.7921	24.6155	24.7711	24.4435	24.8425	25.5562	29051984	25704008	28632014	22815004	30084994	49337032		11	11	11	51	51	51	22.876	0	323.31	1615500000	585	0.514067	P46782	40S ribosomal protein S5;40S ribosomal protein S5, N-terminally processed	478
5hrs	R103H	RPS6	P62753	0.691506	0.291592	1.36519	21.1345	20.9344	18.344	21.4704	21.4921	21.5459	2.302e+06	2.0039e+06	332730	2905498	2.9497e+06	3.0617e+06		4	4	4	20.9	20.9	20.9	28.68	0	48.621	121300000	51	1.36663	P62753	40S ribosomal protein S6	600
5hrs	R103H	RPS7	P62081	1.71655	0.136784	-0.413187	22.7598	22.8339	22.8305	22.5961	22.3531	22.2354	7.1018e+06	7.4765e+06	7458499	6340196	5.3573e+06	4937697		10	10	10	41.8	41.8	41.8	22.127	0	115.86	565600000	313	-1.9778	P62081	40S ribosomal protein S7	576
5hrs	R103H	RPS8	P62241	1.56402	0.0604753	0.790928	20.9875	21.205	20.8991	21.3933	22.0238	22.0472	2.079e+06	2.4173e+06	1.9555e+06	2.7544e+06	4.264e+06	4.3339e+06		8	8	8	44.7	44.7	44.7	24.205	0	288.26	277390000	157	2.37761	P62241	40S ribosomal protein S8	579
5hrs	R103H	RPS9	P46781	0.610094	0.466233	0.364869	19.4818	20.0865	20.0399	19.8643	20.4235	20.415	732140	1.1134e+06	1.078e+06	954460	1.4063e+06	1.3981e+06		6	6	6	23.7	23.7	23.7	22.591	0	9.8746	96514000	14	0.990752	P46781	40S ribosomal protein S9	477
5hrs	R103H	RPSA	P08865	0.961867	0.216271	0.737561	20.542	21.5952	20.5664	21.5093	21.5901	21.8169	1.5267e+06	3.1681e+06	1552800	2.9851e+06	3.1569e+06	3.6943e+06		7	7	7	34.6	34.6	34.6	32.854	0	129.63	287110000	161	1.60667	P08865	40S ribosomal protein SA	248
5hrs	R103H	RSRC1	Q96IZ7	0.806352	0.324652	0.468197	20.4015	20.4224	20.1947	20.477	20.6289	21.3173	1.385e+06	1.4053e+06	1200100	1.4595e+06	1621499	2.613e+06		3	3	3	16.5	16.5	16.5	38.677	0.0010941	5.3889	50052000	24	1.27044	Q96IZ7	Serine/Arginine-related protein 53	981
5hrs	R103H	RSRC2	Q7L4I2	0.319975	0.763677	-0.116943	22.5914	22.1054	22.2416	22.1632	22.2728	22.1515	6319601	4512100	4.9588e+06	4696699	5.0672e+06	4.6588e+06		9	9	9	23.3	23.3	23.3	50.559	0	71.912	485230000	247	-0.468121	Q7L4I2	Arginine/serine-rich coiled-coil protein 2	865
5hrs	R103H	RTCB	Q9Y3I0	0.0211904	0.98718	-0.00657654	21.7398	21.6463	21.6698	21.5798	21.5784	21.8779	3502098	3.2823e+06	3.3363e+06	3.1346e+06	3.1314e+06	3854002		15	15	15	36.8	36.8	36.8	55.21	0	47.574	352790000	224	-0.032319	Q9Y3I0	tRNA-splicing ligase RtcB homolog	1202
5hrs	R103H	RUVBL1	Q9Y265	1.82127	0.0448532	0.944501	20.936	20.5594	20.883	21.3681	21.7918	22.052	2006199	1.5452e+06	1.9338e+06	2706699	3630701	4.3482e+06		13	13	13	38.2	38.2	38.2	50.227	0	157.98	452840000	373	2.84949	Q9Y265	RuvB-like 1	1183
5hrs	R103H	RUVBL2	Q9Y230	1.46468	0.115593	0.600868	20.7411	20.6387	20.9038	21.0893	21.3114	21.6856	1.7527e+06	1.6326e+06	1961900	2.231e+06	2.6024e+06	3.3731e+06		19	19	19	46.2	46.2	46.2	51.156	0	97.577	521130000	359	2.06936	Q9Y230	RuvB-like 2	1179
5hrs	R103H	S100A7;S100A7A	P31151;Q86SG5	0.0757206	0.927119	0.0817941	20.8992	21.9359	21.1164	21.1464	21.2322	21.8183	1.9556e+06	4012000	2273401	2.3211e+06	2.4634e+06	3.6979e+06		5	5	5	35.6	35.6	35.6	11.471	0	14.655	155600000	112	0.170493	P31151;Q86SG5	Protein S100-A7;Protein S100-A7A	406
5hrs	R103H	S100A8	P05109	0.131937	0.873127	-0.137838	21.5698	21.6808	22.6415	21.7368	21.571	22.1708	3.1128e+06	3.3619e+06	6542804	3.4949e+06	3.1154e+06	4.7214e+06		3	3	3	31.2	31.2	31.2	10.834	0	23.186	222900000	75	-0.284575	P05109	Protein S100-A8;Protein S100-A8, N-terminally processed	214
5hrs	R103H	S100A9	P06702	0.173677	0.802993	-0.275652	20.2072	21.1273	22.2135	20.7311	20.766	21.2239	1.2105e+06	2.2906e+06	4.8632e+06	1740499	1.7832e+06	2.4492e+06		3	3	3	32.5	32.5	32.5	13.242	0	28.365	163860000	126	-0.39313	P06702	Protein S100-A9	227
5hrs	R103H	SAP30BP	Q9UHR5	0.626294	0.508293	0.270208	21.4952	21.3525	21.1316	21.4643	21.9205	21.4051	2.9559e+06	2677599	2.2974e+06	2.8933e+06	3969402	2.777e+06		5	5	5	17.5	17.5	17.5	33.87	0	17.587	144770000	103	0.91855	Q9UHR5	SAP30-binding protein	1146
5hrs	R103H	SARNP	P82979	0.326615	0.728694	-0.157966	21.3282	21.5221	21.0678	21.3067	20.8502	21.2873	2.6328e+06	3.0116e+06	2.1981e+06	2.5939e+06	1.8903e+06	2559299		5	5	5	29.5	29.5	29.5	23.671	0	32.034	123740000	66	-0.528612	P82979	SAP domain-containing ribonucleoprotein	642
5hrs	R103H	SART1	O43290	1.48832	0.200504	0.359504	22.3237	22.3438	22.1759	22.7029	22.7715	22.4475	5249302	5.3228e+06	4.7383e+06	6.8273e+06	7.1599e+06	5719699		17	17	17	22.9	22.9	22.9	90.254	0	141	534880000	319	1.69676	O43290	U4/U6.U5 tri-snRNP-associated protein 1	104
5hrs	R103H	SBDS	Q9Y3A5	0.532648	0.513644	0.373515	20.8622	21.094	20.8248	20.73	21.4405	21.731	1.9061e+06	2.2383e+06	1.8573e+06	1.7392e+06	2.846e+06	3.4808e+06		6	6	6	25.2	25.2	25.2	28.763	0	14.334	112210000	51	0.913213	Q9Y3A5	Ribosome maturation protein SBDS	1197
5hrs	R103H	SEPT7;SEPT14	Q16181;Q6ZU15	0.113685	0.912689	0.0538572	19.9929	20.0087	20.2482	19.8443	20.2213	20.3457	1.0434e+06	1.0549e+06	1.2454e+06	941300	1.2224e+06	1.3325e+06		2	2	2	5.9	5.9	5.9	50.679	0.0010111	4.5084	55372000	18	0.198087	Q16181;Q6ZU15	Septin-7;Septin-14	798
5hrs	R103H	SERBP1	Q8NC51	1.36856	0.476649	-0.145194	22.0685	22.17	22.0888	21.8937	22.027	21.9711	4398199	4719000	4.4606e+06	3896402	4.2734e+06	4.1111e+06		13	13	13	37.7	37.7	37.7	44.965	0	240.51	384420000	352	-0.970879	Q8NC51	Plasminogen activator inhibitor 1 RNA-binding protein	903
5hrs	R103H	SERF2	P84101	0.108285	0.87219	0.358936	19.8171	19.105	16.6928	18.4338	20.3373	17.9207	923750	563880	105932	354093	1.3248e+06	248115		1	1	1	13.6	13.6	13.6	6.8998	0	102.78	27584000	39	0.276623	P84101	Small EDRK-rich factor 2	647
5hrs	R103H	SF3A1	Q15459	0.45913	0.484341	0.908551	19.261	17.7419	17.0699	19.5712	19.4031	17.8243	628280	219209	137579	778950	693290	232082		4	4	4	8.1	8.1	8.1	88.885	0	12.182	26978000	11	0.952186	Q15459	Splicing factor 3A subunit 1	789
5hrs	R103H	SF3B1	O75533	0.262699	0.7562	0.176498	19.9751	20.5119	20.8459	20.7471	20.6599	20.4553	1.0306e+06	1.4952e+06	1.8847e+06	1.76e+06	1.6567e+06	1.4377e+06		20	20	20	20.1	20.1	20.1	145.83	0	80.294	155110000	68	0.479624	O75533	Splicing factor 3B subunit 1	149
5hrs	R103H	SF3B2	Q13435	0.29704	0.737397	0.167374	19.3148	19.3755	19.7406	19.4683	19.4487	20.016	652150	680160	876000	725340	715560	1.0603e+06		6	6	6	7.9	7.9	7.9	100.23	0	18.255	52615000	25	0.509389	Q13435	Splicing factor 3B subunit 2	717
5hrs	R103H	SF3B3	Q15393	0.877446	0.29616	0.481654	20.6385	20.712	21.1663	21.0128	21.2665	21.6823	1.6323e+06	1.7176e+06	2.3533e+06	2.1158e+06	2522699	3.3654e+06		18	18	18	19.5	19.5	19.5	135.58	0	75.981	260110000	129	1.35449	Q15393	Splicing factor 3B subunit 3	787
5hrs	R103H	SF3B5	Q9BWJ5	0.576884	0.684088	0.114562	18.9486	18.8832	19.041	18.9972	18.9958	19.2235	505940	483530	539400	523270	522760	612160		2	2	2	32.6	32.6	32.6	10.135	0	7.2813	19495000	8	0.607931	Q9BWJ5	Splicing factor 3B subunit 5	1043
5hrs	R103H	SFPQ	P23246	0.206664	0.793978	-0.177485	22.5073	21.9857	22.2006	22.6278	21.889	21.6444	5961800	4152800	4.8201e+06	6480896	3883699	3278000		16	15	15	23.5	22.3	22.3	76.149	0	125.98	455100000	199	-0.410765	P23246	Splicing factor, proline- and glutamine-rich	349
5hrs	R103H	SHMT2	P34897;P34896	0.421	0.629818	0.230408	20.6179	21.1546	21.0134	20.8529	21.187	21.4372	1.6092e+06	2.3344e+06	2.1167e+06	1.8939e+06	2.3874e+06	2.8395e+06		5	5	5	13.3	13.3	13.3	55.992	0	19.351	112510000	82	0.691227	P34897	Serine hydroxymethyltransferase, mitochondrial	419
5hrs	R103H	SKP1	P63208	1.76477	0.175288	0.3227	20.2933	20.2978	20.4019	20.5406	20.6271	20.7934	1285000	1.289e+06	1.3854e+06	1.5252e+06	1.6195e+06	1.8174e+06		4	4	4	30.7	30.7	30.7	18.658	0	9.8889	88330000	18	1.77079	P63208	S-phase kinase-associated protein 1	623
5hrs	R103H	SLC25A13	Q9UJS0	1.88448	0.0467105	1.09688	17.2643	17.831	18.0015	18.5383	18.9145	18.9348	157422	233171	262426	380690	494110	501110		3	3	3	7.3	7.3	7.3	74.175	0	6.6377	19602000	9	3.06866	Q9UJS0	Calcium-binding mitochondrial carrier protein Aralar2	1152
5hrs	R103H	SLC25A5	P05141;Q9H0C2	0.342102	0.655805	0.330572	22.8322	23.5328	23.7661	23.2311	23.6752	24.2165	7467596	12135996	14265995	9846296	13395006	19493010		13	6	6	37.9	19.5	19.5	32.852	0	17.348	609280000	163	0.661301	P05141	ADP/ATP translocase 2;ADP/ATP translocase 2, N-terminally processed	216
5hrs	R103H	SLC25A6;SLC25A4	P12236;P12235	0.752246	0.55619	0.16628	22.7595	22.7999	22.8609	22.7787	23.0708	23.0696	7100396	7.3024e+06	7617598	7195596	8810795	8803402		13	13	6	43	43	21.5	32.866	0	63.1	957350000	384	0.824975	P12236;P12235	ADP/ATP translocase 3;ADP/ATP translocase 3, N-terminally processed;ADP/ATP translocase 1	279
5hrs	R103H	SLIRP	Q9GZT3	0.503658	0.418494	1.31545	21.2249	21.0807	17.744	21.5473	21.2278	21.2208	2450900	2.2178e+06	219518	3.0646e+06	2.4559e+06	2.444e+06		3	3	3	34.9	34.9	34.9	12.349	0	13.921	89509000	41	1.05904	Q9GZT3	SRA stem-loop-interacting RNA-binding protein, mitochondrial	1058
5hrs	R103H	SLU7	O95391	0.0826663	0.934994	0.0349445	20.2529	19.9877	19.8248	20.1696	20.1043	19.8963	1.2495e+06	1.0397e+06	928660	1.1794e+06	1.1272e+06	975881		5	5	5	9.9	9.9	9.9	68.386	0	8.8271	51252000	20	0.140052	O95391	Pre-mRNA-splicing factor SLU7	173
5hrs	R103H	SMNDC1	O75940	0.620587	0.567694	0.194689	22.0637	22.4772	22.2542	22.4579	22.3309	22.5904	4383599	5838503	5002597	5.7611e+06	5.2755e+06	6.3151e+06		4	4	4	29.4	29.4	29.4	26.711	0	37.989	278690000	133	0.807745	O75940	Survival of motor neuron-related-splicing factor 30	160
5hrs	R103H	SMU1	Q2TAY7	1.12589	0.311523	0.284861	22.0387	21.8393	21.9679	22.0261	22.3408	22.3335	4.3082e+06	3.7521e+06	4.1021e+06	4270999	5311798	5285200		18	18	18	43.3	43.3	43.3	57.543	0	244.22	1000600000	740	1.30082	Q2TAY7	WD40 repeat-containing protein SMU1;WD40 repeat-containing protein SMU1, N-terminally processed	814
5hrs	R103H	SNRNP200	O75643	0.594556	0.484832	0.336322	19.0652	18.2098	18.5746	18.865	19.0401	18.9534	548520	303180	390390	477460	539080	507610		23	23	23	13.2	13.2	13.2	244.5	0	80.896	119820000	68	0.952975	O75643	U5 small nuclear ribonucleoprotein 200 kDa helicase	150
5hrs	R103H	SNRNP27	Q8WVK2	1.18209	0.258719	0.349428	24.6539	24.4661	24.5964	24.8849	24.7216	25.1582	26397016	23175006	25366988	30980994	27665018	37444012		7	7	7	37.4	37.4	37.4	18.86	0	249.71	2740000000	583	1.46221	Q8WVK2	U4/U6.U5 small nuclear ribonucleoprotein 27 kDa protein	930
5hrs	R103H	SNRNP40	Q96DI7	0.0407194	0.974342	-0.0110976	19.1686	19.1623	19.3576	19.3204	19.0921	19.2428	589300	586730	671750	654680	558830	620370		4	4	4	13.7	13.7	13.7	39.31	0	10.267	49506000	7	-0.0575836	Q96DI7	U5 small nuclear ribonucleoprotein 40 kDa protein	967
5hrs	R103H	SNRPA	P09012	0.0264917	0.965485	-0.0774085	21.4774	18.208	20.1972	19.9938	20.2243	19.4323	2.9197e+06	302807	1.2022e+06	1.0441e+06	1.225e+06	707450		2	2	2	10.3	10.3	10.3	31.279	0.0010395	4.8238	56704000	11	-0.0716876	P09012	U1 small nuclear ribonucleoprotein A	249
5hrs	R103H	SNRPA1	P09661	0.507267	0.573347	0.24784	20.4727	20.5282	21.019	20.7461	21.163	20.8544	1.4551e+06	1.5122e+06	2.125e+06	1.7587e+06	2.348e+06	1.8958e+06		3	3	3	16.5	16.5	16.5	28.415	0	12.146	74613000	53	0.789642	P09661	U2 small nuclear ribonucleoprotein A	254
5hrs	R103H	SNRPD2	P62316	0.948552	0.367828	-0.278627	22.404	22.0675	22.2344	21.8883	22.1485	21.8332	5549898	4.3952e+06	4934199	3.8818e+06	4.6491e+06	3.7364e+06		6	6	6	54.2	54.2	54.2	13.527	0	28.952	265730000	149	-1.17343	P62316	Small nuclear ribonucleoprotein Sm D2	593
5hrs	R103H	SNRPD3	P62318	1.26451	0.141718	0.714183	22.7254	22.336	22.7007	22.8579	23.6481	23.3986	6.9348e+06	5.2942e+06	6816896	7601903	13146003	11057993		3	3	3	20.6	20.6	20.6	13.916	0	92.861	308140000	120	1.95655	P62318	Small nuclear ribonucleoprotein Sm D3	594
5hrs	R103H	SNRPE	P62304	0.364177	0.617057	0.368207	20.842	21.1984	21.6925	20.9817	21.6959	22.1599	1.8796e+06	2.4064e+06	3.3891e+06	2.0707e+06	3.3972e+06	4686000		2	2	2	25	25	25	10.803	0	32.861	134920000	48	0.705146	P62304	Small nuclear ribonucleoprotein E	589
5hrs	R103H	SNRPN;SNRPB	P63162;P14678	0.310302	0.658908	0.462225	20.1755	19.4993	20.378	19.6824	20.2302	21.5268	1.1842e+06	741070	1362700	841400	1.23e+06	3.0214e+06		4	4	4	15	15	15	24.614	0	12.464	68595000	40	0.652885	P63162;P14678	Small nuclear ribonucleoprotein-associated protein N;Small nuclear ribonucleoprotein-associated proteins B and B	295
5hrs	R103H	SNW1	Q13573	0.0771514	0.933263	0.0456518	21.1753	21.3828	21.5093	21.5156	21.6476	21.0411	2.3681e+06	2734401	2984899	2.9981e+06	3.2852e+06	2.1578e+06		9	9	9	20.7	20.7	20.7	61.494	0	48.072	166020000	79	0.148085	Q13573	SNW domain-containing protein 1	722
5hrs	R103H	SOD1	P00441	0.729112	0.290344	1.0382	18.4866	20.456	20.2555	20.8925	20.4101	21.01	367290	1.4384e+06	1.2517e+06	1.9466e+06	1.3933e+06	2.1118e+06		3	3	3	19.5	19.5	19.5	15.936	0	9.4374	78750000	29	1.38037	P00441	Superoxide dismutase [Cu-Zn]	184
5hrs	R103H	SPIN1	Q9Y657;Q5JUX0	0.989062	0.228124	0.584886	22.6127	22.6293	23.0069	22.8823	23.3947	23.7266	6.4136e+06	6487900	8428896	7.7315e+06	11028006	13881001		7	7	7	42	42	42	29.6	0	75.912	496710000	269	1.55033	Q9Y657	Spindlin-1	1221
5hrs	R103H	SRP14	P37108	0.228265	0.865437	0.0625585	23.0787	22.9837	22.9267	23.2433	23.0229	22.9106	8859106	8294396	7.9731e+06	9929699	8522799	7.8846e+06		6	6	6	41.2	41.2	41.2	14.57	0	191.43	296790000	188	0.301762	P37108	Signal recognition particle 14 kDa protein	439
5hrs	R103H	SRP9	P49458	0.794405	0.446958	0.251933	22.7499	22.9375	23.135	23.2888	23.0021	23.2873	7.0533e+06	8033001	9211703	10248002	8400705	10237007		4	4	4	45.3	45.3	45.3	10.112	0	81.64	296070000	124	1.02216	P49458	Signal recognition particle 9 kDa protein	495
5hrs	R103H	SRRM1	Q8IYB3	0.348414	0.730786	-0.139784	21.86	21.9119	22.0992	22.1096	21.7277	21.6145	3.8064e+06	3.9459e+06	4492802	4525303	3.4729e+06	3.2107e+06		4	4	4	8.7	8.7	8.7	102.33	0	62.548	196230000	192	-0.524592	Q8IYB3	Serine/arginine repetitive matrix protein 1	888
5hrs	R103H	SRRM2	Q9UQ35	0.0665108	0.933419	-0.0408916	20.8014	20.8609	21.0165	20.9794	20.4517	21.1251	1.8275e+06	1.9044e+06	2.1213e+06	2067399	1.4341e+06	2.2871e+06		11	11	11	5.3	5.3	5.3	299.61	0	26.058	170910000	82	-0.130079	Q9UQ35	Serine/arginine repetitive matrix protein 2	1174
5hrs	R103H	SRSF1	Q07955	0.0298073	0.975506	0.0147127	22.0487	22.3594	22.1534	22.3661	22.3135	21.926	4.3382e+06	5.3809e+06	4664798	5.4058e+06	5.2123e+06	3.9847e+06		8	8	8	36.7	36.7	36.7	27.744	0	38.476	334960000	171	0.0552937	Q07955	Serine/arginine-rich splicing factor 1	681
5hrs	R103H	SRSF11	Q05519	0.608858	0.56734	0.197393	22.7755	22.5056	22.3709	22.8093	22.5827	22.8522	7.1798e+06	5954703	5423800	7349699	6281700	7571702		6	6	6	25.4	25.4	25.4	53.542	0	41.407	265960000	151	0.804395	Q05519	Serine/arginine-rich splicing factor 11	674
5hrs	R103H	SRSF2	Q01130	0.10004	0.932042	0.0313231	25.6671	25.4925	25.7583	25.7012	25.7929	25.5178	53280024	47205968	56759028	54553992	58136008	48041008		6	6	4	24.9	24.9	21.3	25.476	0	323.31	3580000000	872	0.147493	Q01130	Serine/arginine-rich splicing factor 2	659
5hrs	R103H	SRSF3	P84103	0.388406	0.669576	-0.19804	24.0023	24.0485	23.7774	23.6317	23.4727	24.1297	16804010	17350998	14377993	12997004	11640999	18354992		7	7	6	39.6	39.6	39.6	19.329	0	38.807	726890000	313	-0.628938	P84103	Serine/arginine-rich splicing factor 3	648
5hrs	R103H	SRSF5	Q13243	0.115212	0.881608	0.150663	20.4665	20.9866	20.4945	21.1517	19.9179	21.3301	1.4489e+06	2.0778e+06	1.4773e+06	2329601	990560	2636399		3	3	3	15.1	15.1	15.1	31.263	0	19.94	47182000	43	0.262005	Q13243	Serine/arginine-rich splicing factor 5	708
5hrs	R103H	SRSF6	Q13247;Q08170	0.447167	0.482231	-1.26445	20.9732	20.7422	21.3616	20.5437	21.3395	17.4005	2.0585e+06	1.754e+06	2.6946e+06	1.5285e+06	2.6535e+06	173012		5	5	5	14.5	14.5	14.5	39.586	0	12.095	83165000	52	-0.960825	Q13247	Serine/arginine-rich splicing factor 6	709
5hrs	R103H	SRSF7	Q16629	1.02905	0.299922	-0.34108	21.691	21.6534	21.5021	21.563	21.1155	21.1448	3.3857e+06	3.2985e+06	2970200	3098202	2.2719e+06	2318601		5	4	4	19.7	19.7	19.7	27.366	0	25.427	227270000	91	-1.33425	Q16629	Serine/arginine-rich splicing factor 7	804
5hrs	R103H	SSB	P05455	0.201426	0.84177	0.103515	19.8538	19.9261	19.7797	20.2687	19.9992	19.6023	947529	996199	900089	1.2632e+06	1.048e+06	795930		4	4	4	9.8	9.8	9.8	46.836	0	15.65	55006000	53	0.347257	P05455	Lupus La protein	223
5hrs	R103H	SSBP1	Q04837	1.31551	0.413449	-0.172912	21.96	21.8144	21.8232	21.6189	21.7059	21.7542	4.0796e+06	3.688e+06	3.7106e+06	3.2205e+06	3420700	3.5372e+06		5	5	5	38.5	38.5	38.5	17.259	0	82.099	199190000	102	-1.07031	Q04837	Single-stranded DNA-binding protein, mitochondrial	673
5hrs	R103H	SSRP1	Q08945	1.6686	0.0534667	1.07175	16.9988	16.1777	16.1873	17.4969	17.724	17.358	130960	74124	74621	184970	216500	167990		16	16	16	25.4	25.4	25.4	81.074	0	203.11	158620000	45	2.73215	Q08945	FACT complex subunit SSRP1	685
5hrs	R103H	ST13P4;ST13;ST13P5	Q8IZP2;P50502;Q8NFI4	1.86991	0.0460171	0.983201	18.2023	18.6867	18.7521	19.3857	19.3636	19.8414	301606	421960	441500	684970	674560	939440		3	3	3	15.4	15.4	15.4	27.406	0	8.0394	33624000	26	2.952	Q8IZP2;P50502;Q8NFI4	Putative protein FAM10A4;Hsc70-interacting protein;Putative protein FAM10A5	504
5hrs	R103H	STIP1	P31948	1.21707	0.204779	0.469195	19.1712	19.4137	19.0262	19.8942	19.4094	19.7151	590350	698420	533900	974460	696340	860650		10	10	10	22.8	22.8	22.8	62.639	0	20.793	118810000	55	1.66893	P31948	Stress-induced-phosphoprotein 1	413
5hrs	R103H	STK38	Q15208	0.0741642	0.927744	0.0735124	25.1523	25.1304	25.8101	24.9974	25.396	25.9199	37291012	36727996	58833980	33494996	44152980	63486004		26	26	21	63.2	63.2	55.9	54.19	0	323.31	5595000000	1737	0.164097	Q15208	Serine/threonine-protein kinase 38	779
5hrs	R103H	STK38L	Q9Y2H1	0.37694	0.602532	0.379805	21.903	21.776	22.329	21.6063	22.7457	22.7954	3.9215e+06	3.5912e+06	5.2687e+06	3.1927e+06	7032896	7.2795e+06		15	10	10	31.9	24.6	24.6	54.002	0	78.277	504330000	244	0.726467	Q9Y2H1	Serine/threonine-protein kinase 38-like	1186
5hrs	R103H	STMN1	P16949	1.52206	0.0616	0.930528	20.7942	20.8139	20.6835	21.1451	21.8804	22.0579	1.8184e+06	1.8434e+06	1.6841e+06	2.319e+06	3.8605e+06	4365999		3	3	2	24.2	24.2	18.1	17.302	0	10.234	108060000	79	2.43369	P16949	Stathmin	308
5hrs	R103H	STRAP	Q9Y3F4	1.1989	0.15938	0.750932	19.0585	19.5912	19.0577	19.9906	19.5783	20.3913	546000	789860	545670	1.0418e+06	782800	1.3753e+06		4	4	4	17.1	17.1	17.1	38.438	0	8.8819	46883000	18	1.904	Q9Y3F4	Serine-threonine kinase receptor-associated protein	1201
5hrs	R103H	SUB1	P53999	0.40177	0.722469	-0.125004	28.7426	28.5383	28.5985	28.6632	28.2741	28.567	449129888	389840096	406450144	425089888	324609888	397679744		12	12	12	51.2	51.2	51.2	14.395	0	323.31	18880000000	1258	-0.539364	P53999	Activated RNA polymerase II transcriptional coactivator p15	528
5hrs	R103H	SUPT16H	Q9Y5B9	3.21486	0	-3.79656	17.3754	18.4453	17.8229	13.982	14.5289	13.7429	170031	356925	231858	16181	23640	13710		25	25	25	25	25	25	119.91	0	201.71	133580000	63	-7.78399	Q9Y5B9	FACT complex subunit SPT16	1213
5hrs	R103H	SYNCRIP	O60506	0.522022	0.587514	-0.217325	20.8038	20.3174	20.6768	20.198	20.5806	20.3675	1830500	1.3066e+06	1.6763e+06	1.2028e+06	1.5681e+06	1.3528e+06		21	21	16	40.9	40.9	33.2	69.602	0	114.16	266410000	91	-0.768064	O60506	Heterogeneous nuclear ribonucleoprotein Q	124
5hrs	R103H	TAB1	Q15750	0.172243	0.864752	0.0911433	20.4996	20.1473	20.2377	20.1443	20.2995	20.7142	1.4825e+06	1.1613e+06	1.2364e+06	1.1589e+06	1.2905e+06	1720301		9	9	9	27.2	27.2	27.2	54.643	0	20.022	113720000	65	0.303567	Q15750	TGF-beta-activated kinase 1 and MAP3K7-binding protein 1	794
5hrs	R103H	TAF2	Q6P1X5	1.42751	0.0573859	1.00595	20.8995	20.9866	21.1401	21.8627	21.5519	22.6296	1.9561e+06	2.0778e+06	2.3111e+06	3.8136e+06	3.0744e+06	6489101		2	2	2	3	3	3	136.97	0	8.7942	128390000	50	2.35096	Q6P1X5	Transcription initiation factor TFIID subunit 2	846
5hrs	R103H	TAF4	O00268	1.17066	0.0980726	1.55503	19.6519	17.9552	18.028	19.5854	20.1304	20.5843	823780	254128	267274	786690	1.1478e+06	1.5721e+06		4	4	4	7.6	7.6	7.6	110.11	0	9.9089	30229000	21	2.14609	O00268	Transcription initiation factor TFIID subunit 4	67
5hrs	R103H	TAGLN2	P37802	0.835717	0.370312	0.33271	20.16	20.1716	20.3141	20.2385	20.8548	20.5505	1.1716e+06	1.181e+06	1.3036e+06	1.2371e+06	1.8964e+06	1.5357e+06		6	6	6	40.7	40.7	40.7	22.391	0	14.697	84716000	53	1.16871	P37802	Transgelin-2	440
5hrs	R103H	TBC1D10B	Q4KMP7	0.0759394	0.941068	0.0270424	21.2617	20.9708	21.175	21.3373	21.0319	21.1193	2.5142e+06	2.0551e+06	2.3676e+06	2.6495e+06	2.1441e+06	2.278e+06		6	6	6	11.6	11.6	11.6	87.198	0	13.553	108130000	77	0.120075	Q4KMP7	TBC1 domain family member 10B	821
5hrs	R103H	TCEA1	P23193;Q15560	0.0488849	0.965365	-0.0136865	21.9091	21.6919	21.5902	21.7518	21.6855	21.7128	3938300	3.3878e+06	3.1571e+06	3.5314e+06	3372798	3.4373e+06		11	11	11	40.2	40.2	40.2	33.969	0	42.803	247390000	199	-0.0698234	P23193	Transcription elongation factor A protein 1	348
5hrs	R103H	TCEANC2	Q96MN5	0.993112	0.158556	1.81965	19.8168	19.6772	17.4501	20.2504	21.5497	20.603	923530	838360	179065	1.2473e+06	3.0697e+06	1.5927e+06		3	3	3	16.3	16.3	16.3	24.15	0.0010695	5.1949	36756000	10	1.89698	Q96MN5	Transcription elongation factor A N-terminal and central domain-containing protein 2	987
5hrs	R103H	TCEB3	Q14241	2.32069	0.0416125	0.7854	21.0782	20.8939	21.2679	22.0028	21.7047	21.8887	2213901	1.9484e+06	2.5251e+06	4202402	3.4179e+06	3.8828e+06		5	5	5	6.8	6.8	6.8	89.908	0	45.538	208290000	139	3.29213	Q14241	Transcription elongation factor B polypeptide 3	742
5hrs	R103H	TCP1	P17987	0.558505	0.549531	0.24674	23.7677	23.1705	23.5395	23.572	23.7653	23.8807	14281998	9440895	12192992	12470004	14258000	15445997		29	29	29	59.4	59.4	59.4	60.343	0	284.87	2827800000	1232	0.8338	P17987	T-complex protein 1 subunit alpha	315
5hrs	R103H	TFAM	Q00059	1.87176	0.0544755	-0.788771	21.1356	21.6122	21.3459	20.7051	20.324	20.6982	2.3038e+06	3.2057e+06	2.6653e+06	1709500	1.3126e+06	1.7013e+06		5	5	5	25.6	25.6	25.6	29.096	0	18.45	118330000	78	-2.75084	Q00059	Transcription factor A, mitochondrial	652
5hrs	R103H	TGM3	Q08188	0.289122	0.657484	-0.814452	19.7364	20.0148	17.5041	17.0531	17.9402	19.8187	873480	1.0594e+06	185888	135984	251492	924760		3	3	3	6.3	6.3	6.3	76.631	0	7.723	30033000	21	-0.657636	Q08188	Protein-glutamine gamma-glutamyltransferase E;Protein-glutamine gamma-glutamyltransferase E 50 kDa catalytic chain;Protein-glutamine gamma-glutamyltransferase E 27 kDa non-catalytic chain	682
5hrs	R103H	THOC2	Q8NI27	0.396337	0.67704	0.183103	21.9501	21.6182	21.8042	22.2291	22.041	21.6517	4.0517e+06	3219098	3.6619e+06	4.9162e+06	4315099	3.2947e+06		9	9	9	5.6	5.6	5.6	182.77	0	53.357	200920000	123	0.620132	Q8NI27	THO complex subunit 2	910
5hrs	R103H	THOC3	Q96J01	0.0517132	0.93959	0.0684274	21.0392	20.662	21.4681	20.4014	21.2299	21.7433	2.1549e+06	1.6591e+06	2900900	1.3849e+06	2459401	3.5106e+06		7	7	7	22.2	22.2	22.2	38.771	0	14.632	127720000	60	0.123287	Q96J01	THO complex subunit 3	982
5hrs	R103H	THRAP3	Q9Y2W1	0.376035	0.705576	-0.15531	22.1624	21.9683	22.2236	22.2726	21.8249	21.7908	4693899	4.1031e+06	4897298	5066601	3714802	3628201		22	22	21	25	25	25	108.66	0	151.52	721630000	411	-0.568375	Q9Y2W1	Thyroid hormone receptor-associated protein 3	1190
5hrs	R103H	TIMM13	Q9Y5L4	0.485687	0.541257	0.35983	21.5996	22.3004	21.4115	21.8101	22.1665	22.4144	3177899	5165300	2.7894e+06	3.6771e+06	4.7074e+06	5.5901e+06		5	5	5	53.7	53.7	53.7	10.5	0	76.32	190280000	73	0.851989	Q9Y5L4	Mitochondrial import inner membrane translocase subunit Tim13	1215
5hrs	R103H	TIMM50	Q3ZCQ8	1.81557	0.0507143	1.38328	17.6816	17.9829	17.0956	18.9713	18.59	19.3486	210225	259064	140050	513970	394600	667590		4	4	4	14.7	14.7	14.7	39.646	0	40.14	44207000	43	3.14151	Q3ZCQ8	Mitochondrial import inner membrane translocase subunit TIM50	819
5hrs	R103H	TIMM8A	O60220	1.57775	0.157862	0.407587	19.8555	20.0798	19.8072	20.161	20.4437	20.3605	948650	1.1082e+06	917391	1.1724e+06	1.4262e+06	1.3462e+06		2	2	2	22.7	22.7	22.7	10.998	0	6.2398	51847000	34	1.86374	O60220	Mitochondrial import inner membrane translocase subunit Tim8 A	120
5hrs	R103H	TKT	P29401	0.81667	0.257952	0.842358	19.08	20.3027	19.3492	20.6206	19.8282	20.8102	554170	1.2934e+06	667860	1.6122e+06	930850	1.8386e+06		7	7	7	17.7	17.7	17.7	67.877	0	29.521	145960000	99	1.45849	P29401	Transketolase	392
5hrs	R103H	TMA16	Q96EY4	1.03968	0.234256	-0.497462	25.015	24.8617	24.7714	24.6495	23.9633	24.5429	33905020	30488000	28637010	26317010	16355992	24442986		11	11	11	41.9	41.9	41.9	23.864	0	187.28	1711900000	442	-1.53188	Q96EY4	Translation machinery-associated protein 16	972
5hrs	R103H	TMA7	Q9Y2S6	0.497467	0.447715	-0.95175	29.0617	28.0671	28.2149	28.2996	28.2435	25.9453	560320128	281219904	311549824	330400064	317789856	64612016		7	7	7	57.8	57.8	57.8	7.0662	0	295.67	12030000000	1102	-1.01771	Q9Y2S6	Translation machinery-associated protein 7	1187
5hrs	R103H	TMPO	P42167	0.714483	0.56212	-0.169156	20.5234	20.4784	20.2346	20.196	20.3629	20.17	1507200	1460900	1.2337e+06	1201200	1.3485e+06	1179700		12	12	5	45.4	45.4	21.6	50.67	0	124.83	183300000	84	-0.812498	P42167	Lamina-associated polypeptide 2, isoforms beta/gamma;Thymopoietin;Thymopentin	460
5hrs	R103H	TMSB10	P63313	0.901579	0.204007	1.10595	19.706	20.2349	18.401	20.7784	20.2097	20.6716	855250	1234000	346133	1.7986e+06	1.2126e+06	1.6702e+06		1	1	1	31.8	31.8	31.8	5.0256	0.0019048	4.0005	62801000	17	1.64514	P63313	Thymosin beta-10	627
5hrs	R103H	TOMM34	Q15785	1.04998	0.292803	0.353538	20.5005	20.36	19.9894	20.5887	20.6008	20.7211	1.4834e+06	1.3458e+06	1.0409e+06	1.5769e+06	1.5902e+06	1.7285e+06		7	7	7	31.1	31.1	31.1	34.559	0	41.801	100200000	59	1.36928	Q15785	Mitochondrial import receptor subunit TOM34	796
5hrs	R103H	TOP1	P11387;Q969P6	0.134637	0.886654	0.080279	26.1999	25.5435	25.7383	25.7056	25.9811	26.0357	77080952	48904980	55977000	54723024	66237020	68792024		17	17	17	25.8	25.8	25.8	90.725	0	323.31	2276100000	393	0.251023	P11387	DNA topoisomerase 1	273
5hrs	R103H	TOP2A	P11388	3.3747	0	-2.9834	17.5727	17.5368	17.5267	14.4632	15.083	14.1397	194939	190149	188826	22587	34709	18050		24	24	19	19.6	19.6	15.9	174.38	0	145.98	124330000	61	-7.91134	P11388	DNA topoisomerase 2-alpha	274
5hrs	R103H	TPI1	P60174	1.47503	0.0668889	1.22992	20.1743	20.8957	20.1813	21.5645	21.1672	22.2093	1.1832e+06	1.9509e+06	1.189e+06	3.1014e+06	2354900	4849203		10	10	10	47.6	47.6	47.6	30.791	0	115.94	415150000	291	2.52751	P60174	Triosephosphate isomerase	553
5hrs	R103H	TRA2B	P62995	0.44724	0.581879	-0.304097	18.8551	18.1211	19.0316	18.3349	18.2298	18.5308	474190	285097	535900	330650	307400	378730		5	5	5	24.3	24.3	24.3	33.665	0	233.53	65682000	23	-0.774958	P62995	Transformer-2 protein homolog beta	618
5hrs	R103H	TRIM21	P19474	0.195067	0.873608	-0.06154	23.2727	23.2324	23.5171	23.1187	23.3284	23.3905	10134006	9854800	12004998	9108103	10533000	10996006		18	18	18	39.4	39.4	39.4	54.169	0	216.14	1309600000	532	-0.278293	P19474	E3 ubiquitin-protein ligase TRIM21	325
5hrs	R103H	TRIM28	Q13263	1.47235	0.0597	0.945267	20.5818	20.5914	20.0204	20.9095	21.4257	21.6942	1.5694e+06	1.5799e+06	1.0635e+06	1.9696e+06	2.817e+06	3.3931e+06		14	14	14	28.4	28.4	28.4	88.549	0	178.84	342420000	176	2.37661	Q13263	Transcription intermediary factor 1-beta	710
5hrs	R103H	TRIM32	Q13049	0.415202	0.521368	0.956628	17.9011	17.7658	17.8624	16.8453	19.6613	19.8927	244783	222866	238291	117741	829160	973390		3	3	3	6.6	6.6	6.6	71.988	0	7.9205	27893000	20	0.885485	Q13049	E3 ubiquitin-protein ligase TRIM32	697
5hrs	R103H	TSR1	Q2NL82	1.94267	0.0642783	0.554893	19.6898	19.822	19.5305	20.0751	20.236	20.3959	845700	926880	757290	1.1046e+06	1.2349e+06	1.3797e+06		4	4	4	7	7	7	91.809	0	10.535	56394000	49	2.46375	Q2NL82	Pre-rRNA-processing protein TSR1 homolog	813
5hrs	R103H	TUBA1A;TUBA3E	Q71U36;P0DPH8;P0DPH7;Q6PEY2	0.996232	0.163606	1.31603	20.7896	20.1042	20.9251	22.8699	20.9152	21.9819	1.8126e+06	1.1271e+06	1.991e+06	7.6652e+06	1977399	4141998		25	2	1	66.3	6	3.1	50.135	0	106.39	549560000	259	1.82893	Q71U36;P0DPH8;P0DPH7;Q6PEY2	Tubulin alpha-1A chain;Tubulin alpha-3E chain	859
5hrs	R103H	TUBA1B;TUBA4A	P68363;P68366;Q9H853	2.23586	0.0387391	1.75319	25.6212	25.3603	25.49	26.6788	27.2741	27.7781	51611972	43073016	47125032	107429992	162300016	230169888		26	26	2	66.5	66.5	3.1	50.151	0	323.31	46361000000	3713	4.11052	P68363;P68366	Tubulin alpha-1B chain;Tubulin alpha-4A chain	631
5hrs	R103H	TUBA1C	Q9BQE3	1.74249	0.044375	1.38142	20.9549	21.1541	20.9425	22.0686	22.0271	23.1	2.0326e+06	2.3335e+06	2.0152e+06	4.3985e+06	4.2739e+06	8990702		24	2	2	61.9	9.1	9.1	49.895	0	318.74	798470000	287	3.01914	Q9BQE3	Tubulin alpha-1C chain	1021
5hrs	R103H	TUBB	P07437;A6NNZ2;CON__ENSEMBL:ENSBTAP00000025008;Q9H4B7	2.66727	0.0462333	1.84675	23.7764	23.8927	24.1088	25.3152	25.8555	26.1474	14367998	15575000	18092000	41749020	60714968	74326984		23	6	5	57	19.6	16.2	49.67	0	323.31	8895700000	1115	5.09439	P07437	Tubulin beta chain	238
5hrs	R103H	TUBB2B	Q9BVA1	2.60358	0.0504364	2.17613	19.9465	20.2921	20.5724	22.0598	22.3235	22.9561	1.0104e+06	1.2839e+06	1.5592e+06	4371700	5.2487e+06	8137003		23	5	1	58	18	2.7	49.953	0	36.878	647530000	258	5.16046	Q9BVA1	Tubulin beta-2B chain	1036
5hrs	R103H	TUBB4B	P68371	2.47833	0.048575	1.58705	23.6745	23.7655	24.0641	25.0312	25.4248	25.8093	13389004	14259999	17539010	34287004	45042980	58797980		24	24	1	55.1	55.1	2.7	49.83	0	323.31	24302000000	4447	4.48863	P68371	Tubulin beta-4B chain	632
5hrs	R103H	TUBB6	Q9BUF5	0.819116	0.239024	1.08259	19.6152	20.544	18.6405	20.5347	20.3074	21.2054	803090	1528800	408660	1.519e+06	1.2976e+06	2.418e+06		18	9	7	47.3	27.6	22.9	49.857	0	146.91	220840000	116	1.52034	Q9BUF5	Tubulin beta-6 chain	1033
5hrs	R103H	TUBB8	Q3ZCM7	0.455955	0.511498	0.665424	21.9725	22.6995	23.2523	23.6457	22.3067	23.9682	4.1152e+06	6811302	9991394	13124001	5.1878e+06	16411009		11	2	2	24.5	7.4	7.4	49.775	0	213.4	923410000	112	0.912371	Q3ZCM7	Tubulin beta-8 chain	818
5hrs	R103H	TUFM	P49411	2.99165	0	2.58145	18.7447	18.4513	17.9442	20.6154	21.2705	20.9987	439270	358430	252190	1.6064e+06	2.5297e+06	2095201		14	14	14	39.2	39.2	39.2	49.541	0	153.71	559300000	385	6.43241	P49411	Elongation factor Tu, mitochondrial	494
5hrs	R103H	TWISTNB	Q3B726	0.138882	0.888296	0.0757599	22.1415	22.3545	22.1375	22.0775	22.12	22.6632	4.6265e+06	5.3625e+06	4613701	4.4258e+06	4558099	6.6422e+06		10	10	10	31.7	31.7	31.7	37.432	0	49.802	369980000	200	0.251094	Q3B726	DNA-directed RNA polymerase I subunit RPA43	816
5hrs	R103H	TXN	P10599	0.132243	0.89156	-0.0736198	27.9731	27.6927	27.8884	27.4902	27.7137	28.1294	263479936	216939936	248449952	188530032	220119936	293630176		10	10	10	88.6	88.6	88.6	11.737	0	323.31	14149000000	1673	-0.241485	P10599	Thioredoxin	269
5hrs	R103H	TXN2	Q99757	0.496402	0.52058	-0.395623	22.8822	23.1637	23.6943	22.7362	22.4809	23.3363	7.731e+06	9396602	13573991	6.9868e+06	5853497	10591005		4	4	4	37.3	37.3	37.3	18.383	0	110.29	279840000	172	-0.883456	Q99757	Thioredoxin, mitochondrial	1013
5hrs	R103H	TXNDC12	O95881	0.593047	0.480916	0.350241	26.5565	26.338	26.2366	26.3445	26.6495	27.1877	98694936	84822968	79065952	85206016	105269992	152870080		8	8	8	44.2	44.2	44.2	19.206	0	323.31	6012300000	899	0.962282	O95881	Thioredoxin domain-containing protein 12	179
5hrs	R103H	U2AF1;U2AF1L4	P0DN76;Q01081;Q8WU68	1.49779	0.230207	-0.301284	24.886	25.1176	24.8942	24.7586	24.5717	24.6636	31003980	36402992	31182014	28384016	24934996	26575988		9	9	9	39.2	39.2	39.2	27.872	0	306.96	1798300000	454	-1.5603	P0DN76;Q01081;Q8WU68	Splicing factor U2AF 35 kDa subunit;Splicing factor U2AF 26 kDa subunit	262
5hrs	R103H	U2AF2	P26368	0.429567	0.604524	0.277566	25.5071	25.5038	25.265	25.2085	25.7875	26.1126	47686016	47578016	40319024	38771012	57916988	72554040		13	13	13	33.9	33.9	33.9	53.5	0	323.31	3049900000	898	0.73766	P26368	Splicing factor U2AF 65 kDa subunit	368
5hrs	R103H	UBA1	P22314	1.65205	0.05652	1.08324	18.0727	19.0667	18.6792	19.606	19.6224	19.84	275690	549090	419760	797960	807100	938470		12	12	12	16.4	16.4	16.4	117.85	0	30.51	111060000	63	2.71541	P22314	Ubiquitin-like modifier-activating enzyme 1	342
5hrs	R103H	UBAP2L	Q14157	1.62011	0.0726056	0.61659	19.9794	19.5958	20.1722	20.4675	20.6061	20.5235	1.0337e+06	792380	1.1815e+06	1.4499e+06	1.5961e+06	1.5073e+06		5	5	5	7.3	7.3	7.3	114.53	0	13.237	78371000	46	2.24945	Q14157	Ubiquitin-associated protein 2-like	739
5hrs	R103H	UBR5	O95071	1.84358	0.0470697	1.4586	17.6158	18.6732	17.9182	19.4586	19.8298	19.2947	200855	418019	247700	720470	931870	643100		15	15	15	7.7	7.7	7.7	309.35	0	36.824	139040000	79	3.22684	O95071	E3 ubiquitin-protein ligase UBR5	168
5hrs	R103H	USP39	Q53GS9	0.16281	0.866607	0.102678	20.698	20.6032	20.2275	20.2895	20.6043	20.943	1.7011e+06	1.5929e+06	1.2277e+06	1.2816e+06	1.5941e+06	2.0159e+06		7	7	7	17.2	17.2	17.2	65.38	0	18.794	102520000	44	0.304542	Q53GS9	U4/U6.U5 tri-snRNP-associated protein 2	824
5hrs	R103H	VARS	P26640	0.395692	0.702743	0.14385	20.8678	21.1413	20.6662	21.0735	20.9033	21.1301	1.9135e+06	2313001	1.664e+06	2206800	1.9612e+06	2294999		7	7	7	7.1	7.1	7.1	140.47	0	16.436	133500000	56	0.567191	P26640	Valine--tRNA ligase	373
5hrs	R103H	VCP	P55072	0.225166	0.772973	0.205094	22.7452	21.699	22.3007	22.8268	22.2715	22.2619	7.0304e+06	3.4045e+06	5.1663e+06	7439600	5.0627e+06	5029202		27	27	27	38.2	38.2	38.2	89.321	0	293.04	1000700000	674	0.449739	P55072	Transitional endoplasmic reticulum ATPase	535
5hrs	R103H	VIM	P08670;P17661;P41219;P07197	1.84584	0.0567186	0.537335	20.1313	20.2138	20.3367	20.541	20.9225	20.8303	1.1485e+06	1.2161e+06	1.3242e+06	1.5257e+06	1.9875e+06	1.8644e+06		31	30	28	61.8	60.3	56.7	53.651	0	276.96	1027900000	491	2.34152	P08670	Vimentin	245
5hrs	R103H	VPS16	Q9H269	0.663474	0.315622	1.07851	19.0594	18.4551	16.6326	19.2112	19.2497	18.9218	546330	359364	101607	606940	623350	496630		3	3	3	5.6	5.6	5.6	94.693	0	8.4483	28392000	24	1.28905	Q9H269	Vacuolar protein sorting-associated protein 16 homolog	1063
5hrs	R103H	WARS	P23381	NaN	1	0	17.6476	17.267	18.2363	17.2621	18.029	17.3139	205331	157725	308804	157188	267474	162926		2	2	2	7	7	7	53.165	0.0010121	4.54	21586000	11	NaN	P23381	Tryptophan--tRNA ligase, cytoplasmic;T1-TrpRS;T2-TrpRS	351
5hrs	R103H	WDR5	P61964	0.0237194	0.97842	0.0162799	19.504	19.1518	18.8944	18.9068	19.3486	19.3436	743500	582470	487280	491490	667580	665300		3	3	3	11.1	11.1	11.1	36.588	0	7.7964	30380000	12	0.0494109	P61964	WD repeat-containing protein 5	574
5hrs	R103H	WDR61	Q9GZS3	0.843429	0.325563	0.426204	19.6404	19.19	19.49	19.5405	19.848	20.2106	817250	598100	736350	762570	943690	1.2134e+06		2	2	2	10.8	10.8	10.8	33.58	0.00099602	4.3766	29211000	12	1.27381	Q9GZS3	WD repeat-containing protein 61;WD repeat-containing protein 61, N-terminally processed	1057
5hrs	R103H	WDR77	Q9BQA1	0.496071	0.595287	-0.222689	26.2053	26.1484	26.4405	25.8762	25.8595	26.3905	77372960	74379968	91074040	61589972	60881032	87970952		14	14	14	46.5	46.5	46.5	36.724	0	323.31	6180600000	1399	-0.752608	Q9BQA1	Methylosome protein 50	1020
5hrs	R103H	WDR83	Q9BRX9	0.073147	0.932007	-0.0541859	21.4444	21.0086	21.1832	20.8434	21.0318	21.5984	2853599	2.1097e+06	2.3811e+06	1.8814e+06	2.1439e+06	3.1752e+06		9	9	9	41.3	41.3	41.3	34.342	0	30.054	203720000	99	-0.150588	Q9BRX9	WD repeat domain-containing protein 83	1026
5hrs	R103H	XP32	Q5T750	0.0303896	0.960955	0.155031	16.451	21.1587	20.893	20.4586	20.4261	18.083	89586.1	2.341e+06	1.9473e+06	1.441e+06	1.4089e+06	277675		3	3	3	12.4	12.4	12.4	26.238	0	6.108	54407000	29	0.0852968	Q5T750	Skin-specific protein 32	833
5hrs	R103H	XRCC5	P13010	NaN	1	0	17.7088	17.0614	18.9904	18.9954	19.0379	18.2252	214227	136774	520825	522610	538256	306432		10	10	10	18.4	18.4	18.4	82.704	0	20.395	20869000	14	NaN	P13010	X-ray repair cross-complementing protein 5	287
5hrs	R103H	XRCC6	P12956	1.37893	0.0589443	1.19599	18.5897	19.1069	17.9862	19.4726	19.5579	20.2403	394510	564620	259648	727520	771810	1.2386e+06		9	9	9	16.4	16.4	16.4	69.842	0	70.316	85318000	36	2.3691	P12956	X-ray repair cross-complementing protein 6	286
5hrs	R103H	YBX1	P67809;Q9Y2T7	0.503411	0.63989	0.164745	20.2266	20.5209	20.1265	20.6105	20.4181	20.3396	1.2269e+06	1.5045e+06	1.1447e+06	1600901	1.4011e+06	1326900		7	7	5	47.5	47.5	37.7	35.924	0	232.94	145560000	64	0.67769	P67809	Nuclease-sensitive element-binding protein 1	628
5hrs	R103H	YBX3	P16989	0.834775	0.244553	0.878258	17.827	18.6443	17.1033	18.3959	19.0885	18.725	232529	409730	140798	344923	557461	433290		4	2	2	18.8	10.2	10.2	40.089	0.00098135	4.2187	15542000	5	1.49361	P16989	Y-box-binding protein 3	309
5hrs	R103H	YWHAE	P62258;Q04917	0.821422	0.35472	0.37369	20.4633	21.1474	20.6764	21.2458	21.0405	21.1219	1.4457e+06	2.3228e+06	1.6758e+06	2.4867e+06	2.1569e+06	2.2821e+06		12	12	10	55.7	55.7	48.6	29.174	0	51.706	276110000	166	1.20261	P62258	14-3-3 protein epsilon	582
5hrs	R103H	YWHAZ	P63104	0.854797	0.234198	0.906851	19.0749	20.3429	19.4968	21.1897	20.2461	20.1993	552220	1.3299e+06	739800	2.3919e+06	1.2436e+06	1.2039e+06		7	5	5	30.2	22.9	22.9	27.745	0	77.386	68112000	55	1.52919	P63104	14-3-3 protein zeta/delta	619
5hrs	R103H	ZC3H15	Q8WU90	0.910332	0.345276	-0.326034	23.3243	22.9882	22.8587	22.9109	22.5984	22.6837	10503005	8320305	7.6058e+06	7.8863e+06	6350397	6737298		10	10	10	31.9	31.9	31.9	48.602	0	64.074	367650000	198	-1.22027	Q8WU90	Zinc finger CCCH domain-containing protein 15	925
5hrs	R103H	ZCCHC17	Q9NP64	0.271834	0.738774	-0.205367	20.9373	20.5417	21.3769	20.5643	21.1125	20.563	2.0079e+06	1.5264e+06	2723300	1.5505e+06	2267200	1549101		6	6	6	24.5	24.5	24.5	27.569	0	31.18	110550000	101	-0.509916	Q9NP64	Nucleolar protein of 40 kDa	1085
5hrs	R103H	ZMAT2	Q96NC0	0.00313103	0.995182	0.00200717	21.0511	21.2195	20.7953	20.6883	21.1511	21.2325	2.1727e+06	2.4417e+06	1.8198e+06	1.6897e+06	2.3287e+06	2463801		8	8	8	52.3	52.3	52.3	23.612	0	18.842	103750000	63	0.00648404	Q96NC0	Zinc finger matrin-type protein 2	989
5hrs	R103H	ZNF706	Q9Y5V0	0.0348234	0.961451	-0.0399679	25.6256	26.7189	26.2673	26.4084	26.3663	25.7172	51767988	110459968	80768968	89065024	86508968	55162992		3	3	3	39.5	39.5	39.5	8.4977	0	43.014	2357900000	428	-0.0818726	Q9Y5V0	Zinc finger protein 706	1218
5hrs	R103H	ZRANB2	O95218	1.04316	0.200204	-0.733506	22.2375	21.5139	21.8465	21.4773	21.287	20.6331	4.9449e+06	2.9945e+06	3.771e+06	2919599	2.5587e+06	1.6262e+06		8	8	8	28.8	28.8	28.8	37.404	0	22.245	249320000	112	-1.70464	O95218	Zinc finger Ran-binding domain-containing protein 2	169
5hrs	R103H	ZYX	Q15942	0.0107436	0.992856	0.00503031	22.5187	22.1237	22.386	22.519	22.3577	22.1668	6009002	4569702	5.481e+06	6010098	5.3745e+06	4.7084e+06		10	10	10	27.3	27.3	27.3	61.277	0	58.144	379630000	258	0.0197758	Q15942	Zyxin	797
5hrs	R103H		P0DP25;P0DP24;P0DP23	0.433237	0.581734	0.335984	21.4629	21.645	22.011	22.0353	21.543	22.5484	2.8905e+06	3279400	4226299	4.2983e+06	3.0556e+06	6134196		3	3	3	30.9	30.9	30.9	16.837	0	47.29	190440000	52	0.777746	P0DP25;P0DP24;P0DP23		264
8 hrs	WT	2021-09-09	Q9UHD8	0.197597	0.784094	-0.0700518	19.7055	19.4345	19.2784	19.4699	19.2938	19.4445	854950	708550	635880	726160	642710	713470		5	5	5	9.4	9.4	9.4	65.401	0	9.7069	33726000	40	-0.296409	Q9UHD8	Septin-9	1144
8 hrs	WT	2021-09-11	Q9NVA2	0.658277	0.354986	-0.245018	20.6348	20.2467	20.1734	20.2053	19.9291	20.1854	1.6281e+06	1.2441e+06	1.1825e+06	1.2089e+06	998280	1.1924e+06		3	3	3	9.8	9.8	9.8	49.398	0	7.0281	48126000	17	-0.912463	Q9NVA2	Septin-11	1098
8 hrs	WT	ABCF1	Q8NE71	0.546958	0.352681	-0.358157	22.6612	22.1489	22.0211	22.3403	21.648	21.7684	6633000	4650297	4256000	5.3101e+06	3286201	3.5723e+06		21	21	21	28.2	28.2	28.2	95.925	0	171.95	583810000	324	-0.919322	Q8NE71	ATP-binding cassette sub-family F member 1	906
8 hrs	WT	ACTA1;ACTC1;ACTA2;ACTG2	P68133;P68032;P62736;P63267	1.17429	0.0526222	-1.21289	22.6214	23.4763	23.9696	22.3706	21.5781	22.48	6452401	11670000	16427007	5.4226e+06	3.1307e+06	5.8499e+06		16	7	7	54.6	34.7	34.7	42.051	0	53.043	294820000	92	-2.07106	P68133;P68032;P62736;P63267	Actin, alpha skeletal muscle;Actin, alpha cardiac muscle 1;Actin, aortic smooth muscle;Actin, gamma-enteric smooth muscle	630
8 hrs	WT	ACTG1	P63261	2.09289	0.0209135	-0.693509	25.5585	25.5943	25.7721	24.8824	24.7715	25.1905	49417980	50659980	57301968	30927996	28639018	38292016		17	17	1	55.5	55.5	4.5	41.792	0	323.31	3803600000	1033	-2.86949	P63261	Actin, cytoplasmic 2;Actin, cytoplasmic 2, N-terminally processed	626
8 hrs	WT	ACTN4	O43707;P12814	0.349579	0.489377	0.486801	17.3675	18.1171	19.1971	18.5901	18.3952	19.1568	169100	284310	601020	394610	344750	584490		10	10	8	14.9	14.9	12	104.85	0	23.84	39586000	20	0.717939	O43707	Alpha-actinin-4	111
8 hrs	WT	ACTR1A	P61163	2.99291	0.0382337	-0.312948	20.755	20.8243	20.8062	20.4238	20.5234	20.4994	1.7696e+06	1.8567e+06	1.8335e+06	1.4066e+06	1507200	1.4823e+06		5	5	4	22.1	22.1	19.4	42.613	0	12.486	100670000	65	-2.29264	P61163	Alpha-centractin	562
8 hrs	WT	AHCY	P23526	0.759377	0.164493	0.710189	19.544	19.7263	19.5205	20.5964	19.47	20.8549	764410	867360	752080	1585399	726210	1.8965e+06		6	6	6	16.7	16.7	16.7	47.716	0	14.276	63141000	29	1.33976	P23526	Adenosylhomocysteinase	353
8 hrs	WT	AIFM1	O95831	4.07892	0.0101364	2.97809	18.775	18.1731	18.6266	21.5521	21.4957	21.4612	448580	295560	404730	3.0748e+06	2.9569e+06	2.8872e+06		12	12	12	25.9	25.9	25.9	66.9	0	57.689	281010000	147	10.5244	O95831	Apoptosis-inducing factor 1, mitochondrial	178
8 hrs	WT	ALDOA	P04075	1.11066	0.0600698	1.30599	20.6511	21.5176	20.7815	22.8829	21.3333	22.6521	1.6467e+06	3002301	1.8024e+06	7734402	2.6421e+06	6591302		8	8	8	34.6	34.6	34.6	39.42	0	41.033	303670000	98	2.00012	P04075	Fructose-bisphosphate aldolase A	198
8 hrs	WT	ALDOC	P09972	2.43009	0.0083925	3.06714	17.8094	18.3968	16.797	21.1087	20.6224	20.4736	229704	345142	113865	2261201	1614201	1.456e+06		3	3	3	10.7	10.7	10.7	39.455	0	10.488	46866000	19	5.06911	P09972	Fructose-bisphosphate aldolase C	257
8 hrs	WT	ALKBH5	Q6P6C2	2.41953	0.0116313	-1.05875	20.8392	20.8833	20.3461	19.6259	19.692	19.5745	1.876e+06	1.9342e+06	1.3329e+06	809080	846980	780770		3	3	3	16.2	16.2	16.2	44.255	0	19.026	54132000	56	-3.84297	Q6P6C2	RNA demethylase ALKBH5	849
8 hrs	WT	ALYREF	Q86V81	0.21696	0.658028	-0.27846	18.8761	19.154	19.748	19.803	18.7764	18.3633	481130	583350	880530	914740	449000	337224		3	3	3	16.3	16.3	16.3	26.888	0	36.857	77568000	30	-0.464635	Q86V81	THO complex subunit 4	875
8 hrs	WT	AMD1	P17707	1.17942	0.10478	0.444422	19.3193	19.3496	19.7298	19.6768	19.9991	20.0562	654180	668070	869459	838100	1.0479e+06	1.0902e+06		5	5	5	15.3	15.3	15.3	38.339	0	9.5533	70235000	28	1.60348	P17707	S-adenosylmethionine decarboxylase proenzyme;S-adenosylmethionine decarboxylase alpha chain;S-adenosylmethionine decarboxylase beta chain	313
8 hrs	WT	ANXA2;ANXA2P2	P07355;A6NMY6	2.4249	0.044576	0.356232	20.3954	20.5539	20.3917	20.7579	20.8425	20.8094	1.3792e+06	1.5394e+06	1.3757e+06	1.7732e+06	1.8802e+06	1.8376e+06		9	9	9	31	31	31	38.604	0	49.577	165690000	131	2.24254	P07355;A6NMY6	Annexin A2;Putative annexin A2-like protein	237
8 hrs	WT	ANXA5	P08758	1.17146	0.0459593	2.14584	17.2843	19.7245	17.4476	20.4385	19.6364	20.8192	159626	866320	178757	1.421e+06	814970	1.8501e+06		6	6	6	20.9	20.9	20.9	35.936	0	10.247	47662000	12	2.23225	P08758	Annexin A5	247
8 hrs	WT	AP3D1	O14617	0.0511086	0.911143	-0.132168	20.3215	18.9153	20.9242	20.2568	20.8595	18.6481	1.3103e+06	494391	1.9898e+06	1.2529e+06	1.9026e+06	410797		3	3	3	4.2	4.2	4.2	130.16	0	7.0532	69185000	26	-0.133669	O14617	AP-3 complex subunit delta-1	80
8 hrs	WT	APEX1	P27695	3.43856	0.00685102	-0.770477	22.9626	23.088	23.0527	22.2553	22.1682	22.3684	8174202	8915999	8700999	5006302	4.7131e+06	5414400		17	17	17	57.9	57.9	57.9	35.554	0	143.32	649780000	439	-4.56145	P27695	DNA-(apurinic or apyrimidinic site) lyase;DNA-(apurinic or apyrimidinic site) lyase, mitochondrial	377
8 hrs	WT	API5	Q9BZZ5	1.2129	0.14271	-0.315737	21.639	21.7715	21.5233	21.2951	21.5149	21.1766	3.2659e+06	3.58e+06	3014101	2.5732e+06	2.9966e+06	2370299		7	7	7	13.5	13.5	13.5	59.004	0	65.833	224980000	146	-1.42019	Q9BZZ5	Apoptosis inhibitor 5	1054
8 hrs	WT	ARCN1	P48444	0.64269	0.348143	-0.266479	20.0246	20.008	19.976	19.3655	19.9584	19.8852	1.0666e+06	1.0544e+06	1.0313e+06	675450	1.0188e+06	968401		4	4	4	9.2	9.2	9.2	57.21	0	13.965	53092000	47	-0.927875	P48444	Coatomer subunit delta	485
8 hrs	WT	ARF1;ARF3;ARF5	P84077;P61204;P84085;P18085	1.01226	0.0704738	1.53032	19.5454	19.4734	17.398	20.1851	20.487	20.3357	765140	727920	172715	1192100	1.4696e+06	1.3233e+06		3	3	3	19.9	19.9	19.9	20.697	0	6.7414	46527000	46	1.89053	P84077;P61204;P84085	ADP-ribosylation factor 1;ADP-ribosylation factor 3;ADP-ribosylation factor 5	563
8 hrs	WT	ARGLU1	Q9NWB6	0.674369	0.200987	-0.688401	24.2134	23.4786	23.6079	22.4806	22.9052	23.849	19452000	11688992	12784995	5852298	7855302	15110006		9	9	9	24.2	24.2	24.2	33.216	0	20.999	625660000	146	-1.22167	Q9NWB6	Arginine and glutamate-rich protein 1	1107
8 hrs	WT	ARL6IP4	Q66PJ3	0.0268276	0.974725	-0.0114606	20.2067	20.3892	20.6578	20.2988	20.498	20.4224	1.2101e+06	1.3733e+06	1.6543e+06	1.2899e+06	1.4809e+06	1.4053e+06		4	4	4	12.4	12.4	12.4	44.915	0	85.694	82256000	50	-0.0471054	Q66PJ3	ADP-ribosylation factor-like protein 6-interacting protein 4	838
8 hrs	WT	ATP1A1;ATP1A3;ATP1A2	P05023;P13637;P50993	2.47914	0.00746	1.83622	17.4625	17.7265	18.2959	19.705	19.9187	19.3699	180611	216869	321827	854660	991140	677500		6	6	5	9.3	9.3	7.8	112.89	0	11.886	45414000	31	4.66952	P05023;P13637;P50993	Sodium/potassium-transporting ATPase subunit alpha-1;Sodium/potassium-transporting ATPase subunit alpha-3;Sodium/potassium-transporting ATPase subunit alpha-2	212
8 hrs	WT	ATP5A1	P25705	0.1996	0.739221	0.113015	23.2984	22.9671	23.5068	23.1833	23.6696	23.2584	10315997	8.19961e+06	11918998	9525296	13343007	10034005		19	19	19	39.6	39.6	39.6	59.75	0	269.02	1591100000	699	0.355382	P25705	ATP synthase subunit alpha, mitochondrial	362
8 hrs	WT	ATP5B	P06576	1.05159	0.3843	-0.143066	23.7012	23.7672	23.8222	23.5335	23.718	23.61	13639003	14276995	14832005	12141999	13798007	12802993		20	20	20	53.1	53.1	53.1	56.559	0	323.31	3084600000	1481	-0.872779	P06576	ATP synthase subunit beta, mitochondrial	226
8 hrs	WT	ATP5C1	P36542	0.329255	0.599616	0.173197	20.8404	21.3599	21.4401	21.4627	21.5227	21.1747	1.8775e+06	2.6914e+06	2845300	2890101	3.0128e+06	2.3671e+06		5	5	5	19.5	19.5	19.5	32.996	0	13.41	101960000	102	0.547223	P36542	ATP synthase subunit gamma, mitochondrial	435
8 hrs	WT	ATP5H	O75947	0.949868	0.0952587	-1.04508	19.9201	19.6697	20.3336	19.5606	17.9941	19.2334	992089	833980	1.3214e+06	773280	261076	616360		4	4	4	28	28	28	18.491	0	7.7867	46305000	16	-1.69969	O75947	ATP synthase subunit d, mitochondrial	161
8 hrs	WT	ATP5J	P18859	0.22547	0.66812	-0.189054	21.4131	21.8311	22.2175	21.5094	22.079	21.3061	2.7925e+06	3.7309e+06	4.8767e+06	2.9853e+06	4430402	2.5928e+06		4	4	4	45.4	45.4	45.4	12.587	0	25.12	109280000	47	-0.441923	P18859	ATP synthase-coupling factor 6, mitochondrial	322
8 hrs	WT	ATP5O	P48047	0.363181	0.487016	-0.400346	21.1661	20.6054	21.8428	21.2034	20.968	20.2419	2.353e+06	1595300	3.7613e+06	2.4146e+06	2.0511e+06	1.24e+06		6	6	6	40.8	40.8	40.8	23.277	0	24.069	113290000	62	-0.714779	P48047	ATP synthase subunit O, mitochondrial	484
8 hrs	WT	AZGP1	P25311	1.19492	0.0909677	0.552999	19.5835	19.9001	19.3313	19.9369	20.4237	20.1134	785630	978450	659640	1.0037e+06	1.4065e+06	1134300		3	3	3	13.4	13.4	13.4	34.258	0	6.556	47323000	27	1.74153	P25311	Zinc-alpha-2-glycoprotein	359
8 hrs	WT	BAG2	O95816	2.74593	0.009012	3.37294	19.3832	17.8986	18.8439	21.8484	22.0539	22.3422	683790	244348	470530	3.776e+06	4353998	5316997		8	8	8	42.2	42.2	42.2	23.772	0	34.825	270940000	103	6.0566	O95816	BAG family molecular chaperone regulator 2	177
8 hrs	WT	BCKDK	O14874	1.59356	0.0528359	-0.527482	22.6176	22.7675	22.9521	22.1057	22.483	22.166	6435303	7.14e+06	8114701	4513001	5.8623e+06	4.7059e+06		5	5	5	19.2	19.2	19.2	46.36	0	89.693	281780000	113	-2.09448	O14874	[3-methyl-2-oxobutanoate dehydrogenase [lipoamide]] kinase, mitochondrial	85
8 hrs	WT	BCLAF1	Q9NYF8	1.45598	0.0523642	-0.609884	22.1462	21.7706	22.4172	21.5211	21.5798	21.4034	4.6415e+06	3577800	5.6009e+06	3.0096e+06	3134499	2773801		14	13	13	17.1	17.1	17.1	106.12	0	40.229	444420000	217	-2.07089	Q9NYF8	Bcl-2-associated transcription factor 1	1119
8 hrs	WT	BRD9	Q9H8M2	1.00407	0.0629593	2.46928	17.0976	17.1851	17.3381	20.8678	20.7874	17.3734	140242	149012	165687	1.9135e+06	1.8098e+06	169791		2	2	2	5.5	5.5	5.5	66.999	0.0011377	6.0473	59237000	22	1.96948	Q9H8M2	Bromodomain-containing protein 9	1078
8 hrs	WT	BTF3	P20290	1.65887	0.0534665	-0.470991	24.536	24.8724	24.6865	24.3083	24.3167	24.057	24325996	30715006	27001010	20775010	20894996	17453010		5	5	5	48.1	48.1	48.1	22.168	0	181.07	664250000	166	-2.05369	P20290	Transcription factor BTF3	328
8 hrs	WT	BUD31	P41223	1.95061	0.0229549	-0.766783	22.1904	22.2608	22.1158	21.7529	21.2166	21.2971	4786002	5.0253e+06	4544903	3534000	2436900	2576801		6	6	6	41	41	41	17	0	17.644	198570000	130	-2.8178	P41223	Protein BUD31 homolog	456
8 hrs	WT	C11orf84	Q9BUA3	1.85474	0.0274238	-0.650433	21.6223	22.0189	22.0596	21.1565	21.3855	21.2074	3.2282e+06	4.2495e+06	4371099	2.3375e+06	2.7395e+06	2.4214e+06		14	14	14	55.9	55.9	55.9	41.036	0	162.21	387760000	244	-2.5429	Q9BUA3	Uncharacterized protein C11orf84	1032
8 hrs	WT	C14orf166	Q9Y224	1.33444	0.0963321	-0.413572	22.5402	22.657	22.8022	22.3044	22.4365	22.0177	6099197	6613403	7.314e+06	5179599	5.6764e+06	4.2461e+06		12	12	12	62.7	62.7	62.7	28.068	0	249	556500000	443	-1.688	Q9Y224	UPF0568 protein C14orf166	1178
8 hrs	WT	C15orf40	Q8WUR7	1.596	0.0537273	-0.502922	21.7714	22.1641	21.9667	21.4252	21.6356	21.3326	3.5798e+06	4699500	4.0986e+06	2.816e+06	3.2582e+06	2640899		3	3	3	39.9	39.9	39.9	16.353	0	8.8204	93868000	65	-2.0568	Q8WUR7	UPF0235 protein C15orf40	929
8 hrs	WT	C19orf43	Q9BQ61	0.249036	0.665118	0.160428	21.4059	21.1705	20.7649	21.1631	21.6141	21.0453	2778499	2.3602e+06	1781800	2348101	3209999	2164100		8	8	8	39.8	39.8	39.8	18.419	0	22.105	135340000	97	0.451749	Q9BQ61	Uncharacterized protein C19orf43	1019
8 hrs	WT	C1QBP	Q07021	0.0585102	0.926073	-0.0357653	20.7064	21.0023	21.0309	20.6531	20.7362	21.2431	1.711e+06	2.1005e+06	2.1426e+06	1.6489e+06	1.7467e+06	2.482e+06		5	5	5	31.6	31.6	31.6	31.362	0	22.25	126140000	87	-0.114795	Q07021	Complement component 1 Q subcomponent-binding protein, mitochondrial	679
8 hrs	WT	C3	P01024	0.637352	0.277764	-0.423611	21.8903	21.6339	22.4927	21.4877	21.891	21.3674	3887300	3254298	5.9018e+06	2.9407e+06	3889099	2.7054e+06		3	3	2	3.2	3.2	2.5	187.15	0	7.1862	113850000	31	-1.05966	P01024	Complement C3;Complement C3 beta chain;C3-beta-c;Complement C3 alpha chain;C3a anaphylatoxin;Acylation stimulating protein;Complement C3b alpha chain;Complement C3c alpha chain fragment 1;Complement C3dg fragment;Complement C3g fragment;Complement C3d fragment;Complement C3f fragment;Complement C3c alpha chain fragment 2	189
8 hrs	WT	C4A;C4B	P0C0L4;P0C0L5;CON__P01030;CON__ENSEMBL:ENSBTAP00000007350	0.417948	0.411188	-0.532609	19.8989	20.4385	19.4058	18.8462	19.0157	20.2834	977580	1.421e+06	694590	471270	530020	1.2762e+06		4	4	4	4.8	4.8	4.8	192.78	0	11.319	42283000	30	-0.828653	P0C0L4;P0C0L5	Complement C4-A;Complement C4 beta chain;Complement C4-A alpha chain;C4a anaphylatoxin;C4b-A;C4d-A;Complement C4 gamma chain;Complement C4-B;Complement C4 beta chain;Complement C4-B alpha chain;C4a anaphylatoxin;C4b-B;C4d-B;Complement C4 gamma chain	258
8 hrs	WT	C6orf203	Q9P0P8	0.56043	0.22781	-1.47908	21.7318	21.9097	21.6304	21.6047	17.9495	21.2804	3.4827e+06	3.9398e+06	3246301	3.189e+06	253128	2547100		2	2	2	12.1	12.1	12.1	27.941	0	10.456	102740000	44	-1.16375	Q9P0P8	Uncharacterized protein C6orf203	1131
8 hrs	WT	C8orf59	Q8N0T1	0.0820562	0.842179	-0.248903	20.4566	19.8816	17.4862	19.5804	17.8903	19.607	1.439e+06	965940	183600	783960	242943	798550		2	2	2	22	22	22	11.456	0.0019084	4.0066	28737000	6	-0.212322	Q8N0T1	Uncharacterized protein C8orf59	892
8 hrs	WT	CA2	P00918	1.36216	0.0350455	1.46993	19.9745	20.7627	20.3909	22.478	20.9755	22.0844	1030200	1.7791e+06	1.3749e+06	5842001	2.0618e+06	4.447e+06		5	5	5	26.5	26.5	26.5	29.246	0	39.788	197890000	117	2.433	P00918	Carbonic anhydrase 2	188
8 hrs	WT	CACTIN	Q8WUQ7	0.50288	0.278686	1.25665	16.0987	19.361	19.3806	19.6166	19.5813	19.4124	70178.2	673350	682560	803860	784460	697750		2	2	2	3.4	3.4	3.4	88.701	0	6.9293	26361000	30	1.05378	Q8WUQ7	Cactin	928
8 hrs	WT	CACYBP	Q9HB71	0.111147	0.848453	0.0588175	22.3435	21.9196	21.8792	22.1092	22.3145	21.895	5.3218e+06	3.9669e+06	3857402	4.524e+06	5216103	3.8999e+06		9	9	9	61	61	61	26.21	0	131.82	361060000	138	0.201692	Q9HB71	Calcyclin-binding protein	1080
8 hrs	WT	CAD	P27708;P31327	3.71217	0.00929167	4.68145	16.6041	17.5408	17.3438	21.5772	22.2671	21.6887	99613.4	190680	166343	3128802	5.0474e+06	3380302		34	34	34	22.2	22.2	22.2	242.98	0	162.89	750980000	499	10.2571	P27708	CAD protein;Glutamine-dependent carbamoyl-phosphate synthase;Aspartate carbamoyltransferase;Dihydroorotase	378
8 hrs	WT	CALML5	Q9NZT1	0.785299	0.176618	0.521196	21.9141	22.1843	21.1635	22.2691	22.2392	22.3171	3951798	4765797	2.3488e+06	5054398	4.9507e+06	5225497		4	4	4	47.3	47.3	47.3	15.892	0	19.747	167380000	58	1.28309	Q9NZT1	Calmodulin-like protein 5	1124
8 hrs	WT	CALR	P27797	1.04101	0.0675987	1.41153	18.4056	19.7151	18.2176	20.7645	19.3521	20.4562	347238	860660	304823	1.7813e+06	669220	1.4386e+06		3	3	3	8.9	8.9	8.9	48.141	0	7.218	40180000	32	1.91551	P27797	Calreticulin	379
8 hrs	WT	CALU	O43852	0.550616	0.295818	0.562836	20.9347	20.5259	20.0641	20.3204	21.4041	21.4887	2.0043e+06	1.5098e+06	1.0962e+06	1.3093e+06	2.7751e+06	2942699		4	4	4	13.7	13.7	13.7	37.106	0	48.912	150650000	63	1.01878	O43852	Calumenin	118
8 hrs	WT	CAPRIN1	Q14444	0.291512	0.502488	-1.73522	17.5656	22.4055	21.9403	17.1376	16.9669	22.6013	193990	5555602	4.0242e+06	144187	128100	6362902		2	2	2	2.7	2.7	2.7	78.365	0	6.0833	130450000	59	-0.691769	Q14444	Caprin-1	748
8 hrs	WT	CASP14	P31944	0.340986	0.524545	0.333408	19.4657	20.6571	20.0994	20.4503	20.7522	20.02	724060	1.6535e+06	1.1234e+06	1.4327e+06	1.7662e+06	1.0632e+06		6	6	6	31	31	31	27.679	0	19.157	72105000	48	0.660943	P31944	Caspase-14;Caspase-14 subunit p17, mature form;Caspase-14 subunit p10, mature form;Caspase-14 subunit p20, intermediate form;Caspase-14 subunit p8, intermediate form	411
8 hrs	WT	CBR1;CBR3	P16152;O75828	1.0693	0.0689429	1.17345	17.5883	17.7981	16.3936	18.98	18.1513	18.169	197065	227906	86091.2	517070	291135	294720		2	2	2	9.7	9.7	9.7	30.375	0.0018832	3.8493	10596000	4	1.90559	P16152;O75828	Carbonyl reductase [NADPH] 1;Carbonyl reductase [NADPH] 3	305
8 hrs	WT	CBX3	Q13185	0.543036	0.295409	0.581841	18.8852	20.264	20.3146	20.3103	20.3597	20.5393	484200	1.2591e+06	1.3041e+06	1.3002e+06	1.3455e+06	1.5239e+06		6	6	4	36.6	36.6	21.3	20.811	0	178.13	145820000	44	1.01474	Q13185	Chromobox protein homolog 3	705
8 hrs	WT	CBX5	P45973	1.52531	0.0742383	-0.419442	20.8353	20.7265	21.0384	20.2833	20.5853	20.4733	1.8709e+06	1734999	2.1537e+06	1276100	1.5732e+06	1.4557e+06		6	5	5	40.8	34.6	34.6	22.225	0	84.234	119450000	55	-1.84805	P45973	Chromobox protein homolog 5	468
8 hrs	WT	CCAR2	Q8N163	1.85655	0.0141352	2.55718	16.544	18.459	18.2838	20.2748	20.3244	20.3591	95553.2	360331	319134	1.2686e+06	1.313e+06	1.3449e+06		9	9	9	11.2	11.2	11.2	102.9	0	19.78	93406000	50	3.59302	Q8N163	Cell cycle and apoptosis regulator protein 2	893
8 hrs	WT	CCDC124	Q96CT7	1.63715	0.0335628	-0.700099	25.975	25.6471	25.5076	25.1713	24.736	25.122	65953984	52545024	47703988	37786004	27942986	36515012		19	19	19	60.5	60.5	60.5	25.835	0	323.31	3806000000	1062	-2.37103	Q96CT7	Coiled-coil domain-containing protein 124	964
8 hrs	WT	CCDC43	Q96MW1	0.0110425	0.991208	0.0038751	21.4937	21.3034	21.3013	21.5628	21.2627	21.2846	2.9529e+06	2.588e+06	2.5843e+06	3097698	2516001	2.5545e+06		3	3	3	16.5	16.5	16.5	25.248	0	6.9902	84577000	30	0.0179622	Q96MW1	Coiled-coil domain-containing protein 43	988
8 hrs	WT	CCDC50	Q8IVM0	1.08301	0.113368	-0.474314	21.1589	20.6882	20.5507	20.3093	20.1739	20.4918	2341399	1.6896e+06	1.536e+06	1.2993e+06	1.1829e+06	1.4745e+06		5	5	5	21.6	21.6	21.6	35.822	0	12.242	93506000	48	-1.55059	Q8IVM0	Coiled-coil domain-containing protein 50	879
8 hrs	WT	CCNT2	O60583	1.18191	0.208795	-0.231192	21.8018	21.7075	21.6506	21.5661	21.3274	21.5728	3655902	3424501	3292202	3104898	2.6314e+06	3.1193e+06		4	4	4	8.6	8.6	8.6	81.028	0	84.322	117470000	68	-1.20436	O60583	Cyclin-T2	127
8 hrs	WT	CCT2	P78371	1.68948	0.0906151	-0.326587	24.252	24.1517	24.3437	23.7866	23.9921	23.9889	19979010	18637004	21291002	14470004	16685992	16648994		34	34	34	72.9	72.9	72.9	57.488	0	323.31	3291200000	1675	-1.73949	P78371	T-complex protein 1 subunit beta	638
8 hrs	WT	CCT3	P49368	1.53058	0.083285	-0.385098	24.7147	24.3913	24.5522	24.2953	24.0581	24.1494	27533004	22005012	24599992	20587988	17466998	18608002		28	28	28	60.7	60.7	60.7	60.533	0	292.59	3268500000	1164	-1.78193	P49368	T-complex protein 1 subunit gamma	493
8 hrs	WT	CCT4	P50991	1.13223	0.138232	-0.356513	24.5197	24.2928	24.6227	23.9983	24.3445	24.0228	24053014	20552988	25831998	16757996	21302010	17044988		25	25	25	59.4	59.4	59.4	57.924	0	323.31	2623700000	1070	-1.43708	P50991	T-complex protein 1 subunit delta	508
8 hrs	WT	CCT5	P48643	1.05373	0.170534	-0.313696	23.5617	23.1834	23.4626	23.1404	22.9282	23.1981	12381999	9525799	11560006	9246294	7.9811e+06	9623305		29	29	29	57.5	57.5	57.5	59.67	0	323.31	2239800000	1151	-1.30773	P48643	T-complex protein 1 subunit epsilon	487
8 hrs	WT	CCT6A	P40227	1.57629	0.106543	-0.305943	24.4536	24.154	24.2731	24.0206	23.9882	23.9541	22976006	18666990	20273988	17017992	16641006	16251990		26	26	21	56.3	56.3	48.8	58.024	0	323.31	2796300000	1057	-1.61713	P40227	T-complex protein 1 subunit zeta	448
8 hrs	WT	CCT7	Q99832	1.52254	0.0756065	-0.411126	23.438	23.264	23.5744	22.8551	23.1526	23.0352	11363999	10073002	12491008	7587204	9324602	8595900		31	31	31	62.1	62.1	62.1	59.366	0	323.31	2200500000	1096	-1.82963	Q99832	T-complex protein 1 subunit eta	1014
8 hrs	WT	CCT8	P50990	0.526267	0.473635	-0.193078	24.5639	24.0779	24.2997	24.2348	23.9678	24.1596	24800988	17708002	20650988	19743008	16406996	18740010		37	37	37	68.2	68.2	68.2	59.62	0	323.31	3763300000	1671	-0.738611	P50990	T-complex protein 1 subunit theta	507
8 hrs	WT	CD2BP2	O95400	0.963849	0.0821738	-1.3782	20.7973	20.1373	19.9745	17.7278	19.2393	19.8074	1.8222e+06	1.1533e+06	1030200	217067	618870	917550		4	4	4	15.8	15.8	15.8	37.646	0	6.7215	43972000	31	-1.79073	O95400	CD2 antigen cytoplasmic tail-binding protein 2	174
8 hrs	WT	CDC20	Q12834	0.137871	0.784278	0.145919	19.21	19.3512	18.1497	18.8648	19.1862	19.0976	606440	668770	290802	477390	596500	560990		2	2	2	7.6	7.6	7.6	54.722	0.00098814	4.2779	16168000	16	0.297135	Q12834	Cell division cycle protein 20 homolog	692
8 hrs	WT	CDK11B;CDK11A	P21127;Q9UQ88	0.444581	0.419926	-0.384251	20.9776	19.7166	20.4275	20.1099	19.8725	19.9865	2.0648e+06	861580	1.4102e+06	1.1316e+06	959880	1.0388e+06		6	6	6	7.5	7.5	7.5	92.619	0	13.735	93263000	40	-0.815177	P21127;Q9UQ88	Cyclin-dependent kinase 11B;Cyclin-dependent kinase 11A	334
8 hrs	WT	CDK12	Q9NYV4;Q00535;P11802;Q00526;Q00534;Q96Q40;O94921;Q07002;Q00536;Q00537;Q14004	0.720967	0.173981	0.727535	17.7686	17.0154	17.7263	17.9467	17.7411	19.0052	223297	132483	216846	252634	219074	526190		3	2	2	3	2.5	2.5	164.15	0.00098912	4.2787	21377000	7	1.29548	Q9NYV4	Cyclin-dependent kinase 12	1121
8 hrs	WT	CDV3	Q9UKY7	1.0302	0.116568	-0.512468	22.1625	22.465	22.0518	21.6651	22.0792	21.3976	4694501	5789502	4.3476e+06	3.3253e+06	4431099	2.7627e+06		4	4	4	36.4	36.4	36.4	27.335	0	112.69	168350000	129	-1.53624	Q9UKY7	Protein CDV3 homolog	1162
8 hrs	WT	CFAP20	Q9Y6A4	1.1305	0.100069	-0.521107	21.2089	20.4858	20.704	20.2952	20.2135	20.3266	2.4239e+06	1.4684e+06	1.7081e+06	1.2867e+06	1.2158e+06	1.315e+06		2	2	2	10.4	10.4	10.4	22.774	0	6.5321	51531000	31	-1.64502	Q9Y6A4	Cilia- and flagella-associated protein 20	1222
8 hrs	WT	CHID1	Q9BWS9	1.29368	0.0632455	-0.688035	20.2931	20.6912	20.5301	19.3777	19.9944	20.0782	1.2848e+06	1.693e+06	1.5142e+06	681180	1.0445e+06	1.107e+06		4	4	4	11.7	11.7	11.7	44.94	0	16.119	72332000	64	-1.96978	Q9BWS9	Chitinase domain-containing protein 1	1044
8 hrs	WT	CIRBP	Q14011	2.24155	0.0214081	-0.608444	26.1319	26.2975	26.1647	25.5349	25.7852	25.4486	73533040	82475944	75224016	48615984	57824028	45792996		7	7	7	43.6	43.6	43.6	18.648	0	323.31	2055800000	395	-2.85783	Q14011	Cold-inducible RNA-binding protein	733
8 hrs	WT	CKB	P12277	1.7375	0.0180775	1.78525	20.389	21.6768	20.7955	23.1544	22.2445	22.8182	1.3731e+06	3.3524e+06	1.82e+06	9336000	4.9688e+06	7395305		11	11	11	35.4	35.4	35.4	42.644	0	51.29	405820000	167	3.16703	P12277	Creatine kinase B-type	283
8 hrs	WT	CLNS1A	P54105	1.19336	0.081849	-0.606469	23.6611	23.5708	23.7368	22.7486	23.5106	22.89	13265000	12460000	13978995	7047304	11950998	7.7728e+06		6	6	6	44.3	44.3	44.3	26.215	0	36.598	471990000	144	-1.78959	P54105	Methylosome subunit pICln	529
8 hrs	WT	CLPX	O76031	2.74007	0.00682727	2.02477	19.0754	18.8813	19.1965	21.1064	21.5093	20.6119	552430	482870	600810	2257700	2984899	1.6025e+06		9	9	9	16.6	16.6	16.6	69.223	0	27.911	168680000	90	5.39562	O76031	ATP-dependent Clp protease ATP-binding subunit clpX-like, mitochondrial	164
8 hrs	WT	CLTC	Q00610;P53675	0.488319	0.302246	0.924493	18.6575	17.0373	16.5608	18.6826	17.3106	19.0359	413487	134506	96674	420750	162562	537490		3	3	3	2.7	2.7	2.7	191.61	0	7.0407	16126000	10	1.00017	Q00610	Clathrin heavy chain 1	654
8 hrs	WT	CMAS	Q8NFW8	0.525294	0.510683	-0.159541	20.5488	20.2503	20.2315	20.0175	20.2999	20.2344	1.5339e+06	1.2472e+06	1.2311e+06	1.0614e+06	1290900	1.2336e+06		4	4	4	16.1	16.1	16.1	48.379	0	13.249	89116000	50	-0.683014	Q8NFW8	N-acylneuraminate cytidylyltransferase	909
8 hrs	WT	CMBL	Q96DG6	3.44087	0.00729783	-0.786031	22.8672	22.6848	22.7499	21.994	21.8966	22.0531	7.6507e+06	6742101	7.0537e+06	4177000	3.9043e+06	4351598		13	13	13	52.2	52.2	52.2	28.048	0	62.283	475670000	251	-4.61813	Q96DG6	Carboxymethylenebutenolidase homolog	966
8 hrs	WT	CNBP	P62633	0.646453	0.240874	-0.535672	24.9526	24.6522	24.1697	24.5741	23.5457	24.0478	32470992	26366010	18872006	24976996	12244993	17342008		8	8	8	52	52	52	19.463	0	323.31	1381200000	610	-1.12924	P62633	Cellular nucleic acid-binding protein	597
8 hrs	WT	COA5	Q86WW8	1.71405	0.0265533	-1.00365	22.1859	22.5858	22.1798	21.4708	21.6063	20.8633	4770998	6294902	4751001	2906401	3.1927e+06	1.9076e+06		6	6	6	67.6	67.6	67.6	8.3755	0	79.545	243340000	86	-2.74958	Q86WW8	Cytochrome c oxidase assembly factor 5	876
8 hrs	WT	COPA	P53621	0.912847	0.141819	0.528951	19.2777	18.9003	18.7529	19.9442	19.2395	19.334	635560	489280	441760	1.0088e+06	618970	660870		7	7	7	7.9	7.9	7.9	138.34	0	16.424	44885000	27	1.42754	P53621	Coatomer subunit alpha;Xenin;Proxenin	527
8 hrs	WT	COPB2	P35606	0.437016	0.45155	0.316844	20.1766	19.3446	19.5174	20.3529	19.8576	19.7784	1.1851e+06	665720	750430	1.3392e+06	950050	899300		8	8	8	12.3	12.3	12.3	102.49	0	15.049	73715000	17	0.771356	P35606	Coatomer subunit beta	430
8 hrs	WT	COPRS	Q9NQ92	0.3882	0.487089	-0.32123	21.0652	21.2283	21.3102	20.4008	21.5403	20.6989	2.1941e+06	2.4567e+06	2.6003e+06	1.3844e+06	3.0499e+06	1.7021e+06		5	5	5	27.7	27.7	27.7	20.066	0	39.118	166340000	114	-0.715906	Q9NQ92	Coordinator of PRMT5 and differentiation stimulator	1090
8 hrs	WT	COPS3	Q9UNS2	0.518363	0.336317	0.47725	18.2464	18.4079	17.4244	18.1062	19.0081	18.3962	310970	347800	175905	282161	527242	345000		2	2	2	5.4	5.4	5.4	47.873	0.00099305	4.3346	10375000	14	0.946528	Q9UNS2	COP9 signalosome complex subunit 3	1171
8 hrs	WT	COPS4	Q9BT78	0.0949388	0.826625	-0.222818	19.0445	17.2754	19.5416	17.7279	18.1365	19.3287	540730	158637	763150	217085	288157	658430		3	3	3	9.9	9.9	9.9	46.268	0	9.969	27360000	28	-0.237351	Q9BT78	COP9 signalosome complex subunit 4	1028
8 hrs	WT	CPSF6	Q16630	0.359162	0.636368	-0.117114	23.4764	23.6727	23.562	23.6073	23.5433	23.2092	11671003	13372004	12383996	12778996	12225000	9697406		10	10	10	24.1	24.1	24.1	59.209	0	323.31	876470000	438	-0.496493	Q16630	Cleavage and polyadenylation specificity factor subunit 6	805
8 hrs	WT	CPSF7	Q8N684	0.144422	0.800211	-0.0936775	22.8262	22.6788	22.1784	22.4525	22.7169	22.2331	7.4367e+06	6.7145e+06	4.7465e+06	5739500	6.8939e+06	4929798		11	11	11	29.1	29.1	29.1	52.049	0	89.987	442590000	257	-0.274861	Q8N684	Cleavage and polyadenylation specificity factor subunit 7	899
8 hrs	WT	CRIPT	Q9P021	0.0140101	0.979248	0.0145651	24.609	24.5743	25.453	25.2534	24.8141	24.6126	25588996	24980992	45933000	39997024	29497996	25651998		4	4	4	29.7	29.7	29.7	11.216	0	134.11	1259500000	249	0.0328053	Q9P021	Cysteine-rich PDZ-binding protein	1126
8 hrs	WT	CSRP2	Q16527	1.26121	0.106185	-0.400825	23.104	23.1713	23.1163	23.0145	22.6552	22.5194	9015602	9446301	9092702	8473398	6605399	6011902		9	9	9	56.5	56.5	56.5	20.954	0	81.726	487940000	223	-1.6088	Q16527	Cysteine and glycine-rich protein 2	800
8 hrs	WT	CSTA	P01040	0.188766	0.664169	-0.565118	20.4005	21.1887	20.4563	20.9725	21.475	17.9027	1.3841e+06	2.3902e+06	1.4387e+06	2.0576e+06	2.9148e+06	245048		2	2	2	26.5	26.5	26.5	11.006	0	6.5357	54676000	32	-0.453913	P01040	Cystatin-A;Cystatin-A, N-terminally processed	190
8 hrs	WT	CTNND1	O60716	0.469118	0.398987	0.390553	18.8464	18.6071	17.9028	19.1848	18.9193	18.4238	471330	399290	245060	595930	495760	351660		5	5	5	8.5	8.5	8.5	108.17	0	11.471	24868000	20	0.848186	O60716	Catenin delta-1	129
8 hrs	WT	CTTN	Q14247	0.677687	0.402224	-0.193112	21.4058	21.1959	21.0947	20.9286	21.2205	20.968	2.7784e+06	2.4022e+06	2239400	1.9959e+06	2.4435e+06	2.0511e+06		12	12	12	21.5	21.5	21.5	61.585	0	70.824	239970000	105	-0.841608	Q14247	Src substrate cortactin	744
8 hrs	WT	CWC25	Q9NXE8	0.149872	0.73362	-0.378492	19.0527	17.6603	19.779	18.3433	17.2861	19.7272	543810	207150	899650	332577	159822	867890		3	3	3	6.4	6.4	6.4	49.647	0.0010834	5.3477	32276000	16	-0.363504	Q9NXE8	Pre-mRNA-splicing factor CWC25 homolog	1114
8 hrs	WT	CWF19L2	Q2TBE0	0.266885	0.699924	-0.0995903	21.0884	21.1793	20.9426	20.7364	20.9807	21.1943	2229601	2.3747e+06	2.0153e+06	1.747e+06	2.0693e+06	2.3995e+06		6	6	6	6.8	6.8	6.8	103.79	0	12.726	93513000	39	-0.399699	Q2TBE0	CWF19-like protein 2	815
8 hrs	WT	CXorf56	Q9H5V9	0.551182	0.399548	-0.264372	21.9726	21.8583	22.2142	21.4795	22.1032	21.6692	4.1153e+06	3801801	4.8658e+06	2.924e+06	4505400	3.3349e+06		5	5	5	30.2	30.2	30.2	25.624	0	32.958	171170000	90	-0.846427	Q9H5V9	UPF0428 protein CXorf56	1072
8 hrs	WT	CYCS	P99999;CON__P62894	2.4562	0.0135622	-0.856	22.2611	22.4606	22.4011	21.5028	21.3092	21.7429	5026503	5771901	5.5386e+06	2971500	2598401	3509602		4	4	4	32.4	32.4	32.4	11.749	0	10.966	180300000	105	-3.58652	P99999	Cytochrome c	651
8 hrs	WT	DARS2	Q6PI48	1.71694	0.0168163	1.73094	16.6603	17.8844	17.3223	18.4591	19.4137	19.1871	103577	241961	163878	360360	698390	596880		3	3	3	8.7	8.7	8.7	73.562	0.0010604	5.0976	16710000	4	3.11244	Q6PI48	Aspartate--tRNA ligase, mitochondrial	850
8 hrs	WT	DBR1	Q9UK59	1.10954	0.130559	-0.39513	20.8708	20.8967	21.2057	20.7955	20.636	20.3564	1.9175e+06	1.9523e+06	2.4186e+06	1.82e+06	1.6295e+06	1.3424e+06		8	8	8	22.4	22.4	22.4	61.554	0	21.657	80974000	48	-1.47732	Q9UK59	Lariat debranching enzyme	1155
8 hrs	WT	DCD	P81605	0.581565	0.283994	0.521884	23.5964	23.9682	24.2482	24.0111	25.1554	24.2119	12683008	16411009	19926990	16907006	37369980	19432002		4	4	4	35.5	35.5	35.5	11.284	0	121.26	1185600000	296	1.04358	P81605	Dermcidin;Survival-promoting peptide;DCD-1	641
8 hrs	WT	DCTN2	Q13561	0.411554	0.383715	0.878297	19.681	17.4656	17.5674	20.0617	18.161	19.1262	840540	181002	194230	1.0944e+06	293099	572200		3	3	3	12	12	12	44.23	0	7.8944	33537000	14	0.872279	Q13561	Dynactin subunit 2	721
8 hrs	WT	DDB1	Q16531	1.90199	0.0257288	0.764363	21.8707	21.4242	21.7411	22.3648	22.6744	22.2899	3834800	2.8141e+06	3505299	5401202	6.6937e+06	5127898		27	27	27	33.2	33.2	33.2	126.97	0	100.02	656990000	385	2.75658	Q16531	DNA damage-binding protein 1	801
8 hrs	WT	DDX1	Q92499	0.328455	0.597091	-0.179632	21.3898	21.1293	20.8207	21.2099	20.9117	20.6793	2.7477e+06	2.2938e+06	1.852e+06	2.4255e+06	1.9726e+06	1.6792e+06		11	11	11	19.2	19.2	19.2	82.431	0	56.391	181910000	158	-0.552687	Q92499	ATP-dependent RNA helicase DDX1	938
8 hrs	WT	DDX17	Q92841	0.242131	0.691033	-0.124207	21.0771	21.2231	21.0819	20.8056	21.3964	20.8073	2.2122e+06	2.4479e+06	2.2196e+06	1.8328e+06	2.7604e+06	1.835e+06		19	11	11	30.9	19.2	19.2	80.272	0	144.9	211360000	135	-0.41073	Q92841	Probable ATP-dependent RNA helicase DDX17	949
8 hrs	WT	DDX21	Q9NR30;Q9BQ39	0.986485	0.163993	-0.373753	22.5983	22.0319	22.3661	21.8256	22.0437	22.0057	6.3497e+06	4.288e+06	5.4058e+06	3716600	4323402	4210800		16	16	16	26.6	26.6	26.6	87.343	0	147.88	315600000	264	-1.34627	Q9NR30	Nucleolar RNA helicase 2	1091
8 hrs	WT	DDX39B;DDX39A	Q13838;O00148	1.23376	0.0432535	1.61104	17.1196	17.8801	19.1881	19.8749	19.5149	19.6312	142405	241239	597300	961470	749150	812030		4	4	4	10.5	10.5	10.5	48.991	0	10.098	51629000	9	2.25861	Q13838;O00148	Spliceosome RNA helicase DDX39B;ATP-dependent RNA helicase DDX39A	728
8 hrs	WT	DDX3X;DDX3Y	O00571;O15523;Q9NQI0	1.7762	0.0610516	-0.399952	24	23.9296	24.0825	23.4598	23.7721	23.5803	16776994	15977990	17763996	11536998	14326004	12541992		27	27	26	49.2	49.2	47.6	73.243	0	323.31	1990600000	1018	-1.98868	O00571;O15523	ATP-dependent RNA helicase DDX3X;ATP-dependent RNA helicase DDX3Y	77
8 hrs	WT	DDX41	Q9UJV9	1.27202	0.0710194	-0.629585	22.4892	21.9132	22.4693	21.6417	21.9042	21.4371	5887203	3.9493e+06	5806903	3.2719e+06	3.9247e+06	2.8392e+06		17	17	17	33.4	33.4	33.4	69.837	0	187.31	467130000	247	-1.89526	Q9UJV9	Probable ATP-dependent RNA helicase DDX41	1153
8 hrs	WT	DDX42	Q86XP3	0.146792	0.804735	-0.0844383	22.3804	21.7581	22.0658	22.0692	22.128	21.7538	5.4596e+06	3546900	4.3901e+06	4.4004e+06	4.5834e+06	3.5363e+06		19	19	19	29.2	29.2	29.2	102.97	0	62.006	519030000	328	-0.268979	Q86XP3	ATP-dependent RNA helicase DDX42	878
8 hrs	WT	DDX46	Q7L014	0.0986988	0.839153	-0.105094	22.6017	21.5896	21.9101	22.3952	21.6155	21.7755	6.3648e+06	3.1559e+06	3940998	5.516e+06	3213001	3.5898e+06		32	32	32	34.6	34.6	34.6	117.36	0	125.07	764200000	430	-0.218162	Q7L014	Probable ATP-dependent RNA helicase DDX46	863
8 hrs	WT	DDX49	Q9Y6V7	1.62683	0.0348081	-0.689182	22.1043	21.8094	21.7299	21.1582	21.4787	20.9393	4508898	3.6753e+06	3478201	2.3402e+06	2.9223e+06	2.0107e+06		6	6	6	17	17	17	54.226	0	15.844	144110000	89	-2.34685	Q9Y6V7	Probable ATP-dependent RNA helicase DDX49	1224
8 hrs	WT	DDX5	P17844	0.562285	0.411961	-0.238586	23.8791	23.6435	23.955	23.4851	23.9071	23.3697	15428996	13103993	16262005	11741001	15730993	10838998		20	19	12	33.9	32.1	20	69.147	0	113.42	1320100000	611	-0.827439	P17844	Probable ATP-dependent RNA helicase DDX5	314
8 hrs	WT	DEFA3;DEFA1	P59666;P59665	0.102065	0.883884	-0.04039	21.9555	22.1345	21.7729	21.7207	22.0062	22.0148	4066899	4.6042e+06	3.5833e+06	3456098	4212298	4237601		2	2	2	19.1	19.1	19.1	10.245	0	8.2532	128740000	45	-0.166724	P59666;P59665	Neutrophil defensin 3;HP 3-56;Neutrophil defensin 2;Neutrophil defensin 1;HP 1-56;Neutrophil defensin 2	551
8 hrs	WT	DEK	P35659	1.05878	0.142939	-0.382277	21.873	21.8251	22.1278	21.5121	21.8247	21.3422	3.8409e+06	3.7154e+06	4.5827e+06	2.9908e+06	3.7144e+06	2.6586e+06		10	10	10	24.5	24.5	24.5	42.674	0	106.74	353100000	188	-1.4176	P35659	Protein DEK	432
8 hrs	WT	DENR	O43583	1.21088	0.070813	-0.696674	20.6523	21.2703	21.0861	19.994	20.249	20.6756	1.648e+06	2529201	2226099	1.0442e+06	1.2461e+06	1.6749e+06		5	5	5	35.4	35.4	35.4	22.092	0	19.429	92083000	50	-1.88105	O43583	Density-regulated protein	108
8 hrs	WT	DHX15	O43143	0.575733	0.39123	-0.261243	25.5206	25.1328	25.829	25.2504	25.2471	25.2012	48134976	36790008	59609016	39913984	39822008	38576976		19	19	18	26.2	26.2	25	90.932	0	66.288	1647500000	487	-0.864934	O43143	Pre-mRNA-splicing factor ATP-dependent RNA helicase DHX15	100
8 hrs	WT	DHX35	Q9H5Z1	1.59184	0.0337794	-0.752232	21.1771	21.0205	20.9396	20.1321	20.7012	20.0473	2.3711e+06	2.1271e+06	2.0112e+06	1.1491e+06	1704801	1.0835e+06		15	15	15	29.6	29.6	29.6	78.909	0	48.744	219400000	175	-2.37437	Q9H5Z1	Probable ATP-dependent RNA helicase DHX35	1073
8 hrs	WT	DHX36	Q9H2U1	0.480343	0.661683	0.0786381	20.6074	20.8178	20.7862	20.8365	20.8499	20.761	1.5975e+06	1848401	1808301	1.8724e+06	1.8899e+06	1777001		3	3	3	3.2	3.2	3.2	114.76	0	8.0721	100250000	26	0.459553	Q9H2U1	ATP-dependent RNA helicase DHX36	1067
8 hrs	WT	DHX40	Q8IX18	0.353034	0.559383	-0.216251	20.0572	19.2298	19.7583	19.5147	19.5719	19.31	1.091e+06	614810	886820	749030	779330	649960		6	6	6	9.9	9.9	9.9	88.559	0	15.036	54331000	35	-0.609788	Q8IX18	Probable ATP-dependent RNA helicase DHX40	884
8 hrs	WT	DHX9	Q08211	0.589075	0.225298	-1.03601	16.8389	18.246	17.9662	16.9814	15.3799	17.5819	117224	310877	256082	129390	42638	196190		28	28	28	27.6	27.6	27.6	140.96	0	175.48	174780000	104	-1.1701	Q08211	ATP-dependent RNA helicase A	683
8 hrs	WT	DKC1	O60832	0.857679	0.115902	-0.942097	22.0561	21.6128	21.6966	20.4456	20.2682	21.8254	4.3605e+06	3207000	3.3987e+06	1.428e+06	1.2628e+06	3.7161e+06		10	10	10	24.1	24.1	24.1	57.673	0	68.514	162610000	112	-1.54291	O60832	H/ACA ribonucleoprotein complex subunit 4	133
8 hrs	WT	DNAJA1	P31689	2.90181	0.00625833	1.58772	21.708	21.7702	22.2417	23.3195	23.4997	23.6638	3425701	3576802	4959201	10468002	11860994	13289997		17	17	17	49.6	49.6	49.6	44.868	0	151.11	887370000	367	5.37038	P31689	DnaJ homolog subfamily A member 1	407
8 hrs	WT	DNAJA2	O60884	2.65624	0.00799286	1.57834	19.8292	20.1866	20.288	21.324	21.8472	21.8678	931520	1.1934e+06	1.2803e+06	2.6252e+06	3.7727e+06	3.827e+06		9	9	9	25.7	25.7	25.7	45.745	0	31.66	288850000	190	4.84333	O60884	DnaJ homolog subfamily A member 2	137
8 hrs	WT	DNAJA3	Q96EY1	1.09322	0.0536799	2.00323	20.278	17.7226	17.9893	20.1578	20.6768	21.1648	1271400	216286	260199	1.1698e+06	1.6763e+06	2.351e+06		6	6	6	13.3	13.3	13.3	52.488	0	12.92	82473000	29	2.08332	Q96EY1	DnaJ homolog subfamily A member 3, mitochondrial	971
8 hrs	WT	DNAJB11	Q9UBS4	2.2839	0.0082963	1.83127	17.7914	18.2679	17.149	19.4599	19.5563	19.686	226852	315644	145332	721120	770960	843460		3	3	3	8.4	8.4	8.4	40.513	0	6.1218	31548000	6	4.25143	Q9UBS4	DnaJ homolog subfamily B member 11	1139
8 hrs	WT	DNAJC17	Q9NVM6	1.35032	0.0343253	-1.49054	20.4195	20.3206	20.0446	18.0703	19.7482	18.4945	1.4024e+06	1.3095e+06	1.0815e+06	275241	880650	369316		2	2	2	8.6	8.6	8.6	34.687	0	41.622	27550000	18	-2.41953	Q9NVM6	DnaJ homolog subfamily C member 17	1101
8 hrs	WT	DNAJC8	O75937	0.0736464	0.910776	-0.0360546	22.8819	22.5173	22.5702	22.8683	22.5564	22.4364	7.7291e+06	6002999	6227299	7.657e+06	6168197	5.6757e+06		8	8	8	41.5	41.5	41.5	29.841	0	72.586	458810000	200	-0.132656	O75937	DnaJ homolog subfamily C member 8	159
8 hrs	WT	DRG1	Q9Y295	1.20688	0.0806116	-0.601649	23.2874	23.507	23.1448	22.5024	23.13	22.5019	10237995	11921000	9274502	5.9417e+06	9179401	5.9395e+06		16	16	16	51.2	51.2	51.2	40.542	0	323.31	1365900000	775	-1.79985	Q9Y295	Developmentally-regulated GTP-binding protein 1	1185
8 hrs	WT	DSC1	Q08554	0.576897	0.273699	0.602662	20.8557	22.0391	20.5764	21.7225	21.9916	21.5651	1.8976e+06	4309398	1.5636e+06	3.4604e+06	4.1699e+06	3102801		8	8	8	12.1	12.1	12.1	99.986	0	32.001	162390000	69	1.06616	Q08554	Desmocollin-1	684
8 hrs	WT	DSG1	Q02413	0.306063	0.563838	0.312088	20.5298	21.3975	20.4417	20.6317	21.6068	21.0668	1.5139e+06	2.7624e+06	1.4242e+06	1.6247e+06	3.1937e+06	2196499		14	14	14	19.8	19.8	19.8	113.75	0	48.294	226920000	141	0.605552	Q02413	Desmoglein-1	665
8 hrs	WT	DSP	P15924	0.554843	0.284135	0.627855	20.8653	21.4488	20.9208	21.1657	22.6332	21.3196	1.9102e+06	2.8625e+06	1.9851e+06	2.3524e+06	6505301	2.6172e+06		31	31	31	14.2	14.2	14.2	331.77	0	108.05	466930000	269	1.04399	P15924	Desmoplakin	302
8 hrs	WT	DTD1	Q8TEA8	1.8985	0.0281477	-0.74615	22.2075	22.0347	21.712	21.2239	21.4098	21.082	4.8431e+06	4296399	3.4353e+06	2449300	2.7861e+06	2.2198e+06		2	2	2	14.8	14.8	14.8	23.423	0.0011223	5.7685	92449000	39	-2.72844	Q8TEA8	D-tyrosyl-tRNA(Tyr) deacylase 1	920
8 hrs	WT	DYNLL1;DYNLL2	P63167;Q96FJ2	0.316271	0.586326	-0.215722	20.8143	20.8264	21.1735	21.1741	20.6941	20.2988	1.8439e+06	1859401	2.3652e+06	2.3662e+06	1.6965e+06	1.2899e+06		3	3	3	49.4	49.4	49.4	10.366	0	13.23	140050000	66	-0.568983	P63167;Q96FJ2	Dynein light chain 1, cytoplasmic;Dynein light chain 2, cytoplasmic	621
8 hrs	WT	DYNLRB1;DYNLRB2	Q9NP97;Q8TF09	0.492689	0.304324	0.806503	20.0721	19.8183	17.8361	20.0228	20.2305	19.8928	1.1023e+06	924519	233999	1.0653e+06	1.2302e+06	973480		2	2	2	29.2	29.2	29.2	10.921	0.0011161	5.6999	36688000	10	0.991232	Q9NP97;Q8TF09	Dynein light chain roadblock-type 1;Dynein light chain roadblock-type 2	1087
8 hrs	WT	EDF1	O60869	0.161434	0.812353	0.0640685	26.8053	26.6225	26.4127	26.6917	26.8377	26.5033	117269920	103320064	89334024	108389976	119940032	95124968		13	13	13	60.1	60.1	60.1	16.368	0	323.31	5014900000	638	0.257199	O60869	Endothelial differentiation-related factor 1	135
8 hrs	WT	EEF1A1;EEF1A1P5;EEF1A2	P68104;Q5VTE0;Q05639	2.32308	0.105268	0.22194	25.9981	25.983	25.9201	26.2441	26.1371	26.1858	67018960	66325000	63491964	79482032	73796968	76333952		20	20	20	62.3	62.3	62.3	50.14	0	323.31	7130500000	1440	1.59556	P68104;Q5VTE0;Q05639	Elongation factor 1-alpha 1;Putative elongation factor 1-alpha-like 3;Elongation factor 1-alpha 2	629
8 hrs	WT	EEF1B2	P24534	0.616084	0.304395	-0.355742	22.6799	22.8631	23.4535	22.466	22.8534	22.6099	6719596	7.6293e+06	11487001	5793399	7.5782e+06	6.4013e+06		4	4	4	24.4	24.4	24.4	24.763	0	131.7	366780000	129	-0.98999	P24534	Elongation factor 1-beta	356
8 hrs	WT	EEF1D	P29692	0.11635	0.809459	0.145324	22.4471	21.6361	21.7758	22.7676	21.4558	22.0715	5717900	3.2592e+06	3.5907e+06	7.1406e+06	2876401	4.4074e+06		6	6	6	29.5	29.5	29.5	31.121	0	124.78	327890000	193	0.262259	P29692	Elongation factor 1-delta	393
8 hrs	WT	EEF1G	P26641	1.19807	0.162839	-0.288752	23.2627	23.2828	23.5124	23.0707	22.9219	23.1991	10064004	10204994	11966002	8809701	7946501	9630000		13	13	13	30.7	30.7	30.7	50.118	0	229.47	1031200000	455	-1.35384	P26641	Elongation factor 1-gamma	374
8 hrs	WT	EEF2	P13639	1.57342	0.0283172	1.11581	20.731	21.5115	21.1928	22.5582	21.7984	22.4261	1.7404e+06	2.9895e+06	2.397e+06	6175696	3.6474e+06	5.6354e+06		19	18	18	26.5	25.3	25.3	95.337	0	52.293	495170000	214	2.61949	P13639	Elongation factor 2	289
8 hrs	WT	EFTUD2	Q15029	0.220742	0.708117	0.126747	20.7024	20.2464	20.8395	20.8794	20.8331	20.4559	1.7062e+06	1.2439e+06	1.8763e+06	1.929e+06	1.8681e+06	1.4383e+06		20	20	19	27.3	27.3	26.2	109.43	0	62.647	319520000	138	0.391355	Q15029	116 kDa U5 small nuclear ribonucleoprotein component	769
8 hrs	WT	EIF1;EIF1B	P41567;O60739	1.68595	0.105137	-0.282391	21.1885	21.3645	21.2825	20.9919	20.9003	21.0962	2.3899e+06	2.6999e+06	2550800	2.0854e+06	1.9571e+06	2.2417e+06		7	7	7	77	77	77	12.732	0	69.952	238760000	157	-1.60391	P41567;O60739	Eukaryotic translation initiation factor 1;Eukaryotic translation initiation factor 1b	457
8 hrs	WT	EIF1AX;EIF1AY	P47813;O14602	1.19543	0.106803	-0.420791	27.2819	27.1277	26.8634	26.8813	26.5022	26.627	163180000	146639920	122089928	123619936	95054064	103640064		10	10	10	56.2	56.2	56.2	16.46	0	323.31	9448300000	1362	-1.58516	P47813;O14602	Eukaryotic translation initiation factor 1A, X-chromosomal;Eukaryotic translation initiation factor 1A, Y-chromosomal	481
8 hrs	WT	EIF2S1	P05198	2.05637	0.103363	-0.247184	21.2526	21.1014	21.1304	20.9314	20.9428	20.8687	2498400	2.2499e+06	2.2956e+06	1.9998e+06	2.0156e+06	1.9147e+06		3	3	3	12.7	12.7	12.7	36.112	0	14.207	83842000	61	-1.62917	P05198	Eukaryotic translation initiation factor 2 subunit 1	217
8 hrs	WT	EIF2S3;EIF2S3L	P41091;Q2VIR3	0.985188	0.278018	-0.212473	20.9553	21.1378	21.1594	20.9128	20.7214	20.9809	2.0332e+06	2307299	2.3422e+06	1.9742e+06	1728899	2.0695e+06		8	8	8	25.6	25.6	25.6	51.109	0	60.621	135210000	84	-1.05654	P41091;Q2VIR3	Eukaryotic translation initiation factor 2 subunit 3;Putative eukaryotic translation initiation factor 2 subunit 3-like protein	454
8 hrs	WT	EIF3C;EIF3CL	Q99613;B5ME19	0.0201229	0.974185	0.0289014	21.2139	19.9591	20.4411	21.1805	20.2008	20.3195	2.4323e+06	1.0193e+06	1.4236e+06	2.3767e+06	1.2052e+06	1.3085e+06		12	12	12	13.5	13.5	13.5	105.34	0	39.637	183690000	127	0.0499703	Q99613;B5ME19	Eukaryotic translation initiation factor 3 subunit C;Eukaryotic translation initiation factor 3 subunit C-like protein	9
8 hrs	WT	EIF3D	O15371	2.35858	0.0238223	-0.536107	21.6072	21.7857	21.6825	21.1131	21.0497	21.3042	3.1946e+06	3.6153e+06	3365800	2.2682e+06	2.1707e+06	2.5895e+06		11	11	11	27.4	27.4	27.4	63.972	0	41.64	209810000	130	-2.78723	O15371	Eukaryotic translation initiation factor 3 subunit D	95
8 hrs	WT	EIF3E	P60228	1.46364	0.06099	-0.533991	21.5725	21.6896	21.9845	21.0096	21.414	21.221	3.1186e+06	3.3824e+06	4.1495e+06	2111100	2794199	2444399		11	11	11	27.9	27.9	27.9	52.22	0	34.579	327010000	174	-1.98281	P60228	Eukaryotic translation initiation factor 3 subunit E	554
8 hrs	WT	EIF3F	O00303	0.332853	0.567612	-0.228934	21.7235	21.4	21.6322	21.0916	21.8897	21.0878	3462899	2.7673e+06	3.2505e+06	2234600	3.8855e+06	2.2287e+06		5	5	5	18.5	18.5	18.5	37.563	0	73.408	165330000	156	-0.59693	O00303	Eukaryotic translation initiation factor 3 subunit F	68
8 hrs	WT	EIF3G	O75821	1.91681	0.0378061	-0.494483	21.2407	21.0658	21.0325	20.4443	20.6475	20.7639	2.478e+06	2195001	2144899	1.4267e+06	1642501	1.7805e+06		9	9	9	29.1	29.1	29.1	35.611	0	31.101	183990000	110	-2.31555	O75821	Eukaryotic translation initiation factor 3 subunit G	154
8 hrs	WT	EIF3H	O15372	0.276527	0.653939	-0.147331	21.0344	20.8171	21.0478	20.4247	20.9535	21.0792	2.1478e+06	1.8475e+06	2.1678e+06	1.4075e+06	2.0306e+06	2.2155e+06		5	5	5	21.9	21.9	21.9	39.93	0	11.182	92326000	49	-0.469198	O15372	Eukaryotic translation initiation factor 3 subunit H	96
8 hrs	WT	EIF3I	Q13347	0.654375	0.398339	-0.208751	21.7218	21.3377	21.5001	21.2064	21.2328	21.4942	3.4588e+06	2.6502e+06	2.9661e+06	2419699	2.4644e+06	2.9539e+06		10	10	10	45.8	45.8	45.8	36.501	0	48.075	289870000	127	-0.854368	Q13347	Eukaryotic translation initiation factor 3 subunit I	714
8 hrs	WT	EIF3L	Q9Y262	2.25621	0.0178543	-0.749863	22.198	21.9684	22.1717	21.1725	21.3396	21.5765	4811398	4.1034e+06	4.7245e+06	2.3635e+06	2.6537e+06	3.1273e+06		14	14	14	29.1	29.1	29.1	66.726	0	187.71	507970000	347	-3.15273	Q9Y262	Eukaryotic translation initiation factor 3 subunit L	1182
8 hrs	WT	EIF3M	Q7L2H7	0.832203	0.190461	-0.405851	21.0066	21.2187	21.28	20.5342	21.183	20.5706	2.1068e+06	2.4405e+06	2.5463e+06	1.5185e+06	2.3807e+06	1.5573e+06		9	9	9	29.7	29.7	29.7	42.502	0	26.49	215560000	236	-1.24436	Q7L2H7	Eukaryotic translation initiation factor 3 subunit M	864
8 hrs	WT	EIF4A1	P60842;Q14240	0.995658	0.0638391	2.23895	17.6143	20.9395	20.4833	22.085	21.5764	22.0925	200649	2.011e+06	1.4658e+06	4448903	3.1272e+06	4471901		12	12	12	38.4	38.4	38.4	46.153	0	48.004	216110000	146	1.9391	P60842	Eukaryotic initiation factor 4A-I	557
8 hrs	WT	EIF4B	P23588	0.790567	0.169785	-0.55686	26.0114	25.4898	25.6483	25.4455	24.5873	25.4461	67640992	47117992	52592008	45695024	25205986	45713996		28	28	28	47.1	47.1	47.1	69.15	0	323.31	4132000000	1391	-1.30971	P23588	Eukaryotic translation initiation factor 4B	355
8 hrs	WT	EIF4H	Q15056	0.173266	0.715871	-0.232037	20.6351	21.8049	20.6569	20.1619	21.2537	20.9853	1.6285e+06	3.6639e+06	1.6533e+06	1.1731e+06	2500300	2.0759e+06		4	4	4	18.1	18.1	18.1	27.385	0	13.685	99354000	63	-0.382196	Q15056	Eukaryotic translation initiation factor 4H	772
8 hrs	WT	EIF5	P55010	0.407953	0.490376	-0.273836	21.1757	20.9044	20.2424	20.392	20.4895	20.6193	2.3687e+06	1962699	1.2404e+06	1.376e+06	1.4722e+06	1.6108e+06		4	4	4	12.5	12.5	12.5	49.222	0	8.2174	82956000	28	-0.711467	P55010	Eukaryotic translation initiation factor 5	532
8 hrs	WT	EIF5A;EIF5A2	P63241;Q9GZV4;Q6IS14	0.385095	0.466993	0.427045	19.6578	20.9073	20.6097	21.2548	20.3091	20.8921	827150	1.9666e+06	1600099	2.5022e+06	1.2991e+06	1946000		5	5	5	35.7	35.7	35.7	16.832	0	16.617	141430000	93	0.753476	P63241;Q9GZV4	Eukaryotic translation initiation factor 5A-1;Eukaryotic translation initiation factor 5A-2	624
8 hrs	WT	EIF5B	O60841	0.300768	0.598519	-0.212705	22.7896	22.209	22.2319	22.6258	22.0286	21.938	7250102	4848299	4.9256e+06	6.4722e+06	4278199	4.0178e+06		26	26	26	27	27	27	138.83	0	214.04	879280000	459	-0.54908	O60841	Eukaryotic translation initiation factor 5B	134
8 hrs	WT	EIF6	P56537	0.614452	0.329047	-0.320483	21.0974	21.8723	21.3971	21.0203	21.1482	21.237	2243700	3.8389e+06	2761700	2126799	2.324e+06	2.4715e+06		6	6	6	40	40	40	26.599	0	18.017	140600000	13	-0.959021	P56537	Eukaryotic translation initiation factor 6	550
8 hrs	WT	ELMO2	Q96JJ3	2.29868	0.00608919	-11.3781	31.2579	31.0497	31.3217	23.8991	17.7322	17.8637	2567900672	2222798848	2683900160	15644009	217730	238513		1	1	1	3.2	3.2	3.2	82.614	0.009205	2.9698	21673000000	34	-5.3275	Q96JJ3	Engulfment and cell motility protein 2	984
[truncated: 8,261 more rows]
