# Supplementary material for: Riluzole partially restores RNA polymerase III complex assembly in cells expressing the leukodystrophy-causative variant POLR3B R103H
Source: Mol Brain. 2022 Nov 30;15:98. doi: 10.1186/s13041-022-00974-z (PMC9710144; doi:10.1186/s13041-022-00974-z)
Supplement: Supplementary file 3 — Supplementary Material 3: Table S3. Filtered protein list from MaxQuant label-free quantification analysis of Riluzole treat POLR3B-WT and mutant experiment related to Fig. 2 A and 2B. Experiment related to supplementary Fig. S3A and S3B [file 13041_2022_974_MOESM3_ESM.xlsx]

## Sheet: Riluze_R103H_Wt Filtered data
Table S3. Filtered protein list from MaxQuant label-free quantification analysis of Riluzole treat POLR3B-WT and mutant experiment related to Fig 4 and to supplementary Fig. S3A and S3B.
FLAG-tagged POLR3B WT or mutant were expressed in HEK293 cells, treated with drug, puriﬁed using an anti-FLAG antibody and digested with trypsin. The co-puriﬁed proteins were identiﬁed by LC-MS/MS mass spectrometry.
LFQ-Intensity of each peptide were obtained using Maxquant and further computed using Perseus.
Statistical differences between the experimenal conditions were determined using a two-tailed T-test subsequently adjusted for multiple hypothesis testing using a permutation-based test by considering a False discovery rate (FDR) of 5% adjusted using a s0 correction factor of 0.1 with 10 000 iterations
Highlight: Bait protein
Highlight proteins were considered significantly reduced
Highlight proteins were considered significantly different
Experimental conditions	Gene Name	Protein ID	-Log Student's T-test p-value R103H_DMSO-WT_DMSO	Student's T-test q-value R103H_DMSO-WT_DMSO	Student's T-test Difference R103H_DMSO-WT_DMSO	WT_DMSO_01	WT_DMSO_02	WT_DMSO_03	WT_Riluzole_01	WT_Riluzole_02	WT_Riluzole_03	R103H_DMSO_01	R103H_DMSO_02	R103H_DMSO_03	R103H_Riluzole_01	R103H_Riluzole_02	R103H_Riluzole_03	FLAG_DMSO_01	FLAG_DMSO_02	FLAG_DMSO_03	FLAG_Riluzole_01	FLAG_Riluzole_02	FLAG_Riluzole_03	Only identified by site	Reverse	Potential contaminant	Bait: POLR3B	Student's T-test Significant WT_DMSO_FLAG_DMSO	Student's T-test Significant R103H_DMSO_FLAG_DMSO	Student's T-test significant	Student's T-test Significant WT_Riluzole_FLAG_Riluzole	Student's T-test Significant R103H_Riluzole_FLAG_Riluzole	Student's T-test significant_	Filter WT_DMSO	Filter R103H_DMSO	Filter WT_Riluzole	Filter R103H_Riluzole	Filter_FLAG	Student's T-test Significant R103H_DMSO_WT_DMSO	Student's T-test significant__	Peptides	Razor + unique peptides	Unique peptides	Sequence coverage [%]	Unique + razor sequence coverage [%]	Unique sequence coverage [%]	Mol. weight [kDa]	Q-value	Score
R103H-WT (DMSO)	POLR3C	Q9BUI4	3.31938	0	-5.71368	23.5032	23.7906	23.7257	23.4038	23.085	22.9959	19.0321	17.2942	17.5522	16.0443	17.754	17.7506	20.1801	20.1929	18.168	19.9094	19.5098	20.0468					+	+	R103H_DMSO_FLAG_DMSO;WT_DMSO_FLAG_DMSO	+	+	R103H_Riluzole_FLAG_Riluzole;WT_Riluzole_FLAG_Riluzole	Keep	Discard	Keep	Discard	Keep	+	R103H_DMSO_WT_DMSO	18	18	18	49.1	49.1	49.1	60.611	0	236.29
R103H-WT (DMSO)	POLR3H	Q9Y535	3.84135	0	-4.72144	24.25	23.9164	24.1156	24.1441	24.0655	23.5343	20.0102	19.0451	19.0624	19.5084	20.1589	18.8902	20.0086	19.2624	19.0277	18.9323	18.932	19.0716					+		WT_DMSO_FLAG_DMSO	+		WT_Riluzole_FLAG_Riluzole	Keep	Discard	Keep	Discard	Keep	+	R103H_DMSO_WT_DMSO	8	8	8	41.7	41.7	41.7	22.918	0	109.38
R103H-WT (DMSO)	POLR3F	Q9H1D9	3.36019	0	-4.1988	23.4945	23.0455	23.4401	23.1887	22.8983	22.7774	18.8299	18.696	19.8579	18.6943	18.014	19.3988	19.2729	19.0931	18.0748	18.6026	18.521	18.7412					+		WT_DMSO_FLAG_DMSO	+		WT_Riluzole_FLAG_Riluzole	Keep	Discard	Keep	Discard	Keep	+	R103H_DMSO_WT_DMSO	10	10	10	38.3	38.3	38.3	35.684	0	22.748
R103H-WT (DMSO)	CRCP	O75575	3.68713	0	-4.06643	23.3962	23.4927	23.7542	23.7728	23.6728	23.3897	20.0126	19.4393	18.9918	19.5834	19.6305	19.1071	19.0517	18.2561	18.9487	18.9017	19.7504	20.1155					+		WT_DMSO_FLAG_DMSO	+		WT_Riluzole_FLAG_Riluzole	Keep	Discard	Keep	Discard	Keep	+	R103H_DMSO_WT_DMSO	8	8	8	64.9	64.9	64.9	16.871	0	95.671
R103H-WT (DMSO)	POLR3A	O14802;O95602	4.92943	0	-3.45705	24.8962	24.7093	25.0459	24.6593	24.5113	24.5007	21.4396	21.5682	21.2724	22.2731	22.2968	22.213	19.6261	19.245	19.5685	19.4978	18.4393	18.7688					+	+	R103H_DMSO_FLAG_DMSO;WT_DMSO_FLAG_DMSO	+	+	R103H_Riluzole_FLAG_Riluzole;WT_Riluzole_FLAG_Riluzole	Keep	Keep	Keep	Keep	Keep	+	R103H_DMSO_WT_DMSO	64	64	64	57	57	57	155.64	0	323.31
R103H-WT (DMSO)	RPL36	Q9Y3U8	3.68138	0	-3.02633	22.3712	22.5689	22.4938	17.5039	22.5701	22.4032	19.1851	19.9041	19.2657	17.981	21.6981	21.9694	19.4634	17.3662	19.4918	19.2674	19.4693	18.5553					+		WT_DMSO_FLAG_DMSO				Keep	Discard	Discard	Discard	Keep	+	R103H_DMSO_WT_DMSO	2	2	2	20	20	20	12.254	0	3.7373
R103H-WT (DMSO)	POLR2E	P19388	4.22008	0	-2.20751	24.4148	24.2505	24.2089	24.1123	24.5144	24.4628	21.9937	21.9591	22.2989	23.2727	23.0847	22.786	18.9357	19.7878	18.0261	18.0969	18.5642	18.9839					+	+	R103H_DMSO_FLAG_DMSO;WT_DMSO_FLAG_DMSO	+	+	R103H_Riluzole_FLAG_Riluzole;WT_Riluzole_FLAG_Riluzole	Keep	Keep	Keep	Keep	Keep	+	R103H_DMSO_WT_DMSO	9	9	9	53.3	53.3	53.3	24.551	0	297.84
R103H-WT (DMSO)	POLR3G	O15318	4.23471	0	-2.19056	21.3656	21.5843	21.4435	21.3906	21.0234	20.937	19.4481	19.0854	19.2881	20.0308	19.3956	18.7263	19.5091	19.4149	19.8647	18.8561	18.3091	19.3916					+		WT_DMSO_FLAG_DMSO	+		WT_Riluzole_FLAG_Riluzole	Keep	Discard	Keep	Discard	Keep	+	R103H_DMSO_WT_DMSO	3	3	3	17	17	17	25.914	0	5.1662
R103H-WT (DMSO)	GPN3	Q9UHW5	4.80939	0	-1.90728	22.9668	23.0403	22.8037	22.7478	22.5865	22.5099	21.0386	21.0791	20.9713	22.4117	22.397	21.9304	19.5409	18.6031	19.3866	19.8663	18.8134	18.328					+	+	R103H_DMSO_FLAG_DMSO;WT_DMSO_FLAG_DMSO	+	+	R103H_Riluzole_FLAG_Riluzole;WT_Riluzole_FLAG_Riluzole	Keep	Keep	Keep	Keep	Keep	+	R103H_DMSO_WT_DMSO	7	7	7	38.7	38.7	38.7	32.761	0	82.572
R103H-WT (DMSO)	POLR1C	O15160	4.2663	0	-1.81572	26.5288	26.316	26.2962	26.3007	26.2085	26.3965	24.6979	24.4907	24.5052	25.4992	25.4586	25.0278	19.6872	18.1233	19.1342	17.9697	17.2289	18.3531					+	+	R103H_DMSO_FLAG_DMSO;WT_DMSO_FLAG_DMSO	+	+	R103H_Riluzole_FLAG_Riluzole;WT_Riluzole_FLAG_Riluzole	Keep	Keep	Keep	Keep	Keep	+	R103H_DMSO_WT_DMSO	15	15	15	65.3	65.3	65.3	39.249	0	323.31
R103H-WT (DMSO)	SLFN11	Q7Z7L1;Q68D06;Q08AF3	3.10642	0.0023766	-0.833655	22.7364	22.5078	22.7919	22.9267	22.7791	22.5578	21.8614	21.7934	21.8803	22.8278	22.5564	22.453	19.1625	19.4999	19.2495	18.5943	18.789	20.3083					+	+	R103H_DMSO_FLAG_DMSO;WT_DMSO_FLAG_DMSO	+	+	R103H_Riluzole_FLAG_Riluzole;WT_Riluzole_FLAG_Riluzole	Keep	Keep	Keep	Keep	Keep	+	R103H_DMSO_WT_DMSO	15	15	15	26.3	26.3	26.3	102.83	0	40.821
R103H-WT (DMSO)	GPN1	Q9HCN4	2.9097	0.00265952	-1.28107	24.6942	24.3514	24.3091	24.3861	24.4769	24.2144	23.2274	22.9777	23.3065	24.2207	24.1166	23.7137	19.039	19.491	17.6578	20.0567	19.178	19.087					+	+	R103H_DMSO_FLAG_DMSO;WT_DMSO_FLAG_DMSO	+	+	R103H_Riluzole_FLAG_Riluzole;WT_Riluzole_FLAG_Riluzole	Keep	Keep	Keep	Keep	Keep	+	R103H_DMSO_WT_DMSO	10	10	10	37.7	37.7	37.7	41.74	0	203.7
R103H-WT (DMSO)	POLR2L	P62875	2.86225	0.00293947	-1.48459	24.8665	24.6485	25.2353	25.0774	24.8993	25.2275	23.5644	23.3012	23.431	24.0131	24.0085	23.8597	19.6042	18.3545	18.8002	19.0198	18.4977	19.4276					+	+	R103H_DMSO_FLAG_DMSO;WT_DMSO_FLAG_DMSO	+	+	R103H_Riluzole_FLAG_Riluzole;WT_Riluzole_FLAG_Riluzole	Keep	Keep	Keep	Keep	Keep	+	R103H_DMSO_WT_DMSO	3	3	3	65.7	65.7	65.7	7.645	0	8.452
R103H-WT (DMSO)	POLR3D	P05423	3.12181	0.00360323	-1.42858	24.3613	24.1285	24.4895	23.9744	23.8021	24.1618	22.8513	22.7308	23.1115	23.0951	23.1682	23.5406	19.3405	19.8604	19.2441	18.1115	19.1646	18.8289					+	+	R103H_DMSO_FLAG_DMSO;WT_DMSO_FLAG_DMSO	+	+	R103H_Riluzole_FLAG_Riluzole;WT_Riluzole_FLAG_Riluzole	Keep	Keep	Keep	Keep	Keep	+	R103H_DMSO_WT_DMSO	13	13	13	47.5	47.5	47.5	44.395	0	323.31
R103H-WT (DMSO)	POLR3K	Q9Y2Y1	3.68378	0.00587895	-1.37033	24.2343	24.4659	24.1432	24.2577	24.5705	24.2598	22.9958	22.8939	22.8427	23.5414	23.5334	23.7864	18.5311	18.709	18.4843	19.8127	19.8778	19.0387					+	+	R103H_DMSO_FLAG_DMSO;WT_DMSO_FLAG_DMSO	+	+	R103H_Riluzole_FLAG_Riluzole;WT_Riluzole_FLAG_Riluzole	Keep	Keep	Keep	Keep	Keep	+	R103H_DMSO_WT_DMSO	3	3	3	42.6	42.6	42.6	12.336	0	73.044
R103H-WT (DMSO)	POLR1D	P0DPB6	3.44936	0.00657059	-2.32986	25.3059	25.306	25.2182	25.4078	25.1427	25.2253	22.6428	22.8606	23.337	24.4543	24.3116	23.936	18.9733	19.4279	18.276	19.2161	18.9544	19.5806					+	+	R103H_DMSO_FLAG_DMSO;WT_DMSO_FLAG_DMSO	+	+	R103H_Riluzole_FLAG_Riluzole;WT_Riluzole_FLAG_Riluzole	Keep	Keep	Keep	Keep	Keep	+	R103H_DMSO_WT_DMSO	8	8	6	61.7	61.7	54.1	15.237	0	138.49
R103H-WT (DMSO)	POLR2H	P52434	3.4273	0.00698125	-2.51568	24.5297	24.7383	25.2829	24.6844	24.4502	24.4247	22.3873	22.2841	22.3325	23.1068	23.3549	22.7313	18.8848	19.5848	18.0119	19.6602	19.0484	19.6686					+	+	R103H_DMSO_FLAG_DMSO;WT_DMSO_FLAG_DMSO	+	+	R103H_Riluzole_FLAG_Riluzole;WT_Riluzole_FLAG_Riluzole	Keep	Keep	Keep	Keep	Keep	+	R103H_DMSO_WT_DMSO	9	9	9	74	74	74	17.143	0	164.43
R103H-WT (DMSO)	POLR3E	Q9NVU0	4.09653	0.00744667	-1.45165	24.8835	24.6125	24.8581	24.7176	24.4583	24.4108	23.3601	23.2988	23.3403	23.8787	23.9002	24.0818	19.1827	18.8741	20.3455	18.4674	18.9892	18.8915					+	+	R103H_DMSO_FLAG_DMSO;WT_DMSO_FLAG_DMSO	+	+	R103H_Riluzole_FLAG_Riluzole;WT_Riluzole_FLAG_Riluzole	Keep	Keep	Keep	Keep	Keep	+	R103H_DMSO_WT_DMSO	40	40	40	72.6	72.6	72.6	79.897	0	323.31
R103H-WT (DMSO)	RPL18A	Q02543	2.53597	0.00796571	-0.705234	22.6491	22.8026	22.9851	22.6415	22.8078	23.0285	22.0267	22.1953	22.0991	22.6663	22.1733	22.4304	21.3805	21.1046	22.0772	21.8068	21.4176	21.7502					+		WT_DMSO_FLAG_DMSO	+	+	R103H_Riluzole_FLAG_Riluzole;WT_Riluzole_FLAG_Riluzole	Keep	Discard	Keep	Discard	Keep	+	R103H_DMSO_WT_DMSO	5	5	5	30.7	30.7	30.7	20.762	0	42.074
R103H-WT (DMSO)	POLR2K	P53803	2.15915	0.00907297	-0.913282	24.3936	24.6302	24.0322	24.37	25.1301	24.8244	23.4859	23.4738	23.3564	24.62	24.4954	23.7361	19.0815	17.8998	18.6663	19.8688	19.8861	19.6433					+	+	R103H_DMSO_FLAG_DMSO;WT_DMSO_FLAG_DMSO	+	+	R103H_Riluzole_FLAG_Riluzole;WT_Riluzole_FLAG_Riluzole	Keep	Keep	Keep	Keep	Keep	+	R103H_DMSO_WT_DMSO	3	3	3	62.1	62.1	62.1	7.0041	0	10.951
R103H-WT (DMSO)	TUBAL3	A6NHL2	1.8991	0.00966543	-1.17218	22.6504	22.2992	22.8157	23.1447	22.1898	21.98	21.2735	21.1165	21.8588	21.8347	22.4699	22.7767	19.9438	18.085	20.026	18.0164	18.6172	18.1887					+	+	R103H_DMSO_FLAG_DMSO;WT_DMSO_FLAG_DMSO	+	+	R103H_Riluzole_FLAG_Riluzole;WT_Riluzole_FLAG_Riluzole	Keep	Keep	Keep	Keep	Keep	+	R103H_DMSO_WT_DMSO	5	1	1	10.3	3.8	3.8	49.908	0	18.016
R103H-WT (DMSO)	SEC13	P55735	1.84623	0.00983529	-0.774875	21.8438	21.7821	22.0112	21.8778	21.5997	22.0212	20.7576	21.257	21.2979	21.9169	22.1358	22.1321	18.9946	19.5451	20.0088	19.9935	18.6003	19.1718					+	+	R103H_DMSO_FLAG_DMSO;WT_DMSO_FLAG_DMSO	+	+	R103H_Riluzole_FLAG_Riluzole;WT_Riluzole_FLAG_Riluzole	Keep	Keep	Keep	Keep	Keep	+	R103H_DMSO_WT_DMSO	7	7	7	37.3	37.3	37.3	35.54	0	15.553
R103H-WT (DMSO)	RPL35A	P18077	1.85947	0.00991013	-1.33779	22.449	22.3629	21.9879	22.175	22.5014	22.2616	21.4229	20.9324	20.4311	21.4696	21.522	21.7297	20.8548	20.8405	20.8855	20.6501	21.0259	21.1875					+		WT_DMSO_FLAG_DMSO	+	+	R103H_Riluzole_FLAG_Riluzole;WT_Riluzole_FLAG_Riluzole	Keep	Discard	Keep	Discard	Keep	+	R103H_DMSO_WT_DMSO	3	3	3	25.5	25.5	25.5	12.538	0	3.5934
R103H-WT (DMSO)	TUBA1C	Q9BQE3	1.94252	0.0101675	-1.19274	25.3441	25.0164	24.8852	25.2335	25.1573	24.9858	23.5028	23.8597	24.3049	25.0619	24.9907	25.167	19.016	18.5789	18.9503	18.8475	17.8166	19.3074					+	+	R103H_DMSO_FLAG_DMSO;WT_DMSO_FLAG_DMSO	+	+	R103H_Riluzole_FLAG_Riluzole;WT_Riluzole_FLAG_Riluzole	Keep	Keep	Keep	Keep	Keep	+	R103H_DMSO_WT_DMSO	32	3	3	77.3	15.1	15.1	49.895	0	323.31
R103H-WT (DMSO)	RPL18	Q07020	2.18635	0.0104882	-0.727222	24.1454	23.8169	23.9691	23.762	24.0083	23.8817	23.1108	23.4502	23.1887	23.7685	23.2508	23.719	19.7749	22.6641	20.0402	22.7993	22.7051	22.7215					+	+	R103H_DMSO_FLAG_DMSO;WT_DMSO_FLAG_DMSO	+	+	R103H_Riluzole_FLAG_Riluzole;WT_Riluzole_FLAG_Riluzole	Keep	Discard	Keep	Discard	Keep	+	R103H_DMSO_WT_DMSO	6	6	6	36.7	36.7	36.7	21.634	0	88.221
R103H-WT (DMSO)	PRKDC	P78527	1.8802	0.0105377	-0.71431	23.2932	23.5586	23.0659	23.4166	23.7447	23.0667	22.4152	22.7058	22.6537	22.8084	22.998	23.0035	19.4717	18.4112	17.8778	19.2989	19.3062	17.8879					+	+	R103H_DMSO_FLAG_DMSO;WT_DMSO_FLAG_DMSO	+	+	R103H_Riluzole_FLAG_Riluzole;WT_Riluzole_FLAG_Riluzole	Keep	Keep	Keep	Keep	Keep	+	R103H_DMSO_WT_DMSO	86	86	86	25.5	25.5	25.5	469.08	0	323.31
R103H-WT (DMSO)	RPAP1	Q9BWH6	1.91962	0.0107404	-0.686131	20.5107	20.4052	20.1042	20.7266	20.4117	18.99	19.455	19.7488	19.7579	19.6303	20.1778	19.784	19.2218	18.7627	17.9699	19.0347	19.8541	19.4682					+	+	R103H_DMSO_FLAG_DMSO;WT_DMSO_FLAG_DMSO				Keep	Discard	Discard	Discard	Keep	+	R103H_DMSO_WT_DMSO	5	5	5	5.7	5.7	5.7	152.75	0	11.593
R103H-WT (DMSO)	ARAF	P10398;P15056	2.75365	0.0118292	-0.39031	22.0378	22.0888	22.1879	22.3181	22.1356	22.2392	21.6919	21.7717	21.6799	22.2492	21.9559	22.0023	19.3314	19.1208	18.0892	19.5559	19.3735	19.1731					+	+	R103H_DMSO_FLAG_DMSO;WT_DMSO_FLAG_DMSO	+	+	R103H_Riluzole_FLAG_Riluzole;WT_Riluzole_FLAG_Riluzole	Keep	Keep	Keep	Keep	Keep	+	R103H_DMSO_WT_DMSO	9	9	7	19.6	19.6	15.8	67.585	0	14.895
R103H-WT (DMSO)	WDR92	Q96MX6	1.86603	0.0136852	-0.581633	22.3328	22.2965	22.6398	22.2827	22.5922	22.0375	21.9613	21.8862	21.6766	23.1327	22.8996	22.4966	19.3917	18.8172	18.4235	19.6824	18.9549	18.9391					+	+	R103H_DMSO_FLAG_DMSO;WT_DMSO_FLAG_DMSO	+	+	R103H_Riluzole_FLAG_Riluzole;WT_Riluzole_FLAG_Riluzole	Keep	Keep	Keep	Keep	Keep	+	R103H_DMSO_WT_DMSO	8	8	8	34.5	34.5	34.5	39.74	0	63.201
R103H-WT (DMSO)	RPL23	P62829	1.44533	0.0156695	-0.942385	25.6538	25.8402	26.2101	25.9035	25.9852	26.3352	24.8932	24.5537	25.4301	25.8309	25.8779	25.9213	24.1658	24.2545	25.7964	25.0163	24.8427	24.2847								+	+	R103H_Riluzole_FLAG_Riluzole;WT_Riluzole_FLAG_Riluzole	Discard	Discard	Keep	Keep	Keep	+	R103H_DMSO_WT_DMSO	7	7	7	52.1	52.1	52.1	14.865	0	110.23
R103H-WT (DMSO)	ASNSD1	L0R819	2.04081	0.0157929	-0.467589	21.8355	22.1455	21.8701	21.6024	22.1458	22.1025	21.4914	21.4585	21.4985	22.543	22.4485	22.1992	18.8511	17.6862	18.732	19.3911	18.5547	19.1451					+	+	R103H_DMSO_FLAG_DMSO;WT_DMSO_FLAG_DMSO	+	+	R103H_Riluzole_FLAG_Riluzole;WT_Riluzole_FLAG_Riluzole	Keep	Keep	Keep	Keep	Keep	+	R103H_DMSO_WT_DMSO	5	5	5	62.5	62.5	62.5	11.25	0	15.427
R103H-WT (DMSO)	RPL6	Q02878	1.98683	0.0177144	-0.460361	23.4428	23.4077	23.6751	23.4293	23.3515	23.0297	23.0682	23.1336	22.9427	22.3396	22.8474	23.1972	22.3303	22.8216	21.9813	23.226	22.2813	22.6842					+	+	R103H_DMSO_FLAG_DMSO;WT_DMSO_FLAG_DMSO				Keep	Discard	Discard	Discard	Keep	+	R103H_DMSO_WT_DMSO	14	14	14	45.8	45.8	45.8	32.728	0	56.826
R103H-WT (DMSO)	URI1	O94763	2.04768	0.0209348	-0.42076	22.183	22.0113	21.922	21.8806	22.0008	22.1588	21.6657	21.5292	21.6591	22.3335	22.5353	22.2754	19.06	17.9713	19.608	18.4717	18.5737	18.5556					+	+	R103H_DMSO_FLAG_DMSO;WT_DMSO_FLAG_DMSO	+	+	R103H_Riluzole_FLAG_Riluzole;WT_Riluzole_FLAG_Riluzole	Keep	Keep	Keep	Keep	Keep	+	R103H_DMSO_WT_DMSO	13	13	13	34	34	34	59.832	0	66.754
R103H-WT (DMSO)	TCEB1	Q15369	1.08903	0.025347	-2.14796	21.4494	21.6524	21.2564	22.0989	21.7185	21.777	18.624	18.1643	21.126	21.8193	21.6509	21.3768	19.8373	19.0346	19.8843	19.4794	19.9796	18.3806					+		WT_DMSO_FLAG_DMSO	+	+	R103H_Riluzole_FLAG_Riluzole;WT_Riluzole_FLAG_Riluzole	Keep	Discard	Keep	Keep	Keep	+	R103H_DMSO_WT_DMSO	2	2	2	23.2	23.2	23.2	12.473	0	4.6882
R103H-WT (DMSO)	XPOT	O43592	1.48059	0.0274291	-0.53331	22.1325	21.7065	21.9205	21.9401	21.4164	21.8304	21.1616	21.5162	21.4816	21.7632	21.8212	21.6765	19.406	19.5063	17.5146	19.157	18.9167	18.7996					+	+	R103H_DMSO_FLAG_DMSO;WT_DMSO_FLAG_DMSO	+	+	R103H_Riluzole_FLAG_Riluzole;WT_Riluzole_FLAG_Riluzole	Keep	Keep	Keep	Keep	Keep	+	R103H_DMSO_WT_DMSO	14	14	14	20.6	20.6	20.6	109.96	0	78.688
R103H-WT (DMSO)	ACTL6A	O96019	1.12217	0.0276038	-1.25426	21.6875	20.6478	21.1531	21.8391	21.4996	20.9413	19.4242	19.5322	20.7693	18.78	21.2147	21.0847	18.9244	19.2569	18.2346	19.1685	19.8232	19.1398					+	+	R103H_DMSO_FLAG_DMSO;WT_DMSO_FLAG_DMSO	+		WT_Riluzole_FLAG_Riluzole	Keep	Discard	Keep	Discard	Keep	+	R103H_DMSO_WT_DMSO	2	2	2	9.3	9.3	9.3	47.46	0	3.5764
R103H-WT (DMSO)	CTSB	P07858	1.36216	0.0312569	-0.600239	22.6319	22.7504	23.0561	23.2262	23.0222	22.9664	21.9961	22.1108	22.5308	23.036	22.9601	22.8579	18.182	18.7634	19.4995	18.7833	19.1253	19.1508					+	+	R103H_DMSO_FLAG_DMSO;WT_DMSO_FLAG_DMSO	+	+	R103H_Riluzole_FLAG_Riluzole;WT_Riluzole_FLAG_Riluzole	Keep	Keep	Keep	Keep	Keep	+	R103H_DMSO_WT_DMSO	5	5	5	23	23	23	37.821	0	16.918
R103H-WT (DMSO)	RPS27A;UBB;UBC	P62979;P0CG47;P0CG48	1.34765	0.0317696	-0.596708	27.2556	26.8362	27.1778	27.4205	27.2859	27.3829	26.1738	26.6048	26.7008	26.512	26.3629	26.131	24.3557	23.9527	23.8027	24.3483	24.3637	24.213					+	+	R103H_DMSO_FLAG_DMSO;WT_DMSO_FLAG_DMSO	+	+	R103H_Riluzole_FLAG_Riluzole;WT_Riluzole_FLAG_Riluzole	Keep	Keep	Keep	Keep	Keep	+	R103H_DMSO_WT_DMSO	8	8	2	50.6	50.6	20.5	17.965	0	323.31
R103H-WT (DMSO)	ACTB	P60709;Q6S8J3;A5A3E0;P0CG38;Q9BYX7;P0CG39	1.00298	0.0318573	-1.9324	20.7531	19.2628	21.7158	21.0749	21.1476	23.5185	19.6307	17.7109	18.593	19.9813	18.5962	21.2477	18.6746	18.407	18.545	19.2935	22.8616	18.8139					+		WT_DMSO_FLAG_DMSO				Keep	Discard	Discard	Discard	Keep	+	R103H_DMSO_WT_DMSO	25	1	1	75.7	4.5	4.5	41.736	0.00098328	2.9704
R103H-WT (DMSO)	ARL1	P40616	1.99355	0.0390561	-0.314644	22.6357	22.5956	22.7743	23.2963	22.9782	22.3254	22.2733	22.3724	22.416	22.609	22.8427	22.9221	17.9345	17.3799	19.1392	19.0967	19.0555	19.1251					+	+	R103H_DMSO_FLAG_DMSO;WT_DMSO_FLAG_DMSO	+	+	R103H_Riluzole_FLAG_Riluzole;WT_Riluzole_FLAG_Riluzole	Keep	Keep	Keep	Keep	Keep	+	R103H_DMSO_WT_DMSO	5	5	5	42.5	42.5	42.5	20.417	0	36.894
R103H-WT (DMSO)	ARF1;ARF3	P84077;P61204	1.26266	0.0401331	-0.597697	22.1735	21.5189	21.9125	22.3142	22.0575	21.8349	21.0414	21.38	21.3905	21.4962	22.1482	21.4793	20.3285	19.7343	18.6733	19.1258	19.4543	19.8331					+	+	R103H_DMSO_FLAG_DMSO;WT_DMSO_FLAG_DMSO	+	+	R103H_Riluzole_FLAG_Riluzole;WT_Riluzole_FLAG_Riluzole	Keep	Keep	Keep	Keep	Keep	+	R103H_DMSO_WT_DMSO	7	4	3	54.7	26	26	20.697	0	10.913
R103H-WT (DMSO)	GEMIN4	P57678	1.35434	0.0444354	-0.490673	21.8657	21.5254	21.7045	21.9568	21.785	21.5747	20.9897	21.1707	21.4631	21.7213	21.5897	21.553	19.0187	19.8961	19.1631	20.0348	19.5463	18.4892					+	+	R103H_DMSO_FLAG_DMSO;WT_DMSO_FLAG_DMSO	+	+	R103H_Riluzole_FLAG_Riluzole;WT_Riluzole_FLAG_Riluzole	Keep	Keep	Keep	Keep	Keep	+	R103H_DMSO_WT_DMSO	13	13	13	18.4	18.4	18.4	120.04	0	22.803
R103H-WT (DMSO)	PABPC1	P11940;Q9H361;Q4VXU2;Q96DU9	1.84413	0.0446864	0.325826	22.0763	22.01	22.0182	22.0844	22.2418	22.1864	22.4779	22.2188	22.3852	22.2273	22.4957	22.6341	21.3999	21.342	20.5027	21.6011	21.3906	21.4407					+	+	R103H_DMSO_FLAG_DMSO;WT_DMSO_FLAG_DMSO	+	+	R103H_Riluzole_FLAG_Riluzole;WT_Riluzole_FLAG_Riluzole	Discard	Keep	Discard	Discard	Keep	+	R103H_DMSO_WT_DMSO	15	15	11	26.3	26.3	17	70.67	0	112.81
R103H-WT (DMSO)	HSPA8	P11142	3.06026	0.013574	0.333018	28.6558	28.6353	28.7133	29.0959	29.126	28.7446	29.0527	28.9989	28.9519	28.9745	29.031	28.7962	22.1116	22.3781	22.3428	23.3543	22.6293	23.8541					+	+	R103H_DMSO_FLAG_DMSO;WT_DMSO_FLAG_DMSO	+	+	R103H_Riluzole_FLAG_Riluzole;WT_Riluzole_FLAG_Riluzole	Keep	Keep	Keep	Keep	Keep	+	R103H_DMSO_WT_DMSO	50	44	33	73.7	70.3	57.1	70.897	0	323.31
R103H-WT (DMSO)	SDF4	Q9BRK5	1.70978	0.0485592	0.33927	21.5645	21.2921	21.5504	21.721	21.5838	21.414	21.7948	21.8388	21.7912	22.0087	22.1651	21.7043	19.9727	18.533	18.7098	19.9684	18.8707	19.1333					+	+	R103H_DMSO_FLAG_DMSO;WT_DMSO_FLAG_DMSO	+	+	R103H_Riluzole_FLAG_Riluzole;WT_Riluzole_FLAG_Riluzole	Keep	Keep	Keep	Keep	Keep	+	R103H_DMSO_WT_DMSO	6	6	6	19.9	19.9	19.9	41.806	0	18.425
R103H-WT (DMSO)	EIF3B	P55884	1.69152	0.036874	0.38082	20.1566	20.152	19.9888	20.346	19.889	20.274	20.6176	20.5006	20.3218	20.5598	20.4177	20.1191	18.5529	19.3492	19.8558	19.1124	20.3214	19.0779						+	R103H_DMSO_FLAG_DMSO				Discard	Keep	Discard	Discard	Keep	+	R103H_DMSO_WT_DMSO	4	4	4	5.4	5.4	5.4	92.48	0.0010384	3.4871
R103H-WT (DMSO)	DNAJC7	Q99615	2.05154	0.0222538	0.400283	23.3203	23.1391	23.0377	23.4394	23.4354	23.2956	23.5452	23.5953	23.5574	23.7669	23.9514	23.7087	19.1483	20.0517	19.0588	18.9545	19.6521	19.5671					+	+	R103H_DMSO_FLAG_DMSO;WT_DMSO_FLAG_DMSO	+	+	R103H_Riluzole_FLAG_Riluzole;WT_Riluzole_FLAG_Riluzole	Keep	Keep	Keep	Keep	Keep	+	R103H_DMSO_WT_DMSO	28	28	28	56.5	56.5	56.5	56.44	0	323.31
R103H-WT (DMSO)	TCP1	P17987	1.98548	0.0236267	0.402501	22.5558	22.2756	22.4628	22.6721	22.3904	22.4479	22.776	22.8408	22.885	23.097	23.0991	22.6491	20.7136	18.7832	18.7726	19.1991	19.254	22.4806					+	+	R103H_DMSO_FLAG_DMSO;WT_DMSO_FLAG_DMSO		+	R103H_Riluzole_FLAG_Riluzole	Keep	Keep	Discard	Discard	Keep	+	R103H_DMSO_WT_DMSO	15	15	15	41	41	41	60.343	0	67.299
R103H-WT (DMSO)	HSPA1B;HSPA1A	P0DMV9;P0DMV8	3.02898	0.00928646	0.407764	30.7894	30.727	30.8382	31.0859	31.0978	30.6374	31.2408	31.2092	31.1279	31.1124	31.184	30.8866	25.0405	25.0023	24.9507	25.7406	25.2671	25.2858					+	+	R103H_DMSO_FLAG_DMSO;WT_DMSO_FLAG_DMSO	+	+	R103H_Riluzole_FLAG_Riluzole;WT_Riluzole_FLAG_Riluzole	Keep	Keep	Keep	Keep	Keep	+	R103H_DMSO_WT_DMSO	72	72	43	79.1	79.1	57.9	70.051	0	323.31
R103H-WT (DMSO)	ATP2A2	P16615;O14983;Q93084	3.03884	0.00958602	0.41551	22.6267	22.7336	22.5809	22.9483	22.9824	23.0059	23.0464	23.0888	23.0526	23.1726	23.0912	22.8737	20.1355	18.6717	19.5168	18.5587	19.7297	19.2544					+	+	R103H_DMSO_FLAG_DMSO;WT_DMSO_FLAG_DMSO	+	+	R103H_Riluzole_FLAG_Riluzole;WT_Riluzole_FLAG_Riluzole	Keep	Keep	Keep	Keep	Keep	+	R103H_DMSO_WT_DMSO	19	19	19	26.9	26.9	26.9	114.76	0	233.44
R103H-WT (DMSO)	POLDIP2	Q9Y2S7	1.66699	0.02796	0.448149	23.2301	23.1107	23.0635	23.1211	23.0887	23.3905	23.59	23.3857	23.773	23.4505	23.8337	23.5053	20.0786	18.59	19.2875	18.7424	18.9007	18.6783					+	+	R103H_DMSO_FLAG_DMSO;WT_DMSO_FLAG_DMSO	+	+	R103H_Riluzole_FLAG_Riluzole;WT_Riluzole_FLAG_Riluzole	Keep	Keep	Keep	Keep	Keep	+	R103H_DMSO_WT_DMSO	12	12	12	45.4	45.4	45.4	42.033	0	93.581
R103H-WT (DMSO)	EEF1A1;EEF1A1P5	P68104;Q5VTE0;Q05639	1.92342	0.0207842	0.455484	27.3179	27.2964	27.5079	27.8407	27.6407	27.5542	27.7136	27.7933	27.9818	27.8163	27.9655	27.7425	24.6174	24.7023	24.7903	24.7932	24.6176	24.7983					+	+	R103H_DMSO_FLAG_DMSO;WT_DMSO_FLAG_DMSO	+	+	R103H_Riluzole_FLAG_Riluzole;WT_Riluzole_FLAG_Riluzole	Keep	Keep	Keep	Keep	Keep	+	R103H_DMSO_WT_DMSO	25	25	25	72.3	72.3	72.3	50.14	0	323.31
R103H-WT (DMSO)	RPLP2	P05387	2.98668	0.0106131	0.470783	25.0605	25.0969	25.1812	25.1816	25.2882	25.2588	25.5009	25.613	25.637	25.1366	25.4462	25.4617	24.3461	24.2032	24.6279	25.008	24.4393	24.3325					+	+	R103H_DMSO_FLAG_DMSO;WT_DMSO_FLAG_DMSO	+	+	R103H_Riluzole_FLAG_Riluzole;WT_Riluzole_FLAG_Riluzole	Discard	Keep	Discard	Discard	Keep	+	R103H_DMSO_WT_DMSO	9	9	8	95.7	95.7	80.9	11.665	0	323.31
R103H-WT (DMSO)	PSMC2	P35998	1.47592	0.034153	0.47189	21.5548	21.2931	21.1095	21.538	21.4711	21.404	21.7097	21.7274	21.9359	21.9069	21.34	21.6504	19.068	19.2417	19.1253	20.1578	18.7788	19.2163					+	+	R103H_DMSO_FLAG_DMSO;WT_DMSO_FLAG_DMSO	+	+	R103H_Riluzole_FLAG_Riluzole;WT_Riluzole_FLAG_Riluzole	Keep	Keep	Keep	Keep	Keep	+	R103H_DMSO_WT_DMSO	11	11	11	30.5	30.5	30.5	48.633	0	72.915
R103H-WT (DMSO)	HSPH1	Q92598;O95757	1.55358	0.0300547	0.474771	20.9119	20.7444	20.7227	20.8095	21.1744	20.8223	21.1384	21.5226	21.1423	21.161	21.4956	21.1001	19.145	17.9572	19.1945	19.6196	19.2602	18.9386					+	+	R103H_DMSO_FLAG_DMSO;WT_DMSO_FLAG_DMSO	+	+	R103H_Riluzole_FLAG_Riluzole;WT_Riluzole_FLAG_Riluzole	Keep	Keep	Keep	Keep	Keep	+	R103H_DMSO_WT_DMSO	7	7	7	12.1	12.1	12.1	96.864	0	17.402
R103H-WT (DMSO)	ATP5A1	P25705	1.8416	0.0210876	0.48608	23.4161	23.2737	23.5673	23.271	23.3969	23.6277	23.7936	23.8583	24.0634	23.6867	23.7714	23.5188	21.5753	21.2904	19.0768	21.862	21.602	22.0476					+	+	R103H_DMSO_FLAG_DMSO;WT_DMSO_FLAG_DMSO	+	+	R103H_Riluzole_FLAG_Riluzole;WT_Riluzole_FLAG_Riluzole	Keep	Keep	Keep	Keep	Keep	+	R103H_DMSO_WT_DMSO	17	17	17	38.9	38.9	38.9	59.75	0	323.31
R103H-WT (DMSO)	MYCBP	Q99417	4.10152	0.00400545	0.508028	22.1686	22.1869	22.1613	21.5871	22.794	21.5703	22.7001	22.7191	22.6216	22.3892	23.4074	22.7957	18.4651	18.7631	19.1841	21.0272	20.8557	19.9761					+	+	R103H_DMSO_FLAG_DMSO;WT_DMSO_FLAG_DMSO	+	+	R103H_Riluzole_FLAG_Riluzole;WT_Riluzole_FLAG_Riluzole	Keep	Keep	Discard	Keep	Keep	+	R103H_DMSO_WT_DMSO	3	3	3	46.6	46.6	46.6	11.967	0	45.711
R103H-WT (DMSO)	BAG5	Q9UL15	1.58002	0.0265185	0.517137	24.9262	24.6965	24.8205	25.331	25.1193	24.7069	25.4924	25.4387	25.0635	25.3738	25.5014	25.2395	18.951	19.4466	18.7231	19.7067	19.3524	19.1818					+	+	R103H_DMSO_FLAG_DMSO;WT_DMSO_FLAG_DMSO	+	+	R103H_Riluzole_FLAG_Riluzole;WT_Riluzole_FLAG_Riluzole	Keep	Keep	Keep	Keep	Keep	+	R103H_DMSO_WT_DMSO	27	27	27	69.1	69.1	69.1	51.199	0	323.31
R103H-WT (DMSO)	RCN2	Q14257	2.67992	0.0102471	0.520833	25.5825	25.4085	25.4478	25.7837	25.9047	25.4934	26.1019	25.9377	25.9618	25.3225	26.104	25.7882	22.3053	22.26	21.7321	21.8239	22.5008	22.466					+	+	R103H_DMSO_FLAG_DMSO;WT_DMSO_FLAG_DMSO	+	+	R103H_Riluzole_FLAG_Riluzole;WT_Riluzole_FLAG_Riluzole	Keep	Keep	Keep	Keep	Keep	+	R103H_DMSO_WT_DMSO	17	17	17	50.8	50.8	50.8	36.876	0	323.31
R103H-WT (DMSO)	NDUFA5	Q16718	1.94332	0.0139133	0.552876	20.4157	20.2867	20.4443	20.5545	20.6094	20.9131	20.735	21.133	20.9373	20.9205	21.2763	20.8976	19.2851	20.052	19.4783	18.9472	18.9384	19.2151					+	+	R103H_DMSO_FLAG_DMSO;WT_DMSO_FLAG_DMSO	+	+	R103H_Riluzole_FLAG_Riluzole;WT_Riluzole_FLAG_Riluzole	Discard	Keep	Keep	Keep	Keep	+	R103H_DMSO_WT_DMSO	3	3	3	30.2	30.2	30.2	13.459	0	4.0853
R103H-WT (DMSO)	HSPA5	P11021	1.9677	0.0133325	0.559535	24.7612	24.4777	24.6964	24.7415	24.7603	24.4241	25.0604	25.1841	25.3694	25.1027	25.011	24.8973	22.0885	21.784	21.8686	22.1468	21.8663	22.5018					+	+	R103H_DMSO_FLAG_DMSO;WT_DMSO_FLAG_DMSO	+	+	R103H_Riluzole_FLAG_Riluzole;WT_Riluzole_FLAG_Riluzole	Keep	Keep	Keep	Keep	Keep	+	R103H_DMSO_WT_DMSO	35	34	34	51.7	51.7	51.7	72.332	0	323.31
R103H-WT (DMSO)	RPN1	P04843	2.03025	0.0119348	0.563461	21.2351	20.9025	21.108	21.3686	21.2917	21.5716	21.5098	21.6779	21.7482	21.1899	21.2752	21.7469	19.1029	18.488	19.4644	19.9661	18.7621	18.5786					+	+	R103H_DMSO_FLAG_DMSO;WT_DMSO_FLAG_DMSO	+	+	R103H_Riluzole_FLAG_Riluzole;WT_Riluzole_FLAG_Riluzole	Keep	Keep	Keep	Keep	Keep	+	R103H_DMSO_WT_DMSO	10	10	10	24.1	24.1	24.1	68.569	0	35.121
R103H-WT (DMSO)	EIF3I	Q13347	1.49266	0.0270586	0.564843	21.0429	21.3279	20.8358	21.126	21.3189	21.4744	21.5224	21.8369	21.5418	21.5467	21.7884	21.5063	19.6488	19.4521	20.2825	18.5251	18.7956	18.0536					+	+	R103H_DMSO_FLAG_DMSO;WT_DMSO_FLAG_DMSO	+	+	R103H_Riluzole_FLAG_Riluzole;WT_Riluzole_FLAG_Riluzole	Keep	Keep	Keep	Keep	Keep	+	R103H_DMSO_WT_DMSO	7	7	7	37.8	37.8	37.8	36.501	0	18.591
R103H-WT (DMSO)	RPS10;RPS10P5	P46783;Q9NQ39	2.94386	0.00832239	0.571964	23.8671	23.9182	23.9543	24.2201	23.9601	23.655	24.4918	24.3713	24.5923	24.3647	24.3568	24.24	22.7782	22.8069	23.639	23.3321	22.959	22.6302					+	+	R103H_DMSO_FLAG_DMSO;WT_DMSO_FLAG_DMSO	+	+	R103H_Riluzole_FLAG_Riluzole;WT_Riluzole_FLAG_Riluzole	Discard	Keep	Discard	Keep	Keep	+	R103H_DMSO_WT_DMSO	8	8	8	43	43	43	18.898	0	32.661
R103H-WT (DMSO)	LONP1	P36776	1.97177	0.0135643	0.574294	22.3344	22.2332	22.3372	22.2388	22.0369	21.9242	22.8024	22.7103	23.1148	22.4741	22.8347	22.3662	19.5634	18.6835	19.0937	19.4614	19.1103	19.8518					+	+	R103H_DMSO_FLAG_DMSO;WT_DMSO_FLAG_DMSO	+	+	R103H_Riluzole_FLAG_Riluzole;WT_Riluzole_FLAG_Riluzole	Keep	Keep	Keep	Keep	Keep	+	R103H_DMSO_WT_DMSO	19	19	19	25.8	25.8	25.8	106.49	0	187.66
R103H-WT (DMSO)	HSPD1	P10809	1.94674	0.0134474	0.576941	27.9982	27.5974	27.8736	28.3484	27.8775	27.7526	28.2991	28.48	28.4209	28.1498	28.0262	27.9384	19.795	18.3638	19.2068	21.4001	19.8155	21.3918					+	+	R103H_DMSO_FLAG_DMSO;WT_DMSO_FLAG_DMSO	+	+	R103H_Riluzole_FLAG_Riluzole;WT_Riluzole_FLAG_Riluzole	Keep	Keep	Keep	Keep	Keep	+	R103H_DMSO_WT_DMSO	57	57	57	84.3	84.3	84.3	61.054	0	323.31
R103H-WT (DMSO)	SERBP1	Q8NC51	1.64512	0.0222357	0.577822	20.8196	20.9754	20.61	19.8582	20.1347	20.5669	21.4924	21.507	21.139	21.4587	20.9659	21.2093	20.483	18.5255	18.3653	21.025	20.3487	21.2733					+	+	R103H_DMSO_FLAG_DMSO;WT_DMSO_FLAG_DMSO				Discard	Keep	Discard	Discard	Keep	+	R103H_DMSO_WT_DMSO	4	4	4	13.7	13.7	13.7	44.965	0	182.1
R103H-WT (DMSO)	NDUFS3	O75489	2.81541	0.009325	0.5913	21.7877	21.6837	21.6926	22.0533	21.8226	21.9933	22.4458	22.2135	22.2786	21.7278	22.0802	21.8928	19.0024	19.854	17.7854	18.7063	19.2574	19.2683					+	+	R103H_DMSO_FLAG_DMSO;WT_DMSO_FLAG_DMSO	+	+	R103H_Riluzole_FLAG_Riluzole;WT_Riluzole_FLAG_Riluzole	Keep	Keep	Keep	Keep	Keep	+	R103H_DMSO_WT_DMSO	7	7	7	36.7	36.7	36.7	30.241	0	23.299
R103H-WT (DMSO)	MCM7	P33993	2.74217	0.00919726	0.601412	20.7725	20.8415	20.779	20.9512	20.7804	20.5862	21.3765	21.5451	21.2755	21.0692	20.9261	21.0262	19.4055	17.3682	20.1098	19.2083	19.3432	20.0383					+	+	R103H_DMSO_FLAG_DMSO;WT_DMSO_FLAG_DMSO	+	+	R103H_Riluzole_FLAG_Riluzole;WT_Riluzole_FLAG_Riluzole	Discard	Keep	Keep	Keep	Keep	+	R103H_DMSO_WT_DMSO	7	7	7	14.5	14.5	14.5	81.307	0	11.97
R103H-WT (DMSO)	CALU	O43852	2.6283	0.0100372	0.602568	21.8705	22.0253	21.8549	22.6448	22.5198	22.0481	22.6134	22.3853	22.5596	22.7441	22.609	22.3052	19.1698	18.9552	19.7632	20.0549	19.4418	19.9762					+	+	R103H_DMSO_FLAG_DMSO;WT_DMSO_FLAG_DMSO	+	+	R103H_Riluzole_FLAG_Riluzole;WT_Riluzole_FLAG_Riluzole	Keep	Keep	Keep	Keep	Keep	+	R103H_DMSO_WT_DMSO	10	10	10	39.4	39.4	39.4	37.106	0	59.65
R103H-WT (DMSO)	GTF3C3	Q9Y5Q9	1.49644	0.024775	0.615225	20.1088	20.6865	20.2488	20.3477	20.4951	20.2382	21.1094	20.9324	20.8478	20.594	20.5952	20.6856	18.9781	18.7751	18.5979	19.6116	19.5022	19.05					+	+	R103H_DMSO_FLAG_DMSO;WT_DMSO_FLAG_DMSO	+	+	R103H_Riluzole_FLAG_Riluzole;WT_Riluzole_FLAG_Riluzole	Keep	Keep	Discard	Keep	Keep	+	R103H_DMSO_WT_DMSO	6	6	6	9.9	9.9	9.9	101.27	0	12.609
R103H-WT (DMSO)	AIMP2	Q13155	1.2249	0.0442937	0.624933	21.1092	21.7567	21.3899	21.1376	20.9187	18.6328	22.1292	22.2486	21.753	18.4632	18.8709	21.488	19.5649	18.3801	19.7149	18.4964	18.714	18.7941					+	+	R103H_DMSO_FLAG_DMSO;WT_DMSO_FLAG_DMSO				Keep	Keep	Discard	Discard	Keep	+	R103H_DMSO_WT_DMSO	4	4	4	18.4	18.4	18.4	35.348	0	7.5356
R103H-WT (DMSO)	NAP1L4	Q99733	2.61569	0.0104387	0.626008	20.0659	20.188	19.9258	20.0521	20.1646	20.4858	20.6247	20.6438	20.7892	20.6761	20.6528	20.6779	18.802	18.3444	18.7341	19.5759	19.6016	19.6475					+	+	R103H_DMSO_FLAG_DMSO;WT_DMSO_FLAG_DMSO	+	+	R103H_Riluzole_FLAG_Riluzole;WT_Riluzole_FLAG_Riluzole	Keep	Keep	Discard	Keep	Keep	+	R103H_DMSO_WT_DMSO	5	3	3	14.7	11.7	11.7	42.823	0	7.5256
R103H-WT (DMSO)	NME1	P15531	1.9705	0.0106381	0.65148	23.1161	22.8351	22.7688	23.2456	23.1692	22.7344	23.6963	23.37	23.6082	23.6735	23.4836	23.4367	22.0735	21.602	21.4635	21.931	21.9997	21.748					+	+	R103H_DMSO_FLAG_DMSO;WT_DMSO_FLAG_DMSO	+	+	R103H_Riluzole_FLAG_Riluzole;WT_Riluzole_FLAG_Riluzole	Keep	Keep	Keep	Keep	Keep	+	R103H_DMSO_WT_DMSO	6	6	2	46.1	46.1	15.8	17.149	0	18.342
R103H-WT (DMSO)	PPP6R1	Q9UPN7	1.51483	0.0224083	0.654202	20.5209	19.9096	20.4211	20.6299	20.1769	20.41	20.8124	21.0106	20.9913	20.8519	20.4817	20.3065	19.3605	18.5753	19.1913	19.434	18.4548	18.2386					+	+	R103H_DMSO_FLAG_DMSO;WT_DMSO_FLAG_DMSO	+	+	R103H_Riluzole_FLAG_Riluzole;WT_Riluzole_FLAG_Riluzole	Keep	Keep	Keep	Keep	Keep	+	R103H_DMSO_WT_DMSO	6	6	6	10.6	10.6	10.6	96.723	0	11.335
R103H-WT (DMSO)	ILF2	Q12905	1.70363	0.0134645	0.682718	21.7353	21.599	22.1683	21.3972	22.0946	22.2834	22.5557	22.5947	22.4004	22.2303	21.8358	21.8227	21.3681	21.178	20.4253	21.5687	21.056	21.663					+	+	R103H_DMSO_FLAG_DMSO;WT_DMSO_FLAG_DMSO				Discard	Keep	Discard	Discard	Keep	+	R103H_DMSO_WT_DMSO	8	8	8	31.8	31.8	31.8	43.062	0	23.214
R103H-WT (DMSO)	EEF1G	P26641	1.64971	0.0141238	0.686101	22.2539	22.3616	21.7476	21.9454	22.044	22.2153	22.8282	22.7881	22.805	22.6481	22.7633	22.6042	21.6537	20.9493	21.7846	21.4996	21.4657	21.8427						+	R103H_DMSO_FLAG_DMSO	+	+	R103H_Riluzole_FLAG_Riluzole;WT_Riluzole_FLAG_Riluzole	Discard	Keep	Discard	Keep	Keep	+	R103H_DMSO_WT_DMSO	11	11	11	26.1	26.1	26.1	50.118	0	120.48
R103H-WT (DMSO)	EEF2	P13639	1.88038	0.0104393	0.702363	22.7693	22.254	22.5275	22.4748	22.4509	22.433	23.0757	23.284	23.2982	23.0478	22.967	23.1383	20.3206	20.2334	21.4667	21.5904	20.4733	22.359					+	+	R103H_DMSO_FLAG_DMSO;WT_DMSO_FLAG_DMSO		+	R103H_Riluzole_FLAG_Riluzole	Keep	Keep	Discard	Keep	Keep	+	R103H_DMSO_WT_DMSO	24	24	23	38.9	38.9	37.8	95.337	0	98.674
R103H-WT (DMSO)	HNRNPC;HNRNPCL4;HNRNPCL1;HNRNPCL3;HNRNPCL2	P07910;P0DMR1;O60812;B7ZW38;B2RXH8	1.85733	0.0122633	0.702628	21.5309	21.9922	21.7765	21.9772	21.6628	21.6923	22.6644	22.4244	22.3187	21.622	21.7357	22.3323	21.0278	22.1391	21.0832	21.8416	21.3431	21.5155						+	R103H_DMSO_FLAG_DMSO				Discard	Keep	Discard	Discard	Keep	+	R103H_DMSO_WT_DMSO	4	4	4	16.7	16.7	16.7	33.67	0	9.7439
R103H-WT (DMSO)	YWHAE	P62258	1.21642	0.0346162	0.704788	22.3465	21.6968	21.4345	21.7819	22.1041	22.0237	22.4893	22.5274	22.5755	22.7193	22.3948	22.5939	21.0595	20.0584	20.9693	21.6321	20.821	22.2197					+	+	R103H_DMSO_FLAG_DMSO;WT_DMSO_FLAG_DMSO		+	R103H_Riluzole_FLAG_Riluzole	Discard	Keep	Discard	Discard	Keep	+	R103H_DMSO_WT_DMSO	11	8	8	40.4	30.6	30.6	29.174	0	38.796
R103H-WT (DMSO)	EIF4A1	P60842;Q14240	1.5488	0.0175812	0.716806	22.6326	22.0191	21.9703	22.423	22.1359	22.3439	22.9097	22.9304	22.9325	22.915	22.6479	22.9929	20.6193	19.4756	18.0639	18.5116	18.3871	21.9354					+	+	R103H_DMSO_FLAG_DMSO;WT_DMSO_FLAG_DMSO	+	+	R103H_Riluzole_FLAG_Riluzole;WT_Riluzole_FLAG_Riluzole	Keep	Keep	Discard	Keep	Keep	+	R103H_DMSO_WT_DMSO	8	8	7	25.1	25.1	21.2	46.153	0	26.542
R103H-WT (DMSO)	DLD	P09622	1.16923	0.0432697	0.71885	19.7456	19.5938	18.8266	19.9172	19.6578	19.0985	20.1336	20.008	20.181	19.9323	19.1571	19.6626	17.7659	19.3869	18.866	18.4002	19.187	18.7808						+	R103H_DMSO_FLAG_DMSO		+	R103H_Riluzole_FLAG_Riluzole	Discard	Keep	Discard	Discard	Keep	+	R103H_DMSO_WT_DMSO	3	3	3	6.9	6.9	6.9	54.177	0	3.6262
R103H-WT (DMSO)	RPS24	P62847	1.75243	0.0127053	0.737116	21.9356	21.6506	22.1365	21.6225	22.4606	21.5381	22.8774	22.6146	22.4419	21.9752	21.9179	22.2512	19.7479	20.6375	19.8889	18.0333	21.0088	19.7942					+	+	R103H_DMSO_FLAG_DMSO;WT_DMSO_FLAG_DMSO	+	+	R103H_Riluzole_FLAG_Riluzole;WT_Riluzole_FLAG_Riluzole	Keep	Keep	Discard	Keep	Keep	+	R103H_DMSO_WT_DMSO	2	2	2	20.3	20.3	20.3	15.423	0	6.1745
R103H-WT (DMSO)	IGF2BP1	Q9NZI8	2.31952	0.0103013	0.755319	21.2704	20.9331	20.99	20.7821	20.8286	20.9164	21.6569	21.9301	21.8724	21.5071	21.4299	21.7353	20.988	20.5798	20.7995	20.5981	20.8939	20.9481						+	R103H_DMSO_FLAG_DMSO		+	R103H_Riluzole_FLAG_Riluzole	Discard	Keep	Discard	Discard	Keep	+	R103H_DMSO_WT_DMSO	9	9	7	21.7	21.7	17.7	63.48	0	70.177
R103H-WT (DMSO)	PSMC4	P43686	1.68699	0.0132195	0.757387	21.3884	20.8218	21.3999	21.239	21.1915	20.9585	22.0989	21.8578	21.9256	21.3999	21.4794	21.6382	19.6507	18.3575	18.9979	19.6965	18.9342	19.0054					+	+	R103H_DMSO_FLAG_DMSO;WT_DMSO_FLAG_DMSO	+	+	R103H_Riluzole_FLAG_Riluzole;WT_Riluzole_FLAG_Riluzole	Keep	Keep	Keep	Keep	Keep	+	R103H_DMSO_WT_DMSO	8	8	8	28.5	28.5	28.5	47.366	0	36.484
R103H-WT (DMSO)	SET;SETSIP	Q01105;P0DME0	2.48798	0.00857846	0.765231	21.4388	21.471	21.3732	18.6862	21.3377	21.3885	22.3568	21.9637	22.2582	22.4627	21.8024	22.0344	19.1334	18.5151	18.7791	21.7155	18.7185	22.2486					+	+	R103H_DMSO_FLAG_DMSO;WT_DMSO_FLAG_DMSO				Keep	Keep	Discard	Discard	Keep	+	R103H_DMSO_WT_DMSO	3	3	3	12.8	12.8	12.8	33.488	0	17.291
R103H-WT (DMSO)	HNRNPAB	Q99729	1.47336	0.018963	0.776191	20.4741	20.5188	20.4003	20.3381	20.2353	18.6528	20.9659	21.0332	21.7227	20.7153	21.1388	20.9023	18.9523	18.8988	20.016	19.7501	20.2697	18.7285					+	+	R103H_DMSO_FLAG_DMSO;WT_DMSO_FLAG_DMSO		+	R103H_Riluzole_FLAG_Riluzole	Keep	Keep	Discard	Keep	Keep	+	R103H_DMSO_WT_DMSO	2	2	2	6.3	6.3	6.3	36.224	0.0027248	2.4182
R103H-WT (DMSO)	ADGB	Q8N7X0	1.15499	0.0386288	0.779143	22.6191	22.4035	22.307	22.5022	19.3348	19.8079	22.936	22.9021	23.8291	22.6937	22.9094	22.8064	21.725	20.1346	20.0524	18.3216	22.7781	19.4788					+	+	R103H_DMSO_FLAG_DMSO;WT_DMSO_FLAG_DMSO		+	R103H_Riluzole_FLAG_Riluzole	Keep	Keep	Discard	Discard	Keep	+	R103H_DMSO_WT_DMSO	3	3	3	2.3	2.3	2.3	189.71	0.0059676	2.1042
R103H-WT (DMSO)	STUB1	Q9UNE7	1.6458	0.0140303	0.787659	20.9562	20.8106	20.2834	20.6459	20.6685	21.5504	21.6039	21.4716	21.3377	22.5473	22.5162	21.5685	19.3676	19.2759	19.0956	18.2668	19.0298	19.8356					+	+	R103H_DMSO_FLAG_DMSO;WT_DMSO_FLAG_DMSO	+	+	R103H_Riluzole_FLAG_Riluzole;WT_Riluzole_FLAG_Riluzole	Keep	Keep	Keep	Keep	Keep	+	R103H_DMSO_WT_DMSO	8	8	8	26.1	26.1	26.1	34.856	0	11.085
R103H-WT (DMSO)	TRAP1	Q12931	2.46935	0.00739667	0.7981	20.986	20.8479	20.6511	21.0033	20.6725	21.3415	21.7575	21.4708	21.651	20.9256	21.1076	20.9672	21.2099	19.9687	19.1028	18.9798	18.7414	20.0699						+	R103H_DMSO_FLAG_DMSO	+	+	R103H_Riluzole_FLAG_Riluzole;WT_Riluzole_FLAG_Riluzole	Discard	Discard	Keep	Keep	Keep	+	R103H_DMSO_WT_DMSO	5	5	5	9.4	9.4	9.4	80.109	0	8.6322
R103H-WT (DMSO)	EIF2S3;EIF2S3L	P41091;Q2VIR3	1.85687	0.00900505	0.80331	21.0226	21.0331	20.4929	20.8196	21.108	21.2583	21.5217	21.6695	21.7674	22.018	21.4127	21.3614	19.5399	20.7669	18.7633	19.8747	19.7457	18.8435						+	R103H_DMSO_FLAG_DMSO	+	+	R103H_Riluzole_FLAG_Riluzole;WT_Riluzole_FLAG_Riluzole	Discard	Keep	Keep	Keep	Keep	+	R103H_DMSO_WT_DMSO	5	5	5	19.9	19.9	19.9	51.109	0	88.335
R103H-WT (DMSO)	SEC16A	O15027	2.96913	0.00431961	0.80938	21.2281	21.1346	21.3882	21.2501	21.2652	21.405	22.015	21.9841	22.1799	21.6877	21.5297	21.5477	19.5905	17.3716	18.3381	19.0686	18.306	19.6396					+	+	R103H_DMSO_FLAG_DMSO;WT_DMSO_FLAG_DMSO	+	+	R103H_Riluzole_FLAG_Riluzole;WT_Riluzole_FLAG_Riluzole	Keep	Keep	Keep	Keep	Keep	+	R103H_DMSO_WT_DMSO	20	20	20	17.4	17.4	17.4	251.89	0	59.586
R103H-WT (DMSO)	HNRNPK	P61978	1.8287	0.00882673	0.812024	23.0456	23.1518	22.8849	22.6307	22.7961	22.8218	23.6673	24.2036	23.6475	23.3994	23.6466	23.7977	22.889	22.7682	22.4021	22.787	22.3929	22.9619						+	R103H_DMSO_FLAG_DMSO		+	R103H_Riluzole_FLAG_Riluzole	Discard	Keep	Discard	Discard	Keep	+	R103H_DMSO_WT_DMSO	15	15	15	41.5	41.5	41.5	50.976	0	278.11
R103H-WT (DMSO)	PSMD2	Q13200	2.41731	0.00693437	0.813957	21.3849	21.4206	21.5026	21.7458	21.1874	21.493	22.1556	22.0864	22.508	21.7728	21.7278	21.8615	19.1043	18.9011	19.3911	17.8359	19.324	19.6093					+	+	R103H_DMSO_FLAG_DMSO;WT_DMSO_FLAG_DMSO	+	+	R103H_Riluzole_FLAG_Riluzole;WT_Riluzole_FLAG_Riluzole	Keep	Keep	Keep	Keep	Keep	+	R103H_DMSO_WT_DMSO	13	13	13	20	20	20	100.2	0	69.363
R103H-WT (DMSO)	FAM96B	Q9Y3D0	1.81925	0.008915	0.823947	20.9918	20.3158	20.5729	20.9651	21.0131	21.0119	21.3724	21.4498	21.5303	21.6456	21.7467	21.7083	18.7211	19.0266	19.4591	17.7963	18.2385	19.4859					+	+	R103H_DMSO_FLAG_DMSO;WT_DMSO_FLAG_DMSO	+	+	R103H_Riluzole_FLAG_Riluzole;WT_Riluzole_FLAG_Riluzole	Keep	Keep	Keep	Keep	Keep	+	R103H_DMSO_WT_DMSO	4	4	4	43.6	43.6	43.6	17.663	0	26.998
R103H-WT (DMSO)	PHGDH	O43175	1.88943	0.00948404	0.831354	21.2632	20.8177	20.8098	21.2928	20.9755	20.6637	21.6229	22.0355	21.7263	21.0599	21.4867	21.7564	18.6171	19.8223	19.8559	19.0022	19.8594	20.3635					+	+	R103H_DMSO_FLAG_DMSO;WT_DMSO_FLAG_DMSO	+	+	R103H_Riluzole_FLAG_Riluzole;WT_Riluzole_FLAG_Riluzole	Keep	Keep	Keep	Keep	Keep	+	R103H_DMSO_WT_DMSO	11	11	11	27.6	27.6	27.6	56.65	0	33.553
R103H-WT (DMSO)	DNAJB1	P25685	1.87176	0.00938421	0.835985	22.6211	21.9789	22.4065	22.4987	22.3493	22.4149	23.0569	23.2565	23.2011	23.138	23.114	22.8155	18.6872	18.5413	18.442	19.7672	19.7518	19.3355					+	+	R103H_DMSO_FLAG_DMSO;WT_DMSO_FLAG_DMSO	+	+	R103H_Riluzole_FLAG_Riluzole;WT_Riluzole_FLAG_Riluzole	Keep	Keep	Keep	Keep	Keep	+	R103H_DMSO_WT_DMSO	12	12	11	35.9	35.9	35.9	38.044	0	95.717
R103H-WT (DMSO)	HNRNPA2B1	P22626	2.69258	0.00393393	0.843345	21.6708	21.8607	21.5659	21.7477	21.8685	21.4298	22.5765	22.6618	22.3891	22.3788	22.4423	22.3201	21.5251	21.1786	20.435	21.0989	21.5125	22.0197						+	R103H_DMSO_FLAG_DMSO		+	R103H_Riluzole_FLAG_Riluzole	Discard	Keep	Discard	Discard	Keep	+	R103H_DMSO_WT_DMSO	11	11	11	36.8	36.8	36.8	37.429	0	35.415
R103H-WT (DMSO)	CCT8	P50990	1.42814	0.0196221	0.84432	22.5397	21.9096	21.9998	21.936	22.1191	22.2161	22.6127	23.1419	23.2274	22.8449	22.9119	22.539	20.0115	18.721	19.9126	20.0414	20.1365	21.2361					+	+	R103H_DMSO_FLAG_DMSO;WT_DMSO_FLAG_DMSO	+	+	R103H_Riluzole_FLAG_Riluzole;WT_Riluzole_FLAG_Riluzole	Keep	Keep	Keep	Keep	Keep	+	R103H_DMSO_WT_DMSO	18	18	18	36.5	36.5	36.5	59.62	0	59.71
R103H-WT (DMSO)	PSMC5	P62195	2.3179	0.00715806	0.892378	21.546	21.806	21.3586	21.6944	21.7243	22.0775	22.3384	22.4126	22.6368	21.9143	22.1122	22.0883	18.6279	18.7273	19.1923	19.4842	19.4403	19.3761					+	+	R103H_DMSO_FLAG_DMSO;WT_DMSO_FLAG_DMSO	+	+	R103H_Riluzole_FLAG_Riluzole;WT_Riluzole_FLAG_Riluzole	Keep	Keep	Keep	Keep	Keep	+	R103H_DMSO_WT_DMSO	10	10	9	36.2	36.2	33.3	45.626	0	26.706
R103H-WT (DMSO)	CCT7	Q99832	2.2472	0.0082	0.905012	21.1099	20.7628	20.6852	20.5798	20.6022	20.5692	21.5834	21.9452	21.7442	21.5881	21.5313	21.3569	19.2232	17.9851	18.875	20.0212	18.9266	19.3536					+	+	R103H_DMSO_FLAG_DMSO;WT_DMSO_FLAG_DMSO	+	+	R103H_Riluzole_FLAG_Riluzole;WT_Riluzole_FLAG_Riluzole	Keep	Keep	Keep	Keep	Keep	+	R103H_DMSO_WT_DMSO	11	11	11	27.6	27.6	27.6	59.366	0	32.927
R103H-WT (DMSO)	EEF1D	P29692	1.15954	0.0322506	0.908112	21.7373	21.7736	20.6647	20.3948	20.2485	20.8731	22.3265	22.3838	22.1896	22.1782	22.446	22.1579	20.478	20.901	19.8819	19.0124	20.7167	21.9171						+	R103H_DMSO_FLAG_DMSO		+	R103H_Riluzole_FLAG_Riluzole	Discard	Keep	Discard	Discard	Keep	+	R103H_DMSO_WT_DMSO	4	4	4	20.6	20.6	20.6	31.121	0	55.763
R103H-WT (DMSO)	PTMA	P06454	1.13326	0.0336909	0.925264	21.3035	20.4677	20.5427	18.5193	20.1945	20.3301	22.2444	21.4812	21.3641	21.7094	20.6701	20.6158	20.4932	18.5415	18.931	21.2042	19.2733	21.7034					+	+	R103H_DMSO_FLAG_DMSO;WT_DMSO_FLAG_DMSO				Discard	Keep	Discard	Discard	Keep	+	R103H_DMSO_WT_DMSO	6	6	6	37.8	37.8	37.8	12.203	0	56.319
R103H-WT (DMSO)	PSMD11	O00231	1.87858	0.0100169	0.940835	21.0858	20.7095	20.4445	20.6004	20.5657	20.7048	21.4602	21.8711	21.7309	21.3196	21.3854	21.1328	19.7981	19.2556	18.831	17.9743	19.6168	19.4958					+	+	R103H_DMSO_FLAG_DMSO;WT_DMSO_FLAG_DMSO	+	+	R103H_Riluzole_FLAG_Riluzole;WT_Riluzole_FLAG_Riluzole	Keep	Keep	Keep	Keep	Keep	+	R103H_DMSO_WT_DMSO	6	6	6	16.6	16.6	16.6	47.463	0	30.89
R103H-WT (DMSO)	PDIA3	P30101;P13667	2.24845	0.00727541	0.966103	21.8419	21.2761	21.7284	21.6155	21.2064	21.7101	22.5119	22.5681	22.6646	18.2613	21.9112	21.8929	19.9251	19.1103	19.4853	22.2321	22.2683	22.857					+	+	R103H_DMSO_FLAG_DMSO;WT_DMSO_FLAG_DMSO	+		WT_Riluzole_FLAG_Riluzole	Keep	Keep	Discard	Discard	Keep	+	R103H_DMSO_WT_DMSO	7	7	7	22.4	22.4	22.4	56.782	0	11.161
R103H-WT (DMSO)	PSMD1	Q99460	1.92482	0.0103663	0.971607	19.9834	19.8057	20.3648	20.3809	19.8409	20.1001	20.7295	21.1305	21.2088	20.9868	20.9958	20.8739	19.3498	19.346	19.1833	18.6179	19.4944	19.8535					+	+	R103H_DMSO_FLAG_DMSO;WT_DMSO_FLAG_DMSO		+	R103H_Riluzole_FLAG_Riluzole	Discard	Keep	Discard	Keep	Keep	+	R103H_DMSO_WT_DMSO	7	7	7	9.5	9.5	9.5	105.84	0	11.48
R103H-WT (DMSO)	PSMC1	P62191	1.79833	0.00990556	0.995161	21.3481	21.3704	20.9988	21.2907	21.4154	21.0348	22.646	21.9118	22.145	21.466	21.8556	20.9154	19.385	19.1702	19.1209	18.7826	18.476	19.2289					+	+	R103H_DMSO_FLAG_DMSO;WT_DMSO_FLAG_DMSO	+	+	R103H_Riluzole_FLAG_Riluzole;WT_Riluzole_FLAG_Riluzole	Keep	Keep	Keep	Keep	Keep	+	R103H_DMSO_WT_DMSO	5	5	5	14.1	14.1	14.1	49.184	0	11.982
R103H-WT (DMSO)	DNAJB4	Q9UDY4	2.81381	0.00232708	1.00999	23.0901	23.1639	23.3811	24.0247	23.8312	23.0483	24.1712	24.4109	24.0829	23.8695	24.3631	24.1904	19.4465	18.6907	19.2241	19.5071	19.2271	19.0094					+	+	R103H_DMSO_FLAG_DMSO;WT_DMSO_FLAG_DMSO	+	+	R103H_Riluzole_FLAG_Riluzole;WT_Riluzole_FLAG_Riluzole	Keep	Keep	Keep	Keep	Keep	+	R103H_DMSO_WT_DMSO	9	8	8	34.1	34.1	34.1	37.806	0	16.884
R103H-WT (DMSO)	YWHAZ	P63104;Q04917;P61981;P31947	1.71545	0.00919072	1.0248	22.543	22.4159	21.7227	22.4764	22.0384	22.1934	23.2745	23.086	23.3955	22.9009	22.5839	22.8347	21.8248	19.7165	21.1394	21.8494	21.557	22.8296						+	R103H_DMSO_FLAG_DMSO				Discard	Keep	Discard	Discard	Keep	+	R103H_DMSO_WT_DMSO	12	12	9	48.2	48.2	42	27.745	0	111
R103H-WT (DMSO)	LDHB	P07195	2.23967	0.00568966	1.0358	22.0265	21.6468	21.4822	21.4669	21.1178	21.5195	22.5986	22.7098	22.9546	22.6455	22.2321	22.5382	20.5093	20.1763	20.4289	21.1598	20.5548	21.8252					+	+	R103H_DMSO_FLAG_DMSO;WT_DMSO_FLAG_DMSO		+	R103H_Riluzole_FLAG_Riluzole	Keep	Keep	Discard	Keep	Keep	+	R103H_DMSO_WT_DMSO	7	6	6	23.4	19.8	19.8	36.638	0	31.218
R103H-WT (DMSO)	SFPQ	P23246	2.47772	0.00407963	1.04005	20.9123	21.2574	20.7983	19.8796	20.1435	20.0588	22.101	22.1415	21.8455	21.2843	21.7567	21.6421	20.406	20.22	20.8366	17.7503	20.3478	21.5441						+	R103H_DMSO_FLAG_DMSO				Discard	Keep	Discard	Discard	Keep	+	R103H_DMSO_WT_DMSO	7	7	7	12.3	12.3	12.3	76.149	0	19.526
R103H-WT (DMSO)	CCT4	P50991	1.9474	0.00978625	1.07844	21.8512	21.1076	21.6871	21.7177	21.3827	21.8891	22.451	22.6884	22.7417	22.161	22.0395	22.1249	19.2525	17.9375	19.2691	20.7448	18.5827	21.6284					+	+	R103H_DMSO_FLAG_DMSO;WT_DMSO_FLAG_DMSO		+	R103H_Riluzole_FLAG_Riluzole	Keep	Keep	Discard	Discard	Keep	+	R103H_DMSO_WT_DMSO	9	9	9	23.9	23.9	23.9	57.924	0	36.45
R103H-WT (DMSO)	CCT3	P49368	3.19776	0.0028641	1.07955	22.0776	21.9066	21.9442	22.0147	22.103	21.9812	22.9959	22.9229	23.2483	22.6314	22.5458	22.8216	19.274	18.7593	20.7374	20.3584	19.9808	20.6571					+	+	R103H_DMSO_FLAG_DMSO;WT_DMSO_FLAG_DMSO	+	+	R103H_Riluzole_FLAG_Riluzole;WT_Riluzole_FLAG_Riluzole	Keep	Keep	Keep	Keep	Keep	+	R103H_DMSO_WT_DMSO	15	15	15	36.3	36.3	36.3	60.533	0	47.927
R103H-WT (DMSO)	PTBP1	P26599	2.55584	0.004406	1.12005	20.3231	20.5465	20.0058	20.2005	20.0325	19.5451	21.2836	21.4429	21.509	20.4979	21.2284	21.1671	19.3243	18.231	18.1928	19.5616	19.4937	19.7215					+	+	R103H_DMSO_FLAG_DMSO;WT_DMSO_FLAG_DMSO		+	R103H_Riluzole_FLAG_Riluzole	Keep	Keep	Discard	Keep	Keep	+	R103H_DMSO_WT_DMSO	6	6	5	20.7	20.7	18.8	57.221	0	41.234
R103H-WT (DMSO)	OAT	P04181	1.09783	0.0320528	1.1378	18.5179	20.0671	19.5611	19.989	20.2008	17.8442	20.5941	20.1924	20.7729	18.2894	19.1711	20.6048	19.4744	18.4465	17.5291	18.2897	18.6166	18.3038						+	R103H_DMSO_FLAG_DMSO				Discard	Keep	Discard	Discard	Keep	+	R103H_DMSO_WT_DMSO	5	5	5	16.4	16.4	16.4	48.534	0	11.793
R103H-WT (DMSO)	SLC3A2	P08195	2.41177	0.0041566	1.14408	19.8075	20.0871	19.734	20.0047	20.1841	19.3115	20.7073	21.1484	21.2051	20.0507	20.4972	20.2288	19.6391	18.37	17.8306	19.3377	19.7473	18.7549					+	+	R103H_DMSO_FLAG_DMSO;WT_DMSO_FLAG_DMSO		+	R103H_Riluzole_FLAG_Riluzole	Discard	Keep	Discard	Discard	Keep	+	R103H_DMSO_WT_DMSO	4	4	4	9.5	9.5	9.5	67.993	0	6.4698
R103H-WT (DMSO)	CHAMP1	Q96JM3	1.56273	0.0123769	1.15172	19.0852	19.5363	20.2361	18.4447	20.7733	18.2643	20.6823	20.762	20.8684	18.7588	20.8405	20.1222	19.597	18.6037	19.7817	19.0268	18.447	19.6451						+	R103H_DMSO_FLAG_DMSO				Discard	Keep	Discard	Discard	Keep	+	R103H_DMSO_WT_DMSO	3	3	3	5.2	5.2	5.2	89.098	0	3.9012
R103H-WT (DMSO)	HSPE1	P61604	1.44454	0.0137983	1.15601	21.7975	21.675	20.6621	21.0904	21.0825	21.8388	22.7186	22.4095	22.4745	21.804	21.8251	22.4377	20.0883	19.4957	18.1445	18.0017	19.0902	19.1304					+	+	R103H_DMSO_FLAG_DMSO;WT_DMSO_FLAG_DMSO	+	+	R103H_Riluzole_FLAG_Riluzole;WT_Riluzole_FLAG_Riluzole	Keep	Keep	Keep	Keep	Keep	+	R103H_DMSO_WT_DMSO	5	5	5	47.1	47.1	47.1	10.932	0	23.918
R103H-WT (DMSO)	CLPX	O76031	3.0651	0.00272439	1.17184	23.0281	22.662	22.7844	23.03	22.7169	22.6612	23.9033	23.9428	24.1439	23.5213	23.6572	23.3615	19.6798	17.9911	19.7477	19.0503	19.093	18.8379					+	+	R103H_DMSO_FLAG_DMSO;WT_DMSO_FLAG_DMSO	+	+	R103H_Riluzole_FLAG_Riluzole;WT_Riluzole_FLAG_Riluzole	Keep	Keep	Keep	Keep	Keep	+	R103H_DMSO_WT_DMSO	21	21	21	41.4	41.4	41.4	69.223	0	108.99
R103H-WT (DMSO)	PRPS1L1;PRPS1;PRPS2	P21108;P60891;P11908	3.45742	0.00398929	1.17781	19.2705	19.1447	19.3954	18.4171	18.6742	19.0227	20.323	20.4389	20.5821	19.1566	18.414	20.5166	18.0468	19.0361	18.4254	19.1802	19.4075	18.9883						+	R103H_DMSO_FLAG_DMSO				Discard	Keep	Discard	Discard	Keep	+	R103H_DMSO_WT_DMSO	2	2	2	9.4	9.4	9.4	34.839	0	7.6922
R103H-WT (DMSO)	CCT6A	P40227	3.06974	0.0027925	1.17829	22.4958	22.278	22.0563	22.1551	22.2573	22.4376	23.4684	23.5053	23.3913	22.7587	22.984	22.8271	19.7697	18.2838	22.377	19.2264	19.9609	21.651						+	R103H_DMSO_FLAG_DMSO	+	+	R103H_Riluzole_FLAG_Riluzole;WT_Riluzole_FLAG_Riluzole	Discard	Discard	Discard	Keep	Keep	+	R103H_DMSO_WT_DMSO	10	10	9	28.6	28.6	26.7	58.024	0	191.12
R103H-WT (DMSO)	PSMD8	P48556	1.02665	0.0415971	1.20228	18.9849	20.8565	19.6176	20.7864	20.3178	18.705	21.0501	21.0089	21.0068	20.4577	20.6033	20.4958	19.0177	19.9055	19.2079	18.9122	18.7635	20.1448						+	R103H_DMSO_FLAG_DMSO		+	R103H_Riluzole_FLAG_Riluzole	Discard	Keep	Discard	Keep	Keep	+	R103H_DMSO_WT_DMSO	3	3	3	9.1	9.1	9.1	39.611	0.0010352	3.4582
R103H-WT (DMSO)	CCT5	P48643	3.31503	0.00349062	1.21195	21.2852	20.9607	21.0976	21.2459	20.975	20.5151	22.192	22.4202	22.3673	22.115	21.9417	21.7205	19.0091	18.7302	17.9525	19.656	18.7017	19.9418					+	+	R103H_DMSO_FLAG_DMSO;WT_DMSO_FLAG_DMSO	+	+	R103H_Riluzole_FLAG_Riluzole;WT_Riluzole_FLAG_Riluzole	Keep	Keep	Keep	Keep	Keep	+	R103H_DMSO_WT_DMSO	12	12	12	30.9	30.9	30.9	59.67	0	57.699
R103H-WT (DMSO)	HNRNPD	Q14103	1.67477	0.00969022	1.21199	21.82	21.0857	20.9734	21.0836	21.1691	21.0558	22.3179	22.8939	22.3032	22.3981	22.569	22.4923	18.958	18.8832	21.5101	18.8079	19.5342	19.8623						+	R103H_DMSO_FLAG_DMSO	+	+	R103H_Riluzole_FLAG_Riluzole;WT_Riluzole_FLAG_Riluzole	Discard	Keep	Keep	Keep	Keep	+	R103H_DMSO_WT_DMSO	5	5	5	19.7	19.7	19.7	38.434	0	10.521
R103H-WT (DMSO)	PSMD13	Q9UNM6	1.2048	0.0249435	1.24342	19.8845	19.2571	18.261	18.6632	19.6287	19.16	20.3524	20.5775	20.203	19.6277	19.6954	19.8221	19.0381	18.1141	19.7867	19.5808	19.6083	18.3486						+	R103H_DMSO_FLAG_DMSO				Discard	Keep	Discard	Discard	Keep	+	R103H_DMSO_WT_DMSO	5	5	5	17.8	17.8	17.8	42.945	0	13.101
R103H-WT (DMSO)	HSP90AB1	P08238;Q58FF7	3.61082	0.00507727	1.30044	25.747	25.5185	25.5986	25.7798	25.8833	25.5405	27.0828	26.826	26.8565	26.2914	26.6245	26.4184	21.51	21.1448	22.0281	22.3665	21.9443	23.3689					+	+	R103H_DMSO_FLAG_DMSO;WT_DMSO_FLAG_DMSO	+	+	R103H_Riluzole_FLAG_Riluzole;WT_Riluzole_FLAG_Riluzole	Keep	Keep	Keep	Keep	Keep	+	R103H_DMSO_WT_DMSO	40	40	19	56.1	56.1	33.6	83.263	0	323.31
R103H-WT (DMSO)	STIP1	P31948	2.50101	0.00227959	1.30749	24.2691	24.2282	23.9723	24.1265	24.5378	24.3062	25.7997	25.1663	25.4261	24.9625	25.1149	24.8941	18.4827	18.9524	21.4173	19.1557	19.4716	18.6223					+	+	R103H_DMSO_FLAG_DMSO;WT_DMSO_FLAG_DMSO	+	+	R103H_Riluzole_FLAG_Riluzole;WT_Riluzole_FLAG_Riluzole	Keep	Keep	Keep	Keep	Keep	+	R103H_DMSO_WT_DMSO	36	36	36	56	56	56	62.639	0	234.66
R103H-WT (DMSO)	CLPP	Q16740	3.54981	0.00465417	1.31408	21.9263	22.0439	21.7482	21.72	22.1901	21.7858	23.1138	23.3488	23.1979	22.7253	22.7518	22.6056	19.496	19.2085	19.3551	18.8801	19.82	19.5735					+	+	R103H_DMSO_FLAG_DMSO;WT_DMSO_FLAG_DMSO	+	+	R103H_Riluzole_FLAG_Riluzole;WT_Riluzole_FLAG_Riluzole	Keep	Keep	Keep	Keep	Keep	+	R103H_DMSO_WT_DMSO	6	6	6	27.4	27.4	27.4	30.18	0	25.101
R103H-WT (DMSO)	PSMA5	P28066	3.5427	0.00485652	1.3451	21.5377	21.2713	21.4262	21.1889	21.4561	21.1518	22.9001	22.6137	22.7566	22.4912	22.464	22.6773	20.3034	19.0559	18.8929	18.8011	20.7959	21.0902					+	+	R103H_DMSO_FLAG_DMSO;WT_DMSO_FLAG_DMSO		+	R103H_Riluzole_FLAG_Riluzole	Keep	Keep	Discard	Keep	Keep	+	R103H_DMSO_WT_DMSO	5	5	5	25.3	25.3	25.3	26.411	0	63.702
R103H-WT (DMSO)	PSMA7;PSMA8	O14818;Q8TAA3	2.12056	0.00578947	1.34571	22.6344	22.4887	21.8863	22.2984	22.5879	22.239	23.963	23.4941	23.5894	22.7955	23.1654	23.2922	19.4348	19.0906	19.2204	19.2106	18.3705	21.6628					+	+	R103H_DMSO_FLAG_DMSO;WT_DMSO_FLAG_DMSO	+	+	R103H_Riluzole_FLAG_Riluzole;WT_Riluzole_FLAG_Riluzole	Keep	Keep	Discard	Keep	Keep	+	R103H_DMSO_WT_DMSO	9	9	9	48	48	48	27.887	0	30.453
R103H-WT (DMSO)	SNRPG;SNRPGP15	P62308;A8MWD9	1.03308	0.0344101	1.35679	19.3879	21.2384	21.0616	21.1921	21.7038	21.2505	22.2513	21.8792	21.6278	21.4691	21.7383	21.6717	21.7191	19.6093	19.3369	18.5846	19.4086	19.7919						+	R103H_DMSO_FLAG_DMSO	+	+	R103H_Riluzole_FLAG_Riluzole;WT_Riluzole_FLAG_Riluzole	Discard	Discard	Keep	Keep	Keep	+	R103H_DMSO_WT_DMSO	3	3	3	26.3	26.3	26.3	8.496	0	3.7016
R103H-WT (DMSO)	CFL1	P23528;Q9Y281	2.05061	0.00559322	1.38154	20.4773	21.3869	20.611	20.6241	18.5832	18.1625	22.1442	22.3302	22.1454	21.6553	22.1235	22.2071	20.3306	17.973	18.599	18.2276	19.2342	23.0413					+	+	R103H_DMSO_FLAG_DMSO;WT_DMSO_FLAG_DMSO				Discard	Keep	Discard	Discard	Keep	+	R103H_DMSO_WT_DMSO	7	7	7	59	59	59	18.502	0	47.66
R103H-WT (DMSO)	HERC1	Q15751	3.56963	0.00531905	1.38168	24.5657	24.5006	24.653	25.0081	25.2247	23.0787	26.0352	26.0836	25.7456	17.9921	26.5914	26.1857	19.961	18.5659	18.006	18.4337	17.5422	19.7333					+	+	R103H_DMSO_FLAG_DMSO;WT_DMSO_FLAG_DMSO	+		WT_Riluzole_FLAG_Riluzole	Keep	Keep	Keep	Discard	Keep	+	R103H_DMSO_WT_DMSO	4	4	4	1.1	1.1	1.1	532.22	0	5.1139
R103H-WT (DMSO)	ALDOA	P04075	1.71599	0.0101307	1.41513	21.5628	20.7923	20.3365	20.5397	19.9159	20.9507	22.3864	22.1038	22.4467	22.6869	21.8965	22.1707	17.6313	19.0972	20.9608	20.7914	21.4407	23.3629						+	R103H_DMSO_FLAG_DMSO				Discard	Keep	Discard	Discard	Keep	+	R103H_DMSO_WT_DMSO	10	10	10	29.9	29.9	29.9	39.42	0	14.144
R103H-WT (DMSO)	HSP90AA1	P07900;Q14568;Q58FG0;Q58FG1	3.72847	0.00620556	1.43077	23.8896	23.621	23.5353	23.9587	23.9908	23.5947	25.1444	25.0954	25.0984	24.5757	24.8978	24.6549	19.7571	17.4115	19.3318	20.3194	20.4088	21.542					+	+	R103H_DMSO_FLAG_DMSO;WT_DMSO_FLAG_DMSO	+	+	R103H_Riluzole_FLAG_Riluzole;WT_Riluzole_FLAG_Riluzole	Keep	Keep	Keep	Keep	Keep	+	R103H_DMSO_WT_DMSO	39	23	23	50.8	33.5	33.5	84.659	0	323.31
R103H-WT (DMSO)	PSMB6	P28072	3.26547	0.00429615	1.46598	20.481	20.8215	20.8244	19.731	20.7305	20.641	22.3413	22.1515	22.032	22.0276	21.7749	21.7175	18.8417	18.5444	19.6016	18.8356	19.2847	20.8351					+	+	R103H_DMSO_FLAG_DMSO;WT_DMSO_FLAG_DMSO		+	R103H_Riluzole_FLAG_Riluzole	Keep	Keep	Discard	Keep	Keep	+	R103H_DMSO_WT_DMSO	5	5	5	39.3	39.3	39.3	25.357	0	6.9183
R103H-WT (DMSO)	MCM3	P25205	1.22393	0.022078	1.4746	20.0832	19.7747	18.5337	20.6489	20.3271	18.9867	21.5255	20.4722	20.8176	20.2792	20.5444	20.6972	19.7604	18.5961	19.8722	20.2431	18.4259	18.9273						+	R103H_DMSO_FLAG_DMSO		+	R103H_Riluzole_FLAG_Riluzole	Discard	Keep	Discard	Discard	Keep	+	R103H_DMSO_WT_DMSO	7	7	7	11.5	11.5	11.5	90.98	0	8.3131
R103H-WT (DMSO)	ETFA	P13804	1.92794	0.00808116	1.47496	18.7525	18.6655	17.8554	19.4648	18.8437	19.1217	19.8522	20.2273	19.6188	18.0376	19.9482	19.4755	18.3757	18.1695	18.8945	19.4646	18.9204	19.4586						+	R103H_DMSO_FLAG_DMSO				Discard	Keep	Discard	Discard	Keep	+	R103H_DMSO_WT_DMSO	3	3	3	15.9	15.9	15.9	35.079	0.0010288	3.4394
R103H-WT (DMSO)	PSMB2	P49721	2.58364	0.00248222	1.48296	20.7335	20.3367	20.7342	17.9572	19.9765	18.701	21.9146	21.8981	22.4406	21.0419	21.3479	21.3031	19.4146	17.9308	19.952	19.5521	19.277	18.6518					+	+	R103H_DMSO_FLAG_DMSO;WT_DMSO_FLAG_DMSO		+	R103H_Riluzole_FLAG_Riluzole	Discard	Keep	Discard	Keep	Keep	+	R103H_DMSO_WT_DMSO	2	2	2	9.5	9.5	9.5	22.836	0.00097752	2.9171
R103H-WT (DMSO)	PABPC4	Q13310	1.20507	0.0217692	1.48711	18.7632	20.5248	20.3313	20.5188	20.6193	19.0894	21.2729	21.1391	21.6686	19.0751	20.7949	21.3721	18.3628	19.7047	18.5436	19.4754	18.734	19.1493						+	R103H_DMSO_FLAG_DMSO				Discard	Keep	Discard	Discard	Keep	+	R103H_DMSO_WT_DMSO	8	4	4	18.8	9.6	9.6	70.782	0	6.2418
R103H-WT (DMSO)	DNAJC8	O75937	1.10928	0.0268817	1.49888	18.7074	20.4912	19.025	19.9472	20.1582	20.4853	20.9119	21.4571	20.3512	20.7162	20.8329	20.5646	18.4313	19.9178	19.4967	18.0136	20.0918	18.8226						+	R103H_DMSO_FLAG_DMSO		+	R103H_Riluzole_FLAG_Riluzole	Discard	Keep	Discard	Keep	Keep	+	R103H_DMSO_WT_DMSO	4	4	4	28.9	28.9	28.9	29.841	0	8.7462
R103H-WT (DMSO)	CCT2	P78371	2.54612	0.00242826	1.51289	21.9774	21.3694	21.4575	21.3587	21.4757	21.5655	22.8622	23.3145	23.1663	22.5983	22.2055	22.2831	19.2687	18.1728	19.0398	19.418	18.6586	20.6727					+	+	R103H_DMSO_FLAG_DMSO;WT_DMSO_FLAG_DMSO	+	+	R103H_Riluzole_FLAG_Riluzole;WT_Riluzole_FLAG_Riluzole	Keep	Keep	Keep	Keep	Keep	+	R103H_DMSO_WT_DMSO	18	18	18	44.5	44.5	44.5	57.488	0	176.91
R103H-WT (DMSO)	ENO1	P06733;P13929;P09104	1.73543	0.010872	1.52524	22.3212	21.0723	21.2516	20.3716	20.2029	21.1845	23.0584	22.9546	23.2078	22.6303	21.9866	22.6278	21.168	19.6578	20.9783	21.52	20.3593	23.6546						+	R103H_DMSO_FLAG_DMSO				Discard	Keep	Discard	Discard	Keep	+	R103H_DMSO_WT_DMSO	19	19	19	52.8	52.8	52.8	47.168	0	108.37
R103H-WT (DMSO)	UBA1	P22314	1.50734	0.00973981	1.55067	20.5368	20.0935	19.0566	19.9066	19.4613	20.4199	21.0809	21.5877	21.6704	20.4407	20.5395	20.7984	19.1504	17.5428	18.7371	18.8691	18.954	21.3306					+	+	R103H_DMSO_FLAG_DMSO;WT_DMSO_FLAG_DMSO				Discard	Keep	Discard	Discard	Keep	+	R103H_DMSO_WT_DMSO	9	9	9	13.9	13.9	13.9	117.85	0	23.124
R103H-WT (DMSO)	XRCC6	P12956	1.71928	0.010741	1.58507	21.2533	20.1767	19.9275	20.5832	19.984	18.5474	22.2024	21.8861	22.0242	21.6004	21.4231	21.28	18.7182	18.7455	20.4443	18.6802	19.3721	19.5975						+	R103H_DMSO_FLAG_DMSO		+	R103H_Riluzole_FLAG_Riluzole	Discard	Keep	Discard	Keep	Keep	+	R103H_DMSO_WT_DMSO	9	9	9	22.7	22.7	22.7	69.842	0	20.365
R103H-WT (DMSO)	MDH2	P40926	2.54889	0.00253864	1.59832	21.0202	20.3791	20.4082	19.5156	19.7986	20.049	21.9819	22.1998	22.4207	21.2939	20.9006	22.4203	18.7406	17.4935	19.0074	20.0915	18.9872	21.3551					+	+	R103H_DMSO_FLAG_DMSO;WT_DMSO_FLAG_DMSO				Keep	Keep	Discard	Discard	Keep	+	R103H_DMSO_WT_DMSO	7	7	7	28.7	28.7	28.7	35.503	0	12.848
R103H-WT (DMSO)	TPI1	P60174	1.25995	0.0178496	1.60292	21.8133	21.1925	19.8322	19.7144	18.9802	20.1824	22.7397	22.3297	22.5773	22.9408	22.376	22.7928	20.8548	18.9612	20.3241	20.0219	19.9223	22.8306						+	R103H_DMSO_FLAG_DMSO				Discard	Keep	Discard	Discard	Keep	+	R103H_DMSO_WT_DMSO	12	12	12	58	58	58	30.791	0	78.451
R103H-WT (DMSO)	PRKAR1A	P10644	1.26007	0.0179869	1.64042	18.1026	19.9061	19.913	17.9936	19.9772	19.5005	21.0124	21.0838	20.7467	19.2563	20.6293	19.0917	18.7113	18.5329	18.5402	18.8508	18.8597	19.5389						+	R103H_DMSO_FLAG_DMSO				Discard	Keep	Discard	Discard	Keep	+	R103H_DMSO_WT_DMSO	4	4	4	17.1	17.1	17.1	42.981	0	40.501
R103H-WT (DMSO)	NONO	Q15233;Q8WXF1	1.0772	0.0277808	1.65253	18.5183	21.0002	19.5544	20.8444	19.294	18.6988	21.2874	21.4336	21.3094	21.3404	21.5695	21.4548	18.5295	18.7666	18.4597	18.6965	21.2726	21.1436						+	R103H_DMSO_FLAG_DMSO				Discard	Keep	Discard	Discard	Keep	+	R103H_DMSO_WT_DMSO	5	5	5	11.9	11.9	11.9	54.231	0	5.747
R103H-WT (DMSO)	NDUFA13	Q9P0J0	2.26308	0.00423654	1.66678	18.6598	19.0668	19.5605	18.5115	17.9771	18.7215	20.4875	20.762	21.038	17.9481	20.8446	18.7906	18.6072	19.3618	18.7162	20.302	19.0437	19.0053						+	R103H_DMSO_FLAG_DMSO				Discard	Keep	Discard	Discard	Keep	+	R103H_DMSO_WT_DMSO	2	2	2	16.7	16.7	16.7	16.698	0.0010173	3.2382
R103H-WT (DMSO)	TUBG2;TUBG1	Q9NRH3;P23258	1.06671	0.0281416	1.80932	18.8863	18.5142	21.0217	17.8103	19.5335	20.1611	21.0716	21.5939	21.1846	21.1072	21.0316	21.0117	20.1604	19.536	18.2432	19.4357	19.3099	20.3604						+	R103H_DMSO_FLAG_DMSO		+	R103H_Riluzole_FLAG_Riluzole	Discard	Keep	Discard	Keep	Keep	+	R103H_DMSO_WT_DMSO	4	4	4	17.7	17.7	17.7	51.091	0	10.322
R103H-WT (DMSO)	PSMA6	P60900	2.49425	0.00259767	1.81791	20.5511	20.953	20.271	20.6432	20.6525	20.1761	22.8267	22.2137	22.1885	21.0219	21.823	21.7557	19.4984	19.1238	19.1449	17.7596	18.8326	20.4092					+	+	R103H_DMSO_FLAG_DMSO;WT_DMSO_FLAG_DMSO		+	R103H_Riluzole_FLAG_Riluzole	Keep	Keep	Discard	Keep	Keep	+	R103H_DMSO_WT_DMSO	5	5	5	25.6	25.6	25.6	27.399	0	19.662
R103H-WT (DMSO)	PFN1	P07737;CON__P02584	1.85567	0.00844848	1.82517	21.442	20.4836	19.9781	20.5753	17.5453	19.1421	22.3033	22.5008	22.5751	22.5316	21.2991	21.8232	19.4695	18.5017	19.5497	20.0544	20.5848	21.7147					+	+	R103H_DMSO_FLAG_DMSO;WT_DMSO_FLAG_DMSO				Discard	Keep	Discard	Discard	Keep	+	R103H_DMSO_WT_DMSO	4	4	4	31.4	31.4	31.4	15.054	0	9.6761
R103H-WT (DMSO)	CA2	P00918	1.1036	0.0259367	1.88249	20.7428	20.4146	18.3415	18.1584	18.3206	18.1141	22.2532	21.5804	21.3128	20.8704	21.0693	21.5815	19.3379	19.6721	18.7441	19.6725	18.7971	19.5107						+	R103H_DMSO_FLAG_DMSO		+	R103H_Riluzole_FLAG_Riluzole	Discard	Keep	Discard	Keep	Keep	+	R103H_DMSO_WT_DMSO	3	3	3	18.1	18.1	18.1	29.246	0	8.5611
R103H-WT (DMSO)	RANBP1	P43487	1.4916	0.00909694	1.89164	20.487	19.4425	18.4788	18.5411	18.3844	18.1647	21.1774	21.4319	21.4739	21.0011	20.9475	21.3483	20.3761	19.2862	19.0587	19.8547	20.07	20.0752						+	R103H_DMSO_FLAG_DMSO	+	+	R103H_Riluzole_FLAG_Riluzole;WT_Riluzole_FLAG_Riluzole	Discard	Keep	Discard	Keep	Keep	+	R103H_DMSO_WT_DMSO	3	3	3	15.4	15.4	15.4	23.31	0	7.3484
R103H-WT (DMSO)	NASP	P49321	3.08582	0.004468	1.89458	18.6626	18.0257	18.6265	18.6962	17.7702	18.8437	20.3882	20.3324	20.2779	20.3534	18.3701	20.1107	18.719	17.4742	19.005	18.3043	18.4395	19.169						+	R103H_DMSO_FLAG_DMSO				Discard	Keep	Discard	Discard	Keep	+	R103H_DMSO_WT_DMSO	2	2	2	3.9	3.9	3.9	85.237	0.0019194	2.7515
R103H-WT (DMSO)	CWC25	Q9NXE8	0.960475	0.0411902	1.89614	18.2201	20.4472	17.3723	18.324	20.205	18.9692	20.5364	20.396	20.7956	18.6478	19.9329	19.6315	19.801	18.7326	18.2194	19.2983	21.1482	18.9965						+	R103H_DMSO_FLAG_DMSO				Discard	Keep	Discard	Discard	Keep	+	R103H_DMSO_WT_DMSO	4	4	4	8.7	8.7	8.7	49.647	0	5.6959
R103H-WT (DMSO)	CANX	P27824	1.54915	0.0097967	1.91483	19.1239	18.7928	20.5241	18.7455	20.6602	19.1965	20.9825	21.5767	21.6261	21.1771	20.8454	21.6248	20.4053	18.0848	18.7111	18.6965	19.4511	18.6153						+	R103H_DMSO_FLAG_DMSO		+	R103H_Riluzole_FLAG_Riluzole	Discard	Keep	Discard	Keep	Keep	+	R103H_DMSO_WT_DMSO	5	5	5	10.8	10.8	10.8	67.567	0	7.242
R103H-WT (DMSO)	ST13P4;ST13;ST13P5	Q8IZP2;P50502;Q8NFI4	1.29839	0.0133568	1.91648	20.4344	18.3013	18.4483	18.9624	18.1913	18.5244	20.9891	20.8456	21.0988	20.5782	20.5405	18.6085	18.9773	18.8319	19.1748	18.7847	19.5764	19.5828						+	R103H_DMSO_FLAG_DMSO				Discard	Keep	Discard	Discard	Keep	+	R103H_DMSO_WT_DMSO	2	2	2	10	10	10	27.406	0	9.614
R103H-WT (DMSO)	HSPA4	P34932	1.20301	0.01745	1.97693	20.5239	18.3599	18.0923	20.2335	20.0228	18.6417	20.8527	20.9889	21.0653	21.1961	21.0502	20.3803	19.9156	18.3632	18.5226	18.6079	18.0692	18.8812						+	R103H_DMSO_FLAG_DMSO		+	R103H_Riluzole_FLAG_Riluzole	Discard	Keep	Discard	Keep	Keep	+	R103H_DMSO_WT_DMSO	6	6	6	10.2	10.2	10.2	94.33	0	8.5348
R103H-WT (DMSO)	PSMA2	P25787	2.98135	0.00413704	2.00049	19.8285	19.9048	20.4449	20.1117	20.9104	18.562	21.7956	22.1736	22.2105	20.5735	21.2118	20.7433	20.1474	19.3414	17.8321	19.8142	18.7042	19.4412						+	R103H_DMSO_FLAG_DMSO		+	R103H_Riluzole_FLAG_Riluzole	Discard	Keep	Discard	Keep	Keep	+	R103H_DMSO_WT_DMSO	5	5	5	38.5	38.5	38.5	25.898	0	31.316
R103H-WT (DMSO)	AIP	O00170	3.6428	0.00797857	2.03787	18.6067	18.6916	18.5071	20.1614	20.0305	20.1935	20.3772	20.9056	20.6362	20.4764	20.2822	18.6126	18.9116	17.8773	18.18	18.4762	18.2095	19.457						+	R103H_DMSO_FLAG_DMSO	+		WT_Riluzole_FLAG_Riluzole	Discard	Keep	Keep	Discard	Keep	+	R103H_DMSO_WT_DMSO	3	3	3	12.4	12.4	12.4	37.636	0	4.1712
R103H-WT (DMSO)	PSMB4	P28070	1.3744	0.0120423	2.03885	20.7714	18.7736	18.6425	18.7804	17.9512	18.9205	21.5707	21.4075	21.3259	19.2298	21.1956	18.5049	19.6871	18.4291	18.6497	19.2478	17.9158	19.1909						+	R103H_DMSO_FLAG_DMSO				Discard	Keep	Discard	Discard	Keep	+	R103H_DMSO_WT_DMSO	3	3	3	17.8	17.8	17.8	29.204	0.0018744	2.6027
R103H-WT (DMSO)	YWHAB	P31946	1.80291	0.00785352	2.07072	20.5798	19.0154	19.1205	17.9446	20.2269	20.2804	21.5657	21.5288	21.8334	18.6219	21.5684	21.1999	19.4319	19.0054	19.2976	19.6475	18.8286	21.2767						+	R103H_DMSO_FLAG_DMSO				Discard	Keep	Discard	Discard	Keep	+	R103H_DMSO_WT_DMSO	5	2	2	20.3	10.2	10.2	28.082	0	18.29
R103H-WT (DMSO)	DYNC1LI1	Q9Y6G9	1.22924	0.0164186	2.08256	18.3972	18.8315	20.7478	20.5081	20.5518	18.2522	21.2781	22.0413	20.9049	20.8085	21.1148	20.6642	18.7026	18.1866	19.5549	18.4381	19.1621	20.7718						+	R103H_DMSO_FLAG_DMSO		+	R103H_Riluzole_FLAG_Riluzole	Discard	Keep	Discard	Discard	Keep	+	R103H_DMSO_WT_DMSO	4	4	4	12.8	12.8	12.8	56.578	0	7.4866
R103H-WT (DMSO)	PSMA1	P25786	2.68875	0.00310278	2.09523	19.0408	18.5426	18.3706	18.1373	19.6538	18.3462	20.4715	20.599	21.1692	20.109	18.3512	20.1225	18.3438	18.6795	18.8316	18.4407	18.671	17.8376						+	R103H_DMSO_FLAG_DMSO				Discard	Keep	Discard	Discard	Keep	+	R103H_DMSO_WT_DMSO	5	5	5	25.1	25.1	25.1	29.555	0	15.578
R103H-WT (DMSO)	CKB	P12277	1.8387	0.00704444	2.14235	21.7804	20.8893	20.053	19.1356	18.6815	20.5888	22.9128	22.9015	23.3354	22.1677	22.4349	23.0466	20.8217	18.085	20.6919	19.4743	20.2838	21.9245						+	R103H_DMSO_FLAG_DMSO		+	R103H_Riluzole_FLAG_Riluzole	Discard	Keep	Discard	Discard	Keep	+	R103H_DMSO_WT_DMSO	8	8	8	37	37	37	42.644	0	29.238
R103H-WT (DMSO)	VCP	P55072	2.71531	0.00338485	2.17976	18.15	19.0677	18.6029	18.1905	18.0084	19.0409	20.9725	20.8808	20.5065	19.9749	18.9164	19.6479	19.7206	18.199	18.1321	19.3921	18.3995	19.6047						+	R103H_DMSO_FLAG_DMSO				Discard	Keep	Discard	Discard	Keep	+	R103H_DMSO_WT_DMSO	5	5	5	9.7	9.7	9.7	89.321	0	9.3493
R103H-WT (DMSO)	MCM4	P33991	2.82078	0.00385172	2.21881	18.9044	19.0155	18.1983	19.4884	20.4428	18.3812	20.8821	20.7236	21.1689	20.9144	20.6405	20.5502	19.0907	18.7909	19.1073	19.1165	18.8224	18.9922						+	R103H_DMSO_FLAG_DMSO		+	R103H_Riluzole_FLAG_Riluzole	Discard	Keep	Discard	Keep	Keep	+	R103H_DMSO_WT_DMSO	3	3	3	5.2	5.2	5.2	96.557	0	4.8486
R103H-WT (DMSO)	HMGN2	P05204	1.14177	0.0219225	2.25665	20.9334	23.099	23.359	21.6422	23.9881	24.1272	25.5755	24.8125	23.7733	25.7688	24.8912	24.8863	23.2244	19.0874	19.935	23.3221	22.9406	21.3116						+	R103H_DMSO_FLAG_DMSO		+	R103H_Riluzole_FLAG_Riluzole	Discard	Keep	Discard	Keep	Keep	+	R103H_DMSO_WT_DMSO	7	7	7	53.3	53.3	53.3	9.3926	0	269.53
R103H-WT (DMSO)	IARS2	Q9NSE4	2.65395	0.00328529	2.44009	19.042	18.3158	19.1739	20.5507	18.4064	17.8755	21.0232	21.0946	21.7343	18.9958	21.0992	18.7694	20.0774	19.7886	18.7341	18.2709	20.9232	18.8846						+	R103H_DMSO_FLAG_DMSO				Discard	Keep	Discard	Discard	Keep	+	R103H_DMSO_WT_DMSO	6	6	6	8.6	8.6	8.6	113.79	0	8.3588
R103H-WT (DMSO)	RPS15A	P62244	1.34413	0.0121518	2.4787	19.5579	19.1495	21.8807	21.3808	21.4451	19.0164	22.9033	22.7078	22.4132	20.0193	22.1126	22.5943	19.6765	18.9769	22.2323	18.7139	19.1923	19.7126						+	R103H_DMSO_FLAG_DMSO		+	R103H_Riluzole_FLAG_Riluzole	Discard	Discard	Discard	Keep	Keep	+	R103H_DMSO_WT_DMSO	5	5	5	46.9	46.9	46.9	14.839	0	34.994
R103H-WT (DMSO)	HIST1H1E	P10412	2.63315	0.00319143	2.50593	18.7949	18.686	18.994	18.3233	18.5731	18.9068	21.9692	20.7529	21.2706	18.4625	18.828	19.2035	19.3678	18.3816	18.5311	18.4842	17.8121	18.8255						+	R103H_DMSO_FLAG_DMSO				Discard	Keep	Discard	Discard	Keep	+	R103H_DMSO_WT_DMSO	10	2	2	33.8	9.1	9.1	21.865	0	3.855
R103H-WT (DMSO)	PGK1	P00558;P07205	3.03165	0.005585	2.54695	19.3817	19.3458	18.5358	18.8199	17.7919	18.574	21.7498	21.4592	21.6951	20.9489	19.7985	21.8061	18.5875	17.037	18.7064	19.5881	19.1275	21.6715						+	R103H_DMSO_FLAG_DMSO				Discard	Keep	Discard	Discard	Keep	+	R103H_DMSO_WT_DMSO	5	5	5	19.4	19.4	19.4	44.614	0	11.444
R103H-WT (DMSO)	XRCC5	P13010	3.88965	0	2.58699	18.7985	18.1882	18.4953	20.4362	19.145	18.9992	21.078	21.1199	21.0449	21.0114	21.139	20.9285	19.4852	18.6484	18.3013	18.9103	17.8242	19.1716						+	R103H_DMSO_FLAG_DMSO		+	R103H_Riluzole_FLAG_Riluzole	Discard	Keep	Discard	Keep	Keep	+	R103H_DMSO_WT_DMSO	6	6	6	14.1	14.1	14.1	82.704	0	11.411
R103H-WT (DMSO)	PSMB1	P20618	2.69374	0.00372333	2.68251	19.0061	18.1328	19.3835	18.9472	17.9477	20.3666	21.5827	21.4038	21.5834	19.3361	20.8676	21.159	19.0119	19.2546	19.0116	19.0497	19.1246	19.827						+	R103H_DMSO_FLAG_DMSO				Discard	Keep	Discard	Discard	Keep	+	R103H_DMSO_WT_DMSO	3	3	3	17.4	17.4	17.4	26.489	0	4.1951
R103H-WT (DMSO)	TUBB2A	Q13885	3.79909	0	3.03965	19.4093	18.73	18.9285	18.6047	18.7321	19.1394	21.8871	22.1407	22.1589	18.8503	22.1226	18.4679	20.4762	18.9343	18.8359	19.2169	19.6116	19.5813						+	R103H_DMSO_FLAG_DMSO				Discard	Keep	Discard	Discard	Keep	+	R103H_DMSO_WT_DMSO	28	2	2	71.5	3.6	3.6	49.906	0	7.1916
R103H-WT (DMSO)	PGAM1;PGAM2	P18669;P15259;Q8N0Y7	3.30157	0.00859231	3.29085	18.6744	18.6358	17.7092	17.4473	18.8141	19.1634	21.7278	21.5794	21.5848	21.4236	21.4248	21.3134	20.0774	18.0993	19.1994	18.5676	18.8273	22.5289						+	R103H_DMSO_FLAG_DMSO				Discard	Keep	Discard	Discard	Keep	+	R103H_DMSO_WT_DMSO	4	4	4	22.4	22.4	22.4	28.804	0	11.412
R103H-WT (DMSO)	PSMD7	P51665	2.49419	0.00301892	3.35119	19.5408	18.857	18.5508	18.1207	18.5913	19.8458	21.4525	22.7159	22.8337	18.7011	20.8855	21.6167	19.9571	18.3993	19.1488	18.7564	19.3178	19.5031						+	R103H_DMSO_FLAG_DMSO				Discard	Keep	Discard	Discard	Keep	+	R103H_DMSO_WT_DMSO	4	4	4	21	21	21	37.025	0	48.086
R103H-WT (DMSO)	RAF1	P04049	0.918623	0.0519994	-1.66889	21.3986	21.0594	21.1972	21.9111	21.2173	21.1968	19.3603	18.1936	21.0946	21.8201	21.7201	21.1597	18.7602	18.6606	18.5219	18.7359	18.5703	20.1929					+		WT_DMSO_FLAG_DMSO	+	+	R103H_Riluzole_FLAG_Riluzole;WT_Riluzole_FLAG_Riluzole	Keep	Discard	Keep	Keep	Keep			7	5	5	15	11.4	11.4	73.051	0	8.5234
R103H-WT (DMSO)	HMGA1	P17096	0.907247	0.0523409	1.72953	18.4204	21.0489	20.9174	21.2962	21.5623	21.2298	22.3321	21.5088	21.7344	22.2683	22.0939	21.9451	19.0508	18.8628	19.2951	19.1165	18.8415	19.58						+	R103H_DMSO_FLAG_DMSO	+	+	R103H_Riluzole_FLAG_Riluzole;WT_Riluzole_FLAG_Riluzole	Discard	Keep	Keep	Keep	Keep			2	2	2	41.1	41.1	41.1	11.676	0	12.363
R103H-WT (DMSO)	RPL13A	P40429;Q6NVV1	1.18935	0.0538923	-0.551148	23.1143	22.7495	23.1725	22.6874	22.6634	22.8218	22.1757	22.7732	22.434	18.6105	22.5195	22.7875	18.6502	18.0975	19.6796	21.9351	22.4177	22.1118					+	+	R103H_DMSO_FLAG_DMSO;WT_DMSO_FLAG_DMSO	+		WT_Riluzole_FLAG_Riluzole	Keep	Keep	Discard	Discard	Keep			3	3	3	16.7	16.7	16.7	23.577	0	26.971
R103H-WT (DMSO)	AMBRA1	Q9C0C7	1.26062	0.0651656	0.438232	20.9089	20.7473	20.4805	20.7253	20.7929	20.8999	20.9956	21.1051	21.3506	21.0753	20.5959	20.7956	20.0758	18.1161	18.9826	17.9436	18.5452	18.8073					+	+	R103H_DMSO_FLAG_DMSO;WT_DMSO_FLAG_DMSO	+	+	R103H_Riluzole_FLAG_Riluzole;WT_Riluzole_FLAG_Riluzole	Keep	Keep	Keep	Keep	Keep			9	9	9	12.9	12.9	12.9	142.51	0	12.501
R103H-WT (DMSO)	HNRNPH1	P31943;P31942	2.00699	0.0666234	0.258127	24.3196	24.2751	24.3314	24.1531	24.161	24.1479	24.4615	24.6077	24.6313	24.4904	24.874	24.6683	23.4196	23.5316	23.234	23.1827	23.2531	23.3298					+	+	R103H_DMSO_FLAG_DMSO;WT_DMSO_FLAG_DMSO	+	+	R103H_Riluzole_FLAG_Riluzole;WT_Riluzole_FLAG_Riluzole	Discard	Keep	Discard	Keep	Keep			13	13	7	44.1	44.1	26.1	49.229	0	323.31
R103H-WT (DMSO)	RPN2	P04844	0.968865	0.0668784	0.81657	20.4181	19.3186	20.4632	21.0618	19.4497	19.6373	20.8068	21.1288	20.7141	20.4309	20.8065	20.4649	19.4601	18.5982	19.3432	18.6593	18.4057	19.4585						+	R103H_DMSO_FLAG_DMSO		+	R103H_Riluzole_FLAG_Riluzole	Discard	Keep	Discard	Keep	Keep			3	3	3	11.1	11.1	11.1	69.283	0	11.245
R103H-WT (DMSO)	GTF3C5	Q9Y5Q8	0.903841	0.0671027	1.10473	18.2542	19.188	18.8318	20.6808	21.0252	20.8345	19.7094	19.0815	20.7973	19.1114	20.9246	18.9016	19.3385	19.0882	18.7841	20.0897	19.1747	18.9665								+		WT_Riluzole_FLAG_Riluzole	Discard	Discard	Keep	Discard	Keep			6	6	6	16.2	16.2	16.2	59.57	0	6.0854
R103H-WT (DMSO)	IRAK1	P51617;P51955	1.25122	0.0673246	0.431451	21.0878	21.2239	20.9496	21.3617	20.9926	21.0951	21.2473	21.5862	21.7221	21.1561	21.9561	21.5078	19.7479	18.9325	19.1367	19.3574	19.019	18.2859					+	+	R103H_DMSO_FLAG_DMSO;WT_DMSO_FLAG_DMSO	+	+	R103H_Riluzole_FLAG_Riluzole;WT_Riluzole_FLAG_Riluzole	Keep	Keep	Keep	Keep	Keep			12	12	12	25	25	25	76.536	0	72.003
R103H-WT (DMSO)	HAX1	O00165	1.47759	0.0674242	0.338853	22.1829	21.917	22.1666	22.1778	22.1071	22.1316	22.4988	22.3033	22.4809	21.6416	22.24	21.6981	19.2747	18.9819	19.202	18.8352	19.2125	19.0484					+	+	R103H_DMSO_FLAG_DMSO;WT_DMSO_FLAG_DMSO	+	+	R103H_Riluzole_FLAG_Riluzole;WT_Riluzole_FLAG_Riluzole	Keep	Keep	Keep	Keep	Keep			9	9	9	58.1	58.1	58.1	31.62	0	86.85
R103H-WT (DMSO)	GAPDH	P04406	1.12488	0.067667	0.520395	22.7788	22.9775	22.5567	21.36	20.7894	22.0251	23.4945	22.9315	23.4482	22.7899	22.5162	23.0513	22.0918	21.1953	22.2088	22.4647	21.6977	24.0624					+	+	R103H_DMSO_FLAG_DMSO;WT_DMSO_FLAG_DMSO				Discard	Keep	Discard	Discard	Keep			6	6	6	28.1	28.1	28.1	36.053	0	22.884
R103H-WT (DMSO)	SLC25A5	P05141;Q9H0C2	1.3196	0.067781	-0.395074	25.3091	25.3356	25.3947	25.7967	25.0532	25.2787	24.6768	25.1106	25.0667	25.1765	25.1839	25.2028	23.5755	24.0964	24.2712	23.8885	23.805	23.7699					+	+	R103H_DMSO_FLAG_DMSO;WT_DMSO_FLAG_DMSO	+	+	R103H_Riluzole_FLAG_Riluzole;WT_Riluzole_FLAG_Riluzole	Keep	Discard	Keep	Keep	Keep			14	14	7	37.9	37.9	19.5	32.852	0	44.012
R103H-WT (DMSO)	FKBP8	Q14318	0.882797	0.0681415	-1.2471	20.4532	20.7447	20.2176	20.8153	20.6886	19.1715	18.3582	18.8418	20.4743	21.1451	21.1871	20.7291	18.9153	18.718	18.4438	20.3101	19.1582	17.6793					+		WT_DMSO_FLAG_DMSO		+	R103H_Riluzole_FLAG_Riluzole	Keep	Discard	Discard	Discard	Keep			2	2	2	7.3	7.3	7.3	44.561	0	17.311
R103H-WT (DMSO)	FLNA	P21333;O75369;Q14315	1.0867	0.0707776	0.544975	20.0226	20.5398	19.7844	20.0816	20.0675	20.279	20.5521	20.6211	20.8084	20.4958	20.3311	20.1672	18.864	19.3513	18.9803	18.3885	20.4576	20.6452					+	+	R103H_DMSO_FLAG_DMSO;WT_DMSO_FLAG_DMSO				Keep	Keep	Discard	Discard	Keep			8	8	8	4.9	4.9	4.9	280.74	0	13.156
R103H-WT (DMSO)	RCN1	Q15293	1.33132	0.0726974	0.369303	22.7117	22.7574	22.4877	22.9397	22.7999	22.5426	23.1808	22.8385	23.0453	23.204	23.3444	23.1698	18.9264	21.23	18.692	19.402	17.8953	19.9495					+	+	R103H_DMSO_FLAG_DMSO;WT_DMSO_FLAG_DMSO	+	+	R103H_Riluzole_FLAG_Riluzole;WT_Riluzole_FLAG_Riluzole	Keep	Keep	Keep	Keep	Keep			8	8	8	34.1	34.1	34.1	38.89	0	154.49
R103H-WT (DMSO)	AIFM1	O95831	1.16784	0.0740454	0.450028	23.0623	23.0199	22.9213	23.6695	23.0691	23.0538	23.7963	23.2159	23.3414	23.7755	23.2623	22.9845	19.5223	19.0606	18.1033	19.406	18.8605	18.3046					+	+	R103H_DMSO_FLAG_DMSO;WT_DMSO_FLAG_DMSO	+	+	R103H_Riluzole_FLAG_Riluzole;WT_Riluzole_FLAG_Riluzole	Keep	Keep	Keep	Keep	Keep			24	24	24	51.1	51.1	51.1	66.9	0	313.88
R103H-WT (DMSO)	S100A7;S100A7A	P31151;Q86SG5	0.79773	0.0759682	-1.95088	20.928	24.5154	21.8016	20.3134	18.5444	19.2101	20.0581	20.2123	21.122	20.241	20.4037	20.0852	19.6174	18.1893	19.0637	19.1888	19.9629	19.6364					+	+	R103H_DMSO_FLAG_DMSO;WT_DMSO_FLAG_DMSO		+	R103H_Riluzole_FLAG_Riluzole	Keep	Keep	Discard	Discard	Keep			6	6	6	48.5	48.5	48.5	11.471	0	200.62
R103H-WT (DMSO)	IGBP1	P78318	1.07698	0.0761347	0.511744	21.4477	21.4219	21.445	22.2646	22.1197	21.8955	21.8512	21.6223	22.3763	21.7035	22.0507	21.8976	19.8518	18.2252	18.7417	19.4421	18.2925	18.6791					+	+	R103H_DMSO_FLAG_DMSO;WT_DMSO_FLAG_DMSO	+	+	R103H_Riluzole_FLAG_Riluzole;WT_Riluzole_FLAG_Riluzole	Keep	Keep	Keep	Keep	Keep			8	8	8	24.8	24.8	24.8	39.221	0	22.713
R103H-WT (DMSO)	PSMD6	Q15008	0.973788	0.0785858	0.648883	20.1468	20.0899	20.2461	20.3089	20.2391	18.8311	20.714	21.3862	20.3293	20.6227	20.4502	20.9248	19.7001	19.1112	19.2279	19.7264	18.2847	18.709					+	+	R103H_DMSO_FLAG_DMSO;WT_DMSO_FLAG_DMSO		+	R103H_Riluzole_FLAG_Riluzole	Discard	Keep	Discard	Keep	Keep			6	6	6	16.7	16.7	16.7	45.531	0	7.5395
R103H-WT (DMSO)	TBC1D10B	Q4KMP7	1.10864	0.0804369	0.468033	22.8466	23.0527	22.832	22.8273	22.8076	21.6934	23.1635	23.2245	23.7473	23.2945	23.1713	23.1389	22.8573	22.8733	21.8654	21.3936	21.804	21.233						+	R103H_DMSO_FLAG_DMSO	+	+	R103H_Riluzole_FLAG_Riluzole;WT_Riluzole_FLAG_Riluzole	Discard	Discard	Discard	Keep	Keep			5	5	5	9.4	9.4	9.4	87.198	0	20.517
R103H-WT (DMSO)	SMC2	O95347	1.261	0.0828407	0.371069	21.27	21.2736	21.0706	21.404	21.639	21.7073	21.523	21.3982	21.8062	21.0676	20.9411	21.0571	18.5883	20.112	18.9916	19.0921	19.2878	19.306					+	+	R103H_DMSO_FLAG_DMSO;WT_DMSO_FLAG_DMSO	+	+	R103H_Riluzole_FLAG_Riluzole;WT_Riluzole_FLAG_Riluzole	Keep	Keep	Keep	Keep	Keep			13	13	13	12.1	12.1	12.1	135.65	0	20.342
R103H-WT (DMSO)	SDHA	P31040	1.0435	0.0829955	0.518077	19.5132	20.311	19.9725	19.9887	19.6302	20.4354	20.5059	20.3994	20.4457	20.3945	20.538	20.3543	17.9113	18.4023	18.739	18.2004	19.3598	18.5595					+	+	R103H_DMSO_FLAG_DMSO;WT_DMSO_FLAG_DMSO	+	+	R103H_Riluzole_FLAG_Riluzole;WT_Riluzole_FLAG_Riluzole	Keep	Keep	Keep	Keep	Keep			6	6	6	12.5	12.5	12.5	72.691	0	11.523
R103H-WT (DMSO)	RPL4	P36578	1.17158	0.0831284	-0.408346	23.2648	23.6889	23.6663	23.3306	23.6015	23.3307	22.9712	23.2778	23.146	22.8738	23.6093	23.7469	21.2329	22.0167	22.0554	21.4396	21.8022	22.2725					+	+	R103H_DMSO_FLAG_DMSO;WT_DMSO_FLAG_DMSO	+	+	R103H_Riluzole_FLAG_Riluzole;WT_Riluzole_FLAG_Riluzole	Keep	Keep	Keep	Keep	Keep			11	11	11	29.3	29.3	29.3	47.697	0	31.58
R103H-WT (DMSO)	SAMHD1	Q9Y3Z3	1.10006	0.0844946	0.444197	20.7691	20.3619	20.2104	21.0565	20.9201	20.4948	20.7796	20.8235	21.0708	21.3016	21.0519	20.7501	18.8946	18.8639	17.7155	19.5434	20.1399	19.4988					+	+	R103H_DMSO_FLAG_DMSO;WT_DMSO_FLAG_DMSO	+	+	R103H_Riluzole_FLAG_Riluzole;WT_Riluzole_FLAG_Riluzole	Keep	Keep	Keep	Keep	Keep			8	8	8	17.1	17.1	17.1	72.2	0	21.375
R103H-WT (DMSO)	PPP6C	O00743	1.40667	0.084627	-0.310542	22.2442	22.064	22.0342	22.4002	22.0698	21.78	21.915	21.6503	21.8454	22.5895	22.4087	22.4868	18.714	18.0621	18.8619	20.2256	18.3701	19.1652					+	+	R103H_DMSO_FLAG_DMSO;WT_DMSO_FLAG_DMSO	+	+	R103H_Riluzole_FLAG_Riluzole;WT_Riluzole_FLAG_Riluzole	Keep	Keep	Keep	Keep	Keep			8	8	8	35.7	35.7	35.7	35.144	0	51.84
R103H-WT (DMSO)	KPNB1	Q14974	0.913084	0.0849129	0.71031	20.6106	20.602	19.6204	20.0746	19.8421	20.1631	20.8381	21.2971	20.8288	20.5721	20.4499	20.4767	18.5312	20.0397	19.2484	18.9658	18.6438	20.7178						+	R103H_DMSO_FLAG_DMSO				Discard	Keep	Discard	Discard	Keep			5	5	5	8.4	8.4	8.4	97.169	0	8.0855
R103H-WT (DMSO)	DDX17	Q92841	1.05714	0.0853068	0.475311	21.0072	20.2871	20.6417	20.3518	20.5118	19.4051	21.0452	21.1586	21.1582	20.6805	20.4858	20.5779	19.7418	20.1192	18.4737	19.104	18.3903	18.3095					+	+	R103H_DMSO_FLAG_DMSO;WT_DMSO_FLAG_DMSO	+	+	R103H_Riluzole_FLAG_Riluzole;WT_Riluzole_FLAG_Riluzole	Discard	Keep	Keep	Keep	Keep			9	5	5	15	8.6	8.6	80.272	0	22.937
R103H-WT (DMSO)	SKP1	P63208	0.806793	0.0864951	-1.19068	22.2623	22.0935	22.0247	21.8396	22.0095	22.0957	21.7957	21.4166	19.5961	21.9776	22.0699	22.239	19.1576	18.5857	19.7335	18.7196	19.788	19.054					+	+	R103H_DMSO_FLAG_DMSO;WT_DMSO_FLAG_DMSO	+	+	R103H_Riluzole_FLAG_Riluzole;WT_Riluzole_FLAG_Riluzole	Keep	Discard	Keep	Keep	Keep			3	3	3	29.4	29.4	29.4	18.658	0	56.531
R103H-WT (DMSO)	EIF4G1	Q04637;O43432	1.0094	0.0871512	-0.511056	21.1766	20.6266	20.7678	21.1565	21.1892	21.1846	20.2534	20.1071	20.6774	21.0094	20.0891	20.7379	18.9557	18.616	19.925	20.5778	18.7872	19.5654					+	+	R103H_DMSO_FLAG_DMSO;WT_DMSO_FLAG_DMSO	+		WT_Riluzole_FLAG_Riluzole	Keep	Discard	Keep	Discard	Keep			9	9	9	8.4	8.4	8.4	175.49	0	10.372
R103H-WT (DMSO)	GEMIN6	Q8WXD5	0.911495	0.0906038	0.6367	18.804	19.6163	19.8756	19.8685	18.3047	19.984	20.1605	20.0103	20.0351	20.0994	20.0451	19.9843	18.1234	19.4073	20.3709	18.3784	18.9419	19.0728									+	R103H_Riluzole_FLAG_Riluzole	Discard	Discard	Discard	Keep	Keep			2	2	2	15.6	15.6	15.6	18.824	0	4.1336
R103H-WT (DMSO)	RAN	P62826	1.02616	0.0910394	0.475089	22.1249	21.724	21.4508	21.8701	21.4277	22.1284	22.0602	22.2865	22.3782	22.3142	21.8648	22.5723	19.1443	19.6427	18.7544	21.2727	19.526	21.7414					+	+	R103H_DMSO_FLAG_DMSO;WT_DMSO_FLAG_DMSO		+	R103H_Riluzole_FLAG_Riluzole	Keep	Keep	Discard	Discard	Keep			6	6	6	35.6	35.6	35.6	24.423	0	15.805
R103H-WT (DMSO)	TUBA1B	P68363;Q9H853	1.00206	0.0923067	-0.490142	30.8591	30.8726	30.6104	31.1434	30.8406	31.0473	29.9133	30.3077	30.6507	30.409	30.8321	30.7651	25.9119	26.1358	26.294	26.4578	26.0547	26.0271					+	+	R103H_DMSO_FLAG_DMSO;WT_DMSO_FLAG_DMSO	+	+	R103H_Riluzole_FLAG_Riluzole;WT_Riluzole_FLAG_Riluzole	Keep	Keep	Keep	Keep	Keep			34	34	0	77.6	77.6	0	50.151	0	323.31
R103H-WT (DMSO)	ARF4	P18085	0.853321	0.0950137	-0.753274	23.4433	22.4013	22.194	23.5273	22.8661	22.6389	21.9837	21.6651	22.13	22.1316	22.4506	22.2499	20.6246	20.007	18.8107	18.3248	18.5808	19.79					+	+	R103H_DMSO_FLAG_DMSO;WT_DMSO_FLAG_DMSO	+	+	R103H_Riluzole_FLAG_Riluzole;WT_Riluzole_FLAG_Riluzole	Keep	Keep	Keep	Keep	Keep			7	7	4	51.7	51.7	22.8	20.511	0	42.002
R103H-WT (DMSO)	HSPA1L	P34931	1.18139	0.0962146	0.346563	23.3928	23.4573	23.5374	23.3458	23.5242	22.724	23.6967	24.071	23.6595	24.4406	24.338	23.8291	19.2575	19.2349	19.0514	19.7529	18.8523	19.8844					+	+	R103H_DMSO_FLAG_DMSO;WT_DMSO_FLAG_DMSO	+	+	R103H_Riluzole_FLAG_Riluzole;WT_Riluzole_FLAG_Riluzole	Keep	Keep	Keep	Keep	Keep			24	3	3	35.6	6.2	6.2	70.374	0	5.5439
R103H-WT (DMSO)	STRN4	Q9NRL3	0.763909	0.0964065	-1.13545	20.5596	20.5813	20.5023	20.6644	21.1903	20.6442	19.6534	18.1264	20.4571	18.8534	20.6529	20.54	19.1053	18.6408	19.1494	18.6743	18.7053	19.9681					+		WT_DMSO_FLAG_DMSO	+		WT_Riluzole_FLAG_Riluzole	Keep	Discard	Keep	Discard	Keep			4	4	4	8.5	8.5	8.5	80.595	0	11.917
R103H-WT (DMSO)	UBR4	Q5T4S7	1.23562	0.0966684	-0.327019	21.7787	21.751	21.5924	22.0061	21.8461	21.7129	21.2228	21.5919	21.3263	21.4774	21.6096	21.6177	19.0358	18.7789	17.7501	18.0867	19.0191	18.7951					+	+	R103H_DMSO_FLAG_DMSO;WT_DMSO_FLAG_DMSO	+	+	R103H_Riluzole_FLAG_Riluzole;WT_Riluzole_FLAG_Riluzole	Keep	Keep	Keep	Keep	Keep			19	19	19	6.5	6.5	6.5	573.83	0	49.992
R103H-WT (DMSO)	PSMD3	O43242	1.28451	0.0968549	0.308181	22.1485	22.1131	22.104	22.1334	22.181	22.3289	22.407	22.2492	22.634	22.183	22.3034	22.3602	19.1018	19.0191	19.0163	18.9621	18.8708	19.1917					+	+	R103H_DMSO_FLAG_DMSO;WT_DMSO_FLAG_DMSO	+	+	R103H_Riluzole_FLAG_Riluzole;WT_Riluzole_FLAG_Riluzole	Keep	Keep	Keep	Keep	Keep			15	15	15	34.5	34.5	34.5	60.977	0	86.205
R103H-WT (DMSO)	TRAFD1	O14545	0.77221	0.0973075	1.08626	18.2245	20.0459	20.2538	20.6584	20.5295	18.8771	20.4738	20.7011	20.6082	20.8262	20.4108	20.5648	18.2766	18.7373	19.5417	19.183	19.5013	18.9054						+	R103H_DMSO_FLAG_DMSO		+	R103H_Riluzole_FLAG_Riluzole	Discard	Keep	Discard	Keep	Keep			4	4	4	7.7	7.7	7.7	64.84	0	12.192
R103H-WT (DMSO)	HSPA2	P54652	0.716744	0.0985752	1.74276	21.5861	21.3717	18.1884	21.6529	18.4484	21.5955	22.3703	21.8004	22.2039	21.9634	21.7519	21.6767	20.5493	18.4257	18.7711	19.47	18.1968	19.4432						+	R103H_DMSO_FLAG_DMSO		+	R103H_Riluzole_FLAG_Riluzole	Discard	Keep	Discard	Keep	Keep			17	2	2	19.7	1.9	1.9	70.02	0.0026834	2.3391
R103H-WT (DMSO)	ATAD3A	Q9NVI7;Q5T2N8	1.11601	0.0990295	-0.365327	22.1481	21.8333	22.27	22.1624	22.1173	22.4864	21.5811	21.7085	21.8657	21.1398	21.5768	21.7297	19.2926	19.0682	19.9191	19.0394	18.053	18.4988					+	+	R103H_DMSO_FLAG_DMSO;WT_DMSO_FLAG_DMSO	+	+	R103H_Riluzole_FLAG_Riluzole;WT_Riluzole_FLAG_Riluzole	Keep	Keep	Keep	Keep	Keep			10	10	6	18.8	18.8	12.6	71.368	0	23.053
R103H-WT (DMSO)	HEATR6	Q6AI08	0.890871	0.100683	0.564478	19.358	18.8397	19.0089	20.5472	19.5696	20.1592	19.3562	20.1383	19.4057	19.5763	19.4966	19.5189	20.748	18.6694	18.3733	18.711	19.1558	18.6633								+	+	R103H_Riluzole_FLAG_Riluzole;WT_Riluzole_FLAG_Riluzole	Discard	Discard	Keep	Discard	Keep			5	5	5	7.8	7.8	7.8	128.78	0	4.4678
R103H-WT (DMSO)	MARS	P56192	1.24747	0.102785	0.30674	21.2883	21.274	21.0354	21.2406	21.2536	21.1762	21.3951	21.4585	21.6643	21.3333	21.5507	21.4644	19.5617	17.3919	19.553	20.8096	19.1347	19.2554					+	+	R103H_DMSO_FLAG_DMSO;WT_DMSO_FLAG_DMSO	+	+	R103H_Riluzole_FLAG_Riluzole;WT_Riluzole_FLAG_Riluzole	Keep	Keep	Discard	Keep	Keep			9	9	9	13.9	13.9	13.9	101.11	0	17.865
R103H-WT (DMSO)	RPS3	P23396	1.39737	0.103252	-0.271258	25.6839	25.5347	25.6433	26.0697	25.8184	25.8719	25.3035	25.2418	25.5029	25.7145	25.6185	25.6364	23.4409	23.6866	23.3419	23.6736	23.4162	23.2881					+	+	R103H_DMSO_FLAG_DMSO;WT_DMSO_FLAG_DMSO	+	+	R103H_Riluzole_FLAG_Riluzole;WT_Riluzole_FLAG_Riluzole	Keep	Keep	Keep	Keep	Keep			22	22	22	78.6	78.6	78.6	26.688	0	323.31
R103H-WT (DMSO)	EFTUD2	Q15029	1.23667	0.103861	0.3072	22.1753	22.169	21.962	22.0949	22.3444	22.0375	22.2853	22.592	22.3505	22.3135	22.1791	22.1496	20.284	20.438	17.8468	20.5333	20.3805	19.7323					+	+	R103H_DMSO_FLAG_DMSO;WT_DMSO_FLAG_DMSO	+	+	R103H_Riluzole_FLAG_Riluzole;WT_Riluzole_FLAG_Riluzole	Keep	Keep	Keep	Keep	Keep			23	22	22	34.7	33.6	33.6	109.43	0	100.26
R103H-WT (DMSO)	ACTR1A	P61163	0.9475	0.104329	0.473536	21.9241	21.3576	21.8233	21.724	21.653	21.4457	22.2812	21.8687	22.3758	21.9389	22.1134	22.258	18.6471	21.5323	20.2472	19.2787	20.8171	19.1721						+	R103H_DMSO_FLAG_DMSO	+	+	R103H_Riluzole_FLAG_Riluzole;WT_Riluzole_FLAG_Riluzole	Discard	Discard	Keep	Keep	Keep			6	6	3	24.7	24.7	14.9	42.613	0	24.492
R103H-WT (DMSO)	DNAJA2	O60884	1.07958	0.107896	0.359728	24.0848	23.8532	24.1166	24.7034	24.2524	23.9065	24.2388	24.2515	24.6435	24.6358	24.2116	24.1128	18.5345	18.6403	19.2013	19.3069	19.62	19.0446					+	+	R103H_DMSO_FLAG_DMSO;WT_DMSO_FLAG_DMSO	+	+	R103H_Riluzole_FLAG_Riluzole;WT_Riluzole_FLAG_Riluzole	Keep	Keep	Keep	Keep	Keep			22	22	22	59.5	59.5	59.5	45.745	0	218.44
R103H-WT (DMSO)	YWHAQ	P27348	1.29091	0.107923	-0.284714	21.0915	21.1113	21.0864	20.9241	20.6235	19.022	20.8033	20.6374	20.9943	21.6108	21.2945	21.5288	20.2553	18.3048	19.4963	18.7867	19.5518	21.7865					+	+	R103H_DMSO_FLAG_DMSO;WT_DMSO_FLAG_DMSO				Keep	Discard	Discard	Discard	Keep			9	6	6	33.9	26.9	26.9	27.764	0	85.614
R103H-WT (DMSO)	RPS23	P62266	1.13745	0.107939	0.331291	22.3247	22.2503	22.6814	22.8908	22.9477	22.8587	22.7859	22.6849	22.7794	22.5867	22.7479	22.8343	19.0624	18.9715	19.9925	22.137	19.5885	18.7739					+	+	R103H_DMSO_FLAG_DMSO;WT_DMSO_FLAG_DMSO	+	+	R103H_Riluzole_FLAG_Riluzole;WT_Riluzole_FLAG_Riluzole	Keep	Keep	Discard	Discard	Keep			5	5	5	41.3	41.3	41.3	15.807	0	7.6586
R103H-WT (DMSO)	BSG	P35613	0.773444	0.108953	-0.828197	19.1391	20.5913	20.6432	18.1017	20.6718	18.7107	19.3332	19.2817	19.2741	20.7492	20.7673	20.7559	19.2171	19.2473	18.4153	19.9334	19.1214	18.0532									+	R103H_Riluzole_FLAG_Riluzole	Discard	Discard	Discard	Keep	Keep			3	3	3	10.6	10.6	10.6	42.2	0.0018797	2.6065
R103H-WT (DMSO)	RPL24	P83731	0.974014	0.109963	0.421474	22.6344	22.7534	23.2533	23.1114	23.2134	23.8475	23.2663	23.199	23.4401	22.7486	22.9612	23.1328	22.5313	18.7565	22.4796	22.4948	21.8643	22.4294								+	+	R103H_Riluzole_FLAG_Riluzole;WT_Riluzole_FLAG_Riluzole	Discard	Discard	Keep	Discard	Keep			4	4	4	25.5	25.5	25.5	17.779	0	48.942
R103H-WT (DMSO)	TRIP13	Q15645	0.942849	0.11046	0.447552	22.4168	21.9649	21.8933	22.7891	22.8923	22.199	22.3859	22.3929	22.8388	22.7751	22.694	22.4648	18.3678	18.8116	19.9101	19.117	18.0956	18.8345					+	+	R103H_DMSO_FLAG_DMSO;WT_DMSO_FLAG_DMSO	+	+	R103H_Riluzole_FLAG_Riluzole;WT_Riluzole_FLAG_Riluzole	Keep	Keep	Keep	Keep	Keep			13	13	13	40.5	40.5	40.5	48.55	0	39.153
R103H-WT (DMSO)	SAR1A;SAR1B	Q9NR31;Q9Y6B6	0.721517	0.110943	-1.16972	20.9311	20.617	20.4443	21.1588	20.4971	18.2369	18.2131	19.537	20.7332	20.2452	20.4856	18.4463	19.4219	18.865	17.9098	19.3833	19.1763	20.3183					+		WT_DMSO_FLAG_DMSO				Keep	Discard	Discard	Discard	Keep			2	2	2	11.6	11.6	11.6	22.367	0.0018315	2.4619
R103H-WT (DMSO)	SLC25A22;SLC25A18	Q9H936;Q9H1K4	0.709051	0.113346	-1.21019	18.6512	20.356	20.6777	20.4304	20.2876	20.9195	19.5249	18.5912	17.9382	20.3274	20.4475	19.2208	18.9599	19.8347	18.8933	19.2419	19.8303	18.622								+		WT_Riluzole_FLAG_Riluzole	Discard	Discard	Keep	Discard	Keep			2	2	2	8.7	8.7	8.7	34.47	0	3.5779
R103H-WT (DMSO)	RPS27	P42677	0.760846	0.119128	0.752228	23.1097	24.4144	24.447	24.7224	24.9048	23.1574	24.5703	24.7014	24.956	25.0332	24.899	24.5865	19.1876	18.9901	19.0781	19.1654	19.0606	18.5601					+	+	R103H_DMSO_FLAG_DMSO;WT_DMSO_FLAG_DMSO	+	+	R103H_Riluzole_FLAG_Riluzole;WT_Riluzole_FLAG_Riluzole	Keep	Keep	Keep	Keep	Keep			5	3	3	40.5	15.5	15.5	9.461	0	29.744
R103H-WT (DMSO)	SLC7A5	Q01650	0.675299	0.119564	1.48955	20.2274	17.2539	17.9655	20.0148	19.8836	19.3917	19.0976	20.5706	20.2473	20.567	20.2385	20.3138	19.4426	19.3418	18.4123	19.5846	18.8304	19.2474									+	R103H_Riluzole_FLAG_Riluzole	Discard	Discard	Discard	Keep	Keep			2	2	2	6.3	6.3	6.3	55.01	0	3.9911
R103H-WT (DMSO)	NT5DC2	Q9H857	1.32397	0.119996	0.258022	21.176	21.135	21.1478	21.0849	20.9365	21.7552	21.3751	21.2754	21.5824	20.4846	21.1326	20.6843	19.3605	18.5273	19.2276	19.3484	19.1614	19.8544					+	+	R103H_DMSO_FLAG_DMSO;WT_DMSO_FLAG_DMSO	+	+	R103H_Riluzole_FLAG_Riluzole;WT_Riluzole_FLAG_Riluzole	Keep	Keep	Keep	Keep	Keep			7	7	7	19.2	19.2	19.2	60.718	0	14.486
R103H-WT (DMSO)	HSPBP1	Q9NZL4	1.00981	0.126112	0.352098	21.4609	21.0366	21.371	21.6697	21.1714	20.749	21.6487	21.812	21.464	21.8123	21.5702	21.3869	19.0272	17.8739	18.28	19.3452	19.8963	19.2758					+	+	R103H_DMSO_FLAG_DMSO;WT_DMSO_FLAG_DMSO	+	+	R103H_Riluzole_FLAG_Riluzole;WT_Riluzole_FLAG_Riluzole	Keep	Keep	Keep	Keep	Keep			6	6	6	25.9	25.9	25.9	39.302	0	15.24
R103H-WT (DMSO)	LDHA	P00338;Q6ZMR3;P07864	0.87823	0.12935	0.447273	22.5637	22.1058	21.8187	22.432	22.038	22.5099	22.444	22.6102	22.7759	22.901	22.7603	22.7308	21.4647	20.9295	21.0406	22.0803	17.8985	23.4496					+	+	R103H_DMSO_FLAG_DMSO;WT_DMSO_FLAG_DMSO				Keep	Keep	Discard	Discard	Keep			9	9	8	30.7	30.7	27.1	36.688	0	25.581
R103H-WT (DMSO)	DNAJB11	Q9UBS4	0.910172	0.134002	0.399318	21.5845	22.0494	21.7335	22.0457	21.8848	21.9877	21.9301	22.1784	22.4569	22.0098	22.3269	22.3202	18.7698	18.8861	18.795	19.4674	18.9177	19.8861					+	+	R103H_DMSO_FLAG_DMSO;WT_DMSO_FLAG_DMSO	+	+	R103H_Riluzole_FLAG_Riluzole;WT_Riluzole_FLAG_Riluzole	Keep	Keep	Keep	Keep	Keep			8	8	8	26.5	26.5	26.5	40.513	0	22.239
R103H-WT (DMSO)	NAP1L1	P55209	0.894978	0.135753	0.408836	22.2278	22.7983	22.3298	22.7632	22.7084	22.4593	22.7677	23.0998	22.7148	22.4546	23.6807	22.8977	21.4302	21.1479	19.8909	20.6384	17.9495	21.6442					+	+	R103H_DMSO_FLAG_DMSO;WT_DMSO_FLAG_DMSO	+	+	R103H_Riluzole_FLAG_Riluzole;WT_Riluzole_FLAG_Riluzole	Keep	Keep	Discard	Discard	Keep			8	8	6	25.8	25.8	23	45.374	0	67.588
R103H-WT (DMSO)	BAG6	P46379	0.914277	0.13894	0.383039	21.6206	21.2201	20.9488	22.0279	21.6472	21.5516	21.6525	21.6672	21.6189	21.6737	21.7018	21.9934	20.0077	19.2531	19.7959	18.9123	19.0037	20.2187					+	+	R103H_DMSO_FLAG_DMSO;WT_DMSO_FLAG_DMSO	+	+	R103H_Riluzole_FLAG_Riluzole;WT_Riluzole_FLAG_Riluzole	Keep	Keep	Keep	Keep	Keep			10	10	10	15.2	15.2	15.2	119.41	0	20.013
R103H-WT (DMSO)	PSMA4	P25789	0.903052	0.141156	0.384698	21.7037	21.5869	21.0776	21.2548	21.3565	21.0437	21.7515	21.9266	21.8443	21.3949	21.5534	21.1483	18.4097	18.5995	18.7886	19.7792	17.8787	21.106					+	+	R103H_DMSO_FLAG_DMSO;WT_DMSO_FLAG_DMSO		+	R103H_Riluzole_FLAG_Riluzole	Keep	Keep	Discard	Discard	Keep			6	6	6	23.4	23.4	23.4	29.483	0	8.7334
R103H-WT (DMSO)	DYNC1I2	Q13409	0.971469	0.142885	0.334343	20.7846	20.4347	20.4946	21.2534	20.8829	20.2419	20.81	20.7634	21.1435	20.8945	21.0188	20.6025	19.4207	19.5419	18.2137	17.993	17.4348	18.8999					+	+	R103H_DMSO_FLAG_DMSO;WT_DMSO_FLAG_DMSO	+	+	R103H_Riluzole_FLAG_Riluzole;WT_Riluzole_FLAG_Riluzole	Keep	Keep	Keep	Keep	Keep			4	4	4	11.1	11.1	11.1	71.456	0	13.061
R103H-WT (DMSO)	PRPF8	Q6P2Q9	2.3343	0.145056	-0.163793	21.8824	21.9394	21.9052	21.9733	21.9916	21.9803	21.7075	21.788	21.7402	21.4009	21.5586	21.63	21.1613	20.9551	20.1926	21.3392	20.7083	21.0854					+	+	R103H_DMSO_FLAG_DMSO;WT_DMSO_FLAG_DMSO	+		WT_Riluzole_FLAG_Riluzole	Keep	Discard	Discard	Discard	Keep			20	20	20	11.5	11.5	11.5	273.6	0	86.437
R103H-WT (DMSO)	ATP1A1;ATP1A3	P05023;P13637;P50993;Q13733;P20648	0.973308	0.145371	0.326914	21.8777	21.7788	21.4874	21.7136	21.7963	22.0565	21.9455	21.9277	22.2515	21.9612	22.1854	22.0259	20.0154	18.5103	18.494	18.8809	19.7056	18.6941					+	+	R103H_DMSO_FLAG_DMSO;WT_DMSO_FLAG_DMSO	+	+	R103H_Riluzole_FLAG_Riluzole;WT_Riluzole_FLAG_Riluzole	Keep	Keep	Keep	Keep	Keep			18	18	17	24.2	24.2	23	112.89	0	117.28
R103H-WT (DMSO)	PIH1D1	Q9NWS0	0.866276	0.147954	-0.39633	22.1069	22.1612	22.5351	21.5015	21.7457	21.8949	22.1962	21.6598	21.7582	22.4978	22.8128	22.6369	19.2699	18.334	18.9424	20.0036	18.731	19.0885					+	+	R103H_DMSO_FLAG_DMSO;WT_DMSO_FLAG_DMSO	+	+	R103H_Riluzole_FLAG_Riluzole;WT_Riluzole_FLAG_Riluzole	Keep	Keep	Keep	Keep	Keep			5	5	5	27.2	27.2	27.2	32.363	0	96.732
R103H-WT (DMSO)	GANAB	Q14697	0.638035	0.154204	1.15029	20.481	20.6518	18.1679	18.9863	19.0773	19.4448	20.7035	20.8667	21.1815	19.4201	17.8112	18.9919	19.8039	19.468	19.4405	18.4529	20.0814	18.9131						+	R103H_DMSO_FLAG_DMSO				Discard	Keep	Discard	Discard	Keep			2	2	2	3.8	3.8	3.8	106.87	0	4.3034
R103H-WT (DMSO)	TUBA1A;TUBA3E	Q71U36;P0DPH8;P0DPH7;Q6PEY2	0.634907	0.157441	-1.07091	26.905	29.0459	27.4619	27.9678	26.9725	25.7827	27.0341	27.2409	25.925	25.7843	26.8578	26.4369	18.7456	22.179	19.6659	22.7598	22.7336	23.09					+	+	R103H_DMSO_FLAG_DMSO;WT_DMSO_FLAG_DMSO	+	+	R103H_Riluzole_FLAG_Riluzole;WT_Riluzole_FLAG_Riluzole	Keep	Keep	Keep	Keep	Keep			33	2	1	77.4	6	3.1	50.135	0	276.73
R103H-WT (DMSO)	MON2	Q7Z3U7	1.06994	0.157626	0.27519	19.9645	20.1673	20.045	20.3664	19.926	19.536	20.5442	20.2109	20.2474	20.2988	19.641	20.3723	18.5449	17.6184	19.0737	18.6597	19.5737	19.7831					+	+	R103H_DMSO_FLAG_DMSO;WT_DMSO_FLAG_DMSO				Keep	Keep	Discard	Discard	Keep			4	4	4	2.9	2.9	2.9	190.36	0	6.463
R103H-WT (DMSO)	RARS	P54136	0.773582	0.162663	0.469141	20.447	20.894	20.2658	20.5525	20.5864	18.7022	20.5954	21.2725	21.1463	20.51	20.8691	20.5882	19.3139	19.2767	20.1423	19.4079	18.5045	20.5844					+	+	R103H_DMSO_FLAG_DMSO;WT_DMSO_FLAG_DMSO				Discard	Keep	Discard	Discard	Keep			5	5	5	8.3	8.3	8.3	75.378	0	8.1899
R103H-WT (DMSO)	SARS	P49591	0.622203	0.166457	-1.05125	20.5411	20.8797	20.4197	20.5848	20.2947	18.9221	19.4032	18.3549	20.9286	20.6649	20.1966	20.9797	20.5573	19.5413	19.3282	19.7931	18.7858	19.2986									+	R103H_Riluzole_FLAG_Riluzole	Discard	Discard	Discard	Keep	Keep			5	5	5	18.5	18.5	18.5	58.777	0	8.887
R103H-WT (DMSO)	XPO1	O14980	0.820552	0.170265	0.386468	20.6328	21.2275	21.0029	21.669	21.3586	20.678	21.0895	21.5387	21.3944	21.1073	21.4718	21.6087	19.0617	20.1406	19.0428	19.3338	20.3253	19.5088					+	+	R103H_DMSO_FLAG_DMSO;WT_DMSO_FLAG_DMSO	+	+	R103H_Riluzole_FLAG_Riluzole;WT_Riluzole_FLAG_Riluzole	Keep	Keep	Keep	Keep	Keep			9	9	9	12.2	12.2	12.2	123.38	0	21.395
R103H-WT (DMSO)	SF3B4	Q15427	0.580994	0.178037	1.47989	18.2438	21.8096	21.3594	20.9361	21.6651	18.9834	21.825	22.3058	21.7218	21.3396	22.0344	21.8801	19.1167	18.2828	18.6294	19.5232	20.3068	21.56						+	R103H_DMSO_FLAG_DMSO		+	R103H_Riluzole_FLAG_Riluzole	Discard	Keep	Discard	Discard	Keep			4	4	4	18.4	18.4	18.4	44.385	0	12.004
R103H-WT (DMSO)	ADCK3	Q8NI60	0.916149	0.185302	-0.299356	20.9862	21.1279	20.7994	21.288	21.1909	21.1012	20.8638	20.4531	20.6985	20.8639	20.6432	20.6876	20.4507	18.1516	17.8321	19.7598	18.2363	19.3254					+	+	R103H_DMSO_FLAG_DMSO;WT_DMSO_FLAG_DMSO	+	+	R103H_Riluzole_FLAG_Riluzole;WT_Riluzole_FLAG_Riluzole	Discard	Discard	Keep	Keep	Keep			5	5	5	9.1	9.1	9.1	71.949	0	10.746
R103H-WT (DMSO)	NUP93	Q8N1F7	1.0852	0.18634	0.241842	21.2254	20.9475	20.9421	21.5906	21.2447	21.0361	21.1945	21.2888	21.3572	21.5529	21.391	21.0402	19.4192	19.8116	18.1936	20.4133	20.1256	19.5814					+	+	R103H_DMSO_FLAG_DMSO;WT_DMSO_FLAG_DMSO	+	+	R103H_Riluzole_FLAG_Riluzole;WT_Riluzole_FLAG_Riluzole	Keep	Keep	Keep	Keep	Keep			7	7	7	12	12	12	93.487	0	15.754
R103H-WT (DMSO)	CDK1	P06493;P24941;Q00526	0.582693	0.186929	1.20617	21.679	21.4612	18.8295	21.7044	21.8092	21.775	21.701	21.7981	22.0892	21.734	21.6569	21.532	19.539	19.0938	19.0208	18.586	19.0617	20.3823						+	R103H_DMSO_FLAG_DMSO	+	+	R103H_Riluzole_FLAG_Riluzole;WT_Riluzole_FLAG_Riluzole	Discard	Keep	Keep	Keep	Keep			5	5	4	20.5	20.5	17.8	34.095	0	6.3917
R103H-WT (DMSO)	RAB10;RAB1B;RAB1C;RAB1A;RAB8B;RAB8A;RAB15	P61026;Q9H0U4;Q92928;P62820;Q92930;P61006;P59190	0.793285	0.191024	-0.369522	21.8595	22.2151	21.5185	21.9504	21.5369	18.9759	21.6357	21.4752	21.3736	21.6533	21.9491	21.4114	18.3375	18.2255	19.4626	19.1818	18.819	18.4317					+	+	R103H_DMSO_FLAG_DMSO;WT_DMSO_FLAG_DMSO	+	+	R103H_Riluzole_FLAG_Riluzole;WT_Riluzole_FLAG_Riluzole	Keep	Keep	Discard	Keep	Keep			2	2	1	11	11	5.5	22.541	0.0010081	3.1888
R103H-WT (DMSO)	LGALS3BP	Q08380	0.761234	0.194189	0.392752	21.0825	20.4279	20.9198	20.4835	20.4042	20.8517	20.9384	21.3161	21.354	21.0502	21.1234	21.3284	19.5742	18.8574	18.7274	19.0535	18.2429	19.1512					+	+	R103H_DMSO_FLAG_DMSO;WT_DMSO_FLAG_DMSO	+	+	R103H_Riluzole_FLAG_Riluzole;WT_Riluzole_FLAG_Riluzole	Keep	Keep	Keep	Keep	Keep			4	4	4	9.6	9.6	9.6	65.33	0	30.378
R103H-WT (DMSO)	IARS	P41252	0.807634	0.20038	0.340923	21.106	21.6701	21.5506	21.455	21.5528	21.0192	21.612	21.9325	21.8049	21.0295	21.6331	21.4077	20.6204	20.7754	20.6432	21.0215	20.8114	20.309					+	+	R103H_DMSO_FLAG_DMSO;WT_DMSO_FLAG_DMSO		+	R103H_Riluzole_FLAG_Riluzole	Discard	Keep	Discard	Discard	Keep			12	12	12	11.7	11.7	11.7	144.5	0	21.21
R103H-WT (DMSO)	TARS	P26639	0.590834	0.201331	0.893117	21.1044	18.9578	20.795	20.8168	20.9035	21.0141	21.2131	21.0176	21.3058	21.0358	21.3626	21.1333	19.6681	18.9586	18.488	18.2004	18.7728	19.7648						+	R103H_DMSO_FLAG_DMSO	+	+	R103H_Riluzole_FLAG_Riluzole;WT_Riluzole_FLAG_Riluzole	Discard	Keep	Keep	Keep	Keep			7	7	6	12.4	12.4	11.3	83.434	0	5.6347
R103H-WT (DMSO)	AKAP12	Q02952	0.560502	0.209141	1.14874	20.6461	19.9599	17.6534	20.8519	20.4149	20.4855	20.404	20.7021	20.5995	20.3979	20.513	20.3432	18.8986	18.9854	18.5715	17.9355	19.037	20.0811						+	R103H_DMSO_FLAG_DMSO	+	+	R103H_Riluzole_FLAG_Riluzole;WT_Riluzole_FLAG_Riluzole	Discard	Keep	Discard	Discard	Keep			4	4	4	3.7	3.7	3.7	191.48	0	7.3313
R103H-WT (DMSO)	LRPPRC	P42704	0.758612	0.216902	0.348743	24.2762	23.881	23.5656	23.8679	23.8506	23.7343	24.191	24.3529	24.2251	24.2843	24.2672	24.1992	18.5845	22.1669	22.9614	18.6727	22.701	18.2227					+	+	R103H_DMSO_FLAG_DMSO;WT_DMSO_FLAG_DMSO	+	+	R103H_Riluzole_FLAG_Riluzole;WT_Riluzole_FLAG_Riluzole	Discard	Discard	Keep	Keep	Keep			20	20	20	19.5	19.5	19.5	157.9	0	52.94
R103H-WT (DMSO)	RBBP4	Q09028	0.710723	0.222049	0.387568	21.2717	21.9861	21.3197	22.1501	22.0736	18.6689	22.0418	21.7298	21.9686	21.587	21.828	22.022	18.6858	18.3772	18.4444	19.0802	19.2098	20.0848					+	+	R103H_DMSO_FLAG_DMSO;WT_DMSO_FLAG_DMSO		+	R103H_Riluzole_FLAG_Riluzole	Keep	Keep	Discard	Keep	Keep			5	4	4	18.1	16.2	16.2	47.655	0	15.224
R103H-WT (DMSO)	TIMM13	Q9Y5L4	0.965153	0.22249	0.239629	21.1146	21.0255	21.0067	17.6205	21.3022	21.195	21.128	21.5027	21.2349	21.0245	21.2807	21.251	19.5646	17.8267	19.6962	19.0385	18.5793	18.7204					+	+	R103H_DMSO_FLAG_DMSO;WT_DMSO_FLAG_DMSO		+	R103H_Riluzole_FLAG_Riluzole	Keep	Keep	Discard	Keep	Keep			3	3	3	38.9	38.9	38.9	10.5	0.00096712	2.8437
R103H-WT (DMSO)	SLC25A6	P12236	0.760206	0.231759	-0.321353	24.0161	23.641	23.626	24.0005	23.6964	24.3259	23.1838	23.6919	23.4433	23.164	23.3115	23.4819	18.7968	22.3562	23.44	22.8089	22.3945	22.499								+	+	R103H_Riluzole_FLAG_Riluzole;WT_Riluzole_FLAG_Riluzole	Discard	Discard	Keep	Discard	Keep			13	6	4	43	21.5	12.8	32.866	0	15.844
R103H-WT (DMSO)	RNF126	Q9BV68	0.510148	0.238861	-1.41905	22.0153	22.5102	22.5531	22.5043	22.5662	22.1981	18.5301	22.0584	22.233	22.9953	22.8429	23.117	19.7943	17.6098	19.8289	19.0335	18.6495	20.0901					+		WT_DMSO_FLAG_DMSO	+	+	R103H_Riluzole_FLAG_Riluzole;WT_Riluzole_FLAG_Riluzole	Keep	Discard	Keep	Keep	Keep			4	4	4	21.9	21.9	21.9	33.861	0	27.794
R103H-WT (DMSO)	DNAJA1	P31689	0.782235	0.240888	0.292266	24.8812	24.956	25.0624	25.3253	25.1157	24.8275	25.0695	25.1212	25.5856	25.6282	25.5563	25.3218	20.133	19.6297	18.9632	19.5211	20.0087	20.0234					+	+	R103H_DMSO_FLAG_DMSO;WT_DMSO_FLAG_DMSO	+	+	R103H_Riluzole_FLAG_Riluzole;WT_Riluzole_FLAG_Riluzole	Keep	Keep	Keep	Keep	Keep			24	24	24	63.2	63.2	63.2	44.868	0	323.31
R103H-WT (DMSO)	RICTOR	Q6R327	0.765724	0.246703	0.293198	21.3337	21.3966	21.0748	21.7943	21.7842	21.3843	21.2816	21.6289	21.7743	21.3583	21.3516	21.5565	18.9672	18.1945	18.7829	19.5303	18.1581	18.9938					+	+	R103H_DMSO_FLAG_DMSO;WT_DMSO_FLAG_DMSO	+	+	R103H_Riluzole_FLAG_Riluzole;WT_Riluzole_FLAG_Riluzole	Keep	Keep	Keep	Keep	Keep			9	9	9	8	8	8	192.22	0	16.012
R103H-WT (DMSO)	GLUD1;GLUD2	P00367;P49448	0.514027	0.247791	1.05717	21.0633	20.8061	18.4019	20.9213	18.431	18.171	20.5658	21.261	21.616	18.776	20.8334	20.9904	19.2698	18.4713	18.3075	19.2386	18.6398	19.4097						+	R103H_DMSO_FLAG_DMSO				Discard	Keep	Discard	Discard	Keep			4	4	4	10.4	10.4	10.4	61.397	0	7.408
R103H-WT (DMSO)	HNRNPM	P52272	0.785772	0.248719	0.278054	22.4022	22.7033	22.8096	22.6074	22.7261	22.8379	22.7031	22.9888	23.0574	22.2215	22.3471	22.4742	20.8981	20.9697	20.9217	19.9493	20.688	21.138					+	+	R103H_DMSO_FLAG_DMSO;WT_DMSO_FLAG_DMSO	+	+	R103H_Riluzole_FLAG_Riluzole;WT_Riluzole_FLAG_Riluzole	Keep	Keep	Keep	Keep	Keep			16	16	16	27.1	27.1	27.1	77.515	0	71.152
R103H-WT (DMSO)	POLR3B	Q9NW08	1.09729	0.255106	-0.189771	29.2428	29.1871	29.4165	29.5524	28.6678	29.091	29.0385	29.0615	29.1771	29.4426	29.4811	29.2379	20.2453	18.7303	14.6436	18.4588	18.761	16.3729				+	+	+	R103H_DMSO_FLAG_DMSO;WT_DMSO_FLAG_DMSO	+	+	R103H_Riluzole_FLAG_Riluzole;WT_Riluzole_FLAG_Riluzole	Keep	Keep	Keep	Keep	Keep			90	90	90	75.9	75.9	75.9	127.78	0	323.31
R103H-WT (DMSO)	HSPA6	P17066;P48741	0.912971	0.259909	-0.222594	30.9174	30.5903	30.5914	30.5556	30.1601	30.2326	30.5437	30.444	30.4436	30.4997	30.3092	29.9615	19.2328	19.806	18.7188	20.0418	18.6055	18.7239					+	+	R103H_DMSO_FLAG_DMSO;WT_DMSO_FLAG_DMSO	+	+	R103H_Riluzole_FLAG_Riluzole;WT_Riluzole_FLAG_Riluzole	Keep	Keep	Keep	Keep	Keep			17	2	2	19.6	3.7	3.7	71.027	0	37.601
R103H-WT (DMSO)	RPL34	P49207	0.4904	0.277844	-1.0042	22.6359	22.541	22.6203	22.741	22.6349	22.6814	22.4745	22.4985	19.8116	22.5012	22.2633	22.387	19.4306	19.2708	18.4647	19.7513	18.3591	21.5089					+	+	R103H_DMSO_FLAG_DMSO;WT_DMSO_FLAG_DMSO	+	+	R103H_Riluzole_FLAG_Riluzole;WT_Riluzole_FLAG_Riluzole	Keep	Discard	Keep	Discard	Keep			2	2	2	14.5	14.5	14.5	13.293	0	3.8692
R103H-WT (DMSO)	CACYBP	Q9HB71	0.566694	0.278451	0.486094	20.0058	20.0567	19.0398	19.9594	19.6838	20.1984	20.0159	20.5649	19.9798	19.9454	20.0834	20.0808	20.2987	17.8873	18.7272	17.9966	19.0089	18.2966								+	+	R103H_Riluzole_FLAG_Riluzole;WT_Riluzole_FLAG_Riluzole	Discard	Discard	Keep	Keep	Keep			3	3	3	13.2	13.2	13.2	26.21	0.0018349	2.4696
R103H-WT (DMSO)	TUBB4A	P04350	0.656086	0.279452	-0.330598	21.7764	22.1419	22.2594	22.6937	22.7824	22.2812	21.4702	21.6517	22.064	22.0061	22.6709	21.8444	20.2549	18.4918	17.7751	19.2082	18.8586	19.4138					+	+	R103H_DMSO_FLAG_DMSO;WT_DMSO_FLAG_DMSO	+	+	R103H_Riluzole_FLAG_Riluzole;WT_Riluzole_FLAG_Riluzole	Keep	Keep	Keep	Keep	Keep			25	5	3	65.8	14.4	10.1	49.585	0	86.704
R103H-WT (DMSO)	AKAP8L	Q9ULX6	0.560653	0.279658	-0.493237	21.3657	22.1789	21.3446	21.5483	21.6228	21.6854	20.5888	21.4863	21.3345	21.017	21.1561	21.2823	20.351	20.5522	18.5709	20.4256	20.1637	18.7047					+	+	R103H_DMSO_FLAG_DMSO;WT_DMSO_FLAG_DMSO	+	+	R103H_Riluzole_FLAG_Riluzole;WT_Riluzole_FLAG_Riluzole	Discard	Discard	Keep	Discard	Keep			6	6	6	10.4	10.4	10.4	71.639	0	42.935
R103H-WT (DMSO)	TIMM8B	Q9Y5J9	0.86353	0.284656	0.214937	21.9666	21.8081	21.7054	22.0477	22.2014	22.0845	21.9002	22.0234	22.2012	22.8675	22.3569	22.1916	18.9073	19.3318	19.9117	19.6214	18.8628	19.1397					+	+	R103H_DMSO_FLAG_DMSO;WT_DMSO_FLAG_DMSO	+	+	R103H_Riluzole_FLAG_Riluzole;WT_Riluzole_FLAG_Riluzole	Keep	Keep	Keep	Keep	Keep			4	4	4	44.6	44.6	44.6	9.3435	0	9.2835
R103H-WT (DMSO)	RPS26;RPS26P11	P62854;Q5JNZ5	0.847182	0.285687	-0.219468	24.0576	23.6646	23.7646	22.2478	23.858	24.1806	23.5628	23.6417	23.6238	23.6968	23.5566	23.6923	21.9136	21.8014	22.2407	17.9628	18.5448	22.243					+	+	R103H_DMSO_FLAG_DMSO;WT_DMSO_FLAG_DMSO	+	+	R103H_Riluzole_FLAG_Riluzole;WT_Riluzole_FLAG_Riluzole	Keep	Keep	Discard	Keep	Keep			3	3	3	31.3	31.3	31.3	13.015	0	89.447
R103H-WT (DMSO)	SNRNP200	O75643	1.0344	0.285913	0.18219	21.7512	21.7697	21.8621	21.8909	22.1504	21.7428	21.8964	22.127	21.9062	21.4143	22.0922	21.7034	20.4371	20.8618	20.2364	21.0878	19.6496	20.6135					+	+	R103H_DMSO_FLAG_DMSO;WT_DMSO_FLAG_DMSO	+	+	R103H_Riluzole_FLAG_Riluzole;WT_Riluzole_FLAG_Riluzole	Keep	Keep	Keep	Discard	Keep			25	25	25	17.4	17.4	17.4	244.5	0	69.573
R103H-WT (DMSO)	RPS11	P62280	0.69149	0.290007	-0.28361	23.7627	23.587	23.6123	23.871	23.8808	23.9173	23.1544	23.2322	23.7246	23.7882	23.5139	23.7663	22.4392	22.6353	22.7329	22.4923	22.9106	22.8771					+	+	R103H_DMSO_FLAG_DMSO;WT_DMSO_FLAG_DMSO	+	+	R103H_Riluzole_FLAG_Riluzole;WT_Riluzole_FLAG_Riluzole	Keep	Discard	Keep	Discard	Keep			9	9	9	51.3	51.3	51.3	18.431	0	22.529
R103H-WT (DMSO)	SSB	P05455	0.568033	0.294948	0.421351	21.192	20.7739	20.9669	20.9699	21.3567	20.5909	22.0124	21.1038	21.0808	21.0055	20.9114	20.9426	20.5376	18.8755	18.7046	19.1789	20.1901	20.6471					+	+	R103H_DMSO_FLAG_DMSO;WT_DMSO_FLAG_DMSO		+	R103H_Riluzole_FLAG_Riluzole	Discard	Keep	Discard	Discard	Keep			5	5	5	13.7	13.7	13.7	46.836	0	27.147
R103H-WT (DMSO)	ATP6V1H	Q9UI12	0.56493	0.309176	0.385391	19.8365	19.993	19.144	20.2659	20.2691	20.1524	20.0756	20.2926	19.7615	20.1662	20.3869	19.1405	19.4799	18.2324	17.6048	20.7894	18.4722	20.0222						+	R103H_DMSO_FLAG_DMSO				Discard	Keep	Discard	Discard	Keep			4	4	4	14.5	14.5	14.5	55.882	0	7.9847
R103H-WT (DMSO)	CCDC88A	Q3V6T2	0.718218	0.309792	0.247265	20.6674	20.5088	20.4311	20.8576	20.806	20.7976	20.6329	20.651	21.0653	20.7776	20.4027	20.4978	19.809	20.1844	18.1156	18.3214	18.4646	18.4339						+	R103H_DMSO_FLAG_DMSO	+	+	R103H_Riluzole_FLAG_Riluzole;WT_Riluzole_FLAG_Riluzole	Discard	Discard	Keep	Keep	Keep			7	7	7	4.9	4.9	4.9	216.04	0	24.775
R103H-WT (DMSO)	DHX9	Q08211	0.559539	0.310276	0.395873	21.3219	21.9457	22.1185	21.4384	21.3791	21.1869	21.934	22.5849	22.0548	21.2136	21.7763	22.1528	20.2432	21.4847	20.6513	20.8546	20.6981	20.8145					+	+	R103H_DMSO_FLAG_DMSO;WT_DMSO_FLAG_DMSO	+	+	R103H_Riluzole_FLAG_Riluzole;WT_Riluzole_FLAG_Riluzole	Discard	Keep	Discard	Discard	Keep			19	19	19	19.5	19.5	19.5	140.96	0	69.466
R103H-WT (DMSO)	RPL10	P27635;Q96L21	0.576111	0.312416	0.358695	21.6734	22.1954	22.2497	21.9909	22.0474	21.8502	22.1676	22.2144	22.8126	21.4253	21.9328	22.4192	19.188	19.6964	19.0812	20.1309	20.7639	21.4016					+	+	R103H_DMSO_FLAG_DMSO;WT_DMSO_FLAG_DMSO	+	+	R103H_Riluzole_FLAG_Riluzole;WT_Riluzole_FLAG_Riluzole	Keep	Keep	Keep	Discard	Keep			9	9	9	43.5	43.5	43.5	24.604	0	36.262
R103H-WT (DMSO)	PPP2CA;PPP2CB	P67775;P62714	0.466147	0.315214	-0.779488	21.2136	21.8329	21.4192	21.5944	21.9458	19.0203	19.3144	21.2999	21.5129	21.6116	21.7046	21.8639	19.4383	19.2659	19.4236	19.5395	19.4528	19.084					+	+	R103H_DMSO_FLAG_DMSO;WT_DMSO_FLAG_DMSO		+	R103H_Riluzole_FLAG_Riluzole	Keep	Discard	Discard	Keep	Keep			3	3	3	10.7	10.7	10.7	35.594	0	5.0612
R103H-WT (DMSO)	HLA-C;HLA-B;HLA-A;HLA-H	P30508;Q07000;Q29963;P30501;P30505;Q29865;P30504;P04222;P30510;Q29960;P10321;Q31612;Q9TNN7;P30443;P16188;P13746;P05534;P30455;P30447;P30499;P04439;P01893;Q95604;P30459;P30457;P17693;P30456;Q09160;P30512;P30450;P16190;P16189;P10316;P10314;P01892;P01891;P13747;P18462;P30453	0.446849	0.320334	0.982702	21.0698	20.9259	18.2334	20.6004	20.7397	20.6459	20.8003	20.9057	21.4712	21.2853	21.1955	21.1828	19.5994	20.1962	18.9661	19.5417	19.4481	19.8325						+	R103H_DMSO_FLAG_DMSO	+	+	R103H_Riluzole_FLAG_Riluzole;WT_Riluzole_FLAG_Riluzole	Discard	Keep	Keep	Keep	Keep			4	4	1	16.4	16.4	6.6	40.885	0	26.305
R103H-WT (DMSO)	RPAP3	Q9H6T3	0.656474	0.321644	-0.262981	22.0556	22.0907	22.1662	21.6639	21.601	21.5834	22.0833	21.9471	21.4933	22.4749	22.4876	22.1297	18.5251	18.0881	18.3684	19.5533	18.0531	19.6191					+	+	R103H_DMSO_FLAG_DMSO;WT_DMSO_FLAG_DMSO	+	+	R103H_Riluzole_FLAG_Riluzole;WT_Riluzole_FLAG_Riluzole	Keep	Keep	Keep	Keep	Keep			18	18	18	29.6	29.6	29.6	75.718	0	52.432
R103H-WT (DMSO)	SNRNP70	P08621	0.639719	0.322719	0.276096	20.7373	21.2912	20.711	20.9272	21.0004	21.3082	21.27	21.188	21.1098	21.2994	21.1382	21.5412	20.4714	18.3074	18.8288	20.0949	18.6892	19.302					+	+	R103H_DMSO_FLAG_DMSO;WT_DMSO_FLAG_DMSO	+	+	R103H_Riluzole_FLAG_Riluzole;WT_Riluzole_FLAG_Riluzole	Discard	Keep	Keep	Keep	Keep			7	7	7	19.9	19.9	19.9	51.556	0	32.7
R103H-WT (DMSO)	GART	P22102	1.5432	0.322764	-0.1298	20.8088	20.9185	20.8829	20.9154	20.8427	20.03	20.7828	20.7142	20.7237	20.8535	21.1061	20.9421	19.5707	19.3637	19.0975	19.6945	18.5001	19.4796					+	+	R103H_DMSO_FLAG_DMSO;WT_DMSO_FLAG_DMSO	+	+	R103H_Riluzole_FLAG_Riluzole;WT_Riluzole_FLAG_Riluzole	Keep	Keep	Keep	Keep	Keep			8	8	8	14.2	14.2	14.2	107.77	0	21.145
R103H-WT (DMSO)	RPL7	P18124	0.709564	0.324009	-0.228837	23.7577	24.1448	24.1472	23.9013	23.8115	23.5785	23.6487	23.8407	23.8739	23.7784	23.7203	23.9397	22.3333	22.8724	22.1942	22.5155	22.5613	22.4332					+	+	R103H_DMSO_FLAG_DMSO;WT_DMSO_FLAG_DMSO	+	+	R103H_Riluzole_FLAG_Riluzole;WT_Riluzole_FLAG_Riluzole	Keep	Keep	Keep	Keep	Keep			10	10	10	42.3	42.3	42.3	29.225	0	26.723
R103H-WT (DMSO)	SLC1A5	Q15758	0.699544	0.324369	0.234836	20.8912	20.6593	20.5844	20.9694	21.0303	21.1103	21.1416	20.9758	20.7219	20.8373	20.9542	20.7439	18.3994	19.1758	18.3057	18.466	19.1025	18.9495					+	+	R103H_DMSO_FLAG_DMSO;WT_DMSO_FLAG_DMSO	+	+	R103H_Riluzole_FLAG_Riluzole;WT_Riluzole_FLAG_Riluzole	Keep	Keep	Keep	Keep	Keep			5	5	5	10.5	10.5	10.5	56.598	0	10.29
R103H-WT (DMSO)	FBL	P22087	0.890072	0.32558	-0.178132	21.2814	20.9691	21.107	21.1203	21.6093	21.1834	20.9204	20.9155	20.9872	20.8854	21.9011	21.4804	19.2093	18.2831	18.784	19.0288	18.5182	18.7216					+	+	R103H_DMSO_FLAG_DMSO;WT_DMSO_FLAG_DMSO	+	+	R103H_Riluzole_FLAG_Riluzole;WT_Riluzole_FLAG_Riluzole	Keep	Keep	Keep	Keep	Keep			4	4	3	17.1	17.1	13.7	33.784	0	7.3208
R103H-WT (DMSO)	CSE1L	P55060	0.471878	0.33662	0.541889	20.1899	18.7694	20.3156	20.2599	19.7645	18.9894	20.3182	20.3632	20.2192	20.3933	20.1604	20.2674	19.3293	20.0825	18.0635	18.6655	17.9063	18.7017						+	R103H_DMSO_FLAG_DMSO	+	+	R103H_Riluzole_FLAG_Riluzole;WT_Riluzole_FLAG_Riluzole	Discard	Discard	Discard	Keep	Keep			4	4	4	6.5	6.5	6.5	110.42	0	7.8756
R103H-WT (DMSO)	FARSA	Q9Y285	0.7098	0.33737	-0.215783	21.9148	22.3084	22.0061	22.4043	22.6621	22.4137	21.7736	21.8058	22.0026	22.1217	22.1747	22.0653	19.7517	19.6126	18.0512	19.0867	19.8059	18.6494					+	+	R103H_DMSO_FLAG_DMSO;WT_DMSO_FLAG_DMSO	+	+	R103H_Riluzole_FLAG_Riluzole;WT_Riluzole_FLAG_Riluzole	Keep	Keep	Keep	Keep	Keep			6	6	6	13.8	13.8	13.8	57.563	0	62.931
R103H-WT (DMSO)	KARS	Q15046	0.424544	0.346026	0.911917	18.3165	21.192	20.9032	21.027	20.8444	18.5979	21.1759	20.933	21.0386	20.9032	20.993	21.0877	18.4745	18.8792	18.4111	20.0047	18.859	18.9852						+	R103H_DMSO_FLAG_DMSO		+	R103H_Riluzole_FLAG_Riluzole	Discard	Keep	Discard	Keep	Keep			6	6	6	13.1	13.1	13.1	68.047	0	6.252
R103H-WT (DMSO)	HUWE1	Q7Z6Z7;A5YM72	1.27103	0.353491	0.132652	22.7612	22.6539	22.7553	22.8491	22.787	22.7108	22.8042	22.8431	22.9212	22.9214	22.836	22.6156	18.6385	19.1824	18.5514	20.0707	18.5236	19.404					+	+	R103H_DMSO_FLAG_DMSO;WT_DMSO_FLAG_DMSO	+	+	R103H_Riluzole_FLAG_Riluzole;WT_Riluzole_FLAG_Riluzole	Keep	Keep	Keep	Keep	Keep			68	68	68	24.9	24.9	24.9	481.89	0	323.31
R103H-WT (DMSO)	HECTD1	Q9ULT8	0.784183	0.354102	0.185893	23.7135	23.5698	23.7894	23.6931	23.551	23.3617	23.7041	23.9306	23.9957	24.0042	23.8499	23.7725	19.6633	18.7899	17.7289	19.4388	18.7628	18.8701					+	+	R103H_DMSO_FLAG_DMSO;WT_DMSO_FLAG_DMSO	+	+	R103H_Riluzole_FLAG_Riluzole;WT_Riluzole_FLAG_Riluzole	Keep	Keep	Keep	Keep	Keep			72	72	72	38.5	38.5	38.5	289.38	0	323.31
R103H-WT (DMSO)	SPTLC1	O15269	0.41305	0.354914	1.04387	18.9348	21.6226	22.4172	22.0464	21.7938	21.9481	21.6202	22.3069	22.1791	22.1597	22.3335	21.8241	18.6832	19.9854	20.0054	19.6966	19.4311	19.5731						+	R103H_DMSO_FLAG_DMSO	+	+	R103H_Riluzole_FLAG_Riluzole;WT_Riluzole_FLAG_Riluzole	Discard	Keep	Keep	Keep	Keep			7	7	7	26.8	26.8	26.8	52.743	0	134.23
R103H-WT (DMSO)	TUBB8	Q3ZCM7	0.384822	0.35766	2.43404	26.988	26.3943	18.7915	18.0453	26.9039	18.4053	25.8782	26.5033	27.0946	27.7057	27.6495	27.5769	20.2082	19.2011	19.2312	19.2674	19.5608	19.3544						+	R103H_DMSO_FLAG_DMSO		+	R103H_Riluzole_FLAG_Riluzole	Discard	Keep	Discard	Keep	Keep			11	2	2	24.5	7.4	7.4	49.775	0	138.88
R103H-WT (DMSO)	RPL7A	P62424	0.617797	0.358485	-0.245511	23.6572	23.9613	24.1206	23.4605	23.6982	23.8579	23.8891	23.4986	23.6148	23.3072	23.1058	23.5374	22.392	22.5018	23.1905	22.4332	22.9194	22.858					+	+	R103H_DMSO_FLAG_DMSO;WT_DMSO_FLAG_DMSO	+	+	R103H_Riluzole_FLAG_Riluzole;WT_Riluzole_FLAG_Riluzole	Keep	Discard	Discard	Discard	Keep			9	9	9	32.7	32.7	32.7	29.995	0	131.15
R103H-WT (DMSO)	PRPF6	O94906	0.717962	0.373168	0.191064	20.5296	20.2575	20.1525	20.4837	20.4251	20.6224	20.4819	20.4371	20.594	20.996	20.4523	20.586	19.1682	18.9311	19.0995	20.3063	18.9267	19.6315					+	+	R103H_DMSO_FLAG_DMSO;WT_DMSO_FLAG_DMSO		+	R103H_Riluzole_FLAG_Riluzole	Keep	Keep	Discard	Discard	Keep			8	8	8	10.6	10.6	10.6	106.92	0	13.139
R103H-WT (DMSO)	TUBGCP3	Q96CW5	0.442762	0.37451	0.515759	20.7647	20.8907	19.4261	20.8561	20.6156	20.4034	20.6231	20.7935	21.2122	20.6737	21.254	21.2209	19.7163	18.129	18.0979	19.7107	18.4138	18.9246					+	+	R103H_DMSO_FLAG_DMSO;WT_DMSO_FLAG_DMSO	+	+	R103H_Riluzole_FLAG_Riluzole;WT_Riluzole_FLAG_Riluzole	Discard	Keep	Keep	Keep	Keep			8	8	8	13.7	13.7	13.7	103.57	0	11.729
R103H-WT (DMSO)	PCBP2;PCBP3	Q15366;P57721	0.670343	0.37472	0.204533	22.2605	22.2014	21.8716	22.4774	22.3843	22.4636	22.2926	22.2124	22.4421	22.7362	22.3751	22.4348	19.5718	18.631	18.4953	18.9223	18.5368	21.7314					+	+	R103H_DMSO_FLAG_DMSO;WT_DMSO_FLAG_DMSO	+	+	R103H_Riluzole_FLAG_Riluzole;WT_Riluzole_FLAG_Riluzole	Keep	Keep	Discard	Discard	Keep			6	4	4	23.3	14.8	14.8	38.58	0	13.274
R103H-WT (DMSO)	RUVBL2	Q9Y230	0.954772	0.375687	0.147541	23.3363	23.3203	23.389	23.2548	23.5093	23.4301	23.4284	23.4252	23.6347	23.6948	23.7366	23.4875	20.3362	19.7225	19.1665	18.7872	18.3102	18.9317					+	+	R103H_DMSO_FLAG_DMSO;WT_DMSO_FLAG_DMSO	+	+	R103H_Riluzole_FLAG_Riluzole;WT_Riluzole_FLAG_Riluzole	Keep	Keep	Keep	Keep	Keep			27	27	27	59.4	59.4	59.4	51.156	0	247.17
R103H-WT (DMSO)	SSR4	P51571	0.570269	0.377416	0.254136	21.4032	22.0643	21.7273	22.2128	21.7734	21.2783	22.0926	21.9306	21.9341	21.6672	22.628	22.1573	19.8124	18.9857	18.5171	19.7896	18.2364	19.1214					+	+	R103H_DMSO_FLAG_DMSO;WT_DMSO_FLAG_DMSO	+	+	R103H_Riluzole_FLAG_Riluzole;WT_Riluzole_FLAG_Riluzole	Keep	Keep	Keep	Keep	Keep			4	4	4	30.6	30.6	30.6	18.998	0	17.696
R103H-WT (DMSO)	FANCD2	Q9BXW9	0.366755	0.380181	-2.42897	27.6065	27.0127	27.2927	27.3157	26.9027	19.2819	19.3543	27.8391	27.4317	18.3307	27.6875	27.6594	19.2265	19.25	17.4327	17.6334	18.8605	18.929					+	+	R103H_DMSO_FLAG_DMSO;WT_DMSO_FLAG_DMSO	+	+	R103H_Riluzole_FLAG_Riluzole;WT_Riluzole_FLAG_Riluzole	Keep	Discard	Discard	Discard	Keep			4	4	4	4.3	4.3	4.3	164.13	0	5.3262
R103H-WT (DMSO)	NUFIP2	Q7Z417	0.436085	0.385635	0.479472	20.1802	20.0726	18.7443	20.5607	20.7082	20.7193	20.3225	20.1084	20.0047	18.8298	20.4716	20.6687	18.1439	18.3067	18.7924	20.7219	20.0692	19.4894					+	+	R103H_DMSO_FLAG_DMSO;WT_DMSO_FLAG_DMSO				Discard	Keep	Discard	Discard	Keep			3	3	3	5.9	5.9	5.9	76.12	0	7.1831
R103H-WT (DMSO)	NUBP2	Q9Y5Y2	0.496735	0.386174	0.320396	20.4246	20.1737	20.0865	21.1646	21.1346	20.7444	20.14	20.4672	21.0388	20.3298	20.0842	21.9978	19.4327	19.6894	18.6335	19.0722	19.6825	18.7844					+	+	R103H_DMSO_FLAG_DMSO;WT_DMSO_FLAG_DMSO	+	+	R103H_Riluzole_FLAG_Riluzole;WT_Riluzole_FLAG_Riluzole	Discard	Keep	Keep	Discard	Keep			4	4	4	25.1	25.1	25.1	28.825	0	12.093
R103H-WT (DMSO)	DDX39A	O00148	0.679548	0.38726	0.189812	21.8577	22.2763	21.9991	22.0822	22.0481	22.1004	22.1719	22.2551	22.2755	22.0388	22.4824	22.4371	20.252	19.1982	19.5993	18.5363	20.5594	21.2679					+	+	R103H_DMSO_FLAG_DMSO;WT_DMSO_FLAG_DMSO	+	+	R103H_Riluzole_FLAG_Riluzole;WT_Riluzole_FLAG_Riluzole	Keep	Keep	Discard	Discard	Keep			7	7	2	24.6	24.6	7.5	49.129	0	17.158
R103H-WT (DMSO)	GNAS	P63092;Q5JWF2;P11488;P63096;P19087;P09471;P08754;A8MTJ3;P04899;P38405	0.383658	0.387442	0.979417	20.8498	21.0991	17.7616	19.7356	20.8956	21.3096	20.8614	20.8355	20.9518	20.7654	20.6852	20.6302	20.6663	21.0465	18.9625	18.5464	19.3985	19.2846								+	+	R103H_Riluzole_FLAG_Riluzole;WT_Riluzole_FLAG_Riluzole	Discard	Discard	Keep	Keep	Keep			3	3	3	10.2	10.2	10.2	45.664	0.0018886	2.6291
R103H-WT (DMSO)	NUP205	Q92621	0.495106	0.387986	-0.312103	20.0036	19.9526	19.74	20.2522	20.1466	20.2173	19.4509	19.2146	20.0944	20.0661	19.7545	19.8896	19.1025	19.249	19.3213	18.4323	19.3078	19.1828					+		WT_DMSO_FLAG_DMSO	+	+	R103H_Riluzole_FLAG_Riluzole;WT_Riluzole_FLAG_Riluzole	Discard	Discard	Keep	Discard	Keep			4	4	4	2.4	2.4	2.4	227.92	0	4.7509
R103H-WT (DMSO)	FASN	P49327	0.673602	0.391741	0.187344	21.6388	21.5305	21.7084	21.6879	21.4426	21.1974	21.6702	21.7284	22.0411	21.9471	21.6753	21.9217	19.453	18.4459	18.4688	18.9769	19.0891	18.8134					+	+	R103H_DMSO_FLAG_DMSO;WT_DMSO_FLAG_DMSO	+	+	R103H_Riluzole_FLAG_Riluzole;WT_Riluzole_FLAG_Riluzole	Keep	Keep	Keep	Keep	Keep			26	26	26	16.1	16.1	16.1	273.42	0	59.648
R103H-WT (DMSO)	PFDN2	Q9UHV9	0.5451	0.394073	-0.245002	22.8366	22.9246	22.369	21.7109	22.794	22.6077	22.6618	22.3823	22.3513	23.3541	23.2591	22.9395	18.3658	18.6336	18.9266	19.5298	20.1664	19.163					+	+	R103H_DMSO_FLAG_DMSO;WT_DMSO_FLAG_DMSO	+	+	R103H_Riluzole_FLAG_Riluzole;WT_Riluzole_FLAG_Riluzole	Keep	Keep	Keep	Keep	Keep			4	4	4	33.8	33.8	33.8	16.648	0	163.9
R103H-WT (DMSO)	RBM39	Q14498	0.771749	0.394273	0.161341	21.1512	20.9034	21.0157	21.1598	21.489	21.3632	21.0691	21.2915	21.1936	21.5302	21.1373	21.2184	19.3463	18.5979	18.6734	17.8336	18.7297	19.8718					+	+	R103H_DMSO_FLAG_DMSO;WT_DMSO_FLAG_DMSO	+	+	R103H_Riluzole_FLAG_Riluzole;WT_Riluzole_FLAG_Riluzole	Keep	Keep	Keep	Keep	Keep			5	5	5	14.2	14.2	14.2	59.379	0	31.296
R103H-WT (DMSO)	SSRP1	Q08945	0.369707	0.394468	-1.23107	21.3228	21.1945	17.2396	20.8429	21.2119	21.0536	17.9356	19.1728	18.9553	20.6898	20.7531	18.7974	18.4594	18.3962	19.7664	18.1968	19.2689	19.9158								+		WT_Riluzole_FLAG_Riluzole	Discard	Discard	Keep	Discard	Keep			3	3	3	7.1	7.1	7.1	81.074	0	4.6201
R103H-WT (DMSO)	RAB32	Q13637;P57729	0.376532	0.398263	-0.851393	21.65	21.2165	21.4059	21.6952	21.1028	21.4609	18.7107	21.2753	21.7323	21.2749	21.3426	21.005	19.5496	19.2591	19.7723	19.9805	18.8451	20.0532					+		WT_DMSO_FLAG_DMSO	+	+	R103H_Riluzole_FLAG_Riluzole;WT_Riluzole_FLAG_Riluzole	Keep	Discard	Keep	Keep	Keep			6	6	5	35.1	35.1	30.2	24.997	0	14.606
R103H-WT (DMSO)	UBA52	P62987	0.389718	0.398823	0.675124	18.8025	19.2787	18.9555	19.5451	18.8069	19.4562	21.0682	19.3307	18.6632	20.8395	20.0562	20.6041	18.6718	20.181	19.3237	17.5727	18.2991	18.8344									+	R103H_Riluzole_FLAG_Riluzole	Discard	Discard	Discard	Keep	Keep			8	2	2	52.3	15.6	15.6	14.728	0	4.2203
R103H-WT (DMSO)	TUBB	P07437;A6NNZ2;CON__ENSEMBL:ENSBTAP00000025008;Q9H4B7	0.52282	0.400859	0.252665	28.9201	28.4157	28.3234	29.1885	29.2317	29.2642	28.6391	28.7824	28.9957	28.6793	29.169	28.7405	24.237	24.3468	24.0983	25.002	24.0474	24.6995					+	+	R103H_DMSO_FLAG_DMSO;WT_DMSO_FLAG_DMSO	+	+	R103H_Riluzole_FLAG_Riluzole;WT_Riluzole_FLAG_Riluzole	Keep	Keep	Keep	Keep	Keep			27	6	6	64.4	17.1	17.1	49.67	0	323.31
R103H-WT (DMSO)	MATR3	P43243	0.499737	0.402419	-0.27424	21.6934	21.3565	21.441	21.5152	21.7464	21.7644	21.4274	21.4524	20.7884	21.2467	21.2129	21.1444	19.0478	19.5993	19.9899	18.2154	19.8103	19.175					+	+	R103H_DMSO_FLAG_DMSO;WT_DMSO_FLAG_DMSO	+	+	R103H_Riluzole_FLAG_Riluzole;WT_Riluzole_FLAG_Riluzole	Keep	Keep	Keep	Keep	Keep			6	6	6	12.8	12.8	12.8	94.622	0	11.338
R103H-WT (DMSO)	CAD	P27708	0.40954	0.405663	-0.4809	25.0846	24.861	24.9331	25.6224	24.98	24.6303	23.5695	24.597	25.2695	25.0526	24.6704	25.2925	18.8543	19.2614	18.243	17.567	17.5751	19.5758					+	+	R103H_DMSO_FLAG_DMSO;WT_DMSO_FLAG_DMSO	+	+	R103H_Riluzole_FLAG_Riluzole;WT_Riluzole_FLAG_Riluzole	Keep	Keep	Keep	Keep	Keep			83	83	82	57.5	57.5	57.1	242.98	0	323.31
R103H-WT (DMSO)	RPL8	P62917	0.930204	0.409941	0.133557	22.9817	23.1867	23.0625	23.0052	23.4274	23.0821	23.2505	23.15	23.231	22.9938	22.9621	23.086	22.0999	22.0197	22.0866	21.883	22.1002	22.4191					+	+	R103H_DMSO_FLAG_DMSO;WT_DMSO_FLAG_DMSO	+	+	R103H_Riluzole_FLAG_Riluzole;WT_Riluzole_FLAG_Riluzole	Keep	Keep	Keep	Discard	Keep			5	5	5	18.3	18.3	18.3	28.024	0	48.755
R103H-WT (DMSO)	CBWD1;CBWD2;CBWD5;CBWD3;CBWD6	Q9BRT8;Q8IUF1;Q5RIA9;Q5JTY5;Q4V339	0.380239	0.410612	-0.631271	19.3888	20.047	20.6154	20.5679	20.3596	20.0895	18.4815	19.1527	20.5232	20.6808	20.1752	20.7723	19.821	18.7067	17.3378	19.4582	19.4596	18.9139								+	+	R103H_Riluzole_FLAG_Riluzole;WT_Riluzole_FLAG_Riluzole	Discard	Discard	Keep	Keep	Keep			2	2	2	6.6	6.6	6.6	44.068	0	3.9923
R103H-WT (DMSO)	BCAS2	O75934	0.358828	0.411208	1.00338	18.7665	19.0216	21.6508	21.9339	22.1452	21.9156	20.7761	22.0701	19.6029	21.7833	18.5485	22.4657	20.1942	19.1132	18.6715	18.7305	18.766	20.4384								+		WT_Riluzole_FLAG_Riluzole	Discard	Discard	Keep	Discard	Keep			2	2	2	11.6	11.6	11.6	26.131	0	4.3728
R103H-WT (DMSO)	DDX20	Q9UHI6	0.594551	0.412489	0.196761	21.3606	21.5634	21.676	21.7738	21.7136	21.5051	21.4988	21.85	21.8415	22.0128	21.6072	21.9687	18.6855	18.9098	18.2948	19.3952	18.9027	19.0865					+	+	R103H_DMSO_FLAG_DMSO;WT_DMSO_FLAG_DMSO	+	+	R103H_Riluzole_FLAG_Riluzole;WT_Riluzole_FLAG_Riluzole	Keep	Keep	Keep	Keep	Keep			11	11	11	17.4	17.4	17.4	92.239	0	21.705
R103H-WT (DMSO)	KPNA2	P52292	0.536147	0.415954	0.220315	20.0507	20.202	19.8789	19.9543	19.7776	19.888	20.4456	20.392	19.955	19.7975	20.1398	20.2013	19.0329	19.3432	18.6279	18.8723	18.8844	18.9584					+	+	R103H_DMSO_FLAG_DMSO;WT_DMSO_FLAG_DMSO	+	+	R103H_Riluzole_FLAG_Riluzole;WT_Riluzole_FLAG_Riluzole	Keep	Keep	Discard	Keep	Keep			3	3	3	8.9	8.9	8.9	57.861	0	6.4967
R103H-WT (DMSO)	UNC45A	Q9H3U1	0.810782	0.416893	0.141805	20.161	19.9211	19.9717	21.0307	20.8002	20.1222	20.2062	20.0915	20.1816	20.4923	19.9576	20.0851	19.684	19.1289	18.5874	19.7072	18.6294	19.5674					+	+	R103H_DMSO_FLAG_DMSO;WT_DMSO_FLAG_DMSO	+	+	R103H_Riluzole_FLAG_Riluzole;WT_Riluzole_FLAG_Riluzole	Discard	Keep	Keep	Discard	Keep			7	7	7	9.9	9.9	9.9	103.08	0	11.024
R103H-WT (DMSO)	SMC4	Q9NTJ3	0.599703	0.429325	0.179674	22.1946	21.9657	21.907	22.359	22.0504	22.106	22.0346	22.1867	22.385	22.1646	22.1372	21.8865	18.8099	19.2195	18.6423	18.8991	19.7815	19.9138					+	+	R103H_DMSO_FLAG_DMSO;WT_DMSO_FLAG_DMSO	+	+	R103H_Riluzole_FLAG_Riluzole;WT_Riluzole_FLAG_Riluzole	Keep	Keep	Keep	Keep	Keep			14	14	14	13	13	13	147.18	0	32.027
R103H-WT (DMSO)	PSMC6	P62333	0.345721	0.430405	0.939816	18.2395	21.4761	21.4969	18.6005	20.9042	19.3267	21.1517	20.9244	21.9558	21.4124	20.8599	20.5352	19.7147	18.9948	19.7021	19.8017	18.8724	18.9419						+	R103H_DMSO_FLAG_DMSO		+	R103H_Riluzole_FLAG_Riluzole	Discard	Keep	Discard	Keep	Keep			4	4	4	13.4	13.4	13.4	44.172	0	5.4872
R103H-WT (DMSO)	BRD9	Q9H8M2	0.359433	0.43087	0.633483	20.6424	21.3203	18.8574	20.6163	21.2277	18.391	20.8976	20.9177	20.9051	20.8088	18.8698	20.9036	18.9694	18.6694	18.6464	18.674	19.6515	19.9385						+	R103H_DMSO_FLAG_DMSO				Discard	Keep	Discard	Discard	Keep			2	2	2	6.4	6.4	6.4	66.999	0	5.4626
R103H-WT (DMSO)	TRIM32	Q13049	0.892989	0.431117	-0.127055	23.7232	23.5613	23.5805	24.2326	23.847	23.9121	23.4116	23.5217	23.5505	24.2557	24.3617	24.2581	18.6636	19.2081	18.6835	17.4024	18.206	19.6868					+	+	R103H_DMSO_FLAG_DMSO;WT_DMSO_FLAG_DMSO	+	+	R103H_Riluzole_FLAG_Riluzole;WT_Riluzole_FLAG_Riluzole	Keep	Keep	Keep	Keep	Keep			23	23	23	49.9	49.9	49.9	71.988	0	323.31
R103H-WT (DMSO)	PCBP1	Q15365	0.539069	0.431506	0.201973	22.2938	22.1203	21.816	22.0212	21.9117	21.8665	22.1818	22.1987	22.4555	22.439	22.3067	22.3865	18.8952	18.2333	20.9708	21.3206	21.2821	22.2169					+	+	R103H_DMSO_FLAG_DMSO;WT_DMSO_FLAG_DMSO		+	R103H_Riluzole_FLAG_Riluzole	Keep	Keep	Discard	Discard	Keep			8	8	6	34	34	25.3	37.497	0	26.785
R103H-WT (DMSO)	GNB2L1	P63244	0.356542	0.438971	0.593927	19.3173	20.3085	20.2911	20.507	20.7118	20.1199	19.3454	21.1222	21.231	21.0209	20.9553	21.5137	18.852	18.3035	18.5523	19.3623	18.4941	18.7698					+	+	R103H_DMSO_FLAG_DMSO;WT_DMSO_FLAG_DMSO	+	+	R103H_Riluzole_FLAG_Riluzole;WT_Riluzole_FLAG_Riluzole	Keep	Keep	Keep	Keep	Keep			7	7	7	25.2	25.2	25.2	35.076	0	15.381
R103H-WT (DMSO)	YTHDF2	Q9Y5A9;Q9BYJ9;Q7Z739	0.504336	0.45175	0.203544	21.7948	21.5723	21.883	22.2999	22.2967	22.1355	21.7808	21.8268	22.2532	22.7102	22.2068	22.0934	20.0939	18.7872	18.4425	18.1418	19.0332	19.4212					+	+	R103H_DMSO_FLAG_DMSO;WT_DMSO_FLAG_DMSO	+	+	R103H_Riluzole_FLAG_Riluzole;WT_Riluzole_FLAG_Riluzole	Keep	Keep	Keep	Keep	Keep			5	5	5	10.2	10.2	10.2	62.333	0	38.118
R103H-WT (DMSO)	EPRS	P07814	0.437136	0.475381	0.233343	21.1478	21.4899	20.9401	21.3172	21.2347	20.9687	21.1807	21.7353	21.3619	21.2395	21.5389	21.3304	20.1848	20.4534	20.1786	20.3981	20.7264	19.3331					+	+	R103H_DMSO_FLAG_DMSO;WT_DMSO_FLAG_DMSO	+	+	R103H_Riluzole_FLAG_Riluzole;WT_Riluzole_FLAG_Riluzole	Discard	Keep	Discard	Keep	Keep			18	18	18	18.5	18.5	18.5	170.59	0	62.412
R103H-WT (DMSO)	TUBB4B	P68371	0.53975	0.476808	-0.169253	29.1508	29.1222	29.0365	29.3627	29.3206	29.3025	28.7376	28.8738	29.1903	29.0889	29.2739	29.1066	24.7817	24.7794	25.0703	24.8737	24.791	24.6565					+	+	R103H_DMSO_FLAG_DMSO;WT_DMSO_FLAG_DMSO	+	+	R103H_Riluzole_FLAG_Riluzole;WT_Riluzole_FLAG_Riluzole	Keep	Keep	Keep	Keep	Keep			30	30	2	68.5	68.5	3.6	49.83	0	323.31
R103H-WT (DMSO)	PFKL	P17858	0.330733	0.492202	-0.508177	19.4132	19.282	20.1754	20.3761	20.0359	19.5945	18.2403	18.9249	20.1808	20.0065	20.416	20.1405	19.6522	18.4771	18.4471	18.5342	19.4295	19.3415								+	+	R103H_Riluzole_FLAG_Riluzole;WT_Riluzole_FLAG_Riluzole	Discard	Discard	Discard	Keep	Keep			5	5	4	10	10	7.6	85.018	0	4.1201
R103H-WT (DMSO)	TIMM50	Q3ZCQ8	0.7052	0.492729	0.125413	23.7029	23.4663	23.5076	23.9035	23.7604	23.3613	23.7127	23.7265	23.6138	23.7575	23.6043	23.4981	18.4573	18.9093	17.6086	19.588	18.923	19.3396					+	+	R103H_DMSO_FLAG_DMSO;WT_DMSO_FLAG_DMSO	+	+	R103H_Riluzole_FLAG_Riluzole;WT_Riluzole_FLAG_Riluzole	Keep	Keep	Keep	Keep	Keep			11	11	11	37.7	37.7	37.7	39.646	0	323.31
R103H-WT (DMSO)	SMC1A	Q14683	0.518632	0.492921	0.166484	21.3823	21.2804	21.1757	21.5751	21.6238	21.3333	21.2614	21.3852	21.6912	21.4436	21.2604	21.2808	19.7768	19.2883	17.8849	18.4083	18.3936	19.8787					+	+	R103H_DMSO_FLAG_DMSO;WT_DMSO_FLAG_DMSO	+	+	R103H_Riluzole_FLAG_Riluzole;WT_Riluzole_FLAG_Riluzole	Keep	Keep	Keep	Keep	Keep			20	20	20	20.1	20.1	20.1	143.23	0	37.021
R103H-WT (DMSO)	SAP30BP	Q9UHR5	0.321479	0.500988	0.523319	20.5387	20.8024	18.6822	20.5068	20.5902	20.9005	20.584	20.5205	20.4888	20.4453	20.5583	20.4621	20.1009	20.7223	19.8743	18.0913	18.2474	19.6712								+	+	R103H_Riluzole_FLAG_Riluzole;WT_Riluzole_FLAG_Riluzole	Discard	Discard	Keep	Keep	Keep			2	2	2	8.8	8.8	8.8	33.87	0.0027298	2.4287
R103H-WT (DMSO)	TUFM	P49411	0.34321	0.509997	0.353096	23.5708	24.2395	24.3077	24.4148	24.2659	25.5119	23.9333	24.1526	25.0914	23.3169	24.435	23.8425	17.2426	17.8197	17.6101	18.5044	18.1385	18.8855					+	+	R103H_DMSO_FLAG_DMSO;WT_DMSO_FLAG_DMSO	+	+	R103H_Riluzole_FLAG_Riluzole;WT_Riluzole_FLAG_Riluzole	Keep	Keep	Keep	Keep	Keep			22	22	22	63.5	63.5	63.5	49.541	0	318.59
R103H-WT (DMSO)	NACA	E9PAV3;Q13765;Q9BZK3	0.368534	0.516668	0.263528	22.691	23.0413	22.1648	22.8585	22.8012	23.2541	22.7336	23.2094	22.7447	23.2127	23.7668	23.1657	22.1534	22.3689	23.0238	22.502	22.23	22.2635								+	+	R103H_Riluzole_FLAG_Riluzole;WT_Riluzole_FLAG_Riluzole	Discard	Discard	Discard	Keep	Keep			4	4	4	2.6	2.6	2.6	205.42	0	152.05
R103H-WT (DMSO)	IKBKAP	O95163	0.378105	0.519083	0.243234	21.4599	21.0616	20.5782	21.2773	20.967	21.1124	21.1979	21.1772	21.4543	21.5783	21.6485	21.3789	19.5341	18.9369	19.0399	20.2516	19.2187	19.166					+	+	R103H_DMSO_FLAG_DMSO;WT_DMSO_FLAG_DMSO	+	+	R103H_Riluzole_FLAG_Riluzole;WT_Riluzole_FLAG_Riluzole	Keep	Keep	Keep	Keep	Keep			12	12	12	14.9	14.9	14.9	150.25	0	20.336
R103H-WT (DMSO)	PYCR2	Q96C36	0.301705	0.522132	-0.547759	20.8948	20.6124	20.9391	21.1606	20.777	21.2943	20.8875	18.8111	21.1044	21.2545	21.4646	21.4773	18.6631	18.0025	18.9947	19.9948	19.0489	20.5053					+	+	R103H_DMSO_FLAG_DMSO;WT_DMSO_FLAG_DMSO	+	+	R103H_Riluzole_FLAG_Riluzole;WT_Riluzole_FLAG_Riluzole	Keep	Discard	Discard	Keep	Keep			6	6	5	28.8	28.8	24.7	33.637	0	11.289
R103H-WT (DMSO)	SLC25A1	P53007	0.315864	0.541308	0.366337	19.0564	18.6437	19.1678	20.8062	20.4718	20.6319	19.7566	19.7818	18.4284	20.0415	19.6162	19.4675	19.6091	17.3411	18.6593	19.9609	19.6932	18.6924								+		WT_Riluzole_FLAG_Riluzole	Discard	Discard	Keep	Discard	Keep			2	2	2	7.4	7.4	7.4	34.012	0.0067797	2.0422
R103H-WT (DMSO)	YBX3	P16989	0.516454	0.571095	-0.127883	20.4924	20.859	20.6567	20.4514	20.6144	21.0058	20.5072	20.5871	20.5301	18.8316	20.6475	20.5718	18.5514	18.845	19.7471	19.6924	19.1313	19.955					+	+	R103H_DMSO_FLAG_DMSO;WT_DMSO_FLAG_DMSO	+		WT_Riluzole_FLAG_Riluzole	Keep	Keep	Keep	Discard	Keep			5	3	3	32.8	24.2	24.2	40.089	0	8.3511
R103H-WT (DMSO)	MAGED2	Q9UNF1	0.34925	0.587126	-0.205202	21.499	21.3776	21.3259	21.6504	21.7225	21.6082	20.8394	21.0992	21.6482	21.6397	21.3996	20.9526	20.0922	18.8181	18.2684	19.4732	18.3671	18.6779					+	+	R103H_DMSO_FLAG_DMSO;WT_DMSO_FLAG_DMSO	+	+	R103H_Riluzole_FLAG_Riluzole;WT_Riluzole_FLAG_Riluzole	Keep	Keep	Keep	Keep	Keep			9	9	8	22.8	22.8	20.8	64.953	0	31.128
R103H-WT (DMSO)	TARDBP	Q13148	0.265736	0.615309	-0.40047	20.6334	20.5057	20.7051	20.9671	21.0944	21.213	19.0255	20.6773	20.9401	20.7125	20.8703	20.5253	18.9077	18.8061	18.6199	19.8356	19.3078	19.2637					+	+	R103H_DMSO_FLAG_DMSO;WT_DMSO_FLAG_DMSO	+	+	R103H_Riluzole_FLAG_Riluzole;WT_Riluzole_FLAG_Riluzole	Keep	Discard	Keep	Keep	Keep			4	4	4	9.9	9.9	9.9	44.739	0	10.92
R103H-WT (DMSO)	MT-CO2	P00403	0.704254	0.624507	0.088583	21.5566	21.6714	21.4745	21.9219	21.6233	21.7453	21.6581	21.6648	21.6452	21.4638	21.6427	21.4439	19.0464	19.1027	19.9483	19.9309	18.3675	19.3479					+	+	R103H_DMSO_FLAG_DMSO;WT_DMSO_FLAG_DMSO	+	+	R103H_Riluzole_FLAG_Riluzole;WT_Riluzole_FLAG_Riluzole	Keep	Keep	Keep	Keep	Keep			2	2	2	7.5	7.5	7.5	25.565	0.00096805	2.8581
R103H-WT (DMSO)	RPL3	P39023;Q92901	0.473638	0.626307	-0.116117	22.3188	22.1218	22.388	22.276	22.5541	22.5797	22.0206	22.2452	22.2144	22.4164	21.8951	22.1951	20.745	20.9229	21.0188	19.8438	21.2904	21.0628					+	+	R103H_DMSO_FLAG_DMSO;WT_DMSO_FLAG_DMSO	+	+	R103H_Riluzole_FLAG_Riluzole;WT_Riluzole_FLAG_Riluzole	Keep	Keep	Keep	Keep	Keep			10	10	10	29.8	29.8	29.8	46.108	0	28.837
R103H-WT (DMSO)	DYNLL1	P63167	0.354628	0.630361	0.158164	22.489	23.051	23.0329	23.362	22.9238	22.4136	22.9925	23.0568	22.9981	23.5333	23.5773	23.0405	19.4656	18.2422	20.5981	19.4072	21.016	19.8021					+	+	R103H_DMSO_FLAG_DMSO;WT_DMSO_FLAG_DMSO	+	+	R103H_Riluzole_FLAG_Riluzole;WT_Riluzole_FLAG_Riluzole	Keep	Keep	Keep	Keep	Keep			4	4	2	62.9	62.9	38.2	10.366	0	11.252
R103H-WT (DMSO)	MAGED1	Q9Y5V3;Q96JG8	0.388125	0.638661	0.134544	20.6719	20.4978	20.3666	21.063	20.684	21.0065	20.4462	20.6449	20.8489	20.6946	20.5629	20.8001	18.7509	19.3837	18.9681	19.5532	18.5376	19.6743					+	+	R103H_DMSO_FLAG_DMSO;WT_DMSO_FLAG_DMSO	+	+	R103H_Riluzole_FLAG_Riluzole;WT_Riluzole_FLAG_Riluzole	Keep	Keep	Keep	Keep	Keep			7	6	6	10.9	9.4	9.4	86.16	0	98.569
R103H-WT (DMSO)	DYNC1H1	Q14204	0.453312	0.646356	0.110725	22.7786	22.5304	22.4915	22.8242	22.7988	22.7129	22.6016	22.7638	22.7674	22.5218	22.4081	22.5187	19.7565	19.2159	19.2608	18.7624	18.8245	18.892					+	+	R103H_DMSO_FLAG_DMSO;WT_DMSO_FLAG_DMSO	+	+	R103H_Riluzole_FLAG_Riluzole;WT_Riluzole_FLAG_Riluzole	Keep	Keep	Keep	Keep	Keep			57	57	57	16.9	16.9	16.9	532.4	0	152.95
R103H-WT (DMSO)	USP9X	Q93008	0.305752	0.655543	0.181865	20.815	20.1702	20.4224	20.8121	20.5716	20.5875	20.5389	20.46	20.9543	20.6731	20.4765	20.4132	19.1702	18.7995	18.4137	19.5027	18.6933	18.0353					+	+	R103H_DMSO_FLAG_DMSO;WT_DMSO_FLAG_DMSO	+	+	R103H_Riluzole_FLAG_Riluzole;WT_Riluzole_FLAG_Riluzole	Keep	Keep	Keep	Keep	Keep			6	6	5	3.1	3.1	2.7	292.28	0	10.93
R103H-WT (DMSO)	ELAVL1	Q15717	0.231879	0.658763	-0.4686	20.5595	19.1202	17.8373	20.8668	18.2864	20.6379	18.7469	18.5087	18.8555	21.1911	20.565	20.5407	18.3943	19.1381	20.301	19.5019	19.7501	19.9393									+	R103H_Riluzole_FLAG_Riluzole	Discard	Discard	Discard	Keep	Keep			3	3	3	10.1	10.1	10.1	36.091	0	4.2896
R103H-WT (DMSO)	CAPN1	P07384	0.231363	0.658782	0.456093	19.0835	19.1933	18.8151	18.4691	18.5993	18.6805	20.392	20.1023	17.9658	20.5361	20.6057	20.1034	20.5768	19.0491	19.426	19.3356	19.4059	19.4878									+	R103H_Riluzole_FLAG_Riluzole	Discard	Discard	Discard	Keep	Keep			4	4	4	7.6	7.6	7.6	81.889	0	5.6646
R103H-WT (DMSO)	FBXO3	Q9UK99	0.234857	0.65999	0.43712	21.2448	18.9737	20.9987	20.8561	20.4956	21.0403	21.0029	20.944	20.5816	21.3639	21.6577	21.4412	19.3518	19.7375	20.5631	18.9452	17.5452	19.4698						+	R103H_DMSO_FLAG_DMSO	+	+	R103H_Riluzole_FLAG_Riluzole;WT_Riluzole_FLAG_Riluzole	Discard	Discard	Keep	Keep	Keep			3	3	3	10	10	10	54.56	0	6.279
R103H-WT (DMSO)	RPS27L	Q71UM5	0.284045	0.661627	-0.190882	26.1297	25.9797	26.3356	26.2213	26.475	26.5204	25.5468	25.9141	26.4114	26.4419	25.8953	26.1916	19.1028	18.4479	22.9312	22.2499	21.8413	18.5503					+	+	R103H_DMSO_FLAG_DMSO;WT_DMSO_FLAG_DMSO	+	+	R103H_Riluzole_FLAG_Riluzole;WT_Riluzole_FLAG_Riluzole	Keep	Keep	Keep	Keep	Keep			5	5	3	40.5	40.5	15.5	9.4771	0	91.643
R103H-WT (DMSO)	TUBB2B	Q9BVA1	0.336293	0.66186	0.148365	28.2369	27.9595	27.9567	28.4293	28.32	28.6169	27.8968	28.2805	28.4209	27.613	28.3224	27.9838	24.1654	24.1736	23.5194	24.4262	24.2566	23.9399					+	+	R103H_DMSO_FLAG_DMSO;WT_DMSO_FLAG_DMSO	+	+	R103H_Riluzole_FLAG_Riluzole;WT_Riluzole_FLAG_Riluzole	Keep	Keep	Keep	Keep	Keep			28	9	2	71.5	28.5	3.6	49.953	0	275.12
R103H-WT (DMSO)	RPS2	P15880	0.470987	0.662545	-0.0982297	23.3584	23.2385	23.4605	23.6219	23.5992	23.2883	23.1392	23.2646	23.3589	23.2303	23.2717	23.621	21.5737	21.6362	20.1747	21.4872	21.2309	22.1495					+	+	R103H_DMSO_FLAG_DMSO;WT_DMSO_FLAG_DMSO	+	+	R103H_Riluzole_FLAG_Riluzole;WT_Riluzole_FLAG_Riluzole	Keep	Keep	Keep	Keep	Keep			13	13	13	48.8	48.8	48.8	31.324	0	104.91
R103H-WT (DMSO)	ATXN10	Q9UBB4	0.249673	0.663775	-0.286098	21.017	20.4227	20.4991	20.5759	20.5444	20.3065	19.5602	20.5765	20.9438	20.85	19.8207	17.4926	19.2117	18.7642	18.4445	18.8827	18.1804	18.9086					+	+	R103H_DMSO_FLAG_DMSO;WT_DMSO_FLAG_DMSO	+		WT_Riluzole_FLAG_Riluzole	Keep	Keep	Keep	Discard	Keep			5	5	5	16	16	16	53.488	0	19.043
R103H-WT (DMSO)	VARS	P26640	0.208592	0.666599	0.968088	19.3065	22.2316	18.5438	18.3454	22.2637	19.5506	18.1937	22.3102	22.4823	22.3868	22.3778	22.1737	19.1814	20.6537	19.6122	18.456	19.0392	19.2136									+	R103H_Riluzole_FLAG_Riluzole	Discard	Discard	Discard	Keep	Keep			4	4	4	4.1	4.1	4.1	140.47	0	5.3139
R103H-WT (DMSO)	HNRNPF	P52597	0.346777	0.6666	0.130113	23.2498	22.7304	22.9379	23.0858	23.2723	23.3072	23.0377	23.168	23.1028	23.6375	23.2767	23.1781	19.7816	20.9958	17.863	22.2239	22.0626	21.3462					+	+	R103H_DMSO_FLAG_DMSO;WT_DMSO_FLAG_DMSO	+	+	R103H_Riluzole_FLAG_Riluzole;WT_Riluzole_FLAG_Riluzole	Keep	Keep	Keep	Keep	Keep			8	6	6	29.9	23.4	23.4	45.671	0	170.53
R103H-WT (DMSO)	RPS18	P62269	0.334433	0.676725	0.126101	25.3472	25.2029	25.2131	25.6757	25.5131	25.2443	25.3143	25.163	25.6642	25.4331	25.4077	25.3095	23.0011	22.8874	23.098	22.6451	22.9126	23.0983					+	+	R103H_DMSO_FLAG_DMSO;WT_DMSO_FLAG_DMSO	+	+	R103H_Riluzole_FLAG_Riluzole;WT_Riluzole_FLAG_Riluzole	Keep	Keep	Keep	Keep	Keep			10	10	10	52.6	52.6	52.6	17.718	0	132.41
R103H-WT (DMSO)	S100A9	P06702	0.214121	0.702749	0.29848	23.477	23.2734	22.0088	21.5488	18.7808	19.7024	22.645	23.5189	23.4907	24.1905	22.2654	22.1108	21.3369	18.8675	22.8635	19.6954	20.9031	19.4106						+	R103H_DMSO_FLAG_DMSO		+	R103H_Riluzole_FLAG_Riluzole	Discard	Discard	Discard	Keep	Keep			4	4	4	43.9	43.9	43.9	13.242	0	108.49
R103H-WT (DMSO)	LTN1	O94822	0.262886	0.710291	-0.145613	20.4545	20.4902	21.0305	20.7973	20.2068	20.1806	20.3125	20.5024	20.7235	20.0771	20.592	20.2668	20.1113	17.7831	19.8813	19.3293	18.3426	19.0484								+	+	R103H_Riluzole_FLAG_Riluzole;WT_Riluzole_FLAG_Riluzole	Discard	Discard	Keep	Keep	Keep			7	7	7	6.2	6.2	6.2	200.55	0	12.704
R103H-WT (DMSO)	LARS	Q9P2J5	0.296996	0.731923	0.106595	21.1155	20.6916	20.7703	21.1075	21.1816	20.3972	21.0022	21.0559	20.8392	20.9962	20.817	21.0186	20.4124	21.0894	20.8959	18.9521	20.2076	18.1674								+	+	R103H_Riluzole_FLAG_Riluzole;WT_Riluzole_FLAG_Riluzole	Discard	Discard	Discard	Keep	Keep			7	7	7	8.2	8.2	8.2	134.46	0	17.055
R103H-WT (DMSO)	UBAP2L	Q14157	0.302792	0.732346	0.103136	20.8633	20.6235	20.8601	21.076	21.4016	21.6068	21.0519	20.6684	20.936	20.77	21.307	21.3104	19.9092	19.7771	19.3348	18.9455	19.7508	18.825					+	+	R103H_DMSO_FLAG_DMSO;WT_DMSO_FLAG_DMSO	+	+	R103H_Riluzole_FLAG_Riluzole;WT_Riluzole_FLAG_Riluzole	Keep	Keep	Keep	Keep	Keep			6	6	6	8.9	8.9	8.9	114.53	0	9.4054
R103H-WT (DMSO)	TUBB6	Q9BUF5	0.310292	0.733015	0.101454	23.5762	23.4152	23.3865	24.1566	24.2065	23.9386	23.4334	23.449	23.8	23.2737	23.7377	23.6711	20.0377	18.2765	20.1626	19.1122	18.5118	20.018					+	+	R103H_DMSO_FLAG_DMSO;WT_DMSO_FLAG_DMSO	+	+	R103H_Riluzole_FLAG_Riluzole;WT_Riluzole_FLAG_Riluzole	Keep	Keep	Keep	Keep	Keep			22	12	10	56.3	36.3	31.6	49.857	0	323.31
R103H-WT (DMSO)	DPM1	O60762	0.380796	0.741025	-0.0784473	21.4344	21.2791	21.1649	21.8664	20.9401	21.5098	21.1521	21.2812	21.2097	21.5631	21.8361	21.3547	19.4806	19.1561	18.4482	18.4851	19.2092	18.9787					+	+	R103H_DMSO_FLAG_DMSO;WT_DMSO_FLAG_DMSO	+	+	R103H_Riluzole_FLAG_Riluzole;WT_Riluzole_FLAG_Riluzole	Keep	Keep	Keep	Keep	Keep			5	5	5	27.7	27.7	27.7	29.634	0	9.1696
R103H-WT (DMSO)	MYBBP1A	Q9BQG0	0.197408	0.742424	0.233782	19.902	19.8117	19.8199	20.1407	19.9843	19.4967	20.1886	20.8045	19.2419	19.0287	20.2797	19.8108	19.7455	18.0032	18.3712	18.8419	18.4123	19.2663						+	R103H_DMSO_FLAG_DMSO	+		WT_Riluzole_FLAG_Riluzole	Discard	Discard	Keep	Discard	Keep			5	5	5	5.3	5.3	5.3	148.85	0	10.655
R103H-WT (DMSO)	RPL15	P61313	0.208153	0.74722	0.174016	22.5129	23.364	23.5287	22.7978	23.3699	23.2799	23.2023	23.4534	23.272	23.1413	22.9434	23.4953	22.0267	22.2813	21.867	22.238	21.7862	22.4875					+	+	R103H_DMSO_FLAG_DMSO;WT_DMSO_FLAG_DMSO	+	+	R103H_Riluzole_FLAG_Riluzole;WT_Riluzole_FLAG_Riluzole	Keep	Keep	Discard	Keep	Keep			6	6	6	31.9	31.9	31.9	24.146	0	88.473
R103H-WT (DMSO)	NDUFA4	O00483	0.302393	0.748334	-0.0921186	22.9237	22.8105	22.9031	23.0615	22.8486	22.2089	22.5727	22.8048	22.9835	22.9585	23.2737	23.2394	19.5835	19.2399	20.3595	19.3828	19.3945	18.8112					+	+	R103H_DMSO_FLAG_DMSO;WT_DMSO_FLAG_DMSO	+	+	R103H_Riluzole_FLAG_Riluzole;WT_Riluzole_FLAG_Riluzole	Keep	Keep	Keep	Keep	Keep			3	3	3	37	37	37	9.3697	0	10.435
R103H-WT (DMSO)	HDAC1	Q13547	0.27597	0.755948	0.096475	22.0436	22.3247	21.9982	22.0689	21.9817	21.9157	22.0429	22.375	22.238	22.2053	22.0783	21.876	20.2014	17.4602	17.6317	19.8147	19.3428	19.3675					+	+	R103H_DMSO_FLAG_DMSO;WT_DMSO_FLAG_DMSO	+	+	R103H_Riluzole_FLAG_Riluzole;WT_Riluzole_FLAG_Riluzole	Keep	Keep	Keep	Keep	Keep			3	3	1	8.9	8.9	3.9	55.102	0	7.9485
R103H-WT (DMSO)	NTPCR	Q9BSD7	0.23984	0.761889	-0.104523	23.9403	23.9994	24.3346	24.2399	24.3106	24.1699	23.9282	23.8145	24.2179	23.7945	24.172	23.8726	19.4541	19.342	18.9191	19.3261	18.1286	17.2623					+	+	R103H_DMSO_FLAG_DMSO;WT_DMSO_FLAG_DMSO	+	+	R103H_Riluzole_FLAG_Riluzole;WT_Riluzole_FLAG_Riluzole	Keep	Keep	Keep	Keep	Keep			11	11	11	76.3	76.3	76.3	20.713	0	124.89
R103H-WT (DMSO)	COPA	P53621	0.276276	0.762585	0.0917676	21.0425	20.9823	20.7788	21.1485	21.0603	21.3087	20.8129	21.1209	21.1451	21.4045	20.9044	20.7739	18.9113	18.7948	18.843	18.6434	18.4973	19.4767					+	+	R103H_DMSO_FLAG_DMSO;WT_DMSO_FLAG_DMSO	+	+	R103H_Riluzole_FLAG_Riluzole;WT_Riluzole_FLAG_Riluzole	Keep	Keep	Keep	Keep	Keep			7	7	7	7.2	7.2	7.2	138.34	0	7.2577
R103H-WT (DMSO)	NME3	Q13232	0.310065	0.763263	-0.0792205	20.6105	20.4088	20.4812	20.6716	20.4672	20.5471	20.3636	20.59	20.3093	20.6788	20.4802	20.3715	19.1913	19.0166	18.4734	19.082	19.1658	20.4522					+	+	R103H_DMSO_FLAG_DMSO;WT_DMSO_FLAG_DMSO		+	R103H_Riluzole_FLAG_Riluzole	Keep	Keep	Discard	Discard	Keep			3	3	3	23.7	23.7	23.7	19.015	0	8.4544
R103H-WT (DMSO)	CBX3	Q13185	0.164656	0.763614	-0.323257	18.2992	20.595	19.0075	20.7248	20.4525	20.5818	19.5498	18.7973	18.5848	20.8595	20.5638	20.4944	20.3282	19.5615	18.9565	18.2532	18.9581	19.2906								+	+	R103H_Riluzole_FLAG_Riluzole;WT_Riluzole_FLAG_Riluzole	Discard	Discard	Keep	Keep	Keep			2	2	2	14.2	14.2	14.2	20.811	0	4.5958
R103H-WT (DMSO)	PRPF19	Q9UMS4	0.342079	0.76463	-0.0749861	22.8093	22.9549	22.8073	23.1595	23.2086	23.0297	22.7292	22.6844	22.9328	23.0835	23.321	23.3983	21.5196	21.8459	20.9517	21.8665	21.7571	21.828					+	+	R103H_DMSO_FLAG_DMSO;WT_DMSO_FLAG_DMSO	+	+	R103H_Riluzole_FLAG_Riluzole;WT_Riluzole_FLAG_Riluzole	Keep	Keep	Keep	Keep	Keep			13	13	13	41.7	41.7	41.7	55.18	0	79.061
R103H-WT (DMSO)	MDN1	Q9NU22	0.306949	0.764857	0.076554	21.404	21.4566	21.3712	21.4162	21.6171	20.5209	21.3117	21.6527	21.4971	21.5774	21.709	21.8732	18.278	18.8877	19.4436	19.612	18.7292	19.5295					+	+	R103H_DMSO_FLAG_DMSO;WT_DMSO_FLAG_DMSO	+	+	R103H_Riluzole_FLAG_Riluzole;WT_Riluzole_FLAG_Riluzole	Keep	Keep	Keep	Keep	Keep			40	40	40	10.3	10.3	10.3	632.81	0	117.13
R103H-WT (DMSO)	BAG2	O95816	0.178257	0.765298	-0.22521	26.0832	27.6886	27.1939	27.6611	27.8368	27.2484	26.9004	26.7278	26.6619	27.1337	27.154	27.0423	19.4429	18.2	18.5506	19.3099	19.8277	19.9321					+	+	R103H_DMSO_FLAG_DMSO;WT_DMSO_FLAG_DMSO	+	+	R103H_Riluzole_FLAG_Riluzole;WT_Riluzole_FLAG_Riluzole	Keep	Keep	Keep	Keep	Keep			19	19	19	72	72	72	23.772	0	323.31
R103H-WT (DMSO)	PPP1CC;PPP1CB;PPP1CA	P36873;P62140;P62136	0.401123	0.769285	0.061615	20.626	20.7773	20.5991	20.8405	20.8745	18.2581	20.7586	20.6614	20.7673	20.8186	20.6408	20.9843	18.9091	18.7452	18.7193	20.7585	18.3167	18.6898					+	+	R103H_DMSO_FLAG_DMSO;WT_DMSO_FLAG_DMSO		+	R103H_Riluzole_FLAG_Riluzole	Keep	Keep	Discard	Discard	Keep			5	5	5	21.7	21.7	21.7	36.983	0	10.393
R103H-WT (DMSO)	TRIM28	Q13263	0.27897	0.77279	-0.0782744	23.8413	23.9767	24.0776	23.7962	23.7971	23.992	23.7099	23.9501	24.0008	23.6461	24.1412	23.9394	19.32	20.4838	18.2913	19.7514	18.8607	19.9425					+	+	R103H_DMSO_FLAG_DMSO;WT_DMSO_FLAG_DMSO	+	+	R103H_Riluzole_FLAG_Riluzole;WT_Riluzole_FLAG_Riluzole	Keep	Keep	Keep	Keep	Keep			26	26	26	48.9	48.9	48.9	88.549	0	323.31
R103H-WT (DMSO)	DIS3	Q9Y2L1	0.142509	0.780658	-0.459992	20.6315	20.3226	18.4709	20.5396	20.7391	20.6503	19.4956	17.5674	20.982	20.6219	20.8846	20.6931	19.5911	19.0913	18.7947	19.3	18.9734	19.8112								+	+	R103H_Riluzole_FLAG_Riluzole;WT_Riluzole_FLAG_Riluzole	Discard	Discard	Keep	Keep	Keep			3	3	3	4.4	4.4	4.4	109	0	4.5232
R103H-WT (DMSO)	RPL19	P84098	0.236924	0.790503	0.0804145	22.9974	22.9815	23.3557	22.7664	23.0689	22.9496	23.1115	23.17	23.2943	22.7418	22.7532	23.0473	22.0691	21.8375	21.9854	22.2031	19.6123	22.3166					+	+	R103H_DMSO_FLAG_DMSO;WT_DMSO_FLAG_DMSO				Keep	Keep	Discard	Discard	Keep			5	5	5	22.4	22.4	22.4	23.466	0	84.897
R103H-WT (DMSO)	HERC4	Q5GLZ8	0.305808	0.803438	0.059672	21.7475	21.5318	21.501	22.0427	21.9831	21.6991	21.6371	21.6879	21.6344	21.8233	21.8295	21.749	18.7829	19.6215	19.3869	18.8511	19.5934	19.2878					+	+	R103H_DMSO_FLAG_DMSO;WT_DMSO_FLAG_DMSO	+	+	R103H_Riluzole_FLAG_Riluzole;WT_Riluzole_FLAG_Riluzole	Keep	Keep	Keep	Keep	Keep			10	10	10	16.7	16.7	16.7	118.56	0	28.301
R103H-WT (DMSO)	DDX3X	O00571;O15523	0.160775	0.807387	0.13703	20.1877	20.4707	20.5291	20.3272	19.8949	19.6435	20.5507	21.0471	20.0007	19.7331	20.3107	20.4161	19.4297	18.4951	18.2472	19.3892	19.4258	20.2248					+	+	R103H_DMSO_FLAG_DMSO;WT_DMSO_FLAG_DMSO				Keep	Keep	Discard	Discard	Keep			5	5	5	9.8	9.8	9.8	73.243	0	19.859
R103H-WT (DMSO)	NUP155	O75694	0.226081	0.811371	0.0722122	21.5256	21.3678	21.3314	20.9967	21.1242	20.4032	21.2701	21.5314	21.64	21.7496	22.0268	21.7425	18.4119	19.1504	19.5967	19.4665	20.0121	18.8787					+	+	R103H_DMSO_FLAG_DMSO;WT_DMSO_FLAG_DMSO	+	+	R103H_Riluzole_FLAG_Riluzole;WT_Riluzole_FLAG_Riluzole	Keep	Keep	Keep	Keep	Keep			14	14	14	15.5	15.5	15.5	155.2	0	40.171
R103H-WT (DMSO)	IPO9	Q96P70	0.268927	0.819465	0.0574977	20.2201	20.393	20.1623	20.4631	20.5518	19.8288	20.3881	20.3403	20.2195	20.0061	20.2267	19.1742	19.8778	18.7911	19.1609	19.1722	19.1785	19.0597					+	+	R103H_DMSO_FLAG_DMSO;WT_DMSO_FLAG_DMSO	+		WT_Riluzole_FLAG_Riluzole	Discard	Keep	Keep	Discard	Keep			3	3	3	6.4	6.4	6.4	115.96	0	13.496
R103H-WT (DMSO)	ABCF2	Q9UG63	0.279522	0.819561	0.0566279	20.6069	20.5155	20.4361	21.4899	20.5855	20.6929	20.6859	20.4614	20.581	20.5255	18.9227	20.5748	19.3849	19.4275	19.1773	18.9865	18.7074	19.1029					+	+	R103H_DMSO_FLAG_DMSO;WT_DMSO_FLAG_DMSO	+		WT_Riluzole_FLAG_Riluzole	Keep	Keep	Keep	Discard	Keep			6	6	6	12.2	12.2	12.2	71.289	0	7.512
R103H-WT (DMSO)	DYNLRB1;DYNLRB2	Q9NP97;Q8TF09	0.148472	0.819941	0.133637	21.3346	21.3002	20.8382	21.318	21.6831	21.5881	21.6017	21.5695	20.7027	21.7405	22.153	18.3208	20.1123	18.7302	19.73	21.3595	20.9994	19.5233					+	+	R103H_DMSO_FLAG_DMSO;WT_DMSO_FLAG_DMSO				Keep	Keep	Discard	Discard	Keep			2	2	2	21.9	21.9	21.9	10.921	0.0018399	2.4778
R103H-WT (DMSO)	PDRG1	Q9NUG6	0.121628	0.8201	0.36618	18.7376	21.6999	22.2056	22.0576	21.8355	21.3788	21.635	21.0132	21.0935	22.5942	22.4295	22.0224	19.5053	17.9045	19.3304	18.895	19.347	20.7471						+	R103H_DMSO_FLAG_DMSO	+	+	R103H_Riluzole_FLAG_Riluzole;WT_Riluzole_FLAG_Riluzole	Discard	Keep	Keep	Keep	Keep			4	4	4	37.6	37.6	37.6	15.511	0	24.508
R103H-WT (DMSO)	CNP	P09543	0.145947	0.824798	0.128351	21.2277	20.4808	21.1085	20.8047	21.0719	20.857	20.9594	20.7331	21.5096	21.0391	21.3537	21.105	18.9581	19.7173	18.5876	19.447	19.0299	19.6601					+	+	R103H_DMSO_FLAG_DMSO;WT_DMSO_FLAG_DMSO	+	+	R103H_Riluzole_FLAG_Riluzole;WT_Riluzole_FLAG_Riluzole	Keep	Keep	Keep	Keep	Keep			8	8	8	29.7	29.7	29.7	47.578	0	26.348
R103H-WT (DMSO)	UBR5	O95071	0.169095	0.83176	-0.0724468	23.6072	23.2183	23.698	23.1913	23.0023	23.0024	23.3044	23.4735	23.5283	23.285	23.5707	23.6165	18.5315	19.2857	18.4128	20.2731	19.0888	19.5615					+	+	R103H_DMSO_FLAG_DMSO;WT_DMSO_FLAG_DMSO	+	+	R103H_Riluzole_FLAG_Riluzole;WT_Riluzole_FLAG_Riluzole	Keep	Keep	Keep	Keep	Keep			65	65	65	35.4	35.4	35.4	309.35	0	323.31
R103H-WT (DMSO)	SNRNP40	Q96DI7	0.151445	0.832303	-0.10464	20.3799	20.6919	20.5084	20.1962	20.5224	20.191	20.2529	20.8983	20.1152	20.5257	20.6458	20.8524	20.4621	18.6147	18.509	19.1066	19.285	18.8474								+	+	R103H_Riluzole_FLAG_Riluzole;WT_Riluzole_FLAG_Riluzole	Discard	Discard	Keep	Keep	Keep			3	3	3	10.6	10.6	10.6	39.31	0	4.6956
R103H-WT (DMSO)	SEC61A1	P61619;Q9H9S3	0.15261	0.83243	-0.0915604	21.1858	21.6874	21.6747	21.7518	20.8876	21.2753	21.7076	21.3758	21.1899	21.8357	21.8092	21.6474	19.0016	18.8988	18.072	19.0207	18.7237	19.2785					+	+	R103H_DMSO_FLAG_DMSO;WT_DMSO_FLAG_DMSO	+	+	R103H_Riluzole_FLAG_Riluzole;WT_Riluzole_FLAG_Riluzole	Keep	Keep	Keep	Keep	Keep			5	5	5	16	16	16	52.264	0	11.216
R103H-WT (DMSO)	POLR2B	P30876	0.182251	0.832737	0.0665092	22.9618	22.8959	22.8572	23.1376	22.9039	22.9592	22.7131	23.0293	23.1721	22.8341	23.0489	22.9707	18.8746	18.7593	17.1908	18.9935	19.9331	18.8616					+	+	R103H_DMSO_FLAG_DMSO;WT_DMSO_FLAG_DMSO	+	+	R103H_Riluzole_FLAG_Riluzole;WT_Riluzole_FLAG_Riluzole	Keep	Keep	Keep	Keep	Keep			24	24	24	24.3	24.3	24.3	133.9	0	66.288
R103H-WT (DMSO)	NOP2	P46087	0.119963	0.833128	0.20528	18.6956	18.9145	17.8716	19.6766	20.1099	20.2073	18.17	19.7733	18.1542	20.2796	18.9933	19.8786	18.8888	20.4627	18.0041	18.2042	19.3508	18.2966								+	+	R103H_Riluzole_FLAG_Riluzole;WT_Riluzole_FLAG_Riluzole	Discard	Discard	Keep	Discard	Keep			2	2	2	3.7	3.7	3.7	89.301	0	3.8339
R103H-WT (DMSO)	UPF1	Q92900	0.151084	0.834122	-0.102294	21.9804	21.973	21.7779	22.3227	22.1196	22.1021	21.4386	21.7177	22.2681	21.9792	21.9355	22.0728	19.7721	19.2266	18.9642	19.1088	19.0943	19.2465					+	+	R103H_DMSO_FLAG_DMSO;WT_DMSO_FLAG_DMSO	+	+	R103H_Riluzole_FLAG_Riluzole;WT_Riluzole_FLAG_Riluzole	Keep	Keep	Keep	Keep	Keep			21	21	21	24.4	24.4	24.4	124.34	0	51.918
R103H-WT (DMSO)	TELO2	Q9Y4R8	0.151872	0.834543	0.0883999	20.4727	20.6339	20.4439	21.0316	20.5187	20.2133	20.8059	20.8226	20.1873	21.2205	20.6099	20.6929	20.0055	18.8366	19.2604	17.9913	19.5457	18.9815					+	+	R103H_DMSO_FLAG_DMSO;WT_DMSO_FLAG_DMSO	+	+	R103H_Riluzole_FLAG_Riluzole;WT_Riluzole_FLAG_Riluzole	Keep	Keep	Keep	Keep	Keep			11	11	11	19.4	19.4	19.4	91.746	0	14.664
R103H-WT (DMSO)	ATP5C1	P36542	0.167459	0.834832	-0.0815226	21.9802	22.103	22.2514	22.0591	21.9445	22.0621	21.7065	22.1267	22.2568	22.0508	21.8546	22.0892	19.1071	18.7591	18.8706	19.416	18.9651	19.3064					+	+	R103H_DMSO_FLAG_DMSO;WT_DMSO_FLAG_DMSO	+	+	R103H_Riluzole_FLAG_Riluzole;WT_Riluzole_FLAG_Riluzole	Keep	Keep	Keep	Keep	Keep			8	8	8	28.9	28.9	28.9	32.996	0	17.305
R103H-WT (DMSO)	LARP4B	Q92615	0.149848	0.834959	0.0965926	21.0363	20.5509	20.7136	21.3251	21.4074	21.675	20.8899	20.5163	21.1845	20.8506	20.786	20.719	19.9907	19.9753	19.6113	19.6084	18.4523	21.2122					+	+	R103H_DMSO_FLAG_DMSO;WT_DMSO_FLAG_DMSO				Discard	Keep	Discard	Discard	Keep			8	8	8	13.8	13.8	13.8	80.551	0	13.908
R103H-WT (DMSO)	CCAR2	Q8N163	0.124764	0.846861	-0.108603	23.0421	22.9921	23.0271	22.9448	23.0681	23.3969	22.4566	22.7544	23.5246	22.4722	22.9625	22.7948	18.9915	18.9562	18.7141	18.9072	19.2862	19.7702					+	+	R103H_DMSO_FLAG_DMSO;WT_DMSO_FLAG_DMSO	+	+	R103H_Riluzole_FLAG_Riluzole;WT_Riluzole_FLAG_Riluzole	Keep	Keep	Keep	Keep	Keep			20	20	20	32.5	32.5	32.5	102.9	0	183.96
R103H-WT (DMSO)	CEP170	Q5SW79;Q96L14	0.144319	0.849725	0.0750662	20.4367	20.3564	20.5517	20.7163	20.8149	20.9016	20.3623	20.3162	20.8916	20.7677	20.483	20.5093	19.8878	17.8875	19.5359	18.0681	18.383	19.8212					+	+	R103H_DMSO_FLAG_DMSO;WT_DMSO_FLAG_DMSO	+	+	R103H_Riluzole_FLAG_Riluzole;WT_Riluzole_FLAG_Riluzole	Discard	Discard	Keep	Keep	Keep			6	6	6	5.8	5.8	5.8	175.29	0	10.612
R103H-WT (DMSO)	NPEPPS	P55786;A6NEC2	0.104713	0.849742	0.17369	21.2186	20.106	20.0752	20.3674	19.9788	20.6068	19.8073	20.7012	21.4124	20.0746	20.4308	17.7903	20.2877	19.9606	17.81	18.0439	19.277	18.3385								+		WT_Riluzole_FLAG_Riluzole	Discard	Discard	Keep	Discard	Keep			3	3	3	4.1	4.1	4.1	103.28	0	5.4451
R103H-WT (DMSO)	KNOP1	Q1ED39	0.100611	0.850738	-0.231686	20.7664	21.0929	19.985	20.5729	21.1969	21.42	18.8921	20.8844	21.3727	19.2196	18.632	20.7766	22.0759	20.9139	22.5518	18.1177	18.8799	18.6234								+		WT_Riluzole_FLAG_Riluzole	Discard	Discard	Keep	Discard	Keep			4	4	4	13.8	13.8	13.8	51.588	0	8.4744
R103H-WT (DMSO)	COX7A2	P14406	0.117383	0.851484	-0.112862	20.6258	20.3143	20.5974	20.6134	20.2343	18.6988	19.7604	20.5429	20.8956	20.7215	20.9735	20.5788	19.8797	17.9792	19.1666	19.6629	18.131	19.5209					+	+	R103H_DMSO_FLAG_DMSO;WT_DMSO_FLAG_DMSO		+	R103H_Riluzole_FLAG_Riluzole	Discard	Discard	Discard	Keep	Keep			2	2	2	27.7	27.7	27.7	9.3959	0.00099206	3.0435
R103H-WT (DMSO)	RBBP7	Q16576	0.142319	0.87424	-0.0521024	22.3663	22.5215	22.4164	23.1746	22.9593	21.8702	22.3194	22.1998	22.6287	22.5373	22.9729	22.8335	19.7719	20.9791	18.1054	18.3215	18.3499	19.2621					+	+	R103H_DMSO_FLAG_DMSO;WT_DMSO_FLAG_DMSO	+	+	R103H_Riluzole_FLAG_Riluzole;WT_Riluzole_FLAG_Riluzole	Keep	Keep	Keep	Keep	Keep			8	8	7	39.1	39.1	37.2	47.82	0	39.156
R103H-WT (DMSO)	NDUFS2	O75306	0.119211	0.876097	0.0700111	20.7114	20.1945	20.7162	20.8791	20.7967	20.8419	20.3646	20.6882	20.7792	20.9426	21.2669	20.9182	19.9597	17.4985	18.6256	18.6997	19.3799	19.4022					+	+	R103H_DMSO_FLAG_DMSO;WT_DMSO_FLAG_DMSO	+	+	R103H_Riluzole_FLAG_Riluzole;WT_Riluzole_FLAG_Riluzole	Discard	Discard	Keep	Keep	Keep			5	5	5	14.9	14.9	14.9	52.545	0	9.3193
R103H-WT (DMSO)	PPP2R2A;PPP2R2B;PPP2R2D	P63151;Q00005;Q66LE6	0.0893607	0.876388	0.184189	18.5218	18.6037	20.0203	20.0683	19.5458	18.9317	18.2248	19.3613	20.1122	20.3446	20.1267	20.0072	18.3024	19.8697	19.5122	19.2571	19.1017	19.0819									+	R103H_Riluzole_FLAG_Riluzole	Discard	Discard	Discard	Keep	Keep			2	2	2	5.6	5.6	5.6	51.691	0.0019066	2.6876
R103H-WT (DMSO)	MRPL37	Q9BZE1	0.0915375	0.878631	-0.124066	20.5871	20.5251	20.5821	20.5636	20.4765	20.6407	19.535	20.6044	21.1826	20.572	20.7399	21.1674	19.6554	19.5713	19.6315	19.9662	19.4585	19.2494					+		WT_DMSO_FLAG_DMSO	+	+	R103H_Riluzole_FLAG_Riluzole;WT_Riluzole_FLAG_Riluzole	Discard	Discard	Keep	Keep	Keep			4	4	4	13.5	13.5	13.5	48.117	0	46.69
R103H-WT (DMSO)	RFC3	P40938	0.109093	0.878868	-0.0734138	20.7087	20.3035	20.2427	20.6453	20.3825	20.7765	19.9591	20.5801	20.4954	20.5963	20.1616	20.3546	19.3447	18.0256	18.6878	19.7548	19.2363	19.4677					+	+	R103H_DMSO_FLAG_DMSO;WT_DMSO_FLAG_DMSO	+	+	R103H_Riluzole_FLAG_Riluzole;WT_Riluzole_FLAG_Riluzole	Keep	Keep	Keep	Discard	Keep			5	5	5	16.6	16.6	16.6	40.556	0	57.232
R103H-WT (DMSO)	RPL27	P61353	0.0915098	0.883238	0.104238	21.8886	22.2297	23.1203	22.0518	22.6128	21.9868	22.1724	22.7174	22.6614	22.0097	22.1564	22.1065	18.4868	18.7548	19.7556	18.8722	18.7564	19.1969					+	+	R103H_DMSO_FLAG_DMSO;WT_DMSO_FLAG_DMSO	+	+	R103H_Riluzole_FLAG_Riluzole;WT_Riluzole_FLAG_Riluzole	Keep	Keep	Keep	Keep	Keep			3	3	3	30.1	30.1	30.1	15.798	0	5.061
R103H-WT (DMSO)	TCP11L1	Q9NUJ3	0.0875923	0.884864	0.109457	21.0346	20.5596	20.4204	21.3456	21.0725	21.0145	20.1581	20.6494	21.5355	20.8396	20.9323	20.846	19.5731	19.2201	17.973	18.8781	20.0084	19.4497					+	+	R103H_DMSO_FLAG_DMSO;WT_DMSO_FLAG_DMSO	+	+	R103H_Riluzole_FLAG_Riluzole;WT_Riluzole_FLAG_Riluzole	Keep	Keep	Keep	Keep	Keep			3	3	3	7.9	7.9	7.9	57.034	0	15.412
R103H-WT (DMSO)	YBX1	P67809;Q9Y2T7	0.0985535	0.885966	0.0676842	22.6388	23.2161	22.3961	22.3847	22.7629	22.8486	22.89	22.804	22.7601	22.9335	22.9279	22.7103	21.857	21.6809	21.1551	21.8228	21.7169	22.2043					+	+	R103H_DMSO_FLAG_DMSO;WT_DMSO_FLAG_DMSO	+	+	R103H_Riluzole_FLAG_Riluzole;WT_Riluzole_FLAG_Riluzole	Keep	Keep	Discard	Discard	Keep			11	11	9	47.5	47.5	42.9	35.924	0	241.52
R103H-WT (DMSO)	HSPA9	P38646	0.186215	0.886216	0.0335382	26.0736	26.0656	25.9069	26.1978	26.2963	26.6431	26.0654	25.9689	26.1124	25.8856	25.8916	25.8153	19.5428	19.3481	19.7276	20.2155	19.7061	20.6768					+	+	R103H_DMSO_FLAG_DMSO;WT_DMSO_FLAG_DMSO	+	+	R103H_Riluzole_FLAG_Riluzole;WT_Riluzole_FLAG_Riluzole	Keep	Keep	Keep	Keep	Keep			44	43	43	62.9	61.9	61.9	73.68	0	323.31
R103H-WT (DMSO)	KRT18	P05783;CON__H-INV:HIT000015463	0.101925	0.88784	-0.0631282	21.8197	21.6178	21.4635	21.8306	21.7975	22.4785	21.2576	21.5189	21.9352	21.9336	21.7634	21.6117	18.1352	17.9161	18.9833	19.6395	19.1695	19.0868					+	+	R103H_DMSO_FLAG_DMSO;WT_DMSO_FLAG_DMSO	+	+	R103H_Riluzole_FLAG_Riluzole;WT_Riluzole_FLAG_Riluzole	Keep	Keep	Keep	Keep	Keep			9	7	7	21.9	18.1	18.1	48.057	0	11.512
R103H-WT (DMSO)	SLC25A13	Q9UJS0;O75746	0.0892426	0.893929	-0.0725975	21.0973	20.9225	21.2771	21.6406	20.6397	21.1518	20.5751	21.5108	20.993	20.6414	21.2962	20.6431	20.1627	18.4067	19.5381	20.1204	18.999	19.2348					+	+	R103H_DMSO_FLAG_DMSO;WT_DMSO_FLAG_DMSO	+	+	R103H_Riluzole_FLAG_Riluzole;WT_Riluzole_FLAG_Riluzole	Keep	Keep	Keep	Keep	Keep			11	11	11	25	25	25	74.175	0	25.188
R103H-WT (DMSO)	RPL28	P46779	0.261752	0.903899	-0.0228767	22.5291	22.4657	22.4375	22.3759	22.4515	22.7175	22.4358	22.4296	22.4983	22.341	21.7972	22.3201	21.1668	20.9905	21.2664	21.1565	21.2613	21.3252					+	+	R103H_DMSO_FLAG_DMSO;WT_DMSO_FLAG_DMSO	+	+	R103H_Riluzole_FLAG_Riluzole;WT_Riluzole_FLAG_Riluzole	Keep	Keep	Keep	Discard	Keep			6	6	6	30.7	30.7	30.7	15.747	0	30.66
R103H-WT (DMSO)	PELO	Q9BRX2	0.0885944	0.905797	0.0537821	21.2908	20.8417	20.9306	21.7407	21.5804	21.2521	20.8832	20.9347	21.4064	21.7075	21.1731	21.0884	19.2617	19.3308	18.2059	19.3049	20.0966	18.863					+	+	R103H_DMSO_FLAG_DMSO;WT_DMSO_FLAG_DMSO	+	+	R103H_Riluzole_FLAG_Riluzole;WT_Riluzole_FLAG_Riluzole	Keep	Keep	Keep	Keep	Keep			7	7	7	22.6	22.6	22.6	43.359	0	16.373
R103H-WT (DMSO)	PBDC1	Q9BVG4	0.107729	0.906117	0.040177	20.914	21.319	21.0383	21.5084	21.2505	20.8102	21.0986	21.2496	21.0436	21.1058	21.7927	21.3407	19.2315	18.3957	19.7562	17.8756	18.7382	19.9318					+	+	R103H_DMSO_FLAG_DMSO;WT_DMSO_FLAG_DMSO	+	+	R103H_Riluzole_FLAG_Riluzole;WT_Riluzole_FLAG_Riluzole	Keep	Keep	Keep	Keep	Keep			4	4	4	16.3	16.3	16.3	26.056	0	8.4891
R103H-WT (DMSO)	DNAJA3	Q96EY1	0.0824062	0.908041	0.053587	22.6927	22.7748	22.4603	22.8824	22.8538	23.0844	22.4284	22.5504	23.1098	22.1272	22.646	22.7158	18.7839	18.2236	18.2245	20.0723	18.303	18.218					+	+	R103H_DMSO_FLAG_DMSO;WT_DMSO_FLAG_DMSO	+	+	R103H_Riluzole_FLAG_Riluzole;WT_Riluzole_FLAG_Riluzole	Keep	Keep	Keep	Keep	Keep			12	12	12	25.2	25.2	25.2	52.488	0	140.4
R103H-WT (DMSO)	KIAA0391	O15091	0.0719498	0.909673	-0.0791658	20.5707	20.6619	19.9599	20.6976	20.2914	19.2194	19.688	20.6802	20.5867	20.1841	20.3216	20.6425	19.2581	17.8833	18.4672	18.7093	18.6413	19.4911					+	+	R103H_DMSO_FLAG_DMSO;WT_DMSO_FLAG_DMSO		+	R103H_Riluzole_FLAG_Riluzole	Keep	Keep	Discard	Keep	Keep			5	5	5	11.3	11.3	11.3	67.315	0	5.9277
R103H-WT (DMSO)	DDOST	P39656	0.0691912	0.909842	0.0816841	20.8967	20.6944	20.5682	20.3397	20.3838	20.2265	21.5962	20.3064	20.5017	18.6015	20.3409	20.6442	19.7975	18.9551	18.6345	19.2147	17.7813	18.8756					+	+	R103H_DMSO_FLAG_DMSO;WT_DMSO_FLAG_DMSO	+		WT_Riluzole_FLAG_Riluzole	Keep	Keep	Keep	Discard	Keep			2	2	2	4.8	4.8	4.8	50.8	0.00099502	3.065
R103H-WT (DMSO)	HPS6	Q86YV9	0.0663842	0.938869	0.033795	20.9075	20.7058	20.5727	21.0124	20.8976	21.0107	20.4693	20.8687	20.9493	20.8128	20.8191	21.0006	19.3955	19.0138	19.119	19.098	19.7001	18.7491					+	+	R103H_DMSO_FLAG_DMSO;WT_DMSO_FLAG_DMSO	+	+	R103H_Riluzole_FLAG_Riluzole;WT_Riluzole_FLAG_Riluzole	Keep	Keep	Keep	Keep	Keep			7	7	7	16.6	16.6	16.6	82.974	0	20.148
R103H-WT (DMSO)	VIM	P08670;P14136;P41219;P07196;P07197	0.0439239	0.940769	0.040589	22.6281	22.609	22.4444	22.807	22.602	23.3481	22.0988	22.5377	23.1668	22.5002	22.2678	22.4732	21.853	21.9988	22.744	21.2554	21.8866	21.8281								+	+	R103H_Riluzole_FLAG_Riluzole;WT_Riluzole_FLAG_Riluzole	Discard	Discard	Keep	Discard	Keep			24	23	19	48.5	47	40.6	53.651	0	124.3
R103H-WT (DMSO)	EIF3G	O75821	0.0371842	0.942437	0.0979347	18.2915	20.6951	20.2894	20.3857	20.4824	18.7535	20.3389	18.8659	20.365	20.5903	20.7453	20.5718	19.1687	19.4199	20.2815	18.6657	18.3186	18.3633								+	+	R103H_Riluzole_FLAG_Riluzole;WT_Riluzole_FLAG_Riluzole	Discard	Discard	Discard	Keep	Keep			3	3	3	11.9	11.9	11.9	35.611	0.0018416	2.478
R103H-WT (DMSO)	PSMD4	P55036	0.0415099	0.943721	0.179046	19.1691	18.4308	21.5105	18.395	21.1124	21.188	22.1287	18.4413	19.0776	21.7954	21.686	22.2821	20.1215	19.5735	19.7798	19.26	19.0848	19.5443									+	R103H_Riluzole_FLAG_Riluzole	Discard	Discard	Discard	Keep	Keep			5	5	5	25.7	25.7	25.7	40.736	0	8.6269
R103H-WT (DMSO)	AARS2	Q5JTZ9	0.0387901	0.944503	0.0895507	20.1672	19.8699	18.576	20.2092	19.9868	20.2989	18.4581	19.8915	20.5321	19.4322	19.3007	20.2162	19.1335	18.2338	18.1776	18.1372	19.0314	18.8707								+	+	R103H_Riluzole_FLAG_Riluzole;WT_Riluzole_FLAG_Riluzole	Discard	Discard	Keep	Discard	Keep			2	2	2	2.4	2.4	2.4	107.34	0	4.5959
R103H-WT (DMSO)	MMS19	Q96T76	0.0553665	0.944634	0.0257168	20.6301	20.6834	20.4548	21.1533	20.3356	18.6369	20.4774	20.9043	20.4636	20.9467	20.7639	20.7768	19.9303	18.886	18.5235	20.0285	18.5874	19.0541					+	+	R103H_DMSO_FLAG_DMSO;WT_DMSO_FLAG_DMSO		+	R103H_Riluzole_FLAG_Riluzole	Keep	Keep	Discard	Keep	Keep			7	7	7	11.9	11.9	11.9	113.29	0	15.786
R103H-WT (DMSO)	SLC25A11	Q02978	0.0448149	0.946282	0.0203425	21.6543	21.5986	21.4359	22.1072	21.3292	21.488	21.304	21.7502	21.6957	21.3852	21.8164	21.5704	18.9928	20.9579	21.3319	20.7915	19.204	19.6671								+	+	R103H_Riluzole_FLAG_Riluzole;WT_Riluzole_FLAG_Riluzole	Discard	Discard	Keep	Keep	Keep			5	5	5	19.4	19.4	19.4	34.061	0	14.023
R103H-WT (DMSO)	MARCKS	P29966	0.049552	0.946457	0.0343278	20.5316	20.4719	19.8614	19.8967	20.1225	20.2952	20.3195	20.503	20.1454	20.4088	20.6448	20.1718	19.2127	18.6412	19.3543	17.4344	19.3837	19.6395					+	+	R103H_DMSO_FLAG_DMSO;WT_DMSO_FLAG_DMSO		+	R103H_Riluzole_FLAG_Riluzole	Keep	Keep	Discard	Discard	Keep			3	3	3	19.9	19.9	19.9	31.554	0	8.1935
R103H-WT (DMSO)	IGF2R	P11717	0.0358842	0.946567	0.0532462	19.6487	18.049	18.624	20.2439	19.7384	20.008	19.0528	18.4646	18.964	20.096	19.6331	19.8516	19.7146	19.1811	19.0606	18.3551	18.6963	19.4365								+	+	R103H_Riluzole_FLAG_Riluzole;WT_Riluzole_FLAG_Riluzole	Discard	Discard	Keep	Keep	Keep			6	6	6	2.6	2.6	2.6	274.37	0	10.581
R103H-WT (DMSO)	TBC1D4	O60343	0.0335542	0.946803	-0.0539875	19.861	19.8664	19.864	20.9154	20.5391	19.8265	18.7785	20.6227	20.0282	20.4701	19.9258	19.8551	17.6209	17.8637	19.3869	18.3145	19.1435	19.1409					+	+	R103H_DMSO_FLAG_DMSO;WT_DMSO_FLAG_DMSO	+	+	R103H_Riluzole_FLAG_Riluzole;WT_Riluzole_FLAG_Riluzole	Keep	Discard	Keep	Keep	Keep			4	4	4	4.1	4.1	4.1	146.56	0	26.757
R103H-WT (DMSO)	VPS16	Q9H269	0.0455769	0.947693	-0.0203705	20.8015	20.5877	20.4997	20.9071	20.9364	21.1285	20.3958	20.8245	20.6075	20.6614	20.7732	20.41	19.848	19.1218	18.6661	18.8231	20.2142	20.2348					+	+	R103H_DMSO_FLAG_DMSO;WT_DMSO_FLAG_DMSO	+		WT_Riluzole_FLAG_Riluzole	Keep	Keep	Discard	Discard	Keep			5	5	5	9.5	9.5	9.5	94.693	0	8.5251
R103H-WT (DMSO)	SMC3	Q9UQE7	0.0833293	0.947908	-0.018165	21.482	21.6081	21.4118	21.7059	21.8605	21.9829	21.4667	21.4021	21.5785	21.7484	21.3557	21.1277	19.3284	18.064	19.8189	18.6759	19.3899	19.8434					+	+	R103H_DMSO_FLAG_DMSO;WT_DMSO_FLAG_DMSO	+	+	R103H_Riluzole_FLAG_Riluzole;WT_Riluzole_FLAG_Riluzole	Keep	Keep	Keep	Keep	Keep			21	21	21	23.1	23.1	23.1	141.54	0	66.411
R103H-WT (DMSO)	RUVBL1	Q9Y265	0.0439436	0.947973	0.0249081	24.3395	23.9181	23.9239	24.4883	24.2125	24.1491	24.3532	23.9423	23.9608	24.4812	24.1975	23.9849	19.3848	17.2471	17.1212	18.1597	19.4271	18.9088					+	+	R103H_DMSO_FLAG_DMSO;WT_DMSO_FLAG_DMSO	+	+	R103H_Riluzole_FLAG_Riluzole;WT_Riluzole_FLAG_Riluzole	Keep	Keep	Keep	Keep	Keep			21	21	21	59.2	59.2	59.2	50.227	0	323.31
R103H-WT (DMSO)	PGAM5	Q96HS1	0.0580208	0.948831	0.0284907	22.1499	22.3626	22.5215	22.7433	22.3608	23.3627	22.1128	22.4723	22.5344	22.2615	22.4634	22.3522	20.2185	18.6126	19.302	19.7243	19.0084	18.9883					+	+	R103H_DMSO_FLAG_DMSO;WT_DMSO_FLAG_DMSO	+	+	R103H_Riluzole_FLAG_Riluzole;WT_Riluzole_FLAG_Riluzole	Keep	Keep	Keep	Keep	Keep			13	13	13	47.1	47.1	47.1	32.004	0	22.449
R103H-WT (DMSO)	GCN1L1	Q92616	0.0435832	0.957312	0.0140889	21.8676	21.995	22.0158	22.1035	21.8678	21.3847	21.855	22.1725	21.8932	22.0962	21.9194	21.8119	20.2127	19.3177	19.1622	18.8195	19.7688	18.9804					+	+	R103H_DMSO_FLAG_DMSO;WT_DMSO_FLAG_DMSO	+	+	R103H_Riluzole_FLAG_Riluzole;WT_Riluzole_FLAG_Riluzole	Keep	Keep	Keep	Keep	Keep			43	43	43	22.7	22.7	22.7	292.75	0	104.59
R103H-WT (DMSO)	TARS2	Q9BW92	0.0248084	0.962968	0.0262877	21.2045	20.7313	21.1559	21.0837	20.585	21.5402	20.5571	20.9569	21.6565	20.7319	20.7519	21.2997	19.7071	19.1299	18.7631	19.3466	18.6622	20.5368					+	+	R103H_DMSO_FLAG_DMSO;WT_DMSO_FLAG_DMSO	+	+	R103H_Riluzole_FLAG_Riluzole;WT_Riluzole_FLAG_Riluzole	Keep	Keep	Discard	Discard	Keep			9	9	9	16.2	16.2	16.2	81.035	0	19.133
R103H-WT (DMSO)	RPL13	P26373	0.0258921	0.963213	0.0131238	23.3056	23.2905	23.5048	23.3617	23.4906	23.6681	23.6902	23.2369	23.2133	23.248	23.061	23.1851	21.9481	22.1792	22.1918	21.9465	22.1544	22.0668					+	+	R103H_DMSO_FLAG_DMSO;WT_DMSO_FLAG_DMSO	+	+	R103H_Riluzole_FLAG_Riluzole;WT_Riluzole_FLAG_Riluzole	Keep	Keep	Keep	Keep	Keep			8	8	8	33.2	33.2	33.2	24.261	0	195.83
R103H-WT (DMSO)	FANCI	Q9NVI1	0.0371971	0.964063	-0.0107511	21.1948	20.8829	21.0485	21.2745	20.9135	20.6799	21.056	20.9559	21.0821	21.2397	21.1915	21.358	19.8346	19.3197	19.2259	20.0708	17.7131	19.2648					+	+	R103H_DMSO_FLAG_DMSO;WT_DMSO_FLAG_DMSO	+	+	R103H_Riluzole_FLAG_Riluzole;WT_Riluzole_FLAG_Riluzole	Keep	Keep	Discard	Keep	Keep			21	21	21	22	22	22	149.32	0	60.735
R103H-WT (DMSO)	ABCE1	P61221	0.0282486	0.965402	0.0116889	20.882	20.9586	20.5964	21.5438	21.3464	21.3597	20.7205	20.7596	20.992	21.5683	21.2047	21.2633	19.4855	19.3259	19.0231	19.581	18.3584	19.0856					+	+	R103H_DMSO_FLAG_DMSO;WT_DMSO_FLAG_DMSO	+	+	R103H_Riluzole_FLAG_Riluzole;WT_Riluzole_FLAG_Riluzole	Keep	Keep	Keep	Keep	Keep			7	7	7	12.2	12.2	12.2	67.314	0	17.514
R103H-WT (DMSO)	ERAL1	O75616	0.0157973	0.978881	0.010615	21.0517	20.9269	20.7278	21.0233	21.0748	21.3018	20.522	21.0205	21.1957	21.1269	20.7612	20.9911	19.0016	18.782	18.6358	19.1885	18.275	19.3892					+	+	R103H_DMSO_FLAG_DMSO;WT_DMSO_FLAG_DMSO	+	+	R103H_Riluzole_FLAG_Riluzole;WT_Riluzole_FLAG_Riluzole	Keep	Keep	Keep	Keep	Keep			4	4	4	12.8	12.8	12.8	48.349	0	17.216
R103H-WT (DMSO)	ALYREF	Q86V81	0.022379	0.979439	0.00543976	22.1231	22.1144	22.1138	21.819	22.2166	21.7346	22.2794	22.0797	22.0085	21.7381	22.3973	22.0403	18.9045	21.8194	21.6966	19.761	18.5552	19.0463								+	+	R103H_Riluzole_FLAG_Riluzole;WT_Riluzole_FLAG_Riluzole	Discard	Discard	Keep	Keep	Keep			4	4	4	26.5	26.5	26.5	26.888	0	10.033
R103H-WT (DMSO)	POLR2C	P19387	0.00474873	0.993515	0.00366275	21.3835	21.0989	20.6615	21.3712	21.0952	21.5595	20.8726	20.9538	21.3286	20.9827	21.5875	21.0638	18.9063	18.4031	19.8613	18.2688	19.5698	19.8014					+	+	R103H_DMSO_FLAG_DMSO;WT_DMSO_FLAG_DMSO	+	+	R103H_Riluzole_FLAG_Riluzole;WT_Riluzole_FLAG_Riluzole	Keep	Keep	Keep	Keep	Keep			7	7	7	34.9	34.9	34.9	31.441	0	15.703
R103H-WT (DMSO)	DDB1	Q16531	0.00375165	0.994029	-0.00314649	22.7432	22.7453	23.4706	22.6044	23.3028	22.5464	23.1131	22.7252	23.1113	22.8708	23.1308	23.3074	19.5317	17.9673	17.9736	20.3305	18.3637	18.3974					+	+	R103H_DMSO_FLAG_DMSO;WT_DMSO_FLAG_DMSO	+	+	R103H_Riluzole_FLAG_Riluzole;WT_Riluzole_FLAG_Riluzole	Keep	Keep	Keep	Keep	Keep			31	31	31	34.4	34.4	34.4	126.97	0	139.76
Experimental conditions	Gene Name	Protein ID	-Log Student's T-test p-value R103H_Riluzole-R103H_DMSO	Student's T-test q-value R103H_Riluzole-R103H_DMSO	Student's T-test Difference R103H_Riluzole-R103H_DMSO	WT_DMSO_01	WT_DMSO_02	WT_DMSO_03	WT_Riluzole_01	WT_Riluzole_02	WT_Riluzole_03	R103H_DMSO_01	R103H_DMSO_02	R103H_DMSO_03	R103H_Riluzole_01	R103H_Riluzole_02	R103H_Riluzole_03	FLAG_DMSO_01	FLAG_DMSO_02	FLAG_DMSO_03	FLAG_Riluzole_01	FLAG_Riluzole_02	FLAG_Riluzole_03	Only identified by site	Reverse	Potential contaminant	Bait: POLR3B	Student's T-test Significant WT_DMSO_FLAG_DMSO	Student's T-test Significant R103H_DMSO_FLAG_DMSO	Student's T-test significant	Student's T-test Significant WT_Riluzole_FLAG_Riluzole	Student's T-test Significant R103H_Riluzole_FLAG_Riluzole	Student's T-test significant_	Filter WT_DMSO	Filter R103H_DMSO	Filter WT_Riluzole	Filter R103H_Riluzole	Filter_FLAG	Student's T-test Significant R103H_DMSO_WT_DMSO	Student's T-test significant__	Peptides	Razor + unique peptides	Unique peptides	Sequence coverage [%]	Unique + razor sequence coverage [%]	Unique sequence coverage [%]	Mol. weight [kDa]	Q-value	Score
Riluzole-DMSO (R103H)	BSG	P35613	6.74058	0	1.46113	19.1391	20.5913	20.6432	18.1017	20.6718	18.7107	19.3332	19.2817	19.2741	20.7492	20.7673	20.7559	19.2171	19.2473	18.4153	19.9334	19.1214	18.0532					+	+	R103H_DMSO_FLAG_DMSO;WT_DMSO_FLAG_DMSO	+	+	R103H_Riluzole_FLAG_Riluzole;WT_Riluzole_FLAG_Riluzole	Keep	Keep	Keep	Keep	Keep			5	1	1	10.3	3.8	3.8	49.908	0	18.016
Riluzole-DMSO (R103H)	ELAVL1	Q15717	3.02268	0	2.06183	20.5595	19.1202	17.8373	20.8668	18.2864	20.6379	18.7469	18.5087	18.8555	21.1911	20.565	20.5407	18.3943	19.1381	20.301	19.5019	19.7501	19.9393						+	R103H_DMSO_FLAG_DMSO	+	+	R103H_Riluzole_FLAG_Riluzole;WT_Riluzole_FLAG_Riluzole	Discard	Discard	Keep	Keep	Keep			3	3	3	26.3	26.3	26.3	8.496	0	3.7016
Riluzole-DMSO (R103H)	POLR3E	Q9NVU0	3.12391	0.02212	0.620499	24.8835	24.6125	24.8581	24.7176	24.4583	24.4108	23.3601	23.2988	23.3403	23.8787	23.9002	24.0818	19.1827	18.8741	20.3455	18.4674	18.9892	18.8915								+	+	R103H_Riluzole_FLAG_Riluzole;WT_Riluzole_FLAG_Riluzole	Discard	Discard	Discard	Keep	Keep			4	4	4	2.6	2.6	2.6	205.42	0	152.05
Riluzole-DMSO (R103H)	URI1	O94763	2.96723	0.0245778	0.763362	22.183	22.0113	21.922	21.8806	22.0008	22.1588	21.6657	21.5292	21.6591	22.3335	22.5353	22.2754	19.06	17.9713	19.608	18.4717	18.5737	18.5556					+	+	R103H_DMSO_FLAG_DMSO;WT_DMSO_FLAG_DMSO	+	+	R103H_Riluzole_FLAG_Riluzole;WT_Riluzole_FLAG_Riluzole	Keep	Keep	Keep	Keep	Keep	+	R103H_Riluzole_R103H_DMSO	5	5	5	62.5	62.5	62.5	11.25	0	15.427
Riluzole-DMSO (R103H)	TUBA1C	Q9BQE3	2.12026	0.0262941	1.18406	25.3441	25.0164	24.8852	25.2335	25.1573	24.9858	23.5028	23.8597	24.3049	25.0619	24.9907	25.167	19.016	18.5789	18.9503	18.8475	17.8166	19.3074					+	+	R103H_DMSO_FLAG_DMSO;WT_DMSO_FLAG_DMSO	+	+	R103H_Riluzole_FLAG_Riluzole;WT_Riluzole_FLAG_Riluzole	Keep	Keep	Discard	Discard	Keep			7	7	2	24.6	24.6	7.5	49.129	0	17.158
Riluzole-DMSO (R103H)	SEC13	P55735	2.15261	0.0265095	0.957434	21.8438	21.7821	22.0112	21.8778	21.5997	22.0212	20.7576	21.257	21.2979	21.9169	22.1358	22.1321	18.9946	19.5451	20.0088	19.9935	18.6003	19.1718					+	+	R103H_DMSO_FLAG_DMSO;WT_DMSO_FLAG_DMSO	+	+	R103H_Riluzole_FLAG_Riluzole;WT_Riluzole_FLAG_Riluzole	Keep	Keep	Keep	Keep	Keep			9	9	9	58.1	58.1	58.1	31.62	0	86.85
Riluzole-DMSO (R103H)	CBX3	Q13185	2.21627	0.02765	1.66196	18.2992	20.595	19.0075	20.7248	20.4525	20.5818	19.5498	18.7973	18.5848	20.8595	20.5638	20.4944	20.3282	19.5615	18.9565	18.2532	18.9581	19.2906						+	R103H_DMSO_FLAG_DMSO	+		WT_Riluzole_FLAG_Riluzole	Discard	Keep	Keep	Discard	Keep			3	3	3	12.4	12.4	12.4	37.636	0	4.1712
Riluzole-DMSO (R103H)	CCT6A	P40227	2.88072	0.027835	-0.598378	22.4958	22.278	22.0563	22.1551	22.2573	22.4376	23.4684	23.5053	23.3913	22.7587	22.984	22.8271	19.7697	18.2838	22.377	19.2264	19.9609	21.651					+	+	R103H_DMSO_FLAG_DMSO;WT_DMSO_FLAG_DMSO	+	+	R103H_Riluzole_FLAG_Riluzole;WT_Riluzole_FLAG_Riluzole	Keep	Keep	Keep	Keep	Keep			6	6	6	16.6	16.6	16.6	47.463	0	30.89
Riluzole-DMSO (R103H)	HIST1H1E	P10412	2.42759	0.027875	-2.49957	18.7949	18.686	18.994	18.3233	18.5731	18.9068	21.9692	20.7529	21.2706	18.4625	18.828	19.2035	19.3678	18.3816	18.5311	18.4842	17.8121	18.8255					+	+	R103H_DMSO_FLAG_DMSO;WT_DMSO_FLAG_DMSO	+	+	R103H_Riluzole_FLAG_Riluzole;WT_Riluzole_FLAG_Riluzole	Keep	Keep	Keep	Keep	Keep			3	3	3	37	37	37	9.3697	0	10.435
Riluzole-DMSO (R103H)	PPP6C	O00743	2.72324	0.0279375	0.691414	22.2442	22.064	22.0342	22.4002	22.0698	21.78	21.915	21.6503	21.8454	22.5895	22.4087	22.4868	18.714	18.0621	18.8619	20.2256	18.3701	19.1652					+	+	R103H_DMSO_FLAG_DMSO;WT_DMSO_FLAG_DMSO				Keep	Keep	Discard	Discard	Keep			5	5	5	9.8	9.8	9.8	73.243	0	19.859
Riluzole-DMSO (R103H)	DDX17	Q92841	2.87033	0.0289261	-0.539233	21.0072	20.2871	20.6417	20.3518	20.5118	19.4051	21.0452	21.1586	21.1582	20.6805	20.4858	20.5779	19.7418	20.1192	18.4737	19.104	18.3903	18.3095					+	+	R103H_DMSO_FLAG_DMSO;WT_DMSO_FLAG_DMSO	+	+	R103H_Riluzole_FLAG_Riluzole;WT_Riluzole_FLAG_Riluzole	Keep	Keep	Keep	Keep	Keep	+	R103H_Riluzole_R103H_DMSO	8	8	8	35.7	35.7	35.7	35.144	0	51.84
Riluzole-DMSO (R103H)	PSMD8	P48556	3.40772	0.0293	-0.502994	18.9849	20.8565	19.6176	20.7864	20.3178	18.705	21.0501	21.0089	21.0068	20.4577	20.6033	20.4958	19.0177	19.9055	19.2079	18.9122	18.7635	20.1448						+	R103H_DMSO_FLAG_DMSO		+	R103H_Riluzole_FLAG_Riluzole	Discard	Keep	Discard	Keep	Keep			4	4	4	7.7	7.7	7.7	64.84	0	12.192
Riluzole-DMSO (R103H)	SLFN11	Q7Z7L1;Q68D06;Q08AF3	2.58411	0.0298	0.767389	22.7364	22.5078	22.7919	22.9267	22.7791	22.5578	21.8614	21.7934	21.8803	22.8278	22.5564	22.453	19.1625	19.4999	19.2495	18.5943	18.789	20.3083					+	+	R103H_DMSO_FLAG_DMSO;WT_DMSO_FLAG_DMSO	+	+	R103H_Riluzole_FLAG_Riluzole;WT_Riluzole_FLAG_Riluzole	Keep	Keep	Keep	Keep	Keep	+	R103H_Riluzole_R103H_DMSO	64	64	64	57	57	57	155.64	0	323.31
Riluzole-DMSO (R103H)	WDR92	Q96MX6	2.09474	0.0302409	1.00158	22.3328	22.2965	22.6398	22.2827	22.5922	22.0375	21.9613	21.8862	21.6766	23.1327	22.8996	22.4966	19.3917	18.8172	18.4235	19.6824	18.9549	18.9391					+	+	R103H_DMSO_FLAG_DMSO;WT_DMSO_FLAG_DMSO	+	+	R103H_Riluzole_FLAG_Riluzole;WT_Riluzole_FLAG_Riluzole	Keep	Keep	Discard	Keep	Keep			9	9	9	48	48	48	27.887	0	30.453
Riluzole-DMSO (R103H)	POLR2E	P19388	2.24786	0.0309278	0.96391	24.4148	24.2505	24.2089	24.1123	24.5144	24.4628	21.9937	21.9591	22.2989	23.2727	23.0847	22.786	18.9357	19.7878	18.0261	18.0969	18.5642	18.9839					+	+	R103H_DMSO_FLAG_DMSO;WT_DMSO_FLAG_DMSO	+	+	R103H_Riluzole_FLAG_Riluzole;WT_Riluzole_FLAG_Riluzole	Keep	Keep	Keep	Keep	Keep			9	9	9	12.2	12.2	12.2	123.38	0	21.395
Riluzole-DMSO (R103H)	TRAP1	Q12931	2.47697	0.031092	-0.626305	20.986	20.8479	20.6511	21.0033	20.6725	21.3415	21.7575	21.4708	21.651	20.9256	21.1076	20.9672	21.2099	19.9687	19.1028	18.9798	18.7414	20.0699					+	+	R103H_DMSO_FLAG_DMSO;WT_DMSO_FLAG_DMSO	+	+	R103H_Riluzole_FLAG_Riluzole;WT_Riluzole_FLAG_Riluzole	Keep	Keep	Keep	Keep	Keep	+	R103H_Riluzole_R103H_DMSO	20	20	20	17.4	17.4	17.4	251.89	0	59.586
Riluzole-DMSO (R103H)	POLR3A	O14802;O95602	3.13822	0.0316	0.834296	24.8962	24.7093	25.0459	24.6593	24.5113	24.5007	21.4396	21.5682	21.2724	22.2731	22.2968	22.213	19.6261	19.245	19.5685	19.4978	18.4393	18.7688					+	+	R103H_DMSO_FLAG_DMSO;WT_DMSO_FLAG_DMSO		+	R103H_Riluzole_FLAG_Riluzole	Keep	Keep	Discard	Keep	Keep			5	5	5	11.3	11.3	11.3	67.315	0	5.9277
Riluzole-DMSO (R103H)	POLR1D	P0DPB6	2.12964	0.0319286	1.28714	25.3059	25.306	25.2182	25.4078	25.1427	25.2253	22.6428	22.8606	23.337	24.4543	24.3116	23.936	18.9733	19.4279	18.276	19.2161	18.9544	19.5806					+	+	R103H_DMSO_FLAG_DMSO;WT_DMSO_FLAG_DMSO	+	+	R103H_Riluzole_FLAG_Riluzole;WT_Riluzole_FLAG_Riluzole	Keep	Keep	Keep	Keep	Keep	+	R103H_Riluzole_R103H_DMSO	15	15	15	65.3	65.3	65.3	39.249	0	323.31
Riluzole-DMSO (R103H)	IGF2R	P11717	1.98467	0.0323875	1.03307	19.6487	18.049	18.624	20.2439	19.7384	20.008	19.0528	18.4646	18.964	20.096	19.6331	19.8516	19.7146	19.1811	19.0606	18.3551	18.6963	19.4365						+	R103H_DMSO_FLAG_DMSO	+	+	R103H_Riluzole_FLAG_Riluzole;WT_Riluzole_FLAG_Riluzole	Discard	Keep	Keep	Keep	Keep			7	7	7	26.8	26.8	26.8	52.743	0	134.23
Riluzole-DMSO (R103H)	GANAB	Q14697	1.91262	0.0343846	-2.17617	20.481	20.6518	18.1679	18.9863	19.0773	19.4448	20.7035	20.8667	21.1815	19.4201	17.8112	18.9919	19.8039	19.468	19.4405	18.4529	20.0814	18.9131					+		WT_DMSO_FLAG_DMSO	+		WT_Riluzole_FLAG_Riluzole	Keep	Discard	Keep	Discard	Keep			3	3	3	17	17	17	25.914	0	5.1662
Riluzole-DMSO (R103H)	ASNSD1	L0R819	3.04583	0.0368667	0.914071	21.8355	22.1455	21.8701	21.6024	22.1458	22.1025	21.4914	21.4585	21.4985	22.543	22.4485	22.1992	18.8511	17.6862	18.732	19.3911	18.5547	19.1451					+	+	R103H_DMSO_FLAG_DMSO;WT_DMSO_FLAG_DMSO	+	+	R103H_Riluzole_FLAG_Riluzole;WT_Riluzole_FLAG_Riluzole	Keep	Keep	Keep	Keep	Keep			11	11	11	27.6	27.6	27.6	56.65	0	33.553
Riluzole-DMSO (R103H)	TRIM32	Q13049	3.88424	0.0371667	0.797237	23.7232	23.5613	23.5805	24.2326	23.847	23.9121	23.4116	23.5217	23.5505	24.2557	24.3617	24.2581	18.6636	19.2081	18.6835	17.4024	18.206	19.6868					+	+	R103H_DMSO_FLAG_DMSO;WT_DMSO_FLAG_DMSO	+	+	R103H_Riluzole_FLAG_Riluzole;WT_Riluzole_FLAG_Riluzole	Keep	Keep	Keep	Keep	Keep			15	15	15	34.5	34.5	34.5	60.977	0	86.205
Riluzole-DMSO (R103H)	POLR3K	Q9Y2Y1	2.77508	0.03725	0.709572	24.2343	24.4659	24.1432	24.2577	24.5705	24.2598	22.9958	22.8939	22.8427	23.5414	23.5334	23.7864	18.5311	18.709	18.4843	19.8127	19.8778	19.0387					+	+	R103H_DMSO_FLAG_DMSO;WT_DMSO_FLAG_DMSO	+	+	R103H_Riluzole_FLAG_Riluzole;WT_Riluzole_FLAG_Riluzole	Keep	Keep	Keep	Keep	Keep			14	14	14	20.6	20.6	20.6	109.96	0	78.688
Riluzole-DMSO (R103H)	PDRG1	Q9NUG6	1.88259	0.0384038	1.10147	18.7376	21.6999	22.2056	22.0576	21.8355	21.3788	21.635	21.0132	21.0935	22.5942	22.4295	22.0224	19.5053	17.9045	19.3304	18.895	19.347	20.7471					+	+	R103H_DMSO_FLAG_DMSO;WT_DMSO_FLAG_DMSO	+	+	R103H_Riluzole_FLAG_Riluzole;WT_Riluzole_FLAG_Riluzole	Keep	Keep	Keep	Keep	Keep			10	10	10	39.4	39.4	39.4	37.106	0	59.65
Riluzole-DMSO (R103H)	PSMA2	P25787	2.19691	0.0406364	-1.21703	19.8285	19.9048	20.4449	20.1117	20.9104	18.562	21.7956	22.1736	22.2105	20.5735	21.2118	20.7433	20.1474	19.3414	17.8321	19.8142	18.7042	19.4412					+	+	R103H_DMSO_FLAG_DMSO;WT_DMSO_FLAG_DMSO	+	+	R103H_Riluzole_FLAG_Riluzole;WT_Riluzole_FLAG_Riluzole	Keep	Discard	Keep	Keep	Keep			4	4	4	4.1	4.1	4.1	146.56	0	26.757
Riluzole-DMSO (R103H)	PSMD13	Q9UNM6	2.24281	0.0435179	-0.662521	19.8845	19.2571	18.261	18.6632	19.6287	19.16	20.3524	20.5775	20.203	19.6277	19.6954	19.8221	19.0381	18.1141	19.7867	19.5808	19.6083	18.3486					+	+	R103H_DMSO_FLAG_DMSO;WT_DMSO_FLAG_DMSO	+	+	R103H_Riluzole_FLAG_Riluzole;WT_Riluzole_FLAG_Riluzole	Keep	Keep	Keep	Keep	Keep			5	5	5	27.7	27.7	27.7	29.634	0	9.1696
Riluzole-DMSO (R103H)	GPN3	Q9UHW5	2.78301	0.04424	1.2167	22.9668	23.0403	22.8037	22.7478	22.5865	22.5099	21.0386	21.0791	20.9713	22.4117	22.397	21.9304	19.5409	18.6031	19.3866	19.8663	18.8134	18.328					+	+	R103H_DMSO_FLAG_DMSO;WT_DMSO_FLAG_DMSO	+	+	R103H_Riluzole_FLAG_Riluzole;WT_Riluzole_FLAG_Riluzole	Keep	Keep	Keep	Keep	Keep			22	22	22	59.5	59.5	59.5	45.745	0	218.44
Riluzole-DMSO (R103H)	GPN1	Q9HCN4	2.00179	0.0451296	0.846483	24.6942	24.3514	24.3091	24.3861	24.4769	24.2144	23.2274	22.9777	23.3065	24.2207	24.1166	23.7137	19.039	19.491	17.6578	20.0567	19.178	19.087					+	+	R103H_DMSO_FLAG_DMSO;WT_DMSO_FLAG_DMSO	+	+	R103H_Riluzole_FLAG_Riluzole;WT_Riluzole_FLAG_Riluzole	Discard	Discard	Keep	Keep	Keep			5	5	5	14.9	14.9	14.9	52.545	0	9.3193
Riluzole-DMSO (R103H)	POLR2H	P52434	1.78228	0.0478318	0.729686	24.5297	24.7383	25.2829	24.6844	24.4502	24.4247	22.3873	22.2841	22.3325	23.1068	23.3549	22.7313	18.8848	19.5848	18.0119	19.6602	19.0484	19.6686					+	+	R103H_DMSO_FLAG_DMSO;WT_DMSO_FLAG_DMSO	+	+	R103H_Riluzole_FLAG_Riluzole;WT_Riluzole_FLAG_Riluzole	Keep	Keep	Keep	Keep	Keep			7	7	7	36.7	36.7	36.7	30.241	0	23.299
Riluzole-DMSO (R103H)	CCT2	P78371	1.86153	0.0482846	-0.752029	21.9774	21.3694	21.4575	21.3587	21.4757	21.5655	22.8622	23.3145	23.1663	22.5983	22.2055	22.2831	19.2687	18.1728	19.0398	19.418	18.6586	20.6727					+		WT_DMSO_FLAG_DMSO	+		WT_Riluzole_FLAG_Riluzole	Keep	Discard	Keep	Discard	Keep			8	8	8	64.9	64.9	64.9	16.871	0	95.671
Riluzole-DMSO (R103H)	RPL23	P62829	1.63446	0.0489442	0.917711	25.6538	25.8402	26.2101	25.9035	25.9852	26.3352	24.8932	24.5537	25.4301	25.8309	25.8779	25.9213	24.1658	24.2545	25.7964	25.0163	24.8427	24.2847					+	+	R103H_DMSO_FLAG_DMSO;WT_DMSO_FLAG_DMSO	+	+	R103H_Riluzole_FLAG_Riluzole;WT_Riluzole_FLAG_Riluzole	Keep	Keep	Keep	Keep	Keep			4	4	4	12.8	12.8	12.8	48.349	0	17.216
Riluzole-DMSO (R103H)	TUBB8	Q3ZCM7	1.5083	0.0492222	1.152	26.988	26.3943	18.7915	18.0453	26.9039	18.4053	25.8782	26.5033	27.0946	27.7057	27.6495	27.5769	20.2082	19.2011	19.2312	19.2674	19.5608	19.3544					+	+	R103H_DMSO_FLAG_DMSO;WT_DMSO_FLAG_DMSO	+	+	R103H_Riluzole_FLAG_Riluzole;WT_Riluzole_FLAG_Riluzole	Keep	Keep	Keep	Discard	Keep			25	25	25	17.4	17.4	17.4	244.5	0	69.573
Riluzole-DMSO (R103H)	PIH1D1	Q9NWS0	1.83836	0.0495553	0.777749	22.1069	22.1612	22.5351	21.5015	21.7457	21.8949	22.1962	21.6598	21.7582	22.4978	22.8128	22.6369	19.2699	18.334	18.9424	20.0036	18.731	19.0885					+	+	R103H_DMSO_FLAG_DMSO;WT_DMSO_FLAG_DMSO	+	+	R103H_Riluzole_FLAG_Riluzole;WT_Riluzole_FLAG_Riluzole	Keep	Keep	Keep	Keep	Keep			14	14	14	15.5	15.5	15.5	155.2	0	40.171
Riluzole-DMSO (R103H)	SMC2	O95347	1.91505	0.0497714	-0.553882	21.27	21.2736	21.0706	21.404	21.639	21.7073	21.523	21.3982	21.8062	21.0676	20.9411	21.0571	18.5883	20.112	18.9916	19.0921	19.2878	19.306								+	+	R103H_Riluzole_FLAG_Riluzole;WT_Riluzole_FLAG_Riluzole	Discard	Discard	Discard	Keep	Keep			3	3	3	11.9	11.9	11.9	35.611	0.0018416	2.478
Riluzole-DMSO (R103H)	VCP	P55072	1.68265	0.0500774	-1.27354	18.15	19.0677	18.6029	18.1905	18.0084	19.0409	20.9725	20.8808	20.5065	19.9749	18.9164	19.6479	19.7206	18.199	18.1321	19.3921	18.3995	19.6047								+		WT_Riluzole_FLAG_Riluzole	Discard	Discard	Keep	Discard	Keep			2	2	2	11.6	11.6	11.6	26.131	0	4.3728
Riluzole-DMSO (R103H)	XRCC6	P12956	2.00811	0.0501095	-0.603058	21.2533	20.1767	19.9275	20.5832	19.984	18.5474	22.2024	21.8861	22.0242	21.6004	21.4231	21.28	18.7182	18.7455	20.4443	18.6802	19.3721	19.5975						+	R103H_DMSO_FLAG_DMSO		+	R103H_Riluzole_FLAG_Riluzole	Discard	Keep	Discard	Keep	Keep			4	4	4	28.9	28.9	28.9	29.841	0	8.7462
Riluzole-DMSO (R103H)	SLC3A2	P08195	1.6939	0.0505761	-0.761379	19.8075	20.0871	19.734	20.0047	20.1841	19.3115	20.7073	21.1484	21.2051	20.0507	20.4972	20.2288	19.6391	18.37	17.8306	19.3377	19.7473	18.7549					+	+	R103H_DMSO_FLAG_DMSO;WT_DMSO_FLAG_DMSO	+	+	R103H_Riluzole_FLAG_Riluzole;WT_Riluzole_FLAG_Riluzole	Keep	Keep	Keep	Keep	Keep			21	21	21	41.4	41.4	41.4	69.223	0	108.99
Riluzole-DMSO (R103H)	POLR2L	P62875	2.35513	0.0506114	0.528215	24.8665	24.6485	25.2353	25.0774	24.8993	25.2275	23.5644	23.3012	23.431	24.0131	24.0085	23.8597	19.6042	18.3545	18.8002	19.0198	18.4977	19.4276					+	+	R103H_DMSO_FLAG_DMSO;WT_DMSO_FLAG_DMSO	+	+	R103H_Riluzole_FLAG_Riluzole;WT_Riluzole_FLAG_Riluzole	Keep	Keep	Keep	Keep	Keep	+	R103H_Riluzole_R103H_DMSO	13	13	13	34	34	34	59.832	0	66.754
Riluzole-DMSO (R103H)	HNRNPM	P52272	1.91541	0.0508083	-0.568831	22.4022	22.7033	22.8096	22.6074	22.7261	22.8379	22.7031	22.9888	23.0574	22.2215	22.3471	22.4742	20.8981	20.9697	20.9217	19.9493	20.688	21.138								+	+	R103H_Riluzole_FLAG_Riluzole;WT_Riluzole_FLAG_Riluzole	Discard	Discard	Keep	Keep	Keep			7	7	7	6.2	6.2	6.2	200.55	0	12.704
Riluzole-DMSO (R103H)	UBA1	P22314	1.79554	0.0508946	-0.853445	20.5368	20.0935	19.0566	19.9066	19.4613	20.4199	21.0809	21.5877	21.6704	20.4407	20.5395	20.7984	19.1504	17.5428	18.7371	18.8691	18.954	21.3306					+	+	R103H_DMSO_FLAG_DMSO;WT_DMSO_FLAG_DMSO		+	R103H_Riluzole_FLAG_Riluzole	Keep	Keep	Discard	Discard	Keep			8	8	8	10.6	10.6	10.6	106.92	0	13.139
Riluzole-DMSO (R103H)	SEC16A	O15027	2.40925	0.0513317	-0.471306	21.2281	21.1346	21.3882	21.2501	21.2652	21.405	22.015	21.9841	22.1799	21.6877	21.5297	21.5477	19.5905	17.3716	18.3381	19.0686	18.306	19.6396					+	+	R103H_DMSO_FLAG_DMSO;WT_DMSO_FLAG_DMSO	+	+	R103H_Riluzole_FLAG_Riluzole;WT_Riluzole_FLAG_Riluzole	Keep	Keep	Keep	Keep	Keep			65	65	65	35.4	35.4	35.4	309.35	0	323.31
Riluzole-DMSO (R103H)	POLR1C	O15160	2.00902	0.0517467	0.763935	26.5288	26.316	26.2962	26.3007	26.2085	26.3965	24.6979	24.4907	24.5052	25.4992	25.4586	25.0278	19.6872	18.1233	19.1342	17.9697	17.2289	18.3531					+	+	R103H_DMSO_FLAG_DMSO;WT_DMSO_FLAG_DMSO	+	+	R103H_Riluzole_FLAG_Riluzole;WT_Riluzole_FLAG_Riluzole	Keep	Keep	Keep	Keep	Keep			12	12	12	14.9	14.9	14.9	150.25	0	20.336
Riluzole-DMSO (R103H)	FBXO3	Q9UK99	1.8179	0.0518894	0.644763	21.2448	18.9737	20.9987	20.8561	20.4956	21.0403	21.0029	20.944	20.5816	21.3639	21.6577	21.4412	19.3518	19.7375	20.5631	18.9452	17.5452	19.4698					+	+	R103H_DMSO_FLAG_DMSO;WT_DMSO_FLAG_DMSO	+	+	R103H_Riluzole_FLAG_Riluzole;WT_Riluzole_FLAG_Riluzole	Keep	Keep	Keep	Keep	Keep	+	R103H_Riluzole_R103H_DMSO	13	13	13	12.1	12.1	12.1	135.65	0	20.342
Riluzole-DMSO (R103H)	PFDN2	Q9UHV9	1.96748	0.0521	0.71912	22.8366	22.9246	22.369	21.7109	22.794	22.6077	22.6618	22.3823	22.3513	23.3541	23.2591	22.9395	18.3658	18.6336	18.9266	19.5298	20.1664	19.163					+	+	R103H_DMSO_FLAG_DMSO;WT_DMSO_FLAG_DMSO	+	+	R103H_Riluzole_FLAG_Riluzole;WT_Riluzole_FLAG_Riluzole	Keep	Keep	Keep	Keep	Keep			19	19	19	72	72	72	23.772	0	323.31
Riluzole-DMSO (R103H)	CTSB	P07858	1.90907	0.0523083	0.738756	22.6319	22.7504	23.0561	23.2262	23.0222	22.9664	21.9961	22.1108	22.5308	23.036	22.9601	22.8579	18.182	18.7634	19.4995	18.7833	19.1253	19.1508					+	+	R103H_DMSO_FLAG_DMSO;WT_DMSO_FLAG_DMSO	+	+	R103H_Riluzole_FLAG_Riluzole;WT_Riluzole_FLAG_Riluzole	Keep	Keep	Keep	Keep	Keep			24	24	24	51.1	51.1	51.1	66.9	0	313.88
Riluzole-DMSO (R103H)	CCT4	P50991	2.23976	0.052615	-0.518572	21.8512	21.1076	21.6871	21.7177	21.3827	21.8891	22.451	22.6884	22.7417	22.161	22.0395	22.1249	19.2525	17.9375	19.2691	20.7448	18.5827	21.6284					+	+	R103H_DMSO_FLAG_DMSO;WT_DMSO_FLAG_DMSO	+		WT_Riluzole_FLAG_Riluzole	Keep	Discard	Keep	Discard	Keep			2	2	2	9.3	9.3	9.3	47.46	0	3.5764
Riluzole-DMSO (R103H)	CLPP	Q16740	2.51468	0.053531	-0.525932	21.9263	22.0439	21.7482	21.72	22.1901	21.7858	23.1138	23.3488	23.1979	22.7253	22.7518	22.6056	19.496	19.2085	19.3551	18.8801	19.82	19.5735					+	+	R103H_DMSO_FLAG_DMSO;WT_DMSO_FLAG_DMSO				Keep	Keep	Discard	Discard	Keep			9	9	8	30.7	30.7	27.1	36.688	0	25.581
Riluzole-DMSO (R103H)	YWHAQ	P27348	2.04957	0.0536788	0.66635	21.0915	21.1113	21.0864	20.9241	20.6235	19.022	20.8033	20.6374	20.9943	21.6108	21.2945	21.5288	20.2553	18.3048	19.4963	18.7867	19.5518	21.7865						+	R103H_DMSO_FLAG_DMSO				Discard	Keep	Discard	Discard	Keep			4	4	4	10.4	10.4	10.4	61.397	0	7.408
Riluzole-DMSO (R103H)	FKBP8	Q14318	1.28238	0.055356	1.79569	20.4532	20.7447	20.2176	20.8153	20.6886	19.1715	18.3582	18.8418	20.4743	21.1451	21.1871	20.7291	18.9153	18.718	18.4438	20.3101	19.1582	17.6793					+	+	R103H_DMSO_FLAG_DMSO;WT_DMSO_FLAG_DMSO	+	+	R103H_Riluzole_FLAG_Riluzole;WT_Riluzole_FLAG_Riluzole	Keep	Keep	Keep	Keep	Keep			2	2	2	7.5	7.5	7.5	25.565	0.00096805	2.8581
Riluzole-DMSO (R103H)	PSMB2	P49721	1.87166	0.0553563	-0.853461	20.7335	20.3367	20.7342	17.9572	19.9765	18.701	21.9146	21.8981	22.4406	21.0419	21.3479	21.3031	19.4146	17.9308	19.952	19.5521	19.277	18.6518						+	R103H_DMSO_FLAG_DMSO				Discard	Keep	Discard	Discard	Keep			5	5	5	19.4	19.4	19.4	44.614	0	11.444
Riluzole-DMSO (R103H)	TCEB1	Q15369	1.16934	0.060186	2.31089	21.4494	21.6524	21.2564	22.0989	21.7185	21.777	18.624	18.1643	21.126	21.8193	21.6509	21.3768	19.8373	19.0346	19.8843	19.4794	19.9796	18.3806						+	R103H_DMSO_FLAG_DMSO		+	R103H_Riluzole_FLAG_Riluzole	Discard	Keep	Discard	Keep	Keep			3	3	3	18.1	18.1	18.1	29.246	0	8.5611
Riluzole-DMSO (R103H)	CLPX	O76031	1.88545	0.0603473	-0.483353	23.0281	22.662	22.7844	23.03	22.7169	22.6612	23.9033	23.9428	24.1439	23.5213	23.6572	23.3615	19.6798	17.9911	19.7477	19.0503	19.093	18.8379					+		WT_DMSO_FLAG_DMSO	+	+	R103H_Riluzole_FLAG_Riluzole;WT_Riluzole_FLAG_Riluzole	Keep	Discard	Keep	Keep	Keep			7	5	5	15	11.4	11.4	73.051	0	8.5234
Riluzole-DMSO (R103H)	ILF2	Q12905	1.71371	0.0612607	-0.553987	21.7353	21.599	22.1683	21.3972	22.0946	22.2834	22.5557	22.5947	22.4004	22.2303	21.8358	21.8227	21.3681	21.178	20.4253	21.5687	21.056	21.663						+	R103H_DMSO_FLAG_DMSO				Discard	Keep	Discard	Discard	Keep			10	10	10	29.9	29.9	29.9	39.42	0	14.144
Riluzole-DMSO (R103H)	RPS24	P62847	1.66468	0.0614648	-0.596558	21.9356	21.6506	22.1365	21.6225	22.4606	21.5381	22.8774	22.6146	22.4419	21.9752	21.9179	22.2512	19.7479	20.6375	19.8889	18.0333	21.0088	19.7942						+	R103H_DMSO_FLAG_DMSO				Discard	Keep	Discard	Discard	Keep			5	5	5	16.4	16.4	16.4	48.534	0	11.793
Riluzole-DMSO (R103H)	PSMC4	P43686	1.97769	0.0626245	-0.454945	21.3884	20.8218	21.3999	21.239	21.1915	20.9585	22.0989	21.8578	21.9256	21.3999	21.4794	21.6382	19.6507	18.3575	18.9979	19.6965	18.9342	19.0054					+	+	R103H_DMSO_FLAG_DMSO;WT_DMSO_FLAG_DMSO	+	+	R103H_Riluzole_FLAG_Riluzole;WT_Riluzole_FLAG_Riluzole	Keep	Keep	Keep	Keep	Keep			25	5	3	65.8	14.4	10.1	49.585	0	86.704
Riluzole-DMSO (R103H)	CWC25	Q9NXE8	1.35183	0.0629235	-1.17196	18.2201	20.4472	17.3723	18.324	20.205	18.9692	20.5364	20.396	20.7956	18.6478	19.9329	19.6315	19.801	18.7326	18.2194	19.2983	21.1482	18.9965					+	+	R103H_DMSO_FLAG_DMSO;WT_DMSO_FLAG_DMSO				Discard	Keep	Discard	Discard	Keep			6	6	6	28.1	28.1	28.1	36.053	0	22.884
Riluzole-DMSO (R103H)	POLR2K	P53803	1.40974	0.0630052	0.845157	24.3936	24.6302	24.0322	24.37	25.1301	24.8244	23.4859	23.4738	23.3564	24.62	24.4954	23.7361	19.0815	17.8998	18.6663	19.8688	19.8861	19.6433					+	+	R103H_DMSO_FLAG_DMSO;WT_DMSO_FLAG_DMSO	+	+	R103H_Riluzole_FLAG_Riluzole;WT_Riluzole_FLAG_Riluzole	Keep	Keep	Keep	Keep	Keep			10	10	10	24.1	24.1	24.1	68.569	0	35.121
Riluzole-DMSO (R103H)	AIMP2	Q13155	1.19368	0.0638288	-2.43622	21.1092	21.7567	21.3899	21.1376	20.9187	18.6328	22.1292	22.2486	21.753	18.4632	18.8709	21.488	19.5649	18.3801	19.7149	18.4964	18.714	18.7941						+	R103H_DMSO_FLAG_DMSO		+	R103H_Riluzole_FLAG_Riluzole	Discard	Keep	Discard	Keep	Keep			3	3	3	11.1	11.1	11.1	69.283	0	11.245
Riluzole-DMSO (R103H)	PRPF19	Q9UMS4	1.78807	0.0675407	0.485433	22.8093	22.9549	22.8073	23.1595	23.2086	23.0297	22.7292	22.6844	22.9328	23.0835	23.321	23.3983	21.5196	21.8459	20.9517	21.8665	21.7571	21.828					+	+	R103H_DMSO_FLAG_DMSO;WT_DMSO_FLAG_DMSO	+	+	R103H_Riluzole_FLAG_Riluzole;WT_Riluzole_FLAG_Riluzole	Keep	Keep	Keep	Keep	Keep			18	18	17	24.2	24.2	23	112.89	0	117.28
Riluzole-DMSO (R103H)	PRKAR1A	P10644	1.21549	0.0696516	-1.28855	18.1026	19.9061	19.913	17.9936	19.9772	19.5005	21.0124	21.0838	20.7467	19.2563	20.6293	19.0917	18.7113	18.5329	18.5402	18.8508	18.8597	19.5389					+	+	R103H_DMSO_FLAG_DMSO;WT_DMSO_FLAG_DMSO	+	+	R103H_Riluzole_FLAG_Riluzole;WT_Riluzole_FLAG_Riluzole	Keep	Discard	Keep	Keep	Keep			14	14	7	37.9	37.9	19.5	32.852	0	44.012
Riluzole-DMSO (R103H)	ABCE1	P61221	1.68017	0.070145	0.521395	20.882	20.9586	20.5964	21.5438	21.3464	21.3597	20.7205	20.7596	20.992	21.5683	21.2047	21.2633	19.4855	19.3259	19.0231	19.581	18.3584	19.0856						+	R103H_DMSO_FLAG_DMSO		+	R103H_Riluzole_FLAG_Riluzole	Discard	Keep	Discard	Keep	Keep			7	7	7	53.3	53.3	53.3	9.3926	0	269.53
Riluzole-DMSO (R103H)	ARL1	P40616	1.87933	0.0707934	0.437365	22.6357	22.5956	22.7743	23.2963	22.9782	22.3254	22.2733	22.3724	22.416	22.609	22.8427	22.9221	17.9345	17.3799	19.1392	19.0967	19.0555	19.1251					+	+	R103H_DMSO_FLAG_DMSO;WT_DMSO_FLAG_DMSO	+	+	R103H_Riluzole_FLAG_Riluzole;WT_Riluzole_FLAG_Riluzole	Discard	Keep	Discard	Discard	Keep			9	9	8	95.7	95.7	80.9	11.665	0	323.31
Riluzole-DMSO (R103H)	HSP90AB1	P08238;Q58FF7	1.70892	0.0737921	-0.477009	25.747	25.5185	25.5986	25.7798	25.8833	25.5405	27.0828	26.826	26.8565	26.2914	26.6245	26.4184	21.51	21.1448	22.0281	22.3665	21.9443	23.3689					+	+	R103H_DMSO_FLAG_DMSO;WT_DMSO_FLAG_DMSO	+	+	R103H_Riluzole_FLAG_Riluzole;WT_Riluzole_FLAG_Riluzole	Keep	Keep	Keep	Keep	Keep			13	13	13	47.5	47.5	47.5	44.395	0	323.31
Riluzole-DMSO (R103H)	TUBAL3	A6NHL2	1.23955	0.0754058	0.944175	22.6504	22.2992	22.8157	23.1447	22.1898	21.98	21.2735	21.1165	21.8588	21.8347	22.4699	22.7767	19.9438	18.085	20.026	18.0164	18.6172	18.1887					+	+	R103H_DMSO_FLAG_DMSO;WT_DMSO_FLAG_DMSO		+	R103H_Riluzole_FLAG_Riluzole	Discard	Keep	Discard	Discard	Keep			5	5	5	13.7	13.7	13.7	46.836	0	27.147
Riluzole-DMSO (R103H)	YWHAZ	P63104;Q04917;P61981;P31947	1.65357	0.0765147	-0.478841	22.543	22.4159	21.7227	22.4764	22.0384	22.1934	23.2745	23.086	23.3955	22.9009	22.5839	22.8347	21.8248	19.7165	21.1394	21.8494	21.557	22.8296					+	+	R103H_DMSO_FLAG_DMSO;WT_DMSO_FLAG_DMSO	+	+	R103H_Riluzole_FLAG_Riluzole;WT_Riluzole_FLAG_Riluzole	Keep	Keep	Keep	Keep	Keep			9	7	7	21.9	18.1	18.1	48.057	0	11.512
Riluzole-DMSO (R103H)	NT5DC2	Q9H857	1.41522	0.0776567	-0.643799	21.176	21.135	21.1478	21.0849	20.9365	21.7552	21.3751	21.2754	21.5824	20.4846	21.1326	20.6843	19.3605	18.5273	19.2276	19.3484	19.1614	19.8544					+	+	R103H_DMSO_FLAG_DMSO;WT_DMSO_FLAG_DMSO				Discard	Keep	Discard	Discard	Keep			6	6	6	37.8	37.8	37.8	12.203	0	56.319
Riluzole-DMSO (R103H)	RAF1	P04049	1.09331	0.0778406	2.01714	21.3986	21.0594	21.1972	21.9111	21.2173	21.1968	19.3603	18.1936	21.0946	21.8201	21.7201	21.1597	18.7602	18.6606	18.5219	18.7359	18.5703	20.1929						+	R103H_DMSO_FLAG_DMSO	+	+	R103H_Riluzole_FLAG_Riluzole;WT_Riluzole_FLAG_Riluzole	Discard	Keep	Keep	Keep	Keep			5	5	4	20.5	20.5	17.8	34.095	0	6.3917
Riluzole-DMSO (R103H)	PSMA4	P25789	1.68322	0.0783585	-0.475253	21.7037	21.5869	21.0776	21.2548	21.3565	21.0437	21.7515	21.9266	21.8443	21.3949	21.5534	21.1483	18.4097	18.5995	18.7886	19.7792	17.8787	21.106						+	R103H_DMSO_FLAG_DMSO		+	R103H_Riluzole_FLAG_Riluzole	Discard	Discard	Discard	Keep	Keep			4	4	4	43.9	43.9	43.9	13.242	0	108.49
Riluzole-DMSO (R103H)	PSMC5	P62195	1.75007	0.0784569	-0.42433	21.546	21.806	21.3586	21.6944	21.7243	22.0775	22.3384	22.4126	22.6368	21.9143	22.1122	22.0883	18.6279	18.7273	19.1923	19.4842	19.4403	19.3761						+	R103H_DMSO_FLAG_DMSO				Discard	Keep	Discard	Discard	Keep			19	19	19	52.8	52.8	52.8	47.168	0	108.37
Riluzole-DMSO (R103H)	MCM7	P33993	1.92766	0.0788333	-0.391877	20.7725	20.8415	20.779	20.9512	20.7804	20.5862	21.3765	21.5451	21.2755	21.0692	20.9261	21.0262	19.4055	17.3682	20.1098	19.2083	19.3432	20.0383					+	+	R103H_DMSO_FLAG_DMSO;WT_DMSO_FLAG_DMSO		+	R103H_Riluzole_FLAG_Riluzole	Keep	Keep	Discard	Keep	Keep			7	6	6	23.4	19.8	19.8	36.638	0	31.218
Riluzole-DMSO (R103H)	PSMA6	P60900	1.244	0.079562	-0.876099	20.5511	20.953	20.271	20.6432	20.6525	20.1761	22.8267	22.2137	22.1885	21.0219	21.823	21.7557	19.4984	19.1238	19.1449	17.7596	18.8326	20.4092									+	R103H_Riluzole_FLAG_Riluzole	Discard	Discard	Discard	Keep	Keep			4	4	4	7.6	7.6	7.6	81.889	0	5.6646
Riluzole-DMSO (R103H)	HSP90AA1	P07900;Q14568;Q58FG0;Q58FG1	1.83044	0.0806986	-0.40328	23.8896	23.621	23.5353	23.9587	23.9908	23.5947	25.1444	25.0954	25.0984	24.5757	24.8978	24.6549	19.7571	17.4115	19.3318	20.3194	20.4088	21.542					+	+	R103H_DMSO_FLAG_DMSO;WT_DMSO_FLAG_DMSO	+	+	R103H_Riluzole_FLAG_Riluzole;WT_Riluzole_FLAG_Riluzole	Keep	Keep	Keep	Keep	Keep			27	6	6	64.4	17.1	17.1	49.67	0	323.31
Riluzole-DMSO (R103H)	ENO1	P06733;P13929;P09104	1.35958	0.0834904	-0.658775	22.3212	21.0723	21.2516	20.3716	20.2029	21.1845	23.0584	22.9546	23.2078	22.6303	21.9866	22.6278	21.168	19.6578	20.9783	21.52	20.3593	23.6546					+	+	R103H_DMSO_FLAG_DMSO;WT_DMSO_FLAG_DMSO				Discard	Keep	Discard	Discard	Keep			4	4	4	31.4	31.4	31.4	15.054	0	9.6761
Riluzole-DMSO (R103H)	HSPD1	P10809	1.95102	0.0943784	-0.361886	27.9982	27.5974	27.8736	28.3484	27.8775	27.7526	28.2991	28.48	28.4209	28.1498	28.0262	27.9384	19.795	18.3638	19.2068	21.4001	19.8155	21.3918					+	+	R103H_DMSO_FLAG_DMSO;WT_DMSO_FLAG_DMSO	+	+	R103H_Riluzole_FLAG_Riluzole;WT_Riluzole_FLAG_Riluzole	Discard	Keep	Discard	Keep	Keep			18	18	18	18.5	18.5	18.5	170.59	0	62.412
Riluzole-DMSO (R103H)	PSMB4	P28070	1.04265	0.100556	-1.79129	20.7714	18.7736	18.6425	18.7804	17.9512	18.9205	21.5707	21.4075	21.3259	19.2298	21.1956	18.5049	19.6871	18.4291	18.6497	19.2478	17.9158	19.1909					+	+	R103H_DMSO_FLAG_DMSO;WT_DMSO_FLAG_DMSO	+	+	R103H_Riluzole_FLAG_Riluzole;WT_Riluzole_FLAG_Riluzole	Keep	Keep	Keep	Keep	Keep	+	R103H_Riluzole_R103H_DMSO	5	5	5	23	23	23	37.821	0	16.918
Riluzole-DMSO (R103H)	PSMD2	Q13200	1.56176	0.102138	-0.462678	21.3849	21.4206	21.5026	21.7458	21.1874	21.493	22.1556	22.0864	22.508	21.7728	21.7278	21.8615	19.1043	18.9011	19.3911	17.8359	19.324	19.6093					+	+	R103H_DMSO_FLAG_DMSO;WT_DMSO_FLAG_DMSO	+	+	R103H_Riluzole_FLAG_Riluzole;WT_Riluzole_FLAG_Riluzole	Keep	Keep	Keep	Keep	Keep			39	23	23	50.8	33.5	33.5	84.659	0	323.31
Riluzole-DMSO (R103H)	PSMA7;PSMA8	O14818;Q8TAA3	1.35275	0.103673	-0.597771	22.6344	22.4887	21.8863	22.2984	22.5879	22.239	23.963	23.4941	23.5894	22.7955	23.1654	23.2922	19.4348	19.0906	19.2204	19.2106	18.3705	21.6628						+	R103H_DMSO_FLAG_DMSO				Discard	Keep	Discard	Discard	Keep			4	4	4	16.7	16.7	16.7	33.67	0	9.7439
Riluzole-DMSO (R103H)	BAG2	O95816	1.92889	0.105165	0.346638	26.0832	27.6886	27.1939	27.6611	27.8368	27.2484	26.9004	26.7278	26.6619	27.1337	27.154	27.0423	19.4429	18.2	18.5506	19.3099	19.8277	19.9321					+	+	R103H_DMSO_FLAG_DMSO;WT_DMSO_FLAG_DMSO		+	R103H_Riluzole_FLAG_Riluzole	Discard	Keep	Discard	Discard	Keep	+	R103H_Riluzole_R103H_DMSO	4	4	4	9.5	9.5	9.5	67.993	0	6.4698
Riluzole-DMSO (R103H)	KPNB1	Q14974	1.42946	0.116253	-0.48841	20.6106	20.602	19.6204	20.0746	19.8421	20.1631	20.8381	21.2971	20.8288	20.5721	20.4499	20.4767	18.5312	20.0397	19.2484	18.9658	18.6438	20.7178					+	+	R103H_DMSO_FLAG_DMSO;WT_DMSO_FLAG_DMSO	+	+	R103H_Riluzole_FLAG_Riluzole;WT_Riluzole_FLAG_Riluzole	Keep	Keep	Keep	Keep	Keep			40	40	19	56.1	56.1	33.6	83.263	0	323.31
Riluzole-DMSO (R103H)	HAX1	O00165	1.32436	0.116349	-0.567787	22.1829	21.917	22.1666	22.1778	22.1071	22.1316	22.4988	22.3033	22.4809	21.6416	22.24	21.6981	19.2747	18.9819	19.202	18.8352	19.2125	19.0484					+	+	R103H_DMSO_FLAG_DMSO;WT_DMSO_FLAG_DMSO	+	+	R103H_Riluzole_FLAG_Riluzole;WT_Riluzole_FLAG_Riluzole	Discard	Keep	Keep	Keep	Keep			7	7	7	19.9	19.9	19.9	51.556	0	32.7
Riluzole-DMSO (R103H)	IARS2	Q9NSE4	1.00593	0.116447	-1.66252	19.042	18.3158	19.1739	20.5507	18.4064	17.8755	21.0232	21.0946	21.7343	18.9958	21.0992	18.7694	20.0774	19.7886	18.7341	18.2709	20.9232	18.8846								+	+	R103H_Riluzole_FLAG_Riluzole;WT_Riluzole_FLAG_Riluzole	Discard	Discard	Keep	Discard	Keep			24	23	19	48.5	47	40.6	53.651	0	124.3
Riluzole-DMSO (R103H)	SLC25A22;SLC25A18	Q9H936;Q9H1K4	1.02165	0.117501	1.31379	18.6512	20.356	20.6777	20.4304	20.2876	20.9195	19.5249	18.5912	17.9382	20.3274	20.4475	19.2208	18.9599	19.8347	18.8933	19.2419	19.8303	18.622					+	+	R103H_DMSO_FLAG_DMSO;WT_DMSO_FLAG_DMSO	+	+	R103H_Riluzole_FLAG_Riluzole;WT_Riluzole_FLAG_Riluzole	Keep	Keep	Keep	Keep	Keep			8	8	8	29.7	29.7	29.7	47.578	0	26.348
Riluzole-DMSO (R103H)	NDUFS3	O75489	1.54425	0.118665	-0.412355	21.7877	21.6837	21.6926	22.0533	21.8226	21.9933	22.4458	22.2135	22.2786	21.7278	22.0802	21.8928	19.0024	19.854	17.7854	18.7063	19.2574	19.2683						+	R103H_DMSO_FLAG_DMSO		+	R103H_Riluzole_FLAG_Riluzole	Discard	Keep	Discard	Discard	Keep			3	3	3	6.9	6.9	6.9	54.177	0	3.6262
Riluzole-DMSO (R103H)	GTF3C3	Q9Y5Q9	1.8226	0.118765	-0.338295	20.1088	20.6865	20.2488	20.3477	20.4951	20.2382	21.1094	20.9324	20.8478	20.594	20.5952	20.6856	18.9781	18.7751	18.5979	19.6116	19.5022	19.05					+	+	R103H_DMSO_FLAG_DMSO;WT_DMSO_FLAG_DMSO				Keep	Keep	Discard	Discard	Keep			3	3	3	12.8	12.8	12.8	33.488	0	17.291
Riluzole-DMSO (R103H)	PSMC1	P62191	1.10983	0.121171	-0.821943	21.3481	21.3704	20.9988	21.2907	21.4154	21.0348	22.646	21.9118	22.145	21.466	21.8556	20.9154	19.385	19.1702	19.1209	18.7826	18.476	19.2289					+	+	R103H_DMSO_FLAG_DMSO;WT_DMSO_FLAG_DMSO	+	+	R103H_Riluzole_FLAG_Riluzole;WT_Riluzole_FLAG_Riluzole	Keep	Keep	Keep	Keep	Keep			72	72	43	79.1	79.1	57.9	70.051	0	323.31
Riluzole-DMSO (R103H)	ARAF	P10398;P15056	1.68647	0.123687	0.35463	22.0378	22.0888	22.1879	22.3181	22.1356	22.2392	21.6919	21.7717	21.6799	22.2492	21.9559	22.0023	19.3314	19.1208	18.0892	19.5559	19.3735	19.1731					+	+	R103H_DMSO_FLAG_DMSO;WT_DMSO_FLAG_DMSO	+	+	R103H_Riluzole_FLAG_Riluzole;WT_Riluzole_FLAG_Riluzole	Keep	Keep	Keep	Keep	Keep	+	R103H_Riluzole_R103H_DMSO	8	8	6	61.7	61.7	54.1	15.237	0	138.49
Riluzole-DMSO (R103H)	TUBB2A	Q13885	0.901933	0.127198	-2.24863	19.4093	18.73	18.9285	18.6047	18.7321	19.1394	21.8871	22.1407	22.1589	18.8503	22.1226	18.4679	20.4762	18.9343	18.8359	19.2169	19.6116	19.5813					+	+	R103H_DMSO_FLAG_DMSO;WT_DMSO_FLAG_DMSO	+	+	R103H_Riluzole_FLAG_Riluzole;WT_Riluzole_FLAG_Riluzole	Keep	Keep	Keep	Keep	Keep			9	9	7	19.6	19.6	15.8	67.585	0	14.895
Riluzole-DMSO (R103H)	PSMD7	P51665	0.920364	0.127376	-1.93296	19.5408	18.857	18.5508	18.1207	18.5913	19.8458	21.4525	22.7159	22.8337	18.7011	20.8855	21.6167	19.9571	18.3993	19.1488	18.7564	19.3178	19.5031						+	R103H_DMSO_FLAG_DMSO				Discard	Keep	Discard	Discard	Keep	+	R103H_Riluzole_R103H_DMSO	10	2	2	33.8	9.1	9.1	21.865	0	3.855
Riluzole-DMSO (R103H)	SFPQ	P23246	1.29274	0.13568	-0.468299	20.9123	21.2574	20.7983	19.8796	20.1435	20.0588	22.101	22.1415	21.8455	21.2843	21.7567	21.6421	20.406	20.22	20.8366	17.7503	20.3478	21.5441						+	R103H_DMSO_FLAG_DMSO				Discard	Keep	Discard	Discard	Keep			4	4	4	17.1	17.1	17.1	42.981	0	40.501
Riluzole-DMSO (R103H)	CCT5	P48643	1.40067	0.137518	-0.400745	21.2852	20.9607	21.0976	21.2459	20.975	20.5151	22.192	22.4202	22.3673	22.115	21.9417	21.7205	19.0091	18.7302	17.9525	19.656	18.7017	19.9418					+	+	R103H_DMSO_FLAG_DMSO;WT_DMSO_FLAG_DMSO	+	+	R103H_Riluzole_FLAG_Riluzole;WT_Riluzole_FLAG_Riluzole	Keep	Keep	Keep	Keep	Keep			57	57	57	84.3	84.3	84.3	61.054	0	323.31
Riluzole-DMSO (R103H)	STUB1	Q9UNE7	1.05218	0.139046	0.739615	20.9562	20.8106	20.2834	20.6459	20.6685	21.5504	21.6039	21.4716	21.3377	22.5473	22.5162	21.5685	19.3676	19.2759	19.0956	18.2668	19.0298	19.8356					+	+	R103H_DMSO_FLAG_DMSO;WT_DMSO_FLAG_DMSO	+	+	R103H_Riluzole_FLAG_Riluzole;WT_Riluzole_FLAG_Riluzole	Keep	Keep	Keep	Keep	Keep			35	34	34	51.7	51.7	51.7	72.332	0	323.31
Riluzole-DMSO (R103H)	CCT3	P49368	1.41784	0.142042	-0.389476	22.0776	21.9066	21.9442	22.0147	22.103	21.9812	22.9959	22.9229	23.2483	22.6314	22.5458	22.8216	19.274	18.7593	20.7374	20.3584	19.9808	20.6571					+	+	R103H_DMSO_FLAG_DMSO;WT_DMSO_FLAG_DMSO	+	+	R103H_Riluzole_FLAG_Riluzole;WT_Riluzole_FLAG_Riluzole	Keep	Keep	Keep	Keep	Keep			50	44	33	73.7	70.3	57.1	70.897	0	323.31
Riluzole-DMSO (R103H)	PSMD11	O00231	1.34104	0.144095	-0.408152	21.0858	20.7095	20.4445	20.6004	20.5657	20.7048	21.4602	21.8711	21.7309	21.3196	21.3854	21.1328	19.7981	19.2556	18.831	17.9743	19.6168	19.4958								+	+	R103H_Riluzole_FLAG_Riluzole;WT_Riluzole_FLAG_Riluzole	Discard	Discard	Keep	Keep	Keep	+	R103H_Riluzole_R103H_DMSO	6	6	6	2.6	2.6	2.6	274.37	0	10.581
Riluzole-DMSO (R103H)	GEMIN4	P57678	1.31668	0.144582	0.413499	21.8657	21.5254	21.7045	21.9568	21.785	21.5747	20.9897	21.1707	21.4631	21.7213	21.5897	21.553	19.0187	19.8961	19.1631	20.0348	19.5463	18.4892					+	+	R103H_DMSO_FLAG_DMSO;WT_DMSO_FLAG_DMSO	+	+	R103H_Riluzole_FLAG_Riluzole;WT_Riluzole_FLAG_Riluzole	Discard	Keep	Discard	Discard	Keep			15	15	11	26.3	26.3	17	70.67	0	112.81
Riluzole-DMSO (R103H)	PSMA1	P25786	0.908726	0.14612	-1.21897	19.0408	18.5426	18.3706	18.1373	19.6538	18.3462	20.4715	20.599	21.1692	20.109	18.3512	20.1225	18.3438	18.6795	18.8316	18.4407	18.671	17.8376								+	+	R103H_Riluzole_FLAG_Riluzole;WT_Riluzole_FLAG_Riluzole	Discard	Discard	Keep	Discard	Keep			13	6	4	43	21.5	12.8	32.866	0	15.844
Riluzole-DMSO (R103H)	XPOT	O43592	1.41882	0.146649	0.367147	22.1325	21.7065	21.9205	21.9401	21.4164	21.8304	21.1616	21.5162	21.4816	21.7632	21.8212	21.6765	19.406	19.5063	17.5146	19.157	18.9167	18.7996						+	R103H_DMSO_FLAG_DMSO		+	R103H_Riluzole_FLAG_Riluzole	Discard	Keep	Discard	Discard	Keep			8	8	8	37	37	37	42.644	0	29.238
Riluzole-DMSO (R103H)	RPS3	P23396	1.66228	0.148146	0.307076	25.6839	25.5347	25.6433	26.0697	25.8184	25.8719	25.3035	25.2418	25.5029	25.7145	25.6185	25.6364	23.4409	23.6866	23.3419	23.6736	23.4162	23.2881						+	R103H_DMSO_FLAG_DMSO		+	R103H_Riluzole_FLAG_Riluzole	Discard	Keep	Discard	Keep	Keep	+	R103H_Riluzole_R103H_DMSO	9	9	9	22.7	22.7	22.7	69.842	0	20.365
Riluzole-DMSO (R103H)	RPAP3	Q9H6T3	1.15206	0.149673	0.522882	22.0556	22.0907	22.1662	21.6639	21.601	21.5834	22.0833	21.9471	21.4933	22.4749	22.4876	22.1297	18.5251	18.0881	18.3684	19.5533	18.0531	19.6191						+	R103H_DMSO_FLAG_DMSO		+	R103H_Riluzole_FLAG_Riluzole	Discard	Keep	Discard	Keep	Keep			6	6	6	14.1	14.1	14.1	82.704	0	11.411
Riluzole-DMSO (R103H)	HNRNPC;HNRNPCL4;HNRNPCL1;HNRNPCL3;HNRNPCL2	P07910;P0DMR1;O60812;B7ZW38;B2RXH8	1.10842	0.150047	-0.572495	21.5309	21.9922	21.7765	21.9772	21.6628	21.6923	22.6644	22.4244	22.3187	21.622	21.7357	22.3323	21.0278	22.1391	21.0832	21.8416	21.3431	21.5155					+	+	R103H_DMSO_FLAG_DMSO;WT_DMSO_FLAG_DMSO		+	R103H_Riluzole_FLAG_Riluzole	Keep	Keep	Discard	Keep	Keep			24	24	23	38.9	38.9	37.8	95.337	0	98.674
Riluzole-DMSO (R103H)	PRKDC	P78527	1.45561	0.152537	0.345056	23.2932	23.5586	23.0659	23.4166	23.7447	23.0667	22.4152	22.7058	22.6537	22.8084	22.998	23.0035	19.4717	18.4112	17.8778	19.2989	19.3062	17.8879						+	R103H_DMSO_FLAG_DMSO				Discard	Keep	Discard	Discard	Keep			3	3	3	15.9	15.9	15.9	35.079	0.0010288	3.4394
Riluzole-DMSO (R103H)	PSMB1	P20618	0.875462	0.153628	-1.06904	19.0061	18.1328	19.3835	18.9472	17.9477	20.3666	21.5827	21.4038	21.5834	19.3361	20.8676	21.159	19.0119	19.2546	19.0116	19.0497	19.1246	19.827					+	+	R103H_DMSO_FLAG_DMSO;WT_DMSO_FLAG_DMSO		+	R103H_Riluzole_FLAG_Riluzole	Discard	Discard	Discard	Keep	Keep			2	2	2	27.7	27.7	27.7	9.3959	0.00099206	3.0435
Riluzole-DMSO (R103H)	STIP1	P31948	1.14168	0.154014	-0.473565	24.2691	24.2282	23.9723	24.1265	24.5378	24.3062	25.7997	25.1663	25.4261	24.9625	25.1149	24.8941	18.4827	18.9524	21.4173	19.1557	19.4716	18.6223					+	+	R103H_DMSO_FLAG_DMSO;WT_DMSO_FLAG_DMSO	+	+	R103H_Riluzole_FLAG_Riluzole;WT_Riluzole_FLAG_Riluzole	Keep	Keep	Keep	Keep	Keep			6	6	2	46.1	46.1	15.8	17.149	0	18.342
Riluzole-DMSO (R103H)	SSRP1	Q08945	0.86783	0.154062	1.3922	21.3228	21.1945	17.2396	20.8429	21.2119	21.0536	17.9356	19.1728	18.9553	20.6898	20.7531	18.7974	18.4594	18.3962	19.7664	18.1968	19.2689	19.9158					+	+	R103H_DMSO_FLAG_DMSO;WT_DMSO_FLAG_DMSO	+	+	R103H_Riluzole_FLAG_Riluzole;WT_Riluzole_FLAG_Riluzole	Keep	Keep	Keep	Keep	Keep			13	13	13	48.8	48.8	48.8	31.324	0	104.91
Riluzole-DMSO (R103H)	RPL19	P84098	1.41258	0.155222	-0.344473	22.9974	22.9815	23.3557	22.7664	23.0689	22.9496	23.1115	23.17	23.2943	22.7418	22.7532	23.0473	22.0691	21.8375	21.9854	22.2031	19.6123	22.3166					+	+	R103H_DMSO_FLAG_DMSO;WT_DMSO_FLAG_DMSO	+	+	R103H_Riluzole_FLAG_Riluzole;WT_Riluzole_FLAG_Riluzole	Keep	Keep	Keep	Keep	Keep			19	19	19	26.9	26.9	26.9	114.76	0	233.44
Riluzole-DMSO (R103H)	NDUFS2	O75306	1.20302	0.155453	0.431825	20.7114	20.1945	20.7162	20.8791	20.7967	20.8419	20.3646	20.6882	20.7792	20.9426	21.2669	20.9182	19.9597	17.4985	18.6256	18.6997	19.3799	19.4022					+	+	R103H_DMSO_FLAG_DMSO;WT_DMSO_FLAG_DMSO	+		WT_Riluzole_FLAG_Riluzole	Keep	Keep	Keep	Discard	Keep			5	3	3	32.8	24.2	24.2	40.089	0	8.3511
Riluzole-DMSO (R103H)	RPL35A	P18077	1.01889	0.1561	0.644925	22.449	22.3629	21.9879	22.175	22.5014	22.2616	21.4229	20.9324	20.4311	21.4696	21.522	21.7297	20.8548	20.8405	20.8855	20.6501	21.0259	21.1875					+	+	R103H_DMSO_FLAG_DMSO;WT_DMSO_FLAG_DMSO	+	+	R103H_Riluzole_FLAG_Riluzole;WT_Riluzole_FLAG_Riluzole	Keep	Keep	Keep	Keep	Keep			17	2	2	19.6	3.7	3.7	71.027	0	37.601
Riluzole-DMSO (R103H)	CBWD1;CBWD2;CBWD5;CBWD3;CBWD6	Q9BRT8;Q8IUF1;Q5RIA9;Q5JTY5;Q4V339	0.855095	0.15626	1.157	19.3888	20.047	20.6154	20.5679	20.3596	20.0895	18.4815	19.1527	20.5232	20.6808	20.1752	20.7723	19.821	18.7067	17.3378	19.4582	19.4596	18.9139						+	R103H_DMSO_FLAG_DMSO	+	+	R103H_Riluzole_FLAG_Riluzole;WT_Riluzole_FLAG_Riluzole	Discard	Keep	Keep	Keep	Keep			2	2	2	41.1	41.1	41.1	11.676	0	12.363
Riluzole-DMSO (R103H)	FAM96B	Q9Y3D0	1.99684	0.156714	0.249379	20.9918	20.3158	20.5729	20.9651	21.0131	21.0119	21.3724	21.4498	21.5303	21.6456	21.7467	21.7083	18.7211	19.0266	19.4591	17.7963	18.2385	19.4859								+	+	R103H_Riluzole_FLAG_Riluzole;WT_Riluzole_FLAG_Riluzole	Discard	Discard	Discard	Keep	Keep			5	5	4	10	10	7.6	85.018	0	4.1201
Riluzole-DMSO (R103H)	NDUFA13	Q9P0J0	0.831194	0.15692	-1.56806	18.6598	19.0668	19.5605	18.5115	17.9771	18.7215	20.4875	20.762	21.038	17.9481	20.8446	18.7906	18.6072	19.3618	18.7162	20.302	19.0437	19.0053					+	+	R103H_DMSO_FLAG_DMSO;WT_DMSO_FLAG_DMSO		+	R103H_Riluzole_FLAG_Riluzole	Keep	Keep	Discard	Discard	Keep			15	15	15	41	41	41	60.343	0	67.299
Riluzole-DMSO (R103H)	DLD	P09622	1.05578	0.157027	-0.523523	19.7456	19.5938	18.8266	19.9172	19.6578	19.0985	20.1336	20.008	20.181	19.9323	19.1571	19.6626	17.7659	19.3869	18.866	18.4002	19.187	18.7808					+		WT_DMSO_FLAG_DMSO	+	+	R103H_Riluzole_FLAG_Riluzole;WT_Riluzole_FLAG_Riluzole	Keep	Discard	Keep	Discard	Keep			3	3	3	25.5	25.5	25.5	12.538	0	3.5934
Riluzole-DMSO (R103H)	PFKL	P17858	0.858161	0.157447	1.07229	19.4132	19.282	20.1754	20.3761	20.0359	19.5945	18.2403	18.9249	20.1808	20.0065	20.416	20.1405	19.6522	18.4771	18.4471	18.5342	19.4295	19.3415					+	+	R103H_DMSO_FLAG_DMSO;WT_DMSO_FLAG_DMSO	+	+	R103H_Riluzole_FLAG_Riluzole;WT_Riluzole_FLAG_Riluzole	Keep	Keep	Keep	Keep	Keep			7	7	4	51.7	51.7	22.8	20.511	0	42.002
Riluzole-DMSO (R103H)	PSMD4	P55036	0.819072	0.15763	2.03864	19.1691	18.4308	21.5105	18.395	21.1124	21.188	22.1287	18.4413	19.0776	21.7954	21.686	22.2821	20.1215	19.5735	19.7798	19.26	19.0848	19.5443					+	+	R103H_DMSO_FLAG_DMSO;WT_DMSO_FLAG_DMSO	+	+	R103H_Riluzole_FLAG_Riluzole;WT_Riluzole_FLAG_Riluzole	Keep	Keep	Keep	Keep	Keep			10	10	10	42.3	42.3	42.3	29.225	0	26.723
Riluzole-DMSO (R103H)	POLR3B	Q9NW08	1.56288	0.157857	0.294825	29.2428	29.1871	29.4165	29.5524	28.6678	29.091	29.0385	29.0615	29.1771	29.4426	29.4811	29.2379	20.2453	18.7303	14.6436	18.4588	18.761	16.3729						+	R103H_DMSO_FLAG_DMSO				Discard	Keep	Discard	Discard	Keep			4	4	4	22.4	22.4	22.4	28.804	0	11.412
Riluzole-DMSO (R103H)	HSPE1	P61604	1.05452	0.160077	-0.511943	21.7975	21.675	20.6621	21.0904	21.0825	21.8388	22.7186	22.4095	22.4745	21.804	21.8251	22.4377	20.0883	19.4957	18.1445	18.0017	19.0902	19.1304					+	+	R103H_DMSO_FLAG_DMSO;WT_DMSO_FLAG_DMSO	+	+	R103H_Riluzole_FLAG_Riluzole;WT_Riluzole_FLAG_Riluzole	Keep	Keep	Keep	Keep	Keep			7	7	7	34.9	34.9	34.9	31.441	0	15.703
Riluzole-DMSO (R103H)	RNF126	Q9BV68	0.779796	0.160518	2.04458	22.0153	22.5102	22.5531	22.5043	22.5662	22.1981	18.5301	22.0584	22.233	22.9953	22.8429	23.117	19.7943	17.6098	19.8289	19.0335	18.6495	20.0901					+	+	R103H_DMSO_FLAG_DMSO;WT_DMSO_FLAG_DMSO	+	+	R103H_Riluzole_FLAG_Riluzole;WT_Riluzole_FLAG_Riluzole	Keep	Keep	Keep	Keep	Keep	+	R103H_Riluzole_R103H_DMSO	9	9	9	53.3	53.3	53.3	24.551	0	297.84
Riluzole-DMSO (R103H)	RPL24	P83731	1.25679	0.169695	-0.35428	22.6344	22.7534	23.2533	23.1114	23.2134	23.8475	23.2663	23.199	23.4401	22.7486	22.9612	23.1328	22.5313	18.7565	22.4796	22.4948	21.8643	22.4294						+	R103H_DMSO_FLAG_DMSO				Discard	Keep	Discard	Discard	Keep			3	3	3	17.4	17.4	17.4	26.489	0	4.1951
Riluzole-DMSO (R103H)	RPL27	P61353	1.12381	0.170197	-0.426235	21.8886	22.2297	23.1203	22.0518	22.6128	21.9868	22.1724	22.7174	22.6614	22.0097	22.1564	22.1065	18.4868	18.7548	19.7556	18.8722	18.7564	19.1969						+	R103H_DMSO_FLAG_DMSO				Discard	Keep	Discard	Discard	Keep			2	2	2	9.4	9.4	9.4	34.839	0	7.6922
Riluzole-DMSO (R103H)	PGAM1;PGAM2	P18669;P15259;Q8N0Y7	1.78853	0.17336	-0.243404	18.6744	18.6358	17.7092	17.4473	18.8141	19.1634	21.7278	21.5794	21.5848	21.4236	21.4248	21.3134	20.0774	18.0993	19.1994	18.5676	18.8273	22.5289					+	+	R103H_DMSO_FLAG_DMSO;WT_DMSO_FLAG_DMSO				Keep	Keep	Discard	Discard	Keep			8	8	8	4.9	4.9	4.9	280.74	0	13.156
Riluzole-DMSO (R103H)	DPM1	O60762	1.20581	0.173877	0.370305	21.4344	21.2791	21.1649	21.8664	20.9401	21.5098	21.1521	21.2812	21.2097	21.5631	21.8361	21.3547	19.4806	19.1561	18.4482	18.4851	19.2092	18.9787					+	+	R103H_DMSO_FLAG_DMSO;WT_DMSO_FLAG_DMSO	+	+	R103H_Riluzole_FLAG_Riluzole;WT_Riluzole_FLAG_Riluzole	Keep	Keep	Keep	Keep	Keep			4	4	3	17.1	17.1	13.7	33.784	0	7.3208
Riluzole-DMSO (R103H)	PRPS1L1;PRPS1;PRPS2	P21108;P60891;P11908	0.809853	0.175602	-1.08561	19.2705	19.1447	19.3954	18.4171	18.6742	19.0227	20.323	20.4389	20.5821	19.1566	18.414	20.5166	18.0468	19.0361	18.4254	19.1802	19.4075	18.9883					+	+	R103H_DMSO_FLAG_DMSO;WT_DMSO_FLAG_DMSO	+	+	R103H_Riluzole_FLAG_Riluzole;WT_Riluzole_FLAG_Riluzole	Keep	Keep	Keep	Keep	Keep			8	8	8	14.2	14.2	14.2	107.77	0	21.145
Riluzole-DMSO (R103H)	GAPDH	P04406	0.998263	0.180541	-0.50559	22.7788	22.9775	22.5567	21.36	20.7894	22.0251	23.4945	22.9315	23.4482	22.7899	22.5162	23.0513	22.0918	21.1953	22.2088	22.4647	21.6977	24.0624					+	+	R103H_DMSO_FLAG_DMSO;WT_DMSO_FLAG_DMSO				Discard	Keep	Discard	Discard	Keep	+	R103H_Riluzole_R103H_DMSO	9	9	9	13.9	13.9	13.9	117.85	0	23.124
Riluzole-DMSO (R103H)	SKP1	P63208	0.782641	0.18395	1.15934	22.2623	22.0935	22.0247	21.8396	22.0095	22.0957	21.7957	21.4166	19.5961	21.9776	22.0699	22.239	19.1576	18.5857	19.7335	18.7196	19.788	19.054						+	R103H_DMSO_FLAG_DMSO		+	R103H_Riluzole_FLAG_Riluzole	Discard	Keep	Discard	Discard	Keep			11	11	11	36.8	36.8	36.8	37.429	0	35.415
Riluzole-DMSO (R103H)	FLNA	P21333;O75369;Q14315	1.26679	0.185457	-0.329183	20.0226	20.5398	19.7844	20.0816	20.0675	20.279	20.5521	20.6211	20.8084	20.4958	20.3311	20.1672	18.864	19.3513	18.9803	18.3885	20.4576	20.6452						+	R103H_DMSO_FLAG_DMSO				Discard	Keep	Discard	Discard	Keep			7	7	7	12.3	12.3	12.3	76.149	0	19.526
Riluzole-DMSO (R103H)	NUP155	O75694	1.17072	0.188744	0.359159	21.5256	21.3678	21.3314	20.9967	21.1242	20.4032	21.2701	21.5314	21.64	21.7496	22.0268	21.7425	18.4119	19.1504	19.5967	19.4665	20.0121	18.8787						+	R103H_DMSO_FLAG_DMSO		+	R103H_Riluzole_FLAG_Riluzole	Discard	Keep	Discard	Keep	Keep			4	4	4	17.7	17.7	17.7	51.091	0	10.322
Riluzole-DMSO (R103H)	OAT	P04181	0.770483	0.189908	-1.16474	18.5179	20.0671	19.5611	19.989	20.2008	17.8442	20.5941	20.1924	20.7729	18.2894	19.1711	20.6048	19.4744	18.4465	17.5291	18.2897	18.6166	18.3038					+	+	R103H_DMSO_FLAG_DMSO;WT_DMSO_FLAG_DMSO	+	+	R103H_Riluzole_FLAG_Riluzole;WT_Riluzole_FLAG_Riluzole	Keep	Keep	Keep	Keep	Keep			22	22	22	78.6	78.6	78.6	26.688	0	323.31
Riluzole-DMSO (R103H)	FARSA	Q9Y285	1.53286	0.19196	0.259875	21.9148	22.3084	22.0061	22.4043	22.6621	22.4137	21.7736	21.8058	22.0026	22.1217	22.1747	22.0653	19.7517	19.6126	18.0512	19.0867	19.8059	18.6494					+	+	R103H_DMSO_FLAG_DMSO;WT_DMSO_FLAG_DMSO				Discard	Keep	Discard	Discard	Keep			7	7	7	59	59	59	18.502	0	47.66
Riluzole-DMSO (R103H)	PSMB6	P28072	1.20102	0.192448	-0.334958	20.481	20.8215	20.8244	19.731	20.7305	20.641	22.3413	22.1515	22.032	22.0276	21.7749	21.7175	18.8417	18.5444	19.6016	18.8356	19.2847	20.8351						+	R103H_DMSO_FLAG_DMSO		+	R103H_Riluzole_FLAG_Riluzole	Discard	Keep	Discard	Discard	Keep			7	7	7	11.5	11.5	11.5	90.98	0	8.3131
Riluzole-DMSO (R103H)	NDUFA4	O00483	1.1215	0.193964	0.370229	22.9237	22.8105	22.9031	23.0615	22.8486	22.2089	22.5727	22.8048	22.9835	22.9585	23.2737	23.2394	19.5835	19.2399	20.3595	19.3828	19.3945	18.8112					+	+	R103H_DMSO_FLAG_DMSO;WT_DMSO_FLAG_DMSO	+	+	R103H_Riluzole_FLAG_Riluzole;WT_Riluzole_FLAG_Riluzole	Keep	Keep	Keep	Keep	Keep			12	12	11	35.9	35.9	35.9	38.044	0	95.717
Riluzole-DMSO (R103H)	PDIA3	P30101;P13667	0.712107	0.196128	-1.89309	21.8419	21.2761	21.7284	21.6155	21.2064	21.7101	22.5119	22.5681	22.6646	18.2613	21.9112	21.8929	19.9251	19.1103	19.4853	22.2321	22.2683	22.857					+	+	R103H_DMSO_FLAG_DMSO;WT_DMSO_FLAG_DMSO	+	+	R103H_Riluzole_FLAG_Riluzole;WT_Riluzole_FLAG_Riluzole	Keep	Keep	Keep	Keep	Keep			17	17	17	38.9	38.9	38.9	59.75	0	323.31
Riluzole-DMSO (R103H)	PPP6R1	Q9UPN7	1.06522	0.196341	-0.39141	20.5209	19.9096	20.4211	20.6299	20.1769	20.41	20.8124	21.0106	20.9913	20.8519	20.4817	20.3065	19.3605	18.5753	19.1913	19.434	18.4548	18.2386						+	R103H_DMSO_FLAG_DMSO				Discard	Keep	Discard	Discard	Keep			5	5	5	25.1	25.1	25.1	29.555	0	15.578
Riluzole-DMSO (R103H)	FANCI	Q9NVI1	1.68077	0.198338	0.231748	21.1948	20.8829	21.0485	21.2745	20.9135	20.6799	21.056	20.9559	21.0821	21.2397	21.1915	21.358	19.8346	19.3197	19.2259	20.0708	17.7131	19.2648						+	R103H_DMSO_FLAG_DMSO		+	R103H_Riluzole_FLAG_Riluzole	Discard	Keep	Discard	Keep	Keep	+	R103H_Riluzole_R103H_DMSO	5	5	5	38.5	38.5	38.5	25.898	0	31.316
Riluzole-DMSO (R103H)	IARS	P41252	1.00405	0.199852	-0.426355	21.106	21.6701	21.5506	21.455	21.5528	21.0192	21.612	21.9325	21.8049	21.0295	21.6331	21.4077	20.6204	20.7754	20.6432	21.0215	20.8114	20.309					+	+	R103H_DMSO_FLAG_DMSO;WT_DMSO_FLAG_DMSO		+	R103H_Riluzole_FLAG_Riluzole	Keep	Keep	Discard	Discard	Keep			6	6	6	23.4	23.4	23.4	29.483	0	8.7334
Riluzole-DMSO (R103H)	ST13P4;ST13;ST13P5	Q8IZP2;P50502;Q8NFI4	0.750042	0.200347	-1.06876	20.4344	18.3013	18.4483	18.9624	18.1913	18.5244	20.9891	20.8456	21.0988	20.5782	20.5405	18.6085	18.9773	18.8319	19.1748	18.7847	19.5764	19.5828					+	+	R103H_DMSO_FLAG_DMSO;WT_DMSO_FLAG_DMSO	+	+	R103H_Riluzole_FLAG_Riluzole;WT_Riluzole_FLAG_Riluzole	Keep	Keep	Keep	Keep	Keep			8	8	8	33.2	33.2	33.2	24.261	0	195.83
Riluzole-DMSO (R103H)	RBBP7	Q16576	1.03317	0.201009	0.39859	22.3663	22.5215	22.4164	23.1746	22.9593	21.8702	22.3194	22.1998	22.6287	22.5373	22.9729	22.8335	19.7719	20.9791	18.1054	18.3215	18.3499	19.2621					+	+	R103H_DMSO_FLAG_DMSO;WT_DMSO_FLAG_DMSO		+	R103H_Riluzole_FLAG_Riluzole	Keep	Keep	Discard	Keep	Keep			6	6	5	20.7	20.7	18.8	57.221	0	41.234
Riluzole-DMSO (R103H)	PPP2R2A;PPP2R2B;PPP2R2D	P63151;Q00005;Q66LE6	0.765057	0.202947	0.926709	18.5218	18.6037	20.0203	20.0683	19.5458	18.9317	18.2248	19.3613	20.1122	20.3446	20.1267	20.0072	18.3024	19.8697	19.5122	19.2571	19.1017	19.0819						+	R103H_DMSO_FLAG_DMSO	+	+	R103H_Riluzole_FLAG_Riluzole;WT_Riluzole_FLAG_Riluzole	Discard	Keep	Keep	Keep	Keep			7	7	6	12.4	12.4	11.3	83.434	0	5.6347
Riluzole-DMSO (R103H)	DNAJC7	Q99615	1.50527	0.211278	0.243025	23.3203	23.1391	23.0377	23.4394	23.4354	23.2956	23.5452	23.5953	23.5574	23.7669	23.9514	23.7087	19.1483	20.0517	19.0588	18.9545	19.6521	19.5671									+	R103H_Riluzole_FLAG_Riluzole	Discard	Discard	Discard	Keep	Keep			4	4	4	4.1	4.1	4.1	140.47	0	5.3139
Riluzole-DMSO (R103H)	NACA	E9PAV3;Q13765;Q9BZK3	0.91208	0.212033	0.485814	22.691	23.0413	22.1648	22.8585	22.8012	23.2541	22.7336	23.2094	22.7447	23.2127	23.7668	23.1657	22.1534	22.3689	23.0238	22.502	22.23	22.2635						+	R103H_DMSO_FLAG_DMSO	+	+	R103H_Riluzole_FLAG_Riluzole;WT_Riluzole_FLAG_Riluzole	Discard	Keep	Discard	Keep	Keep			11	11	11	26.1	26.1	26.1	50.118	0	120.48
Riluzole-DMSO (R103H)	DYNC1H1	Q14204	1.58145	0.227425	-0.228046	22.7786	22.5304	22.4915	22.8242	22.7988	22.7129	22.6016	22.7638	22.7674	22.5218	22.4081	22.5187	19.7565	19.2159	19.2608	18.7624	18.8245	18.892					+	+	R103H_DMSO_FLAG_DMSO;WT_DMSO_FLAG_DMSO				Keep	Discard	Discard	Discard	Keep	+	R103H_Riluzole_R103H_DMSO	9	6	6	33.9	26.9	26.9	27.764	0	85.614
Riluzole-DMSO (R103H)	PYCR2	Q96C36	0.702429	0.238527	1.13114	20.8948	20.6124	20.9391	21.1606	20.777	21.2943	20.8875	18.8111	21.1044	21.2545	21.4646	21.4773	18.6631	18.0025	18.9947	19.9948	19.0489	20.5053					+	+	R103H_DMSO_FLAG_DMSO;WT_DMSO_FLAG_DMSO	+	+	R103H_Riluzole_FLAG_Riluzole;WT_Riluzole_FLAG_Riluzole	Keep	Keep	Keep	Discard	Keep			9	9	9	43.5	43.5	43.5	24.604	0	36.262
Riluzole-DMSO (R103H)	DYNLL1	P63167	0.995568	0.239194	0.367873	22.489	23.051	23.0329	23.362	22.9238	22.4136	22.9925	23.0568	22.9981	23.5333	23.5773	23.0405	19.4656	18.2422	20.5981	19.4072	21.016	19.8021					+	+	R103H_DMSO_FLAG_DMSO;WT_DMSO_FLAG_DMSO	+	+	R103H_Riluzole_FLAG_Riluzole;WT_Riluzole_FLAG_Riluzole	Keep	Keep	Keep	Keep	Keep			83	83	82	57.5	57.5	57.1	242.98	0	323.31
Riluzole-DMSO (R103H)	TIMM8B	Q9Y5J9	0.907262	0.240482	0.430391	21.9666	21.8081	21.7054	22.0477	22.2014	22.0845	21.9002	22.0234	22.2012	22.8675	22.3569	22.1916	18.9073	19.3318	19.9117	19.6214	18.8628	19.1397						+	R103H_DMSO_FLAG_DMSO		+	R103H_Riluzole_FLAG_Riluzole	Discard	Keep	Discard	Keep	Keep			5	5	5	10.8	10.8	10.8	67.567	0	7.242
Riluzole-DMSO (R103H)	NOP2	P46087	0.706194	0.240629	1.01799	18.6956	18.9145	17.8716	19.6766	20.1099	20.2073	18.17	19.7733	18.1542	20.2796	18.9933	19.8786	18.8888	20.4627	18.0041	18.2042	19.3508	18.2966					+	+	R103H_DMSO_FLAG_DMSO;WT_DMSO_FLAG_DMSO		+	R103H_Riluzole_FLAG_Riluzole	Keep	Keep	Discard	Keep	Keep			5	5	5	25.3	25.3	25.3	26.411	0	63.702
Riluzole-DMSO (R103H)	RPL8	P62917	1.81837	0.243315	-0.196526	22.9817	23.1867	23.0625	23.0052	23.4274	23.0821	23.2505	23.15	23.231	22.9938	22.9621	23.086	22.0999	22.0197	22.0866	21.883	22.1002	22.4191						+	R103H_DMSO_FLAG_DMSO				Discard	Keep	Discard	Discard	Keep			3	3	3	17.8	17.8	17.8	29.204	0.0018744	2.6027
Riluzole-DMSO (R103H)	POLR3D	P05423	0.97476	0.243452	0.370112	24.3613	24.1285	24.4895	23.9744	23.8021	24.1618	22.8513	22.7308	23.1115	23.0951	23.1682	23.5406	19.3405	19.8604	19.2441	18.1115	19.1646	18.8289					+	+	R103H_DMSO_FLAG_DMSO;WT_DMSO_FLAG_DMSO		+	R103H_Riluzole_FLAG_Riluzole	Keep	Keep	Discard	Keep	Keep			5	5	5	39.3	39.3	39.3	25.357	0	6.9183
Riluzole-DMSO (R103H)	ARF4	P18085	0.992673	0.246237	0.351109	23.4433	22.4013	22.194	23.5273	22.8661	22.6389	21.9837	21.6651	22.13	22.1316	22.4506	22.2499	20.6246	20.007	18.8107	18.3248	18.5808	19.79						+	R103H_DMSO_FLAG_DMSO		+	R103H_Riluzole_FLAG_Riluzole	Discard	Keep	Discard	Discard	Keep			4	4	4	20.6	20.6	20.6	31.121	0	55.763
Riluzole-DMSO (R103H)	EIF3G	O75821	0.71444	0.258727	0.779231	18.2915	20.6951	20.2894	20.3857	20.4824	18.7535	20.3389	18.8659	20.365	20.5903	20.7453	20.5718	19.1687	19.4199	20.2815	18.6657	18.3186	18.3633					+	+	R103H_DMSO_FLAG_DMSO;WT_DMSO_FLAG_DMSO		+	R103H_Riluzole_FLAG_Riluzole	Keep	Keep	Discard	Discard	Keep			3	3	3	19.9	19.9	19.9	31.554	0	8.1935
Riluzole-DMSO (R103H)	RPL7A	P62424	0.96543	0.259271	-0.350719	23.6572	23.9613	24.1206	23.4605	23.6982	23.8579	23.8891	23.4986	23.6148	23.3072	23.1058	23.5374	22.392	22.5018	23.1905	22.4332	22.9194	22.858					+	+	R103H_DMSO_FLAG_DMSO;WT_DMSO_FLAG_DMSO	+		WT_Riluzole_FLAG_Riluzole	Keep	Keep	Discard	Discard	Keep			7	7	7	22.4	22.4	22.4	56.782	0	11.161
Riluzole-DMSO (R103H)	SEC61A1	P61619;Q9H9S3	0.980001	0.259761	0.33968	21.1858	21.6874	21.6747	21.7518	20.8876	21.2753	21.7076	21.3758	21.1899	21.8357	21.8092	21.6474	19.0016	18.8988	18.072	19.0207	18.7237	19.2785						+	R103H_DMSO_FLAG_DMSO	+	+	R103H_Riluzole_FLAG_Riluzole;WT_Riluzole_FLAG_Riluzole	Discard	Keep	Keep	Keep	Keep			4	4	1	16.4	16.4	6.6	40.885	0	26.305
Riluzole-DMSO (R103H)	PTBP1	P26599	0.854526	0.260499	-0.447397	20.3231	20.5465	20.0058	20.2005	20.0325	19.5451	21.2836	21.4429	21.509	20.4979	21.2284	21.1671	19.3243	18.231	18.1928	19.5616	19.4937	19.7215					+	+	R103H_DMSO_FLAG_DMSO;WT_DMSO_FLAG_DMSO	+	+	R103H_Riluzole_FLAG_Riluzole;WT_Riluzole_FLAG_Riluzole	Keep	Keep	Keep	Keep	Keep			24	24	24	24.3	24.3	24.3	133.9	0	66.288
Riluzole-DMSO (R103H)	CKB	P12277	0.776838	0.264	-0.500165	21.7804	20.8893	20.053	19.1356	18.6815	20.5888	22.9128	22.9015	23.3354	22.1677	22.4349	23.0466	20.8217	18.085	20.6919	19.4743	20.2838	21.9245					+	+	R103H_DMSO_FLAG_DMSO;WT_DMSO_FLAG_DMSO	+	+	R103H_Riluzole_FLAG_Riluzole;WT_Riluzole_FLAG_Riluzole	Keep	Keep	Keep	Keep	Keep			6	6	6	12.5	12.5	12.5	72.691	0	11.523
Riluzole-DMSO (R103H)	PRPF8	Q6P2Q9	1.40184	0.264134	-0.215372	21.8824	21.9394	21.9052	21.9733	21.9916	21.9803	21.7075	21.788	21.7402	21.4009	21.5586	21.63	21.1613	20.9551	20.1926	21.3392	20.7083	21.0854					+	+	R103H_DMSO_FLAG_DMSO;WT_DMSO_FLAG_DMSO		+	R103H_Riluzole_FLAG_Riluzole	Keep	Keep	Discard	Discard	Keep			6	6	6	48.5	48.5	48.5	11.471	0	200.62
Riluzole-DMSO (R103H)	PTMA	P06454	0.707783	0.264841	-0.69813	21.3035	20.4677	20.5427	18.5193	20.1945	20.3301	22.2444	21.4812	21.3641	21.7094	20.6701	20.6158	20.4932	18.5415	18.931	21.2042	19.2733	21.7034					+	+	R103H_DMSO_FLAG_DMSO;WT_DMSO_FLAG_DMSO	+	+	R103H_Riluzole_FLAG_Riluzole;WT_Riluzole_FLAG_Riluzole	Keep	Keep	Keep	Keep	Keep			24	24	24	63.2	63.2	63.2	44.868	0	323.31
Riluzole-DMSO (R103H)	RPL18A	Q02543	0.985191	0.265009	0.31631	22.6491	22.8026	22.9851	22.6415	22.8078	23.0285	22.0267	22.1953	22.0991	22.6663	22.1733	22.4304	21.3805	21.1046	22.0772	21.8068	21.4176	21.7502					+	+	R103H_DMSO_FLAG_DMSO;WT_DMSO_FLAG_DMSO	+	+	R103H_Riluzole_FLAG_Riluzole;WT_Riluzole_FLAG_Riluzole	Discard	Keep	Discard	Keep	Keep			13	13	7	44.1	44.1	26.1	49.229	0	323.31
Riluzole-DMSO (R103H)	GART	P22102	1.37567	0.265422	0.227007	20.8088	20.9185	20.8829	20.9154	20.8427	20.03	20.7828	20.7142	20.7237	20.8535	21.1061	20.9421	19.5707	19.3637	19.0975	19.6945	18.5001	19.4796						+	R103H_DMSO_FLAG_DMSO				Discard	Keep	Discard	Discard	Keep			5	2	2	20.3	10.2	10.2	28.082	0	18.29
Riluzole-DMSO (R103H)	ARF1;ARF3	P84077;P61204	0.815315	0.265828	0.437276	22.1735	21.5189	21.9125	22.3142	22.0575	21.8349	21.0414	21.38	21.3905	21.4962	22.1482	21.4793	20.3285	19.7343	18.6733	19.1258	19.4543	19.8331					+	+	R103H_DMSO_FLAG_DMSO;WT_DMSO_FLAG_DMSO	+	+	R103H_Riluzole_FLAG_Riluzole;WT_Riluzole_FLAG_Riluzole	Keep	Keep	Keep	Keep	Keep			36	36	36	56	56	56	62.639	0	234.66
Riluzole-DMSO (R103H)	PPP2CA;PPP2CB	P67775;P62714	0.654034	0.266031	1.01762	21.2136	21.8329	21.4192	21.5944	21.9458	19.0203	19.3144	21.2999	21.5129	21.6116	21.7046	21.8639	19.4383	19.2659	19.4236	19.5395	19.4528	19.084						+	R103H_DMSO_FLAG_DMSO		+	R103H_Riluzole_FLAG_Riluzole	Discard	Keep	Discard	Keep	Keep			3	3	3	5.2	5.2	5.2	96.557	0	4.8486
Riluzole-DMSO (R103H)	DIS3	Q9Y2L1	0.628913	0.266595	1.38493	20.6315	20.3226	18.4709	20.5396	20.7391	20.6503	19.4956	17.5674	20.982	20.6219	20.8846	20.6931	19.5911	19.0913	18.7947	19.3	18.9734	19.8112					+	+	R103H_DMSO_FLAG_DMSO;WT_DMSO_FLAG_DMSO	+	+	R103H_Riluzole_FLAG_Riluzole;WT_Riluzole_FLAG_Riluzole	Discard	Keep	Keep	Keep	Keep			7	7	7	14.5	14.5	14.5	81.307	0	11.97
Riluzole-DMSO (R103H)	GNAS	P63092;Q5JWF2;P11488;P63096;P19087;P09471;P08754;A8MTJ3;P04899;P38405	1.63838	0.27162	-0.189288	20.8498	21.0991	17.7616	19.7356	20.8956	21.3096	20.8614	20.8355	20.9518	20.7654	20.6852	20.6302	20.6663	21.0465	18.9625	18.5464	19.3985	19.2846					+	+	R103H_DMSO_FLAG_DMSO;WT_DMSO_FLAG_DMSO	+	+	R103H_Riluzole_FLAG_Riluzole;WT_Riluzole_FLAG_Riluzole	Keep	Keep	Keep	Keep	Keep			24	3	3	35.6	6.2	6.2	70.374	0	5.5439
Riluzole-DMSO (R103H)	PFN1	P07737;CON__P02584	0.718065	0.271976	-0.575124	21.442	20.4836	19.9781	20.5753	17.5453	19.1421	22.3033	22.5008	22.5751	22.5316	21.2991	21.8232	19.4695	18.5017	19.5497	20.0544	20.5848	21.7147						+	R103H_DMSO_FLAG_DMSO		+	R103H_Riluzole_FLAG_Riluzole	Discard	Keep	Discard	Keep	Keep			6	6	6	10.2	10.2	10.2	94.33	0	8.5348
Riluzole-DMSO (R103H)	ACTB	P60709;Q6S8J3;A5A3E0;P0CG38;Q9BYX7;P0CG39	0.616007	0.272636	1.29688	20.7531	19.2628	21.7158	21.0749	21.1476	23.5185	19.6307	17.7109	18.593	19.9813	18.5962	21.2477	18.6746	18.407	18.545	19.2935	22.8616	18.8139									+	R103H_Riluzole_FLAG_Riluzole	Discard	Discard	Discard	Keep	Keep	+	R103H_Riluzole_R103H_DMSO	3	3	3	10.6	10.6	10.6	42.2	0.0018797	2.6065
Riluzole-DMSO (R103H)	HSPA9	P38646	1.71282	0.274362	-0.184759	26.0736	26.0656	25.9069	26.1978	26.2963	26.6431	26.0654	25.9689	26.1124	25.8856	25.8916	25.8153	19.5428	19.3481	19.7276	20.2155	19.7061	20.6768					+	+	R103H_DMSO_FLAG_DMSO;WT_DMSO_FLAG_DMSO	+	+	R103H_Riluzole_FLAG_Riluzole;WT_Riluzole_FLAG_Riluzole	Keep	Keep	Keep	Keep	Keep			11	11	11	30.5	30.5	30.5	48.633	0	72.915
Riluzole-DMSO (R103H)	FBL	P22087	0.747691	0.280921	0.481268	21.2814	20.9691	21.107	21.1203	21.6093	21.1834	20.9204	20.9155	20.9872	20.8854	21.9011	21.4804	19.2093	18.2831	18.784	19.0288	18.5182	18.7216					+	+	R103H_DMSO_FLAG_DMSO;WT_DMSO_FLAG_DMSO	+	+	R103H_Riluzole_FLAG_Riluzole;WT_Riluzole_FLAG_Riluzole	Keep	Keep	Keep	Keep	Keep			8	8	8	28.9	28.9	28.9	32.996	0	17.305
Riluzole-DMSO (R103H)	RPS15A	P62244	0.614604	0.282655	-1.09936	19.5579	19.1495	21.8807	21.3808	21.4451	19.0164	22.9033	22.7078	22.4132	20.0193	22.1126	22.5943	19.6765	18.9769	22.2323	18.7139	19.1923	19.7126					+	+	R103H_DMSO_FLAG_DMSO;WT_DMSO_FLAG_DMSO	+	+	R103H_Riluzole_FLAG_Riluzole;WT_Riluzole_FLAG_Riluzole	Keep	Keep	Keep	Keep	Keep			11	11	11	29.3	29.3	29.3	47.697	0	31.58
Riluzole-DMSO (R103H)	IPO9	Q96P70	0.724751	0.282904	-0.51362	20.2201	20.393	20.1623	20.4631	20.5518	19.8288	20.3881	20.3403	20.2195	20.0061	20.2267	19.1742	19.8778	18.7911	19.1609	19.1722	19.1785	19.0597					+	+	R103H_DMSO_FLAG_DMSO;WT_DMSO_FLAG_DMSO	+	+	R103H_Riluzole_FLAG_Riluzole;WT_Riluzole_FLAG_Riluzole	Keep	Keep	Keep	Keep	Keep			19	19	19	25.8	25.8	25.8	106.49	0	187.66
Riluzole-DMSO (R103H)	CHAMP1	Q96JM3	0.635378	0.283282	-0.863706	19.0852	19.5363	20.2361	18.4447	20.7733	18.2643	20.6823	20.762	20.8684	18.7588	20.8405	20.1222	19.597	18.6037	19.7817	19.0268	18.447	19.6451					+	+	R103H_DMSO_FLAG_DMSO;WT_DMSO_FLAG_DMSO		+	R103H_Riluzole_FLAG_Riluzole	Keep	Keep	Discard	Discard	Keep			5	5	5	21.7	21.7	21.7	36.983	0	10.393
Riluzole-DMSO (R103H)	CA2	P00918	0.704498	0.289231	-0.541734	20.7428	20.4146	18.3415	18.1584	18.3206	18.1141	22.2532	21.5804	21.3128	20.8704	21.0693	21.5815	19.3379	19.6721	18.7441	19.6725	18.7971	19.5107					+	+	R103H_DMSO_FLAG_DMSO;WT_DMSO_FLAG_DMSO	+	+	R103H_Riluzole_FLAG_Riluzole;WT_Riluzole_FLAG_Riluzole	Keep	Keep	Keep	Keep	Keep			44	43	43	62.9	61.9	61.9	73.68	0	323.31
Riluzole-DMSO (R103H)	HSPA1L	P34931	0.788785	0.291011	0.393522	23.3928	23.4573	23.5374	23.3458	23.5242	22.724	23.6967	24.071	23.6595	24.4406	24.338	23.8291	19.2575	19.2349	19.0514	19.7529	18.8523	19.8844					+	+	R103H_DMSO_FLAG_DMSO;WT_DMSO_FLAG_DMSO	+	+	R103H_Riluzole_FLAG_Riluzole;WT_Riluzole_FLAG_Riluzole	Keep	Keep	Keep	Keep	Keep			10	10	10	29.8	29.8	29.8	46.108	0	28.837
Riluzole-DMSO (R103H)	DYNC1LI1	Q9Y6G9	0.6902	0.292554	-0.545574	18.3972	18.8315	20.7478	20.5081	20.5518	18.2522	21.2781	22.0413	20.9049	20.8085	21.1148	20.6642	18.7026	18.1866	19.5549	18.4381	19.1621	20.7718					+	+	R103H_DMSO_FLAG_DMSO;WT_DMSO_FLAG_DMSO	+		WT_Riluzole_FLAG_Riluzole	Keep	Keep	Keep	Discard	Keep			2	2	2	4.8	4.8	4.8	50.8	0.00099502	3.065
Riluzole-DMSO (R103H)	SARS	P49591	0.603005	0.292733	1.05149	20.5411	20.8797	20.4197	20.5848	20.2947	18.9221	19.4032	18.3549	20.9286	20.6649	20.1966	20.9797	20.5573	19.5413	19.3282	19.7931	18.7858	19.2986						+	R103H_DMSO_FLAG_DMSO	+	+	R103H_Riluzole_FLAG_Riluzole;WT_Riluzole_FLAG_Riluzole	Discard	Discard	Discard	Keep	Keep	+	R103H_Riluzole_R103H_DMSO	10	10	9	28.6	28.6	26.7	58.024	0	191.12
Riluzole-DMSO (R103H)	AMBRA1	Q9C0C7	0.877288	0.293549	-0.328216	20.9089	20.7473	20.4805	20.7253	20.7929	20.8999	20.9956	21.1051	21.3506	21.0753	20.5959	20.7956	20.0758	18.1161	18.9826	17.9436	18.5452	18.8073					+	+	R103H_DMSO_FLAG_DMSO;WT_DMSO_FLAG_DMSO	+		WT_Riluzole_FLAG_Riluzole	Keep	Keep	Discard	Discard	Keep			3	3	3	16.7	16.7	16.7	23.577	0	26.971
Riluzole-DMSO (R103H)	AIP	O00170	0.625514	0.294476	-0.849241	18.6067	18.6916	18.5071	20.1614	20.0305	20.1935	20.3772	20.9056	20.6362	20.4764	20.2822	18.6126	18.9116	17.8773	18.18	18.4762	18.2095	19.457					+	+	R103H_DMSO_FLAG_DMSO;WT_DMSO_FLAG_DMSO	+	+	R103H_Riluzole_FLAG_Riluzole;WT_Riluzole_FLAG_Riluzole	Keep	Keep	Keep	Keep	Keep			5	5	5	42.5	42.5	42.5	20.417	0	36.894
Riluzole-DMSO (R103H)	PABPC4	Q13310	0.598011	0.296797	-0.946206	18.7632	20.5248	20.3313	20.5188	20.6193	19.0894	21.2729	21.1391	21.6686	19.0751	20.7949	21.3721	18.3628	19.7047	18.5436	19.4754	18.734	19.1493					+	+	R103H_DMSO_FLAG_DMSO;WT_DMSO_FLAG_DMSO				Keep	Keep	Discard	Discard	Keep			7	7	7	28.7	28.7	28.7	35.503	0	12.848
Riluzole-DMSO (R103H)	ATP5A1	P25705	1.05037	0.297873	-0.246148	23.4161	23.2737	23.5673	23.271	23.3969	23.6277	23.7936	23.8583	24.0634	23.6867	23.7714	23.5188	21.5753	21.2904	19.0768	21.862	21.602	22.0476					+	+	R103H_DMSO_FLAG_DMSO;WT_DMSO_FLAG_DMSO	+	+	R103H_Riluzole_FLAG_Riluzole;WT_Riluzole_FLAG_Riluzole	Keep	Keep	Keep	Discard	Keep			5	5	5	16.6	16.6	16.6	40.556	0	57.232
Riluzole-DMSO (R103H)	IGF2BP1	Q9NZI8	0.994025	0.299584	-0.262379	21.2704	20.9331	20.99	20.7821	20.8286	20.9164	21.6569	21.9301	21.8724	21.5071	21.4299	21.7353	20.988	20.5798	20.7995	20.5981	20.8939	20.9481						+	R103H_DMSO_FLAG_DMSO	+	+	R103H_Riluzole_FLAG_Riluzole;WT_Riluzole_FLAG_Riluzole	Discard	Keep	Keep	Keep	Keep			5	5	5	19.9	19.9	19.9	51.109	0	88.335
Riluzole-DMSO (R103H)	CCT7	Q99832	0.990949	0.300494	-0.265559	21.1099	20.7628	20.6852	20.5798	20.6022	20.5692	21.5834	21.9452	21.7442	21.5881	21.5313	21.3569	19.2232	17.9851	18.875	20.0212	18.9266	19.3536					+	+	R103H_DMSO_FLAG_DMSO;WT_DMSO_FLAG_DMSO		+	R103H_Riluzole_FLAG_Riluzole	Discard	Keep	Discard	Discard	Keep			12	12	12	11.7	11.7	11.7	144.5	0	21.21
Riluzole-DMSO (R103H)	IKBKAP	O95163	1.00952	0.300667	0.25872	21.4599	21.0616	20.5782	21.2773	20.967	21.1124	21.1979	21.1772	21.4543	21.5783	21.6485	21.3789	19.5341	18.9369	19.0399	20.2516	19.2187	19.166					+	+	R103H_DMSO_FLAG_DMSO;WT_DMSO_FLAG_DMSO	+	+	R103H_Riluzole_FLAG_Riluzole;WT_Riluzole_FLAG_Riluzole	Keep	Keep	Keep	Keep	Keep			5	3	3	40.5	15.5	15.5	9.461	0	29.744
Riluzole-DMSO (R103H)	MDH2	P40926	0.631459	0.304489	-0.662559	21.0202	20.3791	20.4082	19.5156	19.7986	20.049	21.9819	22.1998	22.4207	21.2939	20.9006	22.4203	18.7406	17.4935	19.0074	20.0915	18.9872	21.3551					+	+	R103H_DMSO_FLAG_DMSO;WT_DMSO_FLAG_DMSO	+	+	R103H_Riluzole_FLAG_Riluzole;WT_Riluzole_FLAG_Riluzole	Discard	Discard	Keep	Keep	Keep			20	20	20	19.5	19.5	19.5	157.9	0	52.94
Riluzole-DMSO (R103H)	RPN2	P04844	0.84393	0.306483	-0.315769	20.4181	19.3186	20.4632	21.0618	19.4497	19.6373	20.8068	21.1288	20.7141	20.4309	20.8065	20.4649	19.4601	18.5982	19.3432	18.6593	18.4057	19.4585					+	+	R103H_DMSO_FLAG_DMSO;WT_DMSO_FLAG_DMSO	+	+	R103H_Riluzole_FLAG_Riluzole;WT_Riluzole_FLAG_Riluzole	Keep	Keep	Keep	Keep	Keep			6	6	6	12.8	12.8	12.8	94.622	0	11.338
Riluzole-DMSO (R103H)	NPEPPS	P55786;A6NEC2	0.565896	0.307261	-1.20841	21.2186	20.106	20.0752	20.3674	19.9788	20.6068	19.8073	20.7012	21.4124	20.0746	20.4308	17.7903	20.2877	19.9606	17.81	18.0439	19.277	18.3385						+	R103H_DMSO_FLAG_DMSO	+	+	R103H_Riluzole_FLAG_Riluzole;WT_Riluzole_FLAG_Riluzole	Discard	Keep	Discard	Keep	Keep			3	3	3	15.4	15.4	15.4	23.31	0	7.3484
Riluzole-DMSO (R103H)	YWHAB	P31946	0.561631	0.315997	-1.17922	20.5798	19.0154	19.1205	17.9446	20.2269	20.2804	21.5657	21.5288	21.8334	18.6219	21.5684	21.1999	19.4319	19.0054	19.2976	19.6475	18.8286	21.2767					+	+	R103H_DMSO_FLAG_DMSO;WT_DMSO_FLAG_DMSO	+	+	R103H_Riluzole_FLAG_Riluzole;WT_Riluzole_FLAG_Riluzole	Keep	Keep	Keep	Keep	Keep			8	8	8	28.5	28.5	28.5	47.366	0	36.484
Riluzole-DMSO (R103H)	PGK1	P00558;P07205	0.595554	0.319804	-0.783548	19.3817	19.3458	18.5358	18.8199	17.7919	18.574	21.7498	21.4592	21.6951	20.9489	19.7985	21.8061	18.5875	17.037	18.7064	19.5881	19.1275	21.6715								+	+	R103H_Riluzole_FLAG_Riluzole;WT_Riluzole_FLAG_Riluzole	Discard	Discard	Keep	Discard	Keep			2	2	2	3.7	3.7	3.7	89.301	0	3.8339
Riluzole-DMSO (R103H)	HERC4	Q5GLZ8	2.04188	0.320538	0.147501	21.7475	21.5318	21.501	22.0427	21.9831	21.6991	21.6371	21.6879	21.6344	21.8233	21.8295	21.749	18.7829	19.6215	19.3869	18.8511	19.5934	19.2878					+	+	R103H_DMSO_FLAG_DMSO;WT_DMSO_FLAG_DMSO	+	+	R103H_Riluzole_FLAG_Riluzole;WT_Riluzole_FLAG_Riluzole	Keep	Keep	Keep	Keep	Keep			10	10	10	15.2	15.2	15.2	119.41	0	20.013
Riluzole-DMSO (R103H)	HSPA2	P54652	0.797557	0.321079	-0.327501	21.5861	21.3717	18.1884	21.6529	18.4484	21.5955	22.3703	21.8004	22.2039	21.9634	21.7519	21.6767	20.5493	18.4257	18.7711	19.47	18.1968	19.4432					+	+	R103H_DMSO_FLAG_DMSO;WT_DMSO_FLAG_DMSO	+	+	R103H_Riluzole_FLAG_Riluzole;WT_Riluzole_FLAG_Riluzole	Keep	Keep	Keep	Discard	Keep			6	6	6	30.7	30.7	30.7	15.747	0	30.66
Riluzole-DMSO (R103H)	RPL18	Q07020	0.782227	0.321864	0.329527	24.1454	23.8169	23.9691	23.762	24.0083	23.8817	23.1108	23.4502	23.1887	23.7685	23.2508	23.719	19.7749	22.6641	20.0402	22.7993	22.7051	22.7215					+	+	R103H_DMSO_FLAG_DMSO;WT_DMSO_FLAG_DMSO	+	+	R103H_Riluzole_FLAG_Riluzole;WT_Riluzole_FLAG_Riluzole	Discard	Keep	Discard	Keep	Keep			8	8	8	43	43	43	18.898	0	32.661
Riluzole-DMSO (R103H)	YTHDF2	Q9Y5A9;Q9BYJ9;Q7Z739	0.724947	0.323614	0.383211	21.7948	21.5723	21.883	22.2999	22.2967	22.1355	21.7808	21.8268	22.2532	22.7102	22.2068	22.0934	20.0939	18.7872	18.4425	18.1418	19.0332	19.4212						+	R103H_DMSO_FLAG_DMSO		+	R103H_Riluzole_FLAG_Riluzole	Discard	Keep	Discard	Keep	Keep	+	R103H_Riluzole_R103H_DMSO	3	3	3	9.1	9.1	9.1	39.611	0.0010352	3.4582
Riluzole-DMSO (R103H)	TUBB4A	P04350	0.654088	0.327422	0.445173	21.7764	22.1419	22.2594	22.6937	22.7824	22.2812	21.4702	21.6517	22.064	22.0061	22.6709	21.8444	20.2549	18.4918	17.7751	19.2082	18.8586	19.4138					+	+	R103H_DMSO_FLAG_DMSO;WT_DMSO_FLAG_DMSO	+	+	R103H_Riluzole_FLAG_Riluzole;WT_Riluzole_FLAG_Riluzole	Keep	Keep	Keep	Keep	Keep			12	12	12	30.9	30.9	30.9	59.67	0	57.699
Riluzole-DMSO (R103H)	LONP1	P36776	0.782172	0.327901	-0.317532	22.3344	22.2332	22.3372	22.2388	22.0369	21.9242	22.8024	22.7103	23.1148	22.4741	22.8347	22.3662	19.5634	18.6835	19.0937	19.4614	19.1103	19.8518					+	+	R103H_DMSO_FLAG_DMSO;WT_DMSO_FLAG_DMSO	+	+	R103H_Riluzole_FLAG_Riluzole;WT_Riluzole_FLAG_Riluzole	Keep	Discard	Keep	Discard	Keep			2	2	2	14.5	14.5	14.5	13.293	0	3.8692
Riluzole-DMSO (R103H)	RPLP2	P05387	0.968584	0.327948	-0.235456	25.0605	25.0969	25.1812	25.1816	25.2882	25.2588	25.5009	25.613	25.637	25.1366	25.4462	25.4617	24.3461	24.2032	24.6279	25.008	24.4393	24.3325						+	R103H_DMSO_FLAG_DMSO				Discard	Keep	Discard	Discard	Keep			2	2	2	3.9	3.9	3.9	85.237	0.0019194	2.7515
Riluzole-DMSO (R103H)	SSB	P05455	0.654901	0.32856	-0.445797	21.192	20.7739	20.9669	20.9699	21.3567	20.5909	22.0124	21.1038	21.0808	21.0055	20.9114	20.9426	20.5376	18.8755	18.7046	19.1789	20.1901	20.6471					+	+	R103H_DMSO_FLAG_DMSO;WT_DMSO_FLAG_DMSO	+	+	R103H_Riluzole_FLAG_Riluzole;WT_Riluzole_FLAG_Riluzole	Keep	Keep	Keep	Keep	Keep			26	26	26	16.1	16.1	16.1	273.42	0	59.648
Riluzole-DMSO (R103H)	DHX9	Q08211	0.635732	0.328643	-0.476978	21.3219	21.9457	22.1185	21.4384	21.3791	21.1869	21.934	22.5849	22.0548	21.2136	21.7763	22.1528	20.2432	21.4847	20.6513	20.8546	20.6981	20.8145					+	+	R103H_DMSO_FLAG_DMSO;WT_DMSO_FLAG_DMSO	+	+	R103H_Riluzole_FLAG_Riluzole;WT_Riluzole_FLAG_Riluzole	Keep	Keep	Keep	Keep	Keep			15	15	15	36.3	36.3	36.3	60.533	0	47.927
Riluzole-DMSO (R103H)	TUBA1B	P68363;Q9H853	0.687691	0.329268	0.378192	30.8591	30.8726	30.6104	31.1434	30.8406	31.0473	29.9133	30.3077	30.6507	30.409	30.8321	30.7651	25.9119	26.1358	26.294	26.4578	26.0547	26.0271					+	+	R103H_DMSO_FLAG_DMSO;WT_DMSO_FLAG_DMSO	+	+	R103H_Riluzole_FLAG_Riluzole;WT_Riluzole_FLAG_Riluzole	Keep	Keep	Keep	Keep	Keep			22	22	22	63.5	63.5	63.5	49.541	0	318.59
Riluzole-DMSO (R103H)	DDOST	P39656	0.55286	0.329702	-0.939243	20.8967	20.6944	20.5682	20.3397	20.3838	20.2265	21.5962	20.3064	20.5017	18.6015	20.3409	20.6442	19.7975	18.9551	18.6345	19.2147	17.7813	18.8756									+	R103H_Riluzole_FLAG_Riluzole	Discard	Discard	Discard	Keep	Keep			5	5	5	18.5	18.5	18.5	58.777	0	8.887
Riluzole-DMSO (R103H)	GLUD1;GLUD2	P00367;P49448	0.538004	0.329822	-0.947654	21.0633	20.8061	18.4019	20.9213	18.431	18.171	20.5658	21.261	21.616	18.776	20.8334	20.9904	19.2698	18.4713	18.3075	19.2386	18.6398	19.4097					+	+	R103H_DMSO_FLAG_DMSO;WT_DMSO_FLAG_DMSO		+	R103H_Riluzole_FLAG_Riluzole	Discard	Keep	Discard	Keep	Keep	+	R103H_Riluzole_R103H_DMSO	2	2	2	9.5	9.5	9.5	22.836	0.00097752	2.9171
Riluzole-DMSO (R103H)	RPL28	P46779	0.776007	0.33154	-0.301792	22.5291	22.4657	22.4375	22.3759	22.4515	22.7175	22.4358	22.4296	22.4983	22.341	21.7972	22.3201	21.1668	20.9905	21.2664	21.1565	21.2613	21.3252						+	R103H_DMSO_FLAG_DMSO				Discard	Keep	Discard	Discard	Keep			2	2	2	10	10	10	27.406	0	9.614
Riluzole-DMSO (R103H)	LDHB	P07195	0.803627	0.332711	-0.282393	22.0265	21.6468	21.4822	21.4669	21.1178	21.5195	22.5986	22.7098	22.9546	22.6455	22.2321	22.5382	20.5093	20.1763	20.4289	21.1598	20.5548	21.8252					+	+	R103H_DMSO_FLAG_DMSO;WT_DMSO_FLAG_DMSO	+	+	R103H_Riluzole_FLAG_Riluzole;WT_Riluzole_FLAG_Riluzole	Keep	Keep	Keep	Keep	Keep			18	18	18	36.5	36.5	36.5	59.62	0	59.71
Riluzole-DMSO (R103H)	RPS11	P62280	0.73461	0.333292	0.319012	23.7627	23.587	23.6123	23.871	23.8808	23.9173	23.1544	23.2322	23.7246	23.7882	23.5139	23.7663	22.4392	22.6353	22.7329	22.4923	22.9106	22.8771					+	+	R103H_DMSO_FLAG_DMSO;WT_DMSO_FLAG_DMSO		+	R103H_Riluzole_FLAG_Riluzole	Keep	Keep	Discard	Discard	Keep	+	R103H_Riluzole_R103H_DMSO	9	9	9	23.9	23.9	23.9	57.924	0	36.45
Riluzole-DMSO (R103H)	ETFA	P13804	0.548708	0.333299	-0.745677	18.7525	18.6655	17.8554	19.4648	18.8437	19.1217	19.8522	20.2273	19.6188	18.0376	19.9482	19.4755	18.3757	18.1695	18.8945	19.4646	18.9204	19.4586					+	+	R103H_DMSO_FLAG_DMSO;WT_DMSO_FLAG_DMSO	+	+	R103H_Riluzole_FLAG_Riluzole;WT_Riluzole_FLAG_Riluzole	Keep	Keep	Keep	Keep	Keep			4	4	4	30.6	30.6	30.6	18.998	0	17.696
Riluzole-DMSO (R103H)	PHGDH	O43175	0.690784	0.334984	-0.360569	21.2632	20.8177	20.8098	21.2928	20.9755	20.6637	21.6229	22.0355	21.7263	21.0599	21.4867	21.7564	18.6171	19.8223	19.8559	19.0022	19.8594	20.3635					+	+	R103H_DMSO_FLAG_DMSO;WT_DMSO_FLAG_DMSO	+	+	R103H_Riluzole_FLAG_Riluzole;WT_Riluzole_FLAG_Riluzole	Keep	Keep	Keep	Keep	Keep			12	12	12	25	25	25	76.536	0	72.003
Riluzole-DMSO (R103H)	HNRNPF	P52597	0.838144	0.336693	0.261258	23.2498	22.7304	22.9379	23.0858	23.2723	23.3072	23.0377	23.168	23.1028	23.6375	23.2767	23.1781	19.7816	20.9958	17.863	22.2239	22.0626	21.3462						+	R103H_DMSO_FLAG_DMSO				Discard	Keep	Discard	Discard	Keep			4	4	4	21	21	21	37.025	0	48.086
Riluzole-DMSO (R103H)	CAPN1	P07384	0.522422	0.341057	0.928347	19.0835	19.1933	18.8151	18.4691	18.5993	18.6805	20.392	20.1023	17.9658	20.5361	20.6057	20.1034	20.5768	19.0491	19.426	19.3356	19.4059	19.4878					+	+	R103H_DMSO_FLAG_DMSO;WT_DMSO_FLAG_DMSO	+	+	R103H_Riluzole_FLAG_Riluzole;WT_Riluzole_FLAG_Riluzole	Keep	Keep	Keep	Keep	Keep	+	R103H_Riluzole_R103H_DMSO	16	16	16	27.1	27.1	27.1	77.515	0	71.152
Riluzole-DMSO (R103H)	RPL10	P27635;Q96L21	0.596654	0.349223	-0.472434	21.6734	22.1954	22.2497	21.9909	22.0474	21.8502	22.1676	22.2144	22.8126	21.4253	21.9328	22.4192	19.188	19.6964	19.0812	20.1309	20.7639	21.4016					+	+	R103H_DMSO_FLAG_DMSO;WT_DMSO_FLAG_DMSO	+	+	R103H_Riluzole_FLAG_Riluzole;WT_Riluzole_FLAG_Riluzole	Keep	Keep	Discard	Keep	Keep			3	3	3	8.9	8.9	8.9	57.861	0	6.4967
Riluzole-DMSO (R103H)	RARS	P54136	0.675141	0.349874	-0.348986	20.447	20.894	20.2658	20.5525	20.5864	18.7022	20.5954	21.2725	21.1463	20.51	20.8691	20.5882	19.3139	19.2767	20.1423	19.4079	18.5045	20.5844					+	+	R103H_DMSO_FLAG_DMSO;WT_DMSO_FLAG_DMSO	+	+	R103H_Riluzole_FLAG_Riluzole;WT_Riluzole_FLAG_Riluzole	Keep	Keep	Keep	Keep	Keep	+	R103H_Riluzole_R103H_DMSO	9	9	9	74	74	74	17.143	0	164.43
Riluzole-DMSO (R103H)	ADGB	Q8N7X0	0.606451	0.352167	-0.419203	22.6191	22.4035	22.307	22.5022	19.3348	19.8079	22.936	22.9021	23.8291	22.6937	22.9094	22.8064	21.725	20.1346	20.0524	18.3216	22.7781	19.4788					+	+	R103H_DMSO_FLAG_DMSO;WT_DMSO_FLAG_DMSO	+	+	R103H_Riluzole_FLAG_Riluzole;WT_Riluzole_FLAG_Riluzole	Keep	Keep	Keep	Keep	Keep			8	6	6	29.9	23.4	23.4	45.671	0	170.53
Riluzole-DMSO (R103H)	PSMA5	P28066	0.934021	0.353514	-0.212644	21.5377	21.2713	21.4262	21.1889	21.4561	21.1518	22.9001	22.6137	22.7566	22.4912	22.464	22.6773	20.3034	19.0559	18.8929	18.8011	20.7959	21.0902								+		WT_Riluzole_FLAG_Riluzole	Discard	Discard	Keep	Discard	Keep			2	2	2	7.4	7.4	7.4	34.012	0.0067797	2.0422
Riluzole-DMSO (R103H)	RCN1	Q15293	0.899696	0.353885	0.217854	22.7117	22.7574	22.4877	22.9397	22.7999	22.5426	23.1808	22.8385	23.0453	23.204	23.3444	23.1698	18.9264	21.23	18.692	19.402	17.8953	19.9495					+	+	R103H_DMSO_FLAG_DMSO;WT_DMSO_FLAG_DMSO	+	+	R103H_Riluzole_FLAG_Riluzole;WT_Riluzole_FLAG_Riluzole	Keep	Keep	Keep	Keep	Keep			7	7	7	7.2	7.2	7.2	138.34	0	7.2577
Riluzole-DMSO (R103H)	RANBP1	P43487	0.773727	0.35562	-0.262119	20.487	19.4425	18.4788	18.5411	18.3844	18.1647	21.1774	21.4319	21.4739	21.0011	20.9475	21.3483	20.3761	19.2862	19.0587	19.8547	20.07	20.0752					+	+	R103H_DMSO_FLAG_DMSO;WT_DMSO_FLAG_DMSO	+	+	R103H_Riluzole_FLAG_Riluzole;WT_Riluzole_FLAG_Riluzole	Keep	Keep	Keep	Keep	Keep			3	3	3	62.1	62.1	62.1	7.0041	0	10.951
Riluzole-DMSO (R103H)	MDN1	Q9NU22	0.826253	0.367119	0.232683	21.404	21.4566	21.3712	21.4162	21.6171	20.5209	21.3117	21.6527	21.4971	21.5774	21.709	21.8732	18.278	18.8877	19.4436	19.612	18.7292	19.5295					+	+	R103H_DMSO_FLAG_DMSO;WT_DMSO_FLAG_DMSO				Discard	Keep	Discard	Discard	Keep			5	5	5	8.3	8.3	8.3	75.378	0	8.1899
Riluzole-DMSO (R103H)	SLC25A5	P05141;Q9H0C2	0.790121	0.377202	0.236364	25.3091	25.3356	25.3947	25.7967	25.0532	25.2787	24.6768	25.1106	25.0667	25.1765	25.1839	25.2028	23.5755	24.0964	24.2712	23.8885	23.805	23.7699						+	R103H_DMSO_FLAG_DMSO		+	R103H_Riluzole_FLAG_Riluzole	Discard	Keep	Discard	Keep	Keep			17	2	2	19.7	1.9	1.9	70.02	0.0026834	2.3391
Riluzole-DMSO (R103H)	NASP	P49321	0.504571	0.377443	-0.721446	18.6626	18.0257	18.6265	18.6962	17.7702	18.8437	20.3882	20.3324	20.2779	20.3534	18.3701	20.1107	18.719	17.4742	19.005	18.3043	18.4395	19.169									+	R103H_Riluzole_FLAG_Riluzole	Discard	Discard	Discard	Keep	Keep			5	5	5	25.7	25.7	25.7	40.736	0	8.6269
Riluzole-DMSO (R103H)	MCM3	P25205	0.576742	0.37765	-0.431495	20.0832	19.7747	18.5337	20.6489	20.3271	18.9867	21.5255	20.4722	20.8176	20.2792	20.5444	20.6972	19.7604	18.5961	19.8722	20.2431	18.4259	18.9273						+	R103H_DMSO_FLAG_DMSO	+	+	R103H_Riluzole_FLAG_Riluzole;WT_Riluzole_FLAG_Riluzole	Discard	Discard	Discard	Keep	Keep			4	4	4	6.5	6.5	6.5	110.42	0	7.8756
Riluzole-DMSO (R103H)	SNRPG;SNRPGP15	P62308;A8MWD9	0.670322	0.384326	-0.293066	19.3879	21.2384	21.0616	21.1921	21.7038	21.2505	22.2513	21.8792	21.6278	21.4691	21.7383	21.6717	21.7191	19.6093	19.3369	18.5846	19.4086	19.7919						+	R103H_DMSO_FLAG_DMSO				Discard	Keep	Discard	Discard	Keep	+	R103H_Riluzole_R103H_DMSO	5	5	5	9.7	9.7	9.7	89.321	0	9.3493
Riluzole-DMSO (R103H)	HSPA5	P11021	0.868412	0.396617	-0.200986	24.7612	24.4777	24.6964	24.7415	24.7603	24.4241	25.0604	25.1841	25.3694	25.1027	25.011	24.8973	22.0885	21.784	21.8686	22.1468	21.8663	22.5018					+	+	R103H_DMSO_FLAG_DMSO;WT_DMSO_FLAG_DMSO	+	+	R103H_Riluzole_FLAG_Riluzole;WT_Riluzole_FLAG_Riluzole	Keep	Keep	Discard	Discard	Keep			8	8	6	25.8	25.8	23	45.374	0	67.588
Riluzole-DMSO (R103H)	CDK1	P06493;P24941;Q00526	0.783162	0.402027	-0.221792	21.679	21.4612	18.8295	21.7044	21.8092	21.775	21.701	21.7981	22.0892	21.734	21.6569	21.532	19.539	19.0938	19.0208	18.586	19.0617	20.3823					+	+	R103H_DMSO_FLAG_DMSO;WT_DMSO_FLAG_DMSO	+	+	R103H_Riluzole_FLAG_Riluzole;WT_Riluzole_FLAG_Riluzole	Keep	Keep	Keep	Keep	Keep	+	R103H_Riluzole_R103H_DMSO	7	7	7	37.3	37.3	37.3	35.54	0	15.553
Riluzole-DMSO (R103H)	UBA52	P62987	0.466594	0.411607	0.812569	18.8025	19.2787	18.9555	19.5451	18.8069	19.4562	21.0682	19.3307	18.6632	20.8395	20.0562	20.6041	18.6718	20.181	19.3237	17.5727	18.2991	18.8344								+		WT_Riluzole_FLAG_Riluzole	Discard	Discard	Keep	Discard	Keep			3	3	3	4.1	4.1	4.1	103.28	0	5.4451
Riluzole-DMSO (R103H)	EFTUD2	Q15029	0.855651	0.413822	-0.195254	22.1753	22.169	21.962	22.0949	22.3444	22.0375	22.2853	22.592	22.3505	22.3135	22.1791	22.1496	20.284	20.438	17.8468	20.5333	20.3805	19.7323						+	R103H_DMSO_FLAG_DMSO				Discard	Keep	Discard	Discard	Keep			4	4	4	5.4	5.4	5.4	92.48	0.0010384	3.4871
Riluzole-DMSO (R103H)	RPS10;RPS10P5	P46783;Q9NQ39	1.02349	0.423204	-0.164676	23.8671	23.9182	23.9543	24.2201	23.9601	23.655	24.4918	24.3713	24.5923	24.3647	24.3568	24.24	22.7782	22.8069	23.639	23.3321	22.959	22.6302					+	+	R103H_DMSO_FLAG_DMSO;WT_DMSO_FLAG_DMSO	+	+	R103H_Riluzole_FLAG_Riluzole;WT_Riluzole_FLAG_Riluzole	Keep	Keep	Discard	Keep	Keep			9	9	9	13.9	13.9	13.9	101.11	0	17.865
Riluzole-DMSO (R103H)	BRD9	Q9H8M2	0.465079	0.424846	-0.712742	20.6424	21.3203	18.8574	20.6163	21.2277	18.391	20.8976	20.9177	20.9051	20.8088	18.8698	20.9036	18.9694	18.6694	18.6464	18.674	19.6515	19.9385					+	+	R103H_DMSO_FLAG_DMSO;WT_DMSO_FLAG_DMSO	+	+	R103H_Riluzole_FLAG_Riluzole;WT_Riluzole_FLAG_Riluzole	Keep	Keep	Keep	Keep	Keep			13	13	13	18.4	18.4	18.4	120.04	0	22.803
Riluzole-DMSO (R103H)	EEF1G	P26641	1.29776	0.446239	-0.135255	22.2539	22.3616	21.7476	21.9454	22.044	22.2153	22.8282	22.7881	22.805	22.6481	22.7633	22.6042	21.6537	20.9493	21.7846	21.4996	21.4657	21.8427						+	R103H_DMSO_FLAG_DMSO				Discard	Keep	Discard	Discard	Keep			12	12	12	58	58	58	30.791	0	78.451
Riluzole-DMSO (R103H)	PBDC1	Q9BVG4	0.599942	0.448277	0.282458	20.914	21.319	21.0383	21.5084	21.2505	20.8102	21.0986	21.2496	21.0436	21.1058	21.7927	21.3407	19.2315	18.3957	19.7562	17.8756	18.7382	19.9318					+		WT_DMSO_FLAG_DMSO				Keep	Discard	Discard	Discard	Keep			25	1	1	75.7	4.5	4.5	41.736	0.00098328	2.9704
Riluzole-DMSO (R103H)	TUBB4B	P68371	0.691908	0.449233	0.222561	29.1508	29.1222	29.0365	29.3627	29.3206	29.3025	28.7376	28.8738	29.1903	29.0889	29.2739	29.1066	24.7817	24.7794	25.0703	24.8737	24.791	24.6565					+	+	R103H_DMSO_FLAG_DMSO;WT_DMSO_FLAG_DMSO	+	+	R103H_Riluzole_FLAG_Riluzole;WT_Riluzole_FLAG_Riluzole	Keep	Keep	Discard	Keep	Keep			8	8	7	25.1	25.1	21.2	46.153	0	26.542
Riluzole-DMSO (R103H)	TUFM	P49411	0.47701	0.450333	-0.52766	23.5708	24.2395	24.3077	24.4148	24.2659	25.5119	23.9333	24.1526	25.0914	23.3169	24.435	23.8425	17.2426	17.8197	17.6101	18.5044	18.1385	18.8855					+	+	R103H_DMSO_FLAG_DMSO;WT_DMSO_FLAG_DMSO		+	R103H_Riluzole_FLAG_Riluzole	Keep	Keep	Discard	Keep	Keep			5	5	5	25.6	25.6	25.6	27.399	0	19.662
Riluzole-DMSO (R103H)	EEF2	P13639	0.899262	0.453187	-0.168297	22.7693	22.254	22.5275	22.4748	22.4509	22.433	23.0757	23.284	23.2982	23.0478	22.967	23.1383	20.3206	20.2334	21.4667	21.5904	20.4733	22.359					+	+	R103H_DMSO_FLAG_DMSO;WT_DMSO_FLAG_DMSO	+	+	R103H_Riluzole_FLAG_Riluzole;WT_Riluzole_FLAG_Riluzole	Keep	Keep	Discard	Keep	Keep			2	2	1	11	11	5.5	22.541	0.0010081	3.1888
Riluzole-DMSO (R103H)	TUBG2;TUBG1	Q9NRH3;P23258	0.654147	0.456078	-0.233217	18.8863	18.5142	21.0217	17.8103	19.5335	20.1611	21.0716	21.5939	21.1846	21.1072	21.0316	21.0117	20.1604	19.536	18.2432	19.4357	19.3099	20.3604						+	R103H_DMSO_FLAG_DMSO	+	+	R103H_Riluzole_FLAG_Riluzole;WT_Riluzole_FLAG_Riluzole	Discard	Discard	Keep	Keep	Keep			6	6	3	24.7	24.7	14.9	42.613	0	24.492
Riluzole-DMSO (R103H)	LDHA	P00338;Q6ZMR3;P07864	0.79177	0.456156	0.187347	22.5637	22.1058	21.8187	22.432	22.038	22.5099	22.444	22.6102	22.7759	22.901	22.7603	22.7308	21.4647	20.9295	21.0406	22.0803	17.8985	23.4496					+	+	R103H_DMSO_FLAG_DMSO;WT_DMSO_FLAG_DMSO	+	+	R103H_Riluzole_FLAG_Riluzole;WT_Riluzole_FLAG_Riluzole	Keep	Keep	Keep	Keep	Keep			7	4	3	54.7	26	26	20.697	0	10.913
Riluzole-DMSO (R103H)	VARS	P26640	0.396794	0.468683	1.31734	19.3065	22.2316	18.5438	18.3454	22.2637	19.5506	18.1937	22.3102	22.4823	22.3868	22.3778	22.1737	19.1814	20.6537	19.6122	18.456	19.0392	19.2136					+	+	R103H_DMSO_FLAG_DMSO;WT_DMSO_FLAG_DMSO	+	+	R103H_Riluzole_FLAG_Riluzole;WT_Riluzole_FLAG_Riluzole	Keep	Keep	Keep	Keep	Keep			7	7	7	12.2	12.2	12.2	67.314	0	17.514
Riluzole-DMSO (R103H)	ABCF2	Q9UG63	0.447315	0.469381	-0.568456	20.6069	20.5155	20.4361	21.4899	20.5855	20.6929	20.6859	20.4614	20.581	20.5255	18.9227	20.5748	19.3849	19.4275	19.1773	18.9865	18.7074	19.1029					+	+	R103H_DMSO_FLAG_DMSO;WT_DMSO_FLAG_DMSO	+	+	R103H_Riluzole_FLAG_Riluzole;WT_Riluzole_FLAG_Riluzole	Keep	Keep	Discard	Keep	Keep			6	6	6	31.9	31.9	31.9	24.146	0	88.473
Riluzole-DMSO (R103H)	POLR3C	Q9BUI4	0.421439	0.469756	-0.776534	23.5032	23.7906	23.7257	23.4038	23.085	22.9959	19.0321	17.2942	17.5522	16.0443	17.754	17.7506	20.1801	20.1929	18.168	19.9094	19.5098	20.0468					+	+	R103H_DMSO_FLAG_DMSO;WT_DMSO_FLAG_DMSO	+	+	R103H_Riluzole_FLAG_Riluzole;WT_Riluzole_FLAG_Riluzole	Keep	Keep	Keep	Keep	Keep			3	3	3	30.1	30.1	30.1	15.798	0	5.061
Riluzole-DMSO (R103H)	PCBP2;PCBP3	Q15366;P57721	0.697484	0.473781	0.199631	22.2605	22.2014	21.8716	22.4774	22.3843	22.4636	22.2926	22.2124	22.4421	22.7362	22.3751	22.4348	19.5718	18.631	18.4953	18.9223	18.5368	21.7314					+	+	R103H_DMSO_FLAG_DMSO;WT_DMSO_FLAG_DMSO	+	+	R103H_Riluzole_FLAG_Riluzole;WT_Riluzole_FLAG_Riluzole	Keep	Keep	Keep	Keep	Keep			5	5	5	47.1	47.1	47.1	10.932	0	23.918
Riluzole-DMSO (R103H)	HNRNPAB	Q99729	0.52153	0.474906	-0.321788	20.4741	20.5188	20.4003	20.3381	20.2353	18.6528	20.9659	21.0332	21.7227	20.7153	21.1388	20.9023	18.9523	18.8988	20.016	19.7501	20.2697	18.7285					+	+	R103H_DMSO_FLAG_DMSO;WT_DMSO_FLAG_DMSO	+	+	R103H_Riluzole_FLAG_Riluzole;WT_Riluzole_FLAG_Riluzole	Keep	Keep	Keep	Keep	Keep			5	5	5	16	16	16	52.264	0	11.216
Riluzole-DMSO (R103H)	HNRNPA2B1	P22626	0.856666	0.475595	-0.162071	21.6708	21.8607	21.5659	21.7477	21.8685	21.4298	22.5765	22.6618	22.3891	22.3788	22.4423	22.3201	21.5251	21.1786	20.435	21.0989	21.5125	22.0197						+	R103H_DMSO_FLAG_DMSO		+	R103H_Riluzole_FLAG_Riluzole	Discard	Keep	Discard	Discard	Keep			15	15	15	41.5	41.5	41.5	50.976	0	278.11
Riluzole-DMSO (R103H)	UBR4	Q5T4S7	0.722772	0.478363	0.187899	21.7787	21.751	21.5924	22.0061	21.8461	21.7129	21.2228	21.5919	21.3263	21.4774	21.6096	21.6177	19.0358	18.7789	17.7501	18.0867	19.0191	18.7951					+	+	R103H_DMSO_FLAG_DMSO;WT_DMSO_FLAG_DMSO	+	+	R103H_Riluzole_FLAG_Riluzole;WT_Riluzole_FLAG_Riluzole	Keep	Keep	Keep	Keep	Keep			5	5	5	14.1	14.1	14.1	49.184	0	11.982
Riluzole-DMSO (R103H)	MT-CO2	P00403	1.03011	0.482529	-0.139219	21.5566	21.6714	21.4745	21.9219	21.6233	21.7453	21.6581	21.6648	21.6452	21.4638	21.6427	21.4439	19.0464	19.1027	19.9483	19.9309	18.3675	19.3479					+	+	R103H_DMSO_FLAG_DMSO;WT_DMSO_FLAG_DMSO	+	+	R103H_Riluzole_FLAG_Riluzole;WT_Riluzole_FLAG_Riluzole	Keep	Keep	Keep	Keep	Keep			10	10	9	36.2	36.2	33.3	45.626	0	26.706
Riluzole-DMSO (R103H)	CAD	P27708	0.427345	0.48658	0.526527	25.0846	24.861	24.9331	25.6224	24.98	24.6303	23.5695	24.597	25.2695	25.0526	24.6704	25.2925	18.8543	19.2614	18.243	17.567	17.5751	19.5758						+	R103H_DMSO_FLAG_DMSO		+	R103H_Riluzole_FLAG_Riluzole	Discard	Discard	Discard	Keep	Keep			5	5	5	46.9	46.9	46.9	14.839	0	34.994
Riluzole-DMSO (R103H)	DNAJA1	P31689	0.575042	0.487425	0.243326	24.8812	24.956	25.0624	25.3253	25.1157	24.8275	25.0695	25.1212	25.5856	25.6282	25.5563	25.3218	20.133	19.6297	18.9632	19.5211	20.0087	20.0234					+	+	R103H_DMSO_FLAG_DMSO;WT_DMSO_FLAG_DMSO		+	R103H_Riluzole_FLAG_Riluzole	Discard	Keep	Discard	Discard	Keep			11	8	8	40.4	30.6	30.6	29.174	0	38.796
Riluzole-DMSO (R103H)	NUP205	Q92621	0.497436	0.487844	0.316711	20.0036	19.9526	19.74	20.2522	20.1466	20.2173	19.4509	19.2146	20.0944	20.0661	19.7545	19.8896	19.1025	19.249	19.3213	18.4323	19.3078	19.1828					+	+	R103H_DMSO_FLAG_DMSO;WT_DMSO_FLAG_DMSO	+	+	R103H_Riluzole_FLAG_Riluzole;WT_Riluzole_FLAG_Riluzole	Keep	Keep	Discard	Discard	Keep			5	5	5	41.3	41.3	41.3	15.807	0	7.6586
Riluzole-DMSO (R103H)	RPN1	P04843	0.574158	0.488651	-0.241318	21.2351	20.9025	21.108	21.3686	21.2917	21.5716	21.5098	21.6779	21.7482	21.1899	21.2752	21.7469	19.1029	18.488	19.4644	19.9661	18.7621	18.5786					+	+	R103H_DMSO_FLAG_DMSO;WT_DMSO_FLAG_DMSO	+	+	R103H_Riluzole_FLAG_Riluzole;WT_Riluzole_FLAG_Riluzole	Keep	Keep	Keep	Keep	Keep			10	10	10	52.6	52.6	52.6	17.718	0	132.41
Riluzole-DMSO (R103H)	HSPA6	P17066;P48741	0.614167	0.489517	-0.220285	30.9174	30.5903	30.5914	30.5556	30.1601	30.2326	30.5437	30.444	30.4436	30.4997	30.3092	29.9615	19.2328	19.806	18.7188	20.0418	18.6055	18.7239					+	+	R103H_DMSO_FLAG_DMSO;WT_DMSO_FLAG_DMSO	+	+	R103H_Riluzole_FLAG_Riluzole;WT_Riluzole_FLAG_Riluzole	Keep	Discard	Keep	Discard	Keep			9	9	9	51.3	51.3	51.3	18.431	0	22.529
Riluzole-DMSO (R103H)	MMS19	Q96T76	0.615148	0.489524	0.21397	20.6301	20.6834	20.4548	21.1533	20.3356	18.6369	20.4774	20.9043	20.4636	20.9467	20.7639	20.7768	19.9303	18.886	18.5235	20.0285	18.5874	19.0541						+	R103H_DMSO_FLAG_DMSO		+	R103H_Riluzole_FLAG_Riluzole	Discard	Keep	Discard	Keep	Keep			4	4	4	13.4	13.4	13.4	44.172	0	5.4872
Riluzole-DMSO (R103H)	ATXN10	Q9UBB4	0.379656	0.496776	-0.972368	21.017	20.4227	20.4991	20.5759	20.5444	20.3065	19.5602	20.5765	20.9438	20.85	19.8207	17.4926	19.2117	18.7642	18.4445	18.8827	18.1804	18.9086					+	+	R103H_DMSO_FLAG_DMSO;WT_DMSO_FLAG_DMSO	+	+	R103H_Riluzole_FLAG_Riluzole;WT_Riluzole_FLAG_Riluzole	Keep	Discard	Discard	Discard	Keep			9	9	9	32.7	32.7	32.7	29.995	0	131.15
Riluzole-DMSO (R103H)	MCM4	P33991	0.58492	0.497015	-0.223153	18.9044	19.0155	18.1983	19.4884	20.4428	18.3812	20.8821	20.7236	21.1689	20.9144	20.6405	20.5502	19.0907	18.7909	19.1073	19.1165	18.8224	18.9922					+	+	R103H_DMSO_FLAG_DMSO;WT_DMSO_FLAG_DMSO		+	R103H_Riluzole_FLAG_Riluzole	Keep	Discard	Discard	Keep	Keep			3	3	3	10.7	10.7	10.7	35.594	0	5.0612
Riluzole-DMSO (R103H)	RPL13	P26373	0.583715	0.503984	-0.215431	23.3056	23.2905	23.5048	23.3617	23.4906	23.6681	23.6902	23.2369	23.2133	23.248	23.061	23.1851	21.9481	22.1792	22.1918	21.9465	22.1544	22.0668					+	+	R103H_DMSO_FLAG_DMSO;WT_DMSO_FLAG_DMSO		+	R103H_Riluzole_FLAG_Riluzole	Keep	Keep	Discard	Discard	Keep			6	6	6	35.6	35.6	35.6	24.423	0	15.805
Riluzole-DMSO (R103H)	DDX3X	O00571;O15523	0.441107	0.504603	-0.379566	20.1877	20.4707	20.5291	20.3272	19.8949	19.6435	20.5507	21.0471	20.0007	19.7331	20.3107	20.4161	19.4297	18.4951	18.2472	19.3892	19.4258	20.2248								+	+	R103H_Riluzole_FLAG_Riluzole;WT_Riluzole_FLAG_Riluzole	Discard	Discard	Keep	Keep	Keep	+	R103H_Riluzole_R103H_DMSO	7	7	7	52.1	52.1	52.1	14.865	0	110.23
Riluzole-DMSO (R103H)	HERC1	Q15751	0.350336	0.50468	-2.36509	24.5657	24.5006	24.653	25.0081	25.2247	23.0787	26.0352	26.0836	25.7456	17.9921	26.5914	26.1857	19.961	18.5659	18.006	18.4337	17.5422	19.7333					+	+	R103H_DMSO_FLAG_DMSO;WT_DMSO_FLAG_DMSO	+	+	R103H_Riluzole_FLAG_Riluzole;WT_Riluzole_FLAG_Riluzole	Keep	Keep	Discard	Keep	Keep			2	2	2	20.3	20.3	20.3	15.423	0	6.1745
Riluzole-DMSO (R103H)	GNB2L1	P63244	0.396823	0.50648	0.597111	19.3173	20.3085	20.2911	20.507	20.7118	20.1199	19.3454	21.1222	21.231	21.0209	20.9553	21.5137	18.852	18.3035	18.5523	19.3623	18.4941	18.7698					+	+	R103H_DMSO_FLAG_DMSO;WT_DMSO_FLAG_DMSO	+	+	R103H_Riluzole_FLAG_Riluzole;WT_Riluzole_FLAG_Riluzole	Keep	Keep	Discard	Keep	Keep			3	3	3	31.3	31.3	31.3	13.015	0	89.447
Riluzole-DMSO (R103H)	PSMC6	P62333	0.431994	0.506671	-0.408147	18.2395	21.4761	21.4969	18.6005	20.9042	19.3267	21.1517	20.9244	21.9558	21.4124	20.8599	20.5352	19.7147	18.9948	19.7021	19.8017	18.8724	18.9419					+	+	R103H_DMSO_FLAG_DMSO;WT_DMSO_FLAG_DMSO	+	+	R103H_Riluzole_FLAG_Riluzole;WT_Riluzole_FLAG_Riluzole	Keep	Keep	Keep	Keep	Keep	+	R103H_Riluzole_R103H_DMSO	3	3	3	65.7	65.7	65.7	7.645	0	8.452
Riluzole-DMSO (R103H)	ATAD3A	Q9NVI7;Q5T2N8	0.534425	0.508873	-0.236359	22.1481	21.8333	22.27	22.1624	22.1173	22.4864	21.5811	21.7085	21.8657	21.1398	21.5768	21.7297	19.2926	19.0682	19.9191	19.0394	18.053	18.4988					+	+	R103H_DMSO_FLAG_DMSO;WT_DMSO_FLAG_DMSO	+	+	R103H_Riluzole_FLAG_Riluzole;WT_Riluzole_FLAG_Riluzole	Keep	Keep	Keep	Discard	Keep			5	5	5	18.3	18.3	18.3	28.024	0	48.755
Riluzole-DMSO (R103H)	CCDC88A	Q3V6T2	0.548111	0.511277	-0.223726	20.6674	20.5088	20.4311	20.8576	20.806	20.7976	20.6329	20.651	21.0653	20.7776	20.4027	20.4978	19.809	20.1844	18.1156	18.3214	18.4646	18.4339					+	+	R103H_DMSO_FLAG_DMSO;WT_DMSO_FLAG_DMSO	+	+	R103H_Riluzole_FLAG_Riluzole;WT_Riluzole_FLAG_Riluzole	Keep	Keep	Keep	Keep	Keep			8	8	2	50.6	50.6	20.5	17.965	0	323.31
Riluzole-DMSO (R103H)	RPL34	P49207	0.369094	0.514126	0.788989	22.6359	22.541	22.6203	22.741	22.6349	22.6814	22.4745	22.4985	19.8116	22.5012	22.2633	22.387	19.4306	19.2708	18.4647	19.7513	18.3591	21.5089									+	R103H_Riluzole_FLAG_Riluzole	Discard	Discard	Discard	Keep	Keep			8	2	2	52.3	15.6	15.6	14.728	0	4.2203
Riluzole-DMSO (R103H)	RPL13A	P40429;Q6NVV1	0.35279	0.515186	-1.15509	23.1143	22.7495	23.1725	22.6874	22.6634	22.8218	22.1757	22.7732	22.434	18.6105	22.5195	22.7875	18.6502	18.0975	19.6796	21.9351	22.4177	22.1118								+	+	R103H_Riluzole_FLAG_Riluzole;WT_Riluzole_FLAG_Riluzole	Discard	Discard	Keep	Keep	Keep			3	3	3	10.2	10.2	10.2	45.664	0.0018886	2.6291
Riluzole-DMSO (R103H)	COX7A2	P14406	0.432304	0.517702	0.358318	20.6258	20.3143	20.5974	20.6134	20.2343	18.6988	19.7604	20.5429	20.8956	20.7215	20.9735	20.5788	19.8797	17.9792	19.1666	19.6629	18.131	19.5209						+	R103H_DMSO_FLAG_DMSO				Discard	Keep	Discard	Discard	Keep			12	12	9	48.2	48.2	42	27.745	0	111
Riluzole-DMSO (R103H)	RCN2	Q14257	0.490998	0.519333	-0.262196	25.5825	25.4085	25.4478	25.7837	25.9047	25.4934	26.1019	25.9377	25.9618	25.3225	26.104	25.7882	22.3053	22.26	21.7321	21.8239	22.5008	22.466									+	R103H_Riluzole_FLAG_Riluzole	Discard	Discard	Discard	Keep	Keep			2	2	2	5.6	5.6	5.6	51.691	0.0019066	2.6876
Riluzole-DMSO (R103H)	UBAP2L	Q14157	0.501244	0.520621	0.243682	20.8633	20.6235	20.8601	21.076	21.4016	21.6068	21.0519	20.6684	20.936	20.77	21.307	21.3104	19.9092	19.7771	19.3348	18.9455	19.7508	18.825					+	+	R103H_DMSO_FLAG_DMSO;WT_DMSO_FLAG_DMSO	+	+	R103H_Riluzole_FLAG_Riluzole;WT_Riluzole_FLAG_Riluzole	Keep	Keep	Keep	Keep	Keep			4	4	2	62.9	62.9	38.2	10.366	0	11.252
Riluzole-DMSO (R103H)	RPL36	Q9Y3U8	0.348682	0.522249	1.09789	22.3712	22.5689	22.4938	17.5039	22.5701	22.4032	19.1851	19.9041	19.2657	17.981	21.6981	21.9694	19.4634	17.3662	19.4918	19.2674	19.4693	18.5553					+	+	R103H_DMSO_FLAG_DMSO;WT_DMSO_FLAG_DMSO	+	+	R103H_Riluzole_FLAG_Riluzole;WT_Riluzole_FLAG_Riluzole	Keep	Discard	Keep	Keep	Keep			3	3	3	29.4	29.4	29.4	18.658	0	56.531
Riluzole-DMSO (R103H)	SNRNP200	O75643	0.498054	0.523813	-0.239935	21.7512	21.7697	21.8621	21.8909	22.1504	21.7428	21.8964	22.127	21.9062	21.4143	22.0922	21.7034	20.4371	20.8618	20.2364	21.0878	19.6496	20.6135					+	+	R103H_DMSO_FLAG_DMSO;WT_DMSO_FLAG_DMSO	+	+	R103H_Riluzole_FLAG_Riluzole;WT_Riluzole_FLAG_Riluzole	Keep	Keep	Keep	Keep	Keep			7	7	7	25.2	25.2	25.2	35.076	0	15.381
Riluzole-DMSO (R103H)	KNOP1	Q1ED39	0.351803	0.527442	-0.840345	20.7664	21.0929	19.985	20.5729	21.1969	21.42	18.8921	20.8844	21.3727	19.2196	18.632	20.7766	22.0759	20.9139	22.5518	18.1177	18.8799	18.6234					+	+	R103H_DMSO_FLAG_DMSO;WT_DMSO_FLAG_DMSO	+	+	R103H_Riluzole_FLAG_Riluzole;WT_Riluzole_FLAG_Riluzole	Keep	Keep	Discard	Discard	Keep			11	11	9	47.5	47.5	42.9	35.924	0	241.52
Riluzole-DMSO (R103H)	YBX3	P16989	0.369784	0.54145	-0.524503	20.4924	20.859	20.6567	20.4514	20.6144	21.0058	20.5072	20.5871	20.5301	18.8316	20.6475	20.5718	18.5514	18.845	19.7471	19.6924	19.1313	19.955					+	+	R103H_DMSO_FLAG_DMSO;WT_DMSO_FLAG_DMSO	+	+	R103H_Riluzole_FLAG_Riluzole;WT_Riluzole_FLAG_Riluzole	Keep	Keep	Keep	Keep	Keep			25	25	25	72.3	72.3	72.3	50.14	0	323.31
Riluzole-DMSO (R103H)	AKAP12	Q02952	0.678707	0.546713	-0.15049	20.6461	19.9599	17.6534	20.8519	20.4149	20.4855	20.404	20.7021	20.5995	20.3979	20.513	20.3432	18.8986	18.9854	18.5715	17.9355	19.037	20.0811					+	+	R103H_DMSO_FLAG_DMSO;WT_DMSO_FLAG_DMSO	+	+	R103H_Riluzole_FLAG_Riluzole;WT_Riluzole_FLAG_Riluzole	Keep	Keep	Keep	Keep	Keep			34	34	0	77.6	77.6	0	50.151	0	323.31
Riluzole-DMSO (R103H)	CFL1	P23528;Q9Y281	0.506735	0.548893	-0.211277	20.4773	21.3869	20.611	20.6241	18.5832	18.1625	22.1442	22.3302	22.1454	21.6553	22.1235	22.2071	20.3306	17.973	18.599	18.2276	19.2342	23.0413					+	+	R103H_DMSO_FLAG_DMSO;WT_DMSO_FLAG_DMSO	+	+	R103H_Riluzole_FLAG_Riluzole;WT_Riluzole_FLAG_Riluzole	Keep	Keep	Keep	Keep	Keep			30	30	2	68.5	68.5	3.6	49.83	0	323.31
Riluzole-DMSO (R103H)	KPNA2	P52292	0.472968	0.566969	-0.218002	20.0507	20.202	19.8789	19.9543	19.7776	19.888	20.4456	20.392	19.955	19.7975	20.1398	20.2013	19.0329	19.3432	18.6279	18.8723	18.8844	18.9584					+	+	R103H_DMSO_FLAG_DMSO;WT_DMSO_FLAG_DMSO	+	+	R103H_Riluzole_FLAG_Riluzole;WT_Riluzole_FLAG_Riluzole	Keep	Keep	Keep	Keep	Keep			8	8	8	24.8	24.8	24.8	39.221	0	22.713
Riluzole-DMSO (R103H)	RPAP1	Q9BWH6	0.477598	0.569431	0.210155	20.5107	20.4052	20.1042	20.7266	20.4117	18.99	19.455	19.7488	19.7579	19.6303	20.1778	19.784	19.2218	18.7627	17.9699	19.0347	19.8541	19.4682					+	+	R103H_DMSO_FLAG_DMSO;WT_DMSO_FLAG_DMSO	+	+	R103H_Riluzole_FLAG_Riluzole;WT_Riluzole_FLAG_Riluzole	Keep	Keep	Keep	Keep	Keep	+	R103H_Riluzole_R103H_DMSO	18	18	18	44.5	44.5	44.5	57.488	0	176.91
Riluzole-DMSO (R103H)	RPL4	P36578	0.41528	0.571621	0.278342	23.2648	23.6889	23.6663	23.3306	23.6015	23.3307	22.9712	23.2778	23.146	22.8738	23.6093	23.7469	21.2329	22.0167	22.0554	21.4396	21.8022	22.2725					+	+	R103H_DMSO_FLAG_DMSO;WT_DMSO_FLAG_DMSO	+	+	R103H_Riluzole_FLAG_Riluzole;WT_Riluzole_FLAG_Riluzole	Keep	Keep	Keep	Keep	Keep			86	86	86	25.5	25.5	25.5	469.08	0	323.31
Riluzole-DMSO (R103H)	SLC7A5	Q01650	0.36626	0.572363	0.401297	20.2274	17.2539	17.9655	20.0148	19.8836	19.3917	19.0976	20.5706	20.2473	20.567	20.2385	20.3138	19.4426	19.3418	18.4123	19.5846	18.8304	19.2474								+	+	R103H_Riluzole_FLAG_Riluzole;WT_Riluzole_FLAG_Riluzole	Discard	Discard	Keep	Discard	Keep			4	4	4	25.5	25.5	25.5	17.779	0	48.942
Riluzole-DMSO (R103H)	HDAC1	Q13547	0.536982	0.576097	-0.165453	22.0436	22.3247	21.9982	22.0689	21.9817	21.9157	22.0429	22.375	22.238	22.2053	22.0783	21.876	20.2014	17.4602	17.6317	19.8147	19.3428	19.3675					+	+	R103H_DMSO_FLAG_DMSO;WT_DMSO_FLAG_DMSO				Keep	Keep	Discard	Discard	Keep			5	5	5	22.4	22.4	22.4	23.466	0	84.897
Riluzole-DMSO (R103H)	HNRNPK	P61978	0.447847	0.576456	-0.224908	23.0456	23.1518	22.8849	22.6307	22.7961	22.8218	23.6673	24.2036	23.6475	23.3994	23.6466	23.7977	22.889	22.7682	22.4021	22.787	22.3929	22.9619									+	R103H_Riluzole_FLAG_Riluzole	Discard	Discard	Discard	Keep	Keep			2	2	2	6.3	6.3	6.3	55.01	0	3.9911
Riluzole-DMSO (R103H)	RPL6	Q02878	0.423785	0.577384	-0.253424	23.4428	23.4077	23.6751	23.4293	23.3515	23.0297	23.0682	23.1336	22.9427	22.3396	22.8474	23.1972	22.3303	22.8216	21.9813	23.226	22.2813	22.6842					+		WT_DMSO_FLAG_DMSO	+	+	R103H_Riluzole_FLAG_Riluzole;WT_Riluzole_FLAG_Riluzole	Keep	Discard	Keep	Discard	Keep			5	5	5	30.7	30.7	30.7	20.762	0	42.074
Riluzole-DMSO (R103H)	SNRNP40	Q96DI7	0.413759	0.577835	0.252519	20.3799	20.6919	20.5084	20.1962	20.5224	20.191	20.2529	20.8983	20.1152	20.5257	20.6458	20.8524	20.4621	18.6147	18.509	19.1066	19.285	18.8474					+	+	R103H_DMSO_FLAG_DMSO;WT_DMSO_FLAG_DMSO				Keep	Discard	Discard	Discard	Keep			14	14	14	45.8	45.8	45.8	32.728	0	56.826
Riluzole-DMSO (R103H)	RUVBL2	Q9Y230	0.623093	0.577921	0.143508	23.3363	23.3203	23.389	23.2548	23.5093	23.4301	23.4284	23.4252	23.6347	23.6948	23.7366	23.4875	20.3362	19.7225	19.1665	18.7872	18.3102	18.9317						+	R103H_DMSO_FLAG_DMSO	+	+	R103H_Riluzole_FLAG_Riluzole;WT_Riluzole_FLAG_Riluzole	Discard	Keep	Discard	Discard	Keep			4	4	4	3.7	3.7	3.7	191.48	0	7.3313
Riluzole-DMSO (R103H)	PELO	Q9BRX2	0.413082	0.578049	0.248213	21.2908	20.8417	20.9306	21.7407	21.5804	21.2521	20.8832	20.9347	21.4064	21.7075	21.1731	21.0884	19.2617	19.3308	18.2059	19.3049	20.0966	18.863								+	+	R103H_Riluzole_FLAG_Riluzole;WT_Riluzole_FLAG_Riluzole	Discard	Discard	Keep	Keep	Keep			5	5	5	19.4	19.4	19.4	34.061	0	14.023
Riluzole-DMSO (R103H)	BAG6	P46379	0.625244	0.579261	0.143431	21.6206	21.2201	20.9488	22.0279	21.6472	21.5516	21.6525	21.6672	21.6189	21.6737	21.7018	21.9934	20.0077	19.2531	19.7959	18.9123	19.0037	20.2187					+	+	R103H_DMSO_FLAG_DMSO;WT_DMSO_FLAG_DMSO	+		WT_Riluzole_FLAG_Riluzole	Keep	Discard	Keep	Discard	Keep			9	9	9	8.4	8.4	8.4	175.49	0	10.372
Riluzole-DMSO (R103H)	CCT8	P50990	0.438084	0.581447	-0.228752	22.5397	21.9096	21.9998	21.936	22.1191	22.2161	22.6127	23.1419	23.2274	22.8449	22.9119	22.539	20.0115	18.721	19.9126	20.0414	20.1365	21.2361					+	+	R103H_DMSO_FLAG_DMSO;WT_DMSO_FLAG_DMSO	+	+	R103H_Riluzole_FLAG_Riluzole;WT_Riluzole_FLAG_Riluzole	Keep	Discard	Keep	Discard	Keep			6	6	6	36.7	36.7	36.7	21.634	0	88.221
Riluzole-DMSO (R103H)	TARDBP	Q13148	0.331202	0.582517	0.488424	20.6334	20.5057	20.7051	20.9671	21.0944	21.213	19.0255	20.6773	20.9401	20.7125	20.8703	20.5253	18.9077	18.8061	18.6199	19.8356	19.3078	19.2637					+	+	R103H_DMSO_FLAG_DMSO;WT_DMSO_FLAG_DMSO	+	+	R103H_Riluzole_FLAG_Riluzole;WT_Riluzole_FLAG_Riluzole	Discard	Keep	Discard	Discard	Keep			19	19	19	19.5	19.5	19.5	140.96	0	69.466
Riluzole-DMSO (R103H)	LTN1	O94822	0.451361	0.58322	-0.200844	20.4545	20.4902	21.0305	20.7973	20.2068	20.1806	20.3125	20.5024	20.7235	20.0771	20.592	20.2668	20.1113	17.7831	19.8813	19.3293	18.3426	19.0484					+	+	R103H_DMSO_FLAG_DMSO;WT_DMSO_FLAG_DMSO	+	+	R103H_Riluzole_FLAG_Riluzole;WT_Riluzole_FLAG_Riluzole	Keep	Keep	Keep	Keep	Keep			4	4	4	9.6	9.6	9.6	65.33	0	30.378
Riluzole-DMSO (R103H)	DNAJB1	P25685	0.55153	0.59085	-0.148982	22.6211	21.9789	22.4065	22.4987	22.3493	22.4149	23.0569	23.2565	23.2011	23.138	23.114	22.8155	18.6872	18.5413	18.442	19.7672	19.7518	19.3355								+		WT_Riluzole_FLAG_Riluzole	Discard	Discard	Keep	Discard	Keep			3	3	3	7.1	7.1	7.1	81.074	0	4.6201
Riluzole-DMSO (R103H)	HSPA1B;HSPA1A	P0DMV9;P0DMV8	0.617776	0.59299	-0.131638	30.7894	30.727	30.8382	31.0859	31.0978	30.6374	31.2408	31.2092	31.1279	31.1124	31.184	30.8866	25.0405	25.0023	24.9507	25.7406	25.2671	25.2858					+	+	R103H_DMSO_FLAG_DMSO;WT_DMSO_FLAG_DMSO		+	R103H_Riluzole_FLAG_Riluzole	Keep	Keep	Discard	Keep	Keep			5	4	4	18.1	16.2	16.2	47.655	0	15.224
Riluzole-DMSO (R103H)	HMGA1	P17096	0.391834	0.595154	0.244013	18.4204	21.0489	20.9174	21.2962	21.5623	21.2298	22.3321	21.5088	21.7344	22.2683	22.0939	21.9451	19.0508	18.8628	19.2951	19.1165	18.8415	19.58					+	+	R103H_DMSO_FLAG_DMSO;WT_DMSO_FLAG_DMSO				Discard	Keep	Discard	Discard	Keep			8	8	8	31.8	31.8	31.8	43.062	0	23.214
Riluzole-DMSO (R103H)	SLC25A1	P53007	0.332242	0.59692	0.386113	19.0564	18.6437	19.1678	20.8062	20.4718	20.6319	19.7566	19.7818	18.4284	20.0415	19.6162	19.4675	19.6091	17.3411	18.6593	19.9609	19.6932	18.6924						+	R103H_DMSO_FLAG_DMSO	+	+	R103H_Riluzole_FLAG_Riluzole;WT_Riluzole_FLAG_Riluzole	Discard	Discard	Keep	Keep	Keep	+	R103H_Riluzole_R103H_DMSO	5	5	5	9.4	9.4	9.4	80.109	0	8.6322
Riluzole-DMSO (R103H)	HMGN2	P05204	0.315248	0.598587	0.461639	20.9334	23.099	23.359	21.6422	23.9881	24.1272	25.5755	24.8125	23.7733	25.7688	24.8912	24.8863	23.2244	19.0874	19.935	23.3221	22.9406	21.3116					+	+	R103H_DMSO_FLAG_DMSO;WT_DMSO_FLAG_DMSO	+	+	R103H_Riluzole_FLAG_Riluzole;WT_Riluzole_FLAG_Riluzole	Keep	Keep	Keep	Keep	Keep	+	R103H_Riluzole_R103H_DMSO	23	23	23	49.9	49.9	49.9	71.988	0	323.31
Riluzole-DMSO (R103H)	PSMD3	O43242	0.527794	0.598743	-0.147862	22.1485	22.1131	22.104	22.1334	22.181	22.3289	22.407	22.2492	22.634	22.183	22.3034	22.3602	19.1018	19.0191	19.0163	18.9621	18.8708	19.1917					+	+	R103H_DMSO_FLAG_DMSO;WT_DMSO_FLAG_DMSO	+	+	R103H_Riluzole_FLAG_Riluzole;WT_Riluzole_FLAG_Riluzole	Keep	Discard	Keep	Keep	Keep			4	4	4	9.9	9.9	9.9	44.739	0	10.92
Riluzole-DMSO (R103H)	MON2	Q7Z3U7	0.378334	0.615176	-0.230082	19.9645	20.1673	20.045	20.3664	19.926	19.536	20.5442	20.2109	20.2474	20.2988	19.641	20.3723	18.5449	17.6184	19.0737	18.6597	19.5737	19.7831					+	+	R103H_DMSO_FLAG_DMSO;WT_DMSO_FLAG_DMSO				Keep	Keep	Discard	Discard	Keep			4	4	4	18.4	18.4	18.4	35.348	0	7.5356
Riluzole-DMSO (R103H)	RAB10;RAB1B;RAB1C;RAB1A;RAB8B;RAB8A;RAB15	P61026;Q9H0U4;Q92928;P62820;Q92930;P61006;P59190	0.43656	0.615356	0.176435	21.8595	22.2151	21.5185	21.9504	21.5369	18.9759	21.6357	21.4752	21.3736	21.6533	21.9491	21.4114	18.3375	18.2255	19.4626	19.1818	18.819	18.4317								+	+	R103H_Riluzole_FLAG_Riluzole;WT_Riluzole_FLAG_Riluzole	Discard	Discard	Keep	Keep	Keep	+	R103H_Riluzole_R103H_DMSO	2	2	2	14.2	14.2	14.2	20.811	0	4.5958
Riluzole-DMSO (R103H)	PRPF6	O94906	0.438172	0.617931	0.173801	20.5296	20.2575	20.1525	20.4837	20.4251	20.6224	20.4819	20.4371	20.594	20.996	20.4523	20.586	19.1682	18.9311	19.0995	20.3063	18.9267	19.6315					+	+	R103H_DMSO_FLAG_DMSO;WT_DMSO_FLAG_DMSO	+	+	R103H_Riluzole_FLAG_Riluzole;WT_Riluzole_FLAG_Riluzole	Keep	Keep	Keep	Keep	Keep			13	13	13	20	20	20	100.2	0	69.363
Riluzole-DMSO (R103H)	SDF4	Q9BRK5	0.482245	0.61928	0.151087	21.5645	21.2921	21.5504	21.721	21.5838	21.414	21.7948	21.8388	21.7912	22.0087	22.1651	21.7043	19.9727	18.533	18.7098	19.9684	18.8707	19.1333					+	+	R103H_DMSO_FLAG_DMSO;WT_DMSO_FLAG_DMSO		+	R103H_Riluzole_FLAG_Riluzole	Keep	Keep	Discard	Discard	Keep			3	3	3	23.7	23.7	23.7	19.015	0	8.4544
Riluzole-DMSO (R103H)	EIF4G1	Q04637;O43432	0.341905	0.623936	0.266157	21.1766	20.6266	20.7678	21.1565	21.1892	21.1846	20.2534	20.1071	20.6774	21.0094	20.0891	20.7379	18.9557	18.616	19.925	20.5778	18.7872	19.5654					+	+	R103H_DMSO_FLAG_DMSO;WT_DMSO_FLAG_DMSO	+	+	R103H_Riluzole_FLAG_Riluzole;WT_Riluzole_FLAG_Riluzole	Keep	Keep	Keep	Keep	Keep			26	26	26	48.9	48.9	48.9	88.549	0	323.31
Riluzole-DMSO (R103H)	TUBB2B	Q9BVA1	0.366888	0.624955	-0.226344	28.2369	27.9595	27.9567	28.4293	28.32	28.6169	27.8968	28.2805	28.4209	27.613	28.3224	27.9838	24.1654	24.1736	23.5194	24.4262	24.2566	23.9399						+	R103H_DMSO_FLAG_DMSO				Discard	Keep	Discard	Discard	Keep			8	4	4	18.8	9.6	9.6	70.782	0	6.2418
Riluzole-DMSO (R103H)	MRPL37	Q9BZE1	0.305595	0.626781	0.385768	20.5871	20.5251	20.5821	20.5636	20.4765	20.6407	19.535	20.6044	21.1826	20.572	20.7399	21.1674	19.6554	19.5713	19.6315	19.9662	19.4585	19.2494					+	+	R103H_DMSO_FLAG_DMSO;WT_DMSO_FLAG_DMSO	+	+	R103H_Riluzole_FLAG_Riluzole;WT_Riluzole_FLAG_Riluzole	Keep	Keep	Keep	Keep	Keep			7	7	7	37.8	37.8	37.8	36.501	0	18.591
Riluzole-DMSO (R103H)	KRT18	P05783;CON__H-INV:HIT000015463	0.383821	0.628854	0.198987	21.8197	21.6178	21.4635	21.8306	21.7975	22.4785	21.2576	21.5189	21.9352	21.9336	21.7634	21.6117	18.1352	17.9161	18.9833	19.6395	19.1695	19.0868					+	+	R103H_DMSO_FLAG_DMSO;WT_DMSO_FLAG_DMSO	+	+	R103H_Riluzole_FLAG_Riluzole;WT_Riluzole_FLAG_Riluzole	Keep	Keep	Keep	Keep	Keep			4	4	4	11.1	11.1	11.1	71.456	0	13.061
Riluzole-DMSO (R103H)	TELO2	Q9Y4R8	0.344966	0.634912	0.235868	20.4727	20.6339	20.4439	21.0316	20.5187	20.2133	20.8059	20.8226	20.1873	21.2205	20.6099	20.6929	20.0055	18.8366	19.2604	17.9913	19.5457	18.9815					+	+	R103H_DMSO_FLAG_DMSO;WT_DMSO_FLAG_DMSO	+	+	R103H_Riluzole_FLAG_Riluzole;WT_Riluzole_FLAG_Riluzole	Keep	Keep	Keep	Keep	Keep			3	3	1	8.9	8.9	3.9	55.102	0	7.9485
Riluzole-DMSO (R103H)	NONO	Q15233;Q8WXF1	0.624418	0.635969	0.111446	18.5183	21.0002	19.5544	20.8444	19.294	18.6988	21.2874	21.4336	21.3094	21.3404	21.5695	21.4548	18.5295	18.7666	18.4597	18.6965	21.2726	21.1436					+		WT_DMSO_FLAG_DMSO	+	+	R103H_Riluzole_FLAG_Riluzole;WT_Riluzole_FLAG_Riluzole	Keep	Discard	Keep	Keep	Keep			6	6	5	35.1	35.1	30.2	24.997	0	14.606
Riluzole-DMSO (R103H)	STRN4	Q9NRL3	0.268831	0.636221	0.603128	20.5596	20.5813	20.5023	20.6644	21.1903	20.6442	19.6534	18.1264	20.4571	18.8534	20.6529	20.54	19.1053	18.6408	19.1494	18.6743	18.7053	19.9681						+	R103H_DMSO_FLAG_DMSO				Discard	Keep	Discard	Discard	Keep			28	2	2	71.5	3.6	3.6	49.906	0	7.1916
Riluzole-DMSO (R103H)	SNRNP70	P08621	0.471505	0.636497	0.137011	20.7373	21.2912	20.711	20.9272	21.0004	21.3082	21.27	21.188	21.1098	21.2994	21.1382	21.5412	20.4714	18.3074	18.8288	20.0949	18.6892	19.302						+	R103H_DMSO_FLAG_DMSO	+	+	R103H_Riluzole_FLAG_Riluzole;WT_Riluzole_FLAG_Riluzole	Discard	Keep	Keep	Keep	Keep			5	5	5	19.7	19.7	19.7	38.434	0	10.521
Riluzole-DMSO (R103H)	RAB32	Q13637;P57729	0.268421	0.638684	0.634734	21.65	21.2165	21.4059	21.6952	21.1028	21.4609	18.7107	21.2753	21.7323	21.2749	21.3426	21.005	19.5496	19.2591	19.7723	19.9805	18.8451	20.0532					+	+	R103H_DMSO_FLAG_DMSO;WT_DMSO_FLAG_DMSO	+	+	R103H_Riluzole_FLAG_Riluzole;WT_Riluzole_FLAG_Riluzole	Keep	Keep	Keep	Keep	Keep			6	6	6	8.9	8.9	8.9	114.53	0	9.4054
Riluzole-DMSO (R103H)	TBC1D10B	Q4KMP7	0.390102	0.639351	-0.176918	22.8466	23.0527	22.832	22.8273	22.8076	21.6934	23.1635	23.2245	23.7473	23.2945	23.1713	23.1389	22.8573	22.8733	21.8654	21.3936	21.804	21.233					+	+	R103H_DMSO_FLAG_DMSO;WT_DMSO_FLAG_DMSO	+	+	R103H_Riluzole_FLAG_Riluzole;WT_Riluzole_FLAG_Riluzole	Keep	Keep	Keep	Keep	Keep			57	57	57	16.9	16.9	16.9	532.4	0	152.95
Riluzole-DMSO (R103H)	TUBA1A;TUBA3E	Q71U36;P0DPH8;P0DPH7;Q6PEY2	0.294399	0.64002	-0.373675	26.905	29.0459	27.4619	27.9678	26.9725	25.7827	27.0341	27.2409	25.925	25.7843	26.8578	26.4369	18.7456	22.179	19.6659	22.7598	22.7336	23.09					+	+	R103H_DMSO_FLAG_DMSO;WT_DMSO_FLAG_DMSO	+	+	R103H_Riluzole_FLAG_Riluzole;WT_Riluzole_FLAG_Riluzole	Keep	Keep	Keep	Keep	Keep			17	17	17	50.8	50.8	50.8	36.876	0	323.31
Riluzole-DMSO (R103H)	SMC4	Q9NTJ3	0.444706	0.645431	-0.139299	22.1946	21.9657	21.907	22.359	22.0504	22.106	22.0346	22.1867	22.385	22.1646	22.1372	21.8865	18.8099	19.2195	18.6423	18.8991	19.7815	19.9138					+		WT_DMSO_FLAG_DMSO		+	R103H_Riluzole_FLAG_Riluzole	Keep	Discard	Discard	Discard	Keep			2	2	2	7.3	7.3	7.3	44.561	0	17.311
Riluzole-DMSO (R103H)	SERBP1	Q8NC51	0.379142	0.650769	-0.168187	20.8196	20.9754	20.61	19.8582	20.1347	20.5669	21.4924	21.507	21.139	21.4587	20.9659	21.2093	20.483	18.5255	18.3653	21.025	20.3487	21.2733					+	+	R103H_DMSO_FLAG_DMSO;WT_DMSO_FLAG_DMSO	+	+	R103H_Riluzole_FLAG_Riluzole;WT_Riluzole_FLAG_Riluzole	Keep	Keep	Keep	Keep	Keep			5	5	5	14.2	14.2	14.2	59.379	0	31.296
Riluzole-DMSO (R103H)	PSMC2	P35998	0.370276	0.671483	-0.158607	21.5548	21.2931	21.1095	21.538	21.4711	21.404	21.7097	21.7274	21.9359	21.9069	21.34	21.6504	19.068	19.2417	19.1253	20.1578	18.7788	19.2163					+	+	R103H_DMSO_FLAG_DMSO;WT_DMSO_FLAG_DMSO	+	+	R103H_Riluzole_FLAG_Riluzole;WT_Riluzole_FLAG_Riluzole	Keep	Keep	Keep	Keep	Keep			20	20	20	20.1	20.1	20.1	143.23	0	37.021
Riluzole-DMSO (R103H)	RPS27L	Q71UM5	0.300096	0.686099	0.218788	26.1297	25.9797	26.3356	26.2213	26.475	26.5204	25.5468	25.9141	26.4114	26.4419	25.8953	26.1916	19.1028	18.4479	22.9312	22.2499	21.8413	18.5503						+	R103H_DMSO_FLAG_DMSO				Discard	Keep	Discard	Discard	Keep	+	R103H_Riluzole_R103H_DMSO	2	2	2	3.8	3.8	3.8	106.87	0	4.3034
Riluzole-DMSO (R103H)	MYBBP1A	Q9BQG0	0.253315	0.692328	-0.371939	19.902	19.8117	19.8199	20.1407	19.9843	19.4967	20.1886	20.8045	19.2419	19.0287	20.2797	19.8108	19.7455	18.0032	18.3712	18.8419	18.4123	19.2663						+	R103H_DMSO_FLAG_DMSO				Discard	Keep	Discard	Discard	Keep			5	5	5	8.4	8.4	8.4	97.169	0	8.0855
Riluzole-DMSO (R103H)	UPF1	Q92900	0.310067	0.695215	0.187696	21.9804	21.973	21.7779	22.3227	22.1196	22.1021	21.4386	21.7177	22.2681	21.9792	21.9355	22.0728	19.7721	19.2266	18.9642	19.1088	19.0943	19.2465					+	+	R103H_DMSO_FLAG_DMSO;WT_DMSO_FLAG_DMSO		+	R103H_Riluzole_FLAG_Riluzole	Discard	Keep	Discard	Keep	Keep			6	6	6	16.7	16.7	16.7	45.531	0	7.5395
Riluzole-DMSO (R103H)	RPS27A;UBB;UBC	P62979;P0CG47;P0CG48	0.331123	0.700573	-0.157849	27.2556	26.8362	27.1778	27.4205	27.2859	27.3829	26.1738	26.6048	26.7008	26.512	26.3629	26.131	24.3557	23.9527	23.8027	24.3483	24.3637	24.213					+	+	R103H_DMSO_FLAG_DMSO;WT_DMSO_FLAG_DMSO	+	+	R103H_Riluzole_FLAG_Riluzole;WT_Riluzole_FLAG_Riluzole	Keep	Keep	Keep	Keep	Keep			23	22	22	34.7	33.6	33.6	109.43	0	100.26
Riluzole-DMSO (R103H)	RICTOR	Q6R327	0.36158	0.700694	-0.139448	21.3337	21.3966	21.0748	21.7943	21.7842	21.3843	21.2816	21.6289	21.7743	21.3583	21.3516	21.5565	18.9672	18.1945	18.7829	19.5303	18.1581	18.9938						+	R103H_DMSO_FLAG_DMSO		+	R103H_Riluzole_FLAG_Riluzole	Discard	Keep	Discard	Keep	Keep			6	6	6	13.1	13.1	13.1	68.047	0	6.252
Riluzole-DMSO (R103H)	SF3B4	Q15427	0.291317	0.701209	-0.199486	18.2438	21.8096	21.3594	20.9361	21.6651	18.9834	21.825	22.3058	21.7218	21.3396	22.0344	21.8801	19.1167	18.2828	18.6294	19.5232	20.3068	21.56						+	R103H_DMSO_FLAG_DMSO				Discard	Keep	Discard	Discard	Keep			5	5	5	11.9	11.9	11.9	54.231	0	5.747
Riluzole-DMSO (R103H)	DNAJA3	Q96EY1	0.288252	0.70368	-0.199889	22.6927	22.7748	22.4603	22.8824	22.8538	23.0844	22.4284	22.5504	23.1098	22.1272	22.646	22.7158	18.7839	18.2236	18.2245	20.0723	18.303	18.218					+	+	R103H_DMSO_FLAG_DMSO;WT_DMSO_FLAG_DMSO	+	+	R103H_Riluzole_FLAG_Riluzole;WT_Riluzole_FLAG_Riluzole	Keep	Keep	Keep	Keep	Keep			8	8	8	34.1	34.1	34.1	38.89	0	154.49
Riluzole-DMSO (R103H)	HLA-C;HLA-B;HLA-A;HLA-H	P30508;Q07000;Q29963;P30501;P30505;Q29865;P30504;P04222;P30510;Q29960;P10321;Q31612;Q9TNN7;P30443;P16188;P13746;P05534;P30455;P30447;P30499;P04439;P01893;Q95604;P30459;P30457;P17693;P30456;Q09160;P30512;P30450;P16190;P16189;P10316;P10314;P01892;P01891;P13747;P18462;P30453	0.314576	0.708298	0.162145	21.0698	20.9259	18.2334	20.6004	20.7397	20.6459	20.8003	20.9057	21.4712	21.2853	21.1955	21.1828	19.5994	20.1962	18.9661	19.5417	19.4481	19.8325					+	+	R103H_DMSO_FLAG_DMSO;WT_DMSO_FLAG_DMSO		+	R103H_Riluzole_FLAG_Riluzole	Keep	Keep	Discard	Discard	Keep			8	8	6	34	34	25.3	37.497	0	26.785
Riluzole-DMSO (R103H)	RPS2	P15880	0.359272	0.722359	0.120081	23.3584	23.2385	23.4605	23.6219	23.5992	23.2883	23.1392	23.2646	23.3589	23.2303	23.2717	23.621	21.5737	21.6362	20.1747	21.4872	21.2309	22.1495					+	+	R103H_DMSO_FLAG_DMSO;WT_DMSO_FLAG_DMSO	+	+	R103H_Riluzole_FLAG_Riluzole;WT_Riluzole_FLAG_Riluzole	Keep	Keep	Discard	Discard	Keep			6	4	4	23.3	14.8	14.8	38.58	0	13.274
Riluzole-DMSO (R103H)	CACYBP	Q9HB71	0.315904	0.722371	-0.150321	20.0058	20.0567	19.0398	19.9594	19.6838	20.1984	20.0159	20.5649	19.9798	19.9454	20.0834	20.0808	20.2987	17.8873	18.7272	17.9966	19.0089	18.2966					+		WT_DMSO_FLAG_DMSO	+	+	R103H_Riluzole_FLAG_Riluzole;WT_Riluzole_FLAG_Riluzole	Keep	Discard	Keep	Keep	Keep			2	2	2	23.2	23.2	23.2	12.473	0	4.6882
Riluzole-DMSO (R103H)	S100A7;S100A7A	P31151;Q86SG5	0.25467	0.723445	-0.22082	20.928	24.5154	21.8016	20.3134	18.5444	19.2101	20.0581	20.2123	21.122	20.241	20.4037	20.0852	19.6174	18.1893	19.0637	19.1888	19.9629	19.6364						+	R103H_DMSO_FLAG_DMSO		+	R103H_Riluzole_FLAG_Riluzole	Discard	Keep	Discard	Discard	Keep			4	4	4	18.4	18.4	18.4	44.385	0	12.004
Riluzole-DMSO (R103H)	PCBP1	Q15365	0.438699	0.724345	0.0987765	22.2938	22.1203	21.816	22.0212	21.9117	21.8665	22.1818	22.1987	22.4555	22.439	22.3067	22.3865	18.8952	18.2333	20.9708	21.3206	21.2821	22.2169					+	+	R103H_DMSO_FLAG_DMSO;WT_DMSO_FLAG_DMSO	+	+	R103H_Riluzole_FLAG_Riluzole;WT_Riluzole_FLAG_Riluzole	Keep	Keep	Keep	Keep	Keep			13	13	13	40.5	40.5	40.5	48.55	0	39.153
Riluzole-DMSO (R103H)	HNRNPH1	P31943;P31942	0.378486	0.724351	0.110787	24.3196	24.2751	24.3314	24.1531	24.161	24.1479	24.4615	24.6077	24.6313	24.4904	24.874	24.6683	23.4196	23.5316	23.234	23.1827	23.2531	23.3298									+	R103H_Riluzole_FLAG_Riluzole	Discard	Discard	Discard	Keep	Keep	+	R103H_Riluzole_R103H_DMSO	3	3	3	10.1	10.1	10.1	36.091	0	4.2896
Riluzole-DMSO (R103H)	SAMHD1	Q9Y3Z3	0.320067	0.725096	0.143209	20.7691	20.3619	20.2104	21.0565	20.9201	20.4948	20.7796	20.8235	21.0708	21.3016	21.0519	20.7501	18.8946	18.8639	17.7155	19.5434	20.1399	19.4988					+	+	R103H_DMSO_FLAG_DMSO;WT_DMSO_FLAG_DMSO	+		WT_Riluzole_FLAG_Riluzole	Keep	Keep	Keep	Discard	Keep			4	4	4	1.1	1.1	1.1	532.22	0	5.1139
Riluzole-DMSO (R103H)	TPI1	P60174	0.303442	0.726705	0.154282	21.8133	21.1925	19.8322	19.7144	18.9802	20.1824	22.7397	22.3297	22.5773	22.9408	22.376	22.7928	20.8548	18.9612	20.3241	20.0219	19.9223	22.8306					+	+	R103H_DMSO_FLAG_DMSO;WT_DMSO_FLAG_DMSO	+	+	R103H_Riluzole_FLAG_Riluzole;WT_Riluzole_FLAG_Riluzole	Keep	Keep	Keep	Keep	Keep			5	5	5	10.5	10.5	10.5	56.598	0	10.29
Riluzole-DMSO (R103H)	SMC1A	Q14683	0.34797	0.735037	-0.117646	21.3823	21.2804	21.1757	21.5751	21.6238	21.3333	21.2614	21.3852	21.6912	21.4436	21.2604	21.2808	19.7768	19.2883	17.8849	18.4083	18.3936	19.8787					+	+	R103H_DMSO_FLAG_DMSO;WT_DMSO_FLAG_DMSO	+	+	R103H_Riluzole_FLAG_Riluzole;WT_Riluzole_FLAG_Riluzole	Keep	Keep	Keep	Keep	Keep			31	31	31	34.4	34.4	34.4	126.97	0	139.76
Riluzole-DMSO (R103H)	TUBGCP3	Q96CW5	0.26999	0.736048	0.173281	20.7647	20.8907	19.4261	20.8561	20.6156	20.4034	20.6231	20.7935	21.2122	20.6737	21.254	21.2209	19.7163	18.129	18.0979	19.7107	18.4138	18.9246					+	+	R103H_DMSO_FLAG_DMSO;WT_DMSO_FLAG_DMSO	+	+	R103H_Riluzole_FLAG_Riluzole;WT_Riluzole_FLAG_Riluzole	Keep	Keep	Keep	Keep	Keep			8	8	7	39.1	39.1	37.2	47.82	0	39.156
Riluzole-DMSO (R103H)	DDX20	Q9UHI6	0.314126	0.736623	0.132816	21.3606	21.5634	21.676	21.7738	21.7136	21.5051	21.4988	21.85	21.8415	22.0128	21.6072	21.9687	18.6855	18.9098	18.2948	19.3952	18.9027	19.0865					+	+	R103H_DMSO_FLAG_DMSO;WT_DMSO_FLAG_DMSO	+	+	R103H_Riluzole_FLAG_Riluzole;WT_Riluzole_FLAG_Riluzole	Discard	Keep	Keep	Keep	Keep			3	3	3	30.2	30.2	30.2	13.459	0	4.0853
Riluzole-DMSO (R103H)	USP9X	Q93008	0.308327	0.743216	-0.130149	20.815	20.1702	20.4224	20.8121	20.5716	20.5875	20.5389	20.46	20.9543	20.6731	20.4765	20.4132	19.1702	18.7995	18.4137	19.5027	18.6933	18.0353					+	+	R103H_DMSO_FLAG_DMSO;WT_DMSO_FLAG_DMSO	+	+	R103H_Riluzole_FLAG_Riluzole;WT_Riluzole_FLAG_Riluzole	Keep	Keep	Keep	Keep	Keep	+	R103H_Riluzole_R103H_DMSO	6	6	6	27.4	27.4	27.4	30.18	0	25.101
Riluzole-DMSO (R103H)	POLR2C	P19387	0.271218	0.745411	0.159694	21.3835	21.0989	20.6615	21.3712	21.0952	21.5595	20.8726	20.9538	21.3286	20.9827	21.5875	21.0638	18.9063	18.4031	19.8613	18.2688	19.5698	19.8014								+		WT_Riluzole_FLAG_Riluzole	Discard	Discard	Keep	Discard	Keep			4	4	4	13.8	13.8	13.8	51.588	0	8.4744
Riluzole-DMSO (R103H)	DNAJC8	O75937	0.242873	0.747258	-0.202169	18.7074	20.4912	19.025	19.9472	20.1582	20.4853	20.9119	21.4571	20.3512	20.7162	20.8329	20.5646	18.4313	19.9178	19.4967	18.0136	20.0918	18.8226						+	R103H_DMSO_FLAG_DMSO	+	+	R103H_Riluzole_FLAG_Riluzole;WT_Riluzole_FLAG_Riluzole	Discard	Discard	Keep	Keep	Keep			7	7	7	4.9	4.9	4.9	216.04	0	24.775
Riluzole-DMSO (R103H)	RBM39	Q14498	0.335623	0.749081	0.110563	21.1512	20.9034	21.0157	21.1598	21.489	21.3632	21.0691	21.2915	21.1936	21.5302	21.1373	21.2184	19.3463	18.5979	18.6734	17.8336	18.7297	19.8718						+	R103H_DMSO_FLAG_DMSO		+	R103H_Riluzole_FLAG_Riluzole	Discard	Keep	Discard	Keep	Keep	+	R103H_Riluzole_R103H_DMSO	11	2	2	24.5	7.4	7.4	49.775	0	138.88
Riluzole-DMSO (R103H)	MYCBP	Q99417	0.244185	0.75751	0.183853	22.1686	22.1869	22.1613	21.5871	22.794	21.5703	22.7001	22.7191	22.6216	22.3892	23.4074	22.7957	18.4651	18.7631	19.1841	21.0272	20.8557	19.9761					+	+	R103H_DMSO_FLAG_DMSO;WT_DMSO_FLAG_DMSO	+	+	R103H_Riluzole_FLAG_Riluzole;WT_Riluzole_FLAG_Riluzole	Keep	Keep	Keep	Keep	Keep			11	11	11	37.7	37.7	37.7	39.646	0	323.31
Riluzole-DMSO (R103H)	RUVBL1	Q9Y265	0.277635	0.761745	0.135779	24.3395	23.9181	23.9239	24.4883	24.2125	24.1491	24.3532	23.9423	23.9608	24.4812	24.1975	23.9849	19.3848	17.2471	17.1212	18.1597	19.4271	18.9088						+	R103H_DMSO_FLAG_DMSO	+	+	R103H_Riluzole_FLAG_Riluzole;WT_Riluzole_FLAG_Riluzole	Discard	Discard	Discard	Keep	Keep			5	5	5	9.4	9.4	9.4	87.198	0	20.517
Riluzole-DMSO (R103H)	HPS6	Q86YV9	0.289454	0.762043	0.115057	20.9075	20.7058	20.5727	21.0124	20.8976	21.0107	20.4693	20.8687	20.9493	20.8128	20.8191	21.0006	19.3955	19.0138	19.119	19.098	19.7001	18.7491								+	+	R103H_Riluzole_FLAG_Riluzole;WT_Riluzole_FLAG_Riluzole	Discard	Discard	Keep	Keep	Keep			2	2	2	6.6	6.6	6.6	44.068	0	3.9923
Riluzole-DMSO (R103H)	EIF3B	P55884	0.298162	0.763301	-0.114431	20.1566	20.152	19.9888	20.346	19.889	20.274	20.6176	20.5006	20.3218	20.5598	20.4177	20.1191	18.5529	19.3492	19.8558	19.1124	20.3214	19.0779					+	+	R103H_DMSO_FLAG_DMSO;WT_DMSO_FLAG_DMSO	+	+	R103H_Riluzole_FLAG_Riluzole;WT_Riluzole_FLAG_Riluzole	Keep	Keep	Keep	Keep	Keep			10	10	10	16.7	16.7	16.7	118.56	0	28.301
Riluzole-DMSO (R103H)	ACTL6A	O96019	0.191986	0.764236	0.451293	21.6875	20.6478	21.1531	21.8391	21.4996	20.9413	19.4242	19.5322	20.7693	18.78	21.2147	21.0847	18.9244	19.2569	18.2346	19.1685	19.8232	19.1398								+	+	R103H_Riluzole_FLAG_Riluzole;WT_Riluzole_FLAG_Riluzole	Discard	Discard	Keep	Discard	Keep			2	2	2	2.4	2.4	2.4	107.34	0	4.5959
Riluzole-DMSO (R103H)	SLC25A6	P12236	0.280292	0.764381	-0.120541	24.0161	23.641	23.626	24.0005	23.6964	24.3259	23.1838	23.6919	23.4433	23.164	23.3115	23.4819	18.7968	22.3562	23.44	22.8089	22.3945	22.499					+	+	R103H_DMSO_FLAG_DMSO;WT_DMSO_FLAG_DMSO	+	+	R103H_Riluzole_FLAG_Riluzole;WT_Riluzole_FLAG_Riluzole	Discard	Discard	Keep	Keep	Keep			6	6	6	5.8	5.8	5.8	175.29	0	10.612
Riluzole-DMSO (R103H)	S100A9	P06702	0.190812	0.764773	-0.362648	23.477	23.2734	22.0088	21.5488	18.7808	19.7024	22.645	23.5189	23.4907	24.1905	22.2654	22.1108	21.3369	18.8675	22.8635	19.6954	20.9031	19.4106					+	+	R103H_DMSO_FLAG_DMSO;WT_DMSO_FLAG_DMSO	+	+	R103H_Riluzole_FLAG_Riluzole;WT_Riluzole_FLAG_Riluzole	Keep	Keep	Keep	Keep	Keep			19	19	19	6.5	6.5	6.5	573.83	0	49.992
Riluzole-DMSO (R103H)	TCP1	P17987	0.304673	0.76524	0.114474	22.5558	22.2756	22.4628	22.6721	22.3904	22.4479	22.776	22.8408	22.885	23.097	23.0991	22.6491	20.7136	18.7832	18.7726	19.1991	19.254	22.4806								+	+	R103H_Riluzole_FLAG_Riluzole;WT_Riluzole_FLAG_Riluzole	Discard	Discard	Keep	Discard	Keep			5	5	5	7.8	7.8	7.8	128.78	0	4.4678
Riluzole-DMSO (R103H)	VIM	P08670;P14136;P41219;P07196;P07197	0.23064	0.765312	-0.187364	22.6281	22.609	22.4444	22.807	22.602	23.3481	22.0988	22.5377	23.1668	22.5002	22.2678	22.4732	21.853	21.9988	22.744	21.2554	21.8866	21.8281					+	+	R103H_DMSO_FLAG_DMSO;WT_DMSO_FLAG_DMSO	+		WT_Riluzole_FLAG_Riluzole	Keep	Discard	Discard	Discard	Keep			20	20	20	11.5	11.5	11.5	273.6	0	86.437
Riluzole-DMSO (R103H)	CANX	P27824	0.229529	0.766052	-0.179361	19.1239	18.7928	20.5241	18.7455	20.6602	19.1965	20.9825	21.5767	21.6261	21.1771	20.8454	21.6248	20.4053	18.0848	18.7111	18.6965	19.4511	18.6153					+	+	R103H_DMSO_FLAG_DMSO;WT_DMSO_FLAG_DMSO	+	+	R103H_Riluzole_FLAG_Riluzole;WT_Riluzole_FLAG_Riluzole	Keep	Keep	Keep	Keep	Keep			9	9	9	8	8	8	192.22	0	16.012
Riluzole-DMSO (R103H)	DDB1	Q16531	0.264431	0.766978	0.119821	22.7432	22.7453	23.4706	22.6044	23.3028	22.5464	23.1131	22.7252	23.1113	22.8708	23.1308	23.3074	19.5317	17.9673	17.9736	20.3305	18.3637	18.3974					+	+	R103H_DMSO_FLAG_DMSO;WT_DMSO_FLAG_DMSO	+	+	R103H_Riluzole_FLAG_Riluzole;WT_Riluzole_FLAG_Riluzole	Keep	Keep	Keep	Keep	Keep			33	2	1	77.4	6	3.1	50.135	0	276.73
Riluzole-DMSO (R103H)	TIMM13	Q9Y5L4	0.30515	0.767197	-0.103188	21.1146	21.0255	21.0067	17.6205	21.3022	21.195	21.128	21.5027	21.2349	21.0245	21.2807	21.251	19.5646	17.8267	19.6962	19.0385	18.5793	18.7204					+	+	R103H_DMSO_FLAG_DMSO;WT_DMSO_FLAG_DMSO	+	+	R103H_Riluzole_FLAG_Riluzole;WT_Riluzole_FLAG_Riluzole	Keep	Keep	Keep	Keep	Keep			5	5	3	40.5	40.5	15.5	9.4771	0	91.643
Riluzole-DMSO (R103H)	SSR4	P51571	0.228936	0.767236	0.165104	21.4032	22.0643	21.7273	22.2128	21.7734	21.2783	22.0926	21.9306	21.9341	21.6672	22.628	22.1573	19.8124	18.9857	18.5171	19.7896	18.2364	19.1214					+	+	R103H_DMSO_FLAG_DMSO;WT_DMSO_FLAG_DMSO				Keep	Keep	Discard	Discard	Keep			4	4	4	2.9	2.9	2.9	190.36	0	6.463
Riluzole-DMSO (R103H)	SLC1A5	Q15758	0.302048	0.767948	-0.101295	20.8912	20.6593	20.5844	20.9694	21.0303	21.1103	21.1416	20.9758	20.7219	20.8373	20.9542	20.7439	18.3994	19.1758	18.3057	18.466	19.1025	18.9495					+	+	R103H_DMSO_FLAG_DMSO;WT_DMSO_FLAG_DMSO				Discard	Keep	Discard	Discard	Keep			3	3	3	5.9	5.9	5.9	76.12	0	7.1831
Riluzole-DMSO (R103H)	RPL15	P61313	0.259243	0.774374	-0.115854	22.5129	23.364	23.5287	22.7978	23.3699	23.2799	23.2023	23.4534	23.272	23.1413	22.9434	23.4953	22.0267	22.2813	21.867	22.238	21.7862	22.4875					+	+	R103H_DMSO_FLAG_DMSO;WT_DMSO_FLAG_DMSO	+	+	R103H_Riluzole_FLAG_Riluzole;WT_Riluzole_FLAG_Riluzole	Keep	Keep	Keep	Keep	Keep			68	68	68	24.9	24.9	24.9	481.89	0	323.31
Riluzole-DMSO (R103H)	PPP1CC;PPP1CB;PPP1CA	P36873;P62140;P62136	0.336603	0.776034	0.0854651	20.626	20.7773	20.5991	20.8405	20.8745	18.2581	20.7586	20.6614	20.7673	20.8186	20.6408	20.9843	18.9091	18.7452	18.7193	20.7585	18.3167	18.6898					+	+	R103H_DMSO_FLAG_DMSO;WT_DMSO_FLAG_DMSO	+	+	R103H_Riluzole_FLAG_Riluzole;WT_Riluzole_FLAG_Riluzole	Keep	Keep	Keep	Keep	Keep	+	R103H_Riluzole_R103H_DMSO	15	15	15	26.3	26.3	26.3	102.83	0	40.821
Riluzole-DMSO (R103H)	DYNLRB1;DYNLRB2	Q9NP97;Q8TF09	0.166917	0.781995	-0.553187	21.3346	21.3002	20.8382	21.318	21.6831	21.5881	21.6017	21.5695	20.7027	21.7405	22.153	18.3208	20.1123	18.7302	19.73	21.3595	20.9994	19.5233								+	+	R103H_Riluzole_FLAG_Riluzole;WT_Riluzole_FLAG_Riluzole	Discard	Discard	Keep	Keep	Keep			4	4	4	26.5	26.5	26.5	26.888	0	10.033
Riluzole-DMSO (R103H)	TBC1D4	O60343	0.180563	0.786276	0.273899	19.861	19.8664	19.864	20.9154	20.5391	19.8265	18.7785	20.6227	20.0282	20.4701	19.9258	19.8551	17.6209	17.8637	19.3869	18.3145	19.1435	19.1409					+	+	R103H_DMSO_FLAG_DMSO;WT_DMSO_FLAG_DMSO	+	+	R103H_Riluzole_FLAG_Riluzole;WT_Riluzole_FLAG_Riluzole	Keep	Keep	Keep	Keep	Keep			7	7	7	16.6	16.6	16.6	82.974	0	20.148
Riluzole-DMSO (R103H)	NME3	Q13232	0.289734	0.791866	0.0891959	20.6105	20.4088	20.4812	20.6716	20.4672	20.5471	20.3636	20.59	20.3093	20.6788	20.4802	20.3715	19.1913	19.0166	18.4734	19.082	19.1658	20.4522					+	+	R103H_DMSO_FLAG_DMSO;WT_DMSO_FLAG_DMSO	+	+	R103H_Riluzole_FLAG_Riluzole;WT_Riluzole_FLAG_Riluzole	Keep	Keep	Keep	Keep	Keep			20	20	20	32.5	32.5	32.5	102.9	0	183.96
Riluzole-DMSO (R103H)	RBBP4	Q09028	0.255563	0.797061	-0.101082	21.2717	21.9861	21.3197	22.1501	22.0736	18.6689	22.0418	21.7298	21.9686	21.587	21.828	22.022	18.6858	18.3772	18.4444	19.0802	19.2098	20.0848					+	+	R103H_DMSO_FLAG_DMSO;WT_DMSO_FLAG_DMSO	+	+	R103H_Riluzole_FLAG_Riluzole;WT_Riluzole_FLAG_Riluzole	Keep	Keep	Keep	Keep	Keep			7	7	7	12	12	12	93.487	0	15.754
Riluzole-DMSO (R103H)	PABPC1	P11940;Q9H361;Q4VXU2;Q96DU9	0.25801	0.808967	0.0917091	22.0763	22.01	22.0182	22.0844	22.2418	22.1864	22.4779	22.2188	22.3852	22.2273	22.4957	22.6341	21.3999	21.342	20.5027	21.6011	21.3906	21.4407					+	+	R103H_DMSO_FLAG_DMSO;WT_DMSO_FLAG_DMSO		+	R103H_Riluzole_FLAG_Riluzole	Keep	Keep	Discard	Discard	Keep			3	3	3	2.3	2.3	2.3	189.71	0.0059676	2.1042
Riluzole-DMSO (R103H)	HSPA8	P11142	0.367652	0.809035	-0.0672741	28.6558	28.6353	28.7133	29.0959	29.126	28.7446	29.0527	28.9989	28.9519	28.9745	29.031	28.7962	22.1116	22.3781	22.3428	23.3543	22.6293	23.8541					+	+	R103H_DMSO_FLAG_DMSO;WT_DMSO_FLAG_DMSO				Discard	Keep	Discard	Discard	Keep			4	4	4	13.7	13.7	13.7	44.965	0	182.1
Riluzole-DMSO (R103H)	TRIP13	Q15645	0.235072	0.810437	0.105436	22.4168	21.9649	21.8933	22.7891	22.8923	22.199	22.3859	22.3929	22.8388	22.7751	22.694	22.4648	18.3678	18.8116	19.9101	19.117	18.0956	18.8345					+	+	R103H_DMSO_FLAG_DMSO;WT_DMSO_FLAG_DMSO	+	+	R103H_Riluzole_FLAG_Riluzole;WT_Riluzole_FLAG_Riluzole	Discard	Discard	Keep	Keep	Keep			5	5	5	9.1	9.1	9.1	71.949	0	10.746
Riluzole-DMSO (R103H)	CCAR2	Q8N163	0.184236	0.812467	-0.168702	23.0421	22.9921	23.0271	22.9448	23.0681	23.3969	22.4566	22.7544	23.5246	22.4722	22.9625	22.7948	18.9915	18.9562	18.7141	18.9072	19.2862	19.7702					+	+	R103H_DMSO_FLAG_DMSO;WT_DMSO_FLAG_DMSO				Keep	Keep	Discard	Discard	Keep			2	2	2	21.9	21.9	21.9	10.921	0.0018399	2.4778
Riluzole-DMSO (R103H)	SLC25A13	Q9UJS0;O75746	0.182048	0.815298	-0.166115	21.0973	20.9225	21.2771	21.6406	20.6397	21.1518	20.5751	21.5108	20.993	20.6414	21.2962	20.6431	20.1627	18.4067	19.5381	20.1204	18.999	19.2348									+	R103H_Riluzole_FLAG_Riluzole	Discard	Discard	Discard	Keep	Keep			2	2	2	15.6	15.6	15.6	18.824	0	4.1336
Riluzole-DMSO (R103H)	NDUFA5	Q16718	0.224126	0.823883	0.0964101	20.4157	20.2867	20.4443	20.5545	20.6094	20.9131	20.735	21.133	20.9373	20.9205	21.2763	20.8976	19.2851	20.052	19.4783	18.9472	18.9384	19.2151					+	+	R103H_DMSO_FLAG_DMSO;WT_DMSO_FLAG_DMSO	+	+	R103H_Riluzole_FLAG_Riluzole;WT_Riluzole_FLAG_Riluzole	Keep	Keep	Keep	Keep	Keep			7	7	7	12.1	12.1	12.1	96.864	0	17.402
Riluzole-DMSO (R103H)	EIF4A1	P60842;Q14240	0.277199	0.828447	-0.0722453	22.6326	22.0191	21.9703	22.423	22.1359	22.3439	22.9097	22.9304	22.9325	22.915	22.6479	22.9929	20.6193	19.4756	18.0639	18.5116	18.3871	21.9354					+	+	R103H_DMSO_FLAG_DMSO;WT_DMSO_FLAG_DMSO				Discard	Keep	Discard	Discard	Keep			8	8	8	13.8	13.8	13.8	80.551	0	13.908
Riluzole-DMSO (R103H)	TIMM50	Q3ZCQ8	0.31659	0.82861	-0.0643654	23.7029	23.4663	23.5076	23.9035	23.7604	23.3613	23.7127	23.7265	23.6138	23.7575	23.6043	23.4981	18.4573	18.9093	17.6086	19.588	18.923	19.3396					+	+	R103H_DMSO_FLAG_DMSO;WT_DMSO_FLAG_DMSO	+	+	R103H_Riluzole_FLAG_Riluzole;WT_Riluzole_FLAG_Riluzole	Keep	Keep	Keep	Keep	Keep			43	43	43	22.7	22.7	22.7	292.75	0	104.59
Riluzole-DMSO (R103H)	DDX39A	O00148	0.231507	0.830085	0.0852547	21.8577	22.2763	21.9991	22.0822	22.0481	22.1004	22.1719	22.2551	22.2755	22.0388	22.4824	22.4371	20.252	19.1982	19.5993	18.5363	20.5594	21.2679					+		WT_DMSO_FLAG_DMSO	+	+	R103H_Riluzole_FLAG_Riluzole;WT_Riluzole_FLAG_Riluzole	Discard	Discard	Keep	Discard	Keep			4	4	4	2.4	2.4	2.4	227.92	0	4.7509
Riluzole-DMSO (R103H)	RPS27	P42677	0.216525	0.830211	0.0969671	23.1097	24.4144	24.447	24.7224	24.9048	23.1574	24.5703	24.7014	24.956	25.0332	24.899	24.5865	19.1876	18.9901	19.0781	19.1654	19.0606	18.5601					+	+	R103H_DMSO_FLAG_DMSO;WT_DMSO_FLAG_DMSO	+	+	R103H_Riluzole_FLAG_Riluzole;WT_Riluzole_FLAG_Riluzole	Discard	Keep	Keep	Keep	Keep	+	R103H_Riluzole_R103H_DMSO	9	5	5	15	8.6	8.6	80.272	0	22.937
Riluzole-DMSO (R103H)	NUBP2	Q9Y5Y2	0.144481	0.839825	0.255276	20.4246	20.1737	20.0865	21.1646	21.1346	20.7444	20.14	20.4672	21.0388	20.3298	20.0842	21.9978	19.4327	19.6894	18.6335	19.0722	19.6825	18.7844					+	+	R103H_DMSO_FLAG_DMSO;WT_DMSO_FLAG_DMSO	+	+	R103H_Riluzole_FLAG_Riluzole;WT_Riluzole_FLAG_Riluzole	Keep	Keep	Keep	Keep	Keep			21	21	21	24.4	24.4	24.4	124.34	0	51.918
Riluzole-DMSO (R103H)	MAGED2	Q9UNF1	0.162731	0.84323	0.135042	21.499	21.3776	21.3259	21.6504	21.7225	21.6082	20.8394	21.0992	21.6482	21.6397	21.3996	20.9526	20.0922	18.8181	18.2684	19.4732	18.3671	18.6779					+	+	R103H_DMSO_FLAG_DMSO;WT_DMSO_FLAG_DMSO	+	+	R103H_Riluzole_FLAG_Riluzole;WT_Riluzole_FLAG_Riluzole	Keep	Keep	Keep	Keep	Keep			6	6	5	3.1	3.1	2.7	292.28	0	10.93
Riluzole-DMSO (R103H)	HUWE1	Q7Z6Z7;A5YM72	0.26744	0.843914	-0.0651251	22.7612	22.6539	22.7553	22.8491	22.787	22.7108	22.8042	22.8431	22.9212	22.9214	22.836	22.6156	18.6385	19.1824	18.5514	20.0707	18.5236	19.404					+	+	R103H_DMSO_FLAG_DMSO;WT_DMSO_FLAG_DMSO	+	+	R103H_Riluzole_FLAG_Riluzole;WT_Riluzole_FLAG_Riluzole	Keep	Discard	Discard	Keep	Keep			6	6	5	28.8	28.8	24.7	33.637	0	11.289
Riluzole-DMSO (R103H)	PSMD6	Q15008	0.159517	0.844687	-0.143942	20.1468	20.0899	20.2461	20.3089	20.2391	18.8311	20.714	21.3862	20.3293	20.6227	20.4502	20.9248	19.7001	19.1112	19.2279	19.7264	18.2847	18.709					+	+	R103H_DMSO_FLAG_DMSO;WT_DMSO_FLAG_DMSO	+	+	R103H_Riluzole_FLAG_Riluzole;WT_Riluzole_FLAG_Riluzole	Discard	Keep	Keep	Keep	Keep			8	8	8	13.7	13.7	13.7	103.57	0	11.729
Riluzole-DMSO (R103H)	XRCC5	P13010	0.349183	0.844746	-0.0546576	18.7985	18.1882	18.4953	20.4362	19.145	18.9992	21.078	21.1199	21.0449	21.0114	21.139	20.9285	19.4852	18.6484	18.3013	18.9103	17.8242	19.1716								+	+	R103H_Riluzole_FLAG_Riluzole;WT_Riluzole_FLAG_Riluzole	Discard	Discard	Keep	Keep	Keep			3	3	3	10.6	10.6	10.6	39.31	0	4.6956
Riluzole-DMSO (R103H)	MARCKS	P29966	0.192232	0.85463	0.0858491	20.5316	20.4719	19.8614	19.8967	20.1225	20.2952	20.3195	20.503	20.1454	20.4088	20.6448	20.1718	19.2127	18.6412	19.3543	17.4344	19.3837	19.6395					+	+	R103H_DMSO_FLAG_DMSO;WT_DMSO_FLAG_DMSO	+	+	R103H_Riluzole_FLAG_Riluzole;WT_Riluzole_FLAG_Riluzole	Keep	Keep	Keep	Keep	Keep			12	12	12	25.2	25.2	25.2	52.488	0	140.4
Riluzole-DMSO (R103H)	NAP1L1	P55209	0.1478	0.855672	0.150185	22.2278	22.7983	22.3298	22.7632	22.7084	22.4593	22.7677	23.0998	22.7148	22.4546	23.6807	22.8977	21.4302	21.1479	19.8909	20.6384	17.9495	21.6442					+	+	R103H_DMSO_FLAG_DMSO;WT_DMSO_FLAG_DMSO	+	+	R103H_Riluzole_FLAG_Riluzole;WT_Riluzole_FLAG_Riluzole	Keep	Keep	Keep	Keep	Keep			13	13	13	47.1	47.1	47.1	32.004	0	22.449
Riluzole-DMSO (R103H)	MARS	P56192	0.213032	0.872099	-0.0565008	21.2883	21.274	21.0354	21.2406	21.2536	21.1762	21.3951	21.4585	21.6643	21.3333	21.5507	21.4644	19.5617	17.3919	19.553	20.8096	19.1347	19.2554						+	R103H_DMSO_FLAG_DMSO				Discard	Keep	Discard	Discard	Keep			3	3	3	5.2	5.2	5.2	89.098	0	3.9012
Riluzole-DMSO (R103H)	KARS	Q15046	0.244147	0.873699	-0.0545222	18.3165	21.192	20.9032	21.027	20.8444	18.5979	21.1759	20.933	21.0386	20.9032	20.993	21.0877	18.4745	18.8792	18.4111	20.0047	18.859	18.9852					+	+	R103H_DMSO_FLAG_DMSO;WT_DMSO_FLAG_DMSO	+	+	R103H_Riluzole_FLAG_Riluzole;WT_Riluzole_FLAG_Riluzole	Keep	Keep	Keep	Keep	Keep	+	R103H_Riluzole_R103H_DMSO	8	8	8	34.5	34.5	34.5	39.74	0	63.201
Riluzole-DMSO (R103H)	PSMD1	Q99460	0.174629	0.873889	-0.0707455	19.9834	19.8057	20.3648	20.3809	19.8409	20.1001	20.7295	21.1305	21.2088	20.9868	20.9958	20.8739	19.3498	19.346	19.1833	18.6179	19.4944	19.8535					+	+	R103H_DMSO_FLAG_DMSO;WT_DMSO_FLAG_DMSO	+		WT_Riluzole_FLAG_Riluzole	Discard	Keep	Keep	Discard	Keep			3	3	3	6.4	6.4	6.4	115.96	0	13.496
Riluzole-DMSO (R103H)	TARS2	Q9BW92	0.127435	0.87397	-0.129023	21.2045	20.7313	21.1559	21.0837	20.585	21.5402	20.5571	20.9569	21.6565	20.7319	20.7519	21.2997	19.7071	19.1299	18.7631	19.3466	18.6622	20.5368					+	+	R103H_DMSO_FLAG_DMSO;WT_DMSO_FLAG_DMSO		+	R103H_Riluzole_FLAG_Riluzole	Keep	Keep	Discard	Keep	Keep			7	7	7	11.9	11.9	11.9	113.29	0	15.786
Riluzole-DMSO (R103H)	CNP	P09543	0.146837	0.874459	0.0985807	21.2277	20.4808	21.1085	20.8047	21.0719	20.857	20.9594	20.7331	21.5096	21.0391	21.3537	21.105	18.9581	19.7173	18.5876	19.447	19.0299	19.6601					+	+	R103H_DMSO_FLAG_DMSO;WT_DMSO_FLAG_DMSO	+	+	R103H_Riluzole_FLAG_Riluzole;WT_Riluzole_FLAG_Riluzole	Keep	Keep	Discard	Keep	Keep			3	3	3	46.6	46.6	46.6	11.967	0	45.711
Riluzole-DMSO (R103H)	HEATR6	Q6AI08	0.150937	0.875197	-0.102784	19.358	18.8397	19.0089	20.5472	19.5696	20.1592	19.3562	20.1383	19.4057	19.5763	19.4966	19.5189	20.748	18.6694	18.3733	18.711	19.1558	18.6633					+	+	R103H_DMSO_FLAG_DMSO;WT_DMSO_FLAG_DMSO		+	R103H_Riluzole_FLAG_Riluzole	Discard	Keep	Discard	Keep	Keep			7	7	7	9.5	9.5	9.5	105.84	0	11.48
Riluzole-DMSO (R103H)	SAP30BP	Q9UHR5	0.399697	0.875461	-0.0424932	20.5387	20.8024	18.6822	20.5068	20.5902	20.9005	20.584	20.5205	20.4888	20.4453	20.5583	20.4621	20.1009	20.7223	19.8743	18.0913	18.2474	19.6712					+	+	R103H_DMSO_FLAG_DMSO;WT_DMSO_FLAG_DMSO	+	+	R103H_Riluzole_FLAG_Riluzole;WT_Riluzole_FLAG_Riluzole	Keep	Keep	Keep	Keep	Keep			28	28	28	56.5	56.5	56.5	56.44	0	323.31
Riluzole-DMSO (R103H)	AIFM1	O95831	0.140441	0.876261	-0.110441	23.0623	23.0199	22.9213	23.6695	23.0691	23.0538	23.7963	23.2159	23.3414	23.7755	23.2623	22.9845	19.5223	19.0606	18.1033	19.406	18.8605	18.3046					+	+	R103H_DMSO_FLAG_DMSO;WT_DMSO_FLAG_DMSO		+	R103H_Riluzole_FLAG_Riluzole	Keep	Keep	Discard	Keep	Keep			2	2	2	6.3	6.3	6.3	36.224	0.0027248	2.4182
Riluzole-DMSO (R103H)	SET;SETSIP	Q01105;P0DME0	0.153409	0.876811	-0.0930411	21.4388	21.471	21.3732	18.6862	21.3377	21.3885	22.3568	21.9637	22.2582	22.4627	21.8024	22.0344	19.1334	18.5151	18.7791	21.7155	18.7185	22.2486					+	+	R103H_DMSO_FLAG_DMSO;WT_DMSO_FLAG_DMSO	+	+	R103H_Riluzole_FLAG_Riluzole;WT_Riluzole_FLAG_Riluzole	Keep	Keep	Discard	Keep	Keep			5	3	3	14.7	11.7	11.7	42.823	0	7.5256
Riluzole-DMSO (R103H)	DNAJB4	Q9UDY4	0.175117	0.877299	-0.080691	23.0901	23.1639	23.3811	24.0247	23.8312	23.0483	24.1712	24.4109	24.0829	23.8695	24.3631	24.1904	19.4465	18.6907	19.2241	19.5071	19.2271	19.0094					+	+	R103H_DMSO_FLAG_DMSO;WT_DMSO_FLAG_DMSO	+	+	R103H_Riluzole_FLAG_Riluzole;WT_Riluzole_FLAG_Riluzole	Keep	Keep	Keep	Keep	Keep			11	11	11	27.6	27.6	27.6	59.366	0	32.927
Riluzole-DMSO (R103H)	ATP6V1H	Q9UI12	0.128955	0.878082	-0.145355	19.8365	19.993	19.144	20.2659	20.2691	20.1524	20.0756	20.2926	19.7615	20.1662	20.3869	19.1405	19.4799	18.2324	17.6048	20.7894	18.4722	20.0222					+	+	R103H_DMSO_FLAG_DMSO;WT_DMSO_FLAG_DMSO	+	+	R103H_Riluzole_FLAG_Riluzole;WT_Riluzole_FLAG_Riluzole	Keep	Keep	Keep	Keep	Keep	+	R103H_Riluzole_R103H_DMSO	32	3	3	77.3	15.1	15.1	49.895	0	323.31
Riluzole-DMSO (R103H)	DYNC1I2	Q13409	0.144838	0.881778	-0.067042	20.7846	20.4347	20.4946	21.2534	20.8829	20.2419	20.81	20.7634	21.1435	20.8945	21.0188	20.6025	19.4207	19.5419	18.2137	17.993	17.4348	18.8999						+	R103H_DMSO_FLAG_DMSO	+		WT_Riluzole_FLAG_Riluzole	Discard	Discard	Keep	Discard	Keep			5	5	5	5.3	5.3	5.3	148.85	0	10.655
Riluzole-DMSO (R103H)	LARP4B	Q92615	0.147969	0.882193	-0.0783253	21.0363	20.5509	20.7136	21.3251	21.4074	21.675	20.8899	20.5163	21.1845	20.8506	20.786	20.719	19.9907	19.9753	19.6113	19.6084	18.4523	21.2122					+	+	R103H_DMSO_FLAG_DMSO;WT_DMSO_FLAG_DMSO	+	+	R103H_Riluzole_FLAG_Riluzole;WT_Riluzole_FLAG_Riluzole	Keep	Keep	Keep	Keep	Keep			6	6	6	19.9	19.9	19.9	41.806	0	18.425
Riluzole-DMSO (R103H)	UBR5	O95071	0.169081	0.883542	0.055371	23.6072	23.2183	23.698	23.1913	23.0023	23.0024	23.3044	23.4735	23.5283	23.285	23.5707	23.6165	18.5315	19.2857	18.4128	20.2731	19.0888	19.5615					+	+	R103H_DMSO_FLAG_DMSO;WT_DMSO_FLAG_DMSO	+	+	R103H_Riluzole_FLAG_Riluzole;WT_Riluzole_FLAG_Riluzole	Keep	Keep	Keep	Keep	Keep			7	7	7	22.6	22.6	22.6	43.359	0	16.373
Riluzole-DMSO (R103H)	SMC3	Q9UQE7	0.141295	0.884113	-0.071881	21.482	21.6081	21.4118	21.7059	21.8605	21.9829	21.4667	21.4021	21.5785	21.7484	21.3557	21.1277	19.3284	18.064	19.8189	18.6759	19.3899	19.8434					+	+	R103H_DMSO_FLAG_DMSO;WT_DMSO_FLAG_DMSO	+	+	R103H_Riluzole_FLAG_Riluzole;WT_Riluzole_FLAG_Riluzole	Keep	Keep	Keep	Keep	Keep			11	11	11	76.3	76.3	76.3	20.713	0	124.89
Riluzole-DMSO (R103H)	HSPA4	P34932	0.132952	0.884631	-0.0934404	20.5239	18.3599	18.0923	20.2335	20.0228	18.6417	20.8527	20.9889	21.0653	21.1961	21.0502	20.3803	19.9156	18.3632	18.5226	18.6079	18.0692	18.8812					+	+	R103H_DMSO_FLAG_DMSO;WT_DMSO_FLAG_DMSO	+	+	R103H_Riluzole_FLAG_Riluzole;WT_Riluzole_FLAG_Riluzole	Keep	Keep	Keep	Keep	Keep			22	12	10	56.3	36.3	31.6	49.857	0	323.31
Riluzole-DMSO (R103H)	RPS26;RPS26P11	P62854;Q5JNZ5	0.307804	0.884958	0.0391363	24.0576	23.6646	23.7646	22.2478	23.858	24.1806	23.5628	23.6417	23.6238	23.6968	23.5566	23.6923	21.9136	21.8014	22.2407	17.9628	18.5448	22.243					+	+	R103H_DMSO_FLAG_DMSO;WT_DMSO_FLAG_DMSO	+	+	R103H_Riluzole_FLAG_Riluzole;WT_Riluzole_FLAG_Riluzole	Keep	Discard	Keep	Discard	Keep			18	18	18	49.1	49.1	49.1	60.611	0	236.29
Riluzole-DMSO (R103H)	ACTR1A	P61163	0.147604	0.885268	-0.0717837	21.9241	21.3576	21.8233	21.724	21.653	21.4457	22.2812	21.8687	22.3758	21.9389	22.1134	22.258	18.6471	21.5323	20.2472	19.2787	20.8171	19.1721					+		WT_DMSO_FLAG_DMSO	+	+	R103H_Riluzole_FLAG_Riluzole;WT_Riluzole_FLAG_Riluzole	Keep	Discard	Keep	Keep	Keep			4	4	4	21.9	21.9	21.9	33.861	0	27.794
Riluzole-DMSO (R103H)	POLR3H	Q9Y535	0.109141	0.88529	0.146606	24.25	23.9164	24.1156	24.1441	24.0655	23.5343	20.0102	19.0451	19.0624	19.5084	20.1589	18.8902	20.0086	19.2624	19.0277	18.9323	18.932	19.0716					+	+	R103H_DMSO_FLAG_DMSO;WT_DMSO_FLAG_DMSO	+	+	R103H_Riluzole_FLAG_Riluzole;WT_Riluzole_FLAG_Riluzole	Keep	Keep	Keep	Keep	Keep			28	9	2	71.5	28.5	3.6	49.953	0	275.12
Riluzole-DMSO (R103H)	ADCK3	Q8NI60	0.164165	0.885588	0.0597636	20.9862	21.1279	20.7994	21.288	21.1909	21.1012	20.8638	20.4531	20.6985	20.8639	20.6432	20.6876	20.4507	18.1516	17.8321	19.7598	18.2363	19.3254					+	+	R103H_DMSO_FLAG_DMSO;WT_DMSO_FLAG_DMSO	+	+	R103H_Riluzole_FLAG_Riluzole;WT_Riluzole_FLAG_Riluzole	Keep	Keep	Keep	Keep	Keep			4	4	4	16.3	16.3	16.3	26.056	0	8.4891
Riluzole-DMSO (R103H)	GTF3C5	Q9Y5Q8	0.0951524	0.893377	-0.216857	18.2542	19.188	18.8318	20.6808	21.0252	20.8345	19.7094	19.0815	20.7973	19.1114	20.9246	18.9016	19.3385	19.0882	18.7841	20.0897	19.1747	18.9665					+	+	R103H_DMSO_FLAG_DMSO;WT_DMSO_FLAG_DMSO	+	+	R103H_Riluzole_FLAG_Riluzole;WT_Riluzole_FLAG_Riluzole	Keep	Keep	Discard	Discard	Keep			9	9	9	16.2	16.2	16.2	81.035	0	19.133
Riluzole-DMSO (R103H)	NUFIP2	Q7Z417	0.0938365	0.90277	-0.155154	20.1802	20.0726	18.7443	20.5607	20.7082	20.7193	20.3225	20.1084	20.0047	18.8298	20.4716	20.6687	18.1439	18.3067	18.7924	20.7219	20.0692	19.4894					+	+	R103H_DMSO_FLAG_DMSO;WT_DMSO_FLAG_DMSO				Keep	Discard	Discard	Discard	Keep			5	5	5	5.7	5.7	5.7	152.75	0	11.593
Riluzole-DMSO (R103H)	YBX1	P67809;Q9Y2T7	0.180113	0.910951	0.0392043	22.6388	23.2161	22.3961	22.3847	22.7629	22.8486	22.89	22.804	22.7601	22.9335	22.9279	22.7103	21.857	21.6809	21.1551	21.8228	21.7169	22.2043					+	+	R103H_DMSO_FLAG_DMSO;WT_DMSO_FLAG_DMSO	+	+	R103H_Riluzole_FLAG_Riluzole;WT_Riluzole_FLAG_Riluzole	Keep	Discard	Discard	Discard	Keep			4	4	4	4.3	4.3	4.3	164.13	0	5.3262
Riluzole-DMSO (R103H)	SAR1A;SAR1B	Q9NR31;Q9Y6B6	0.0843261	0.911287	0.231283	20.9311	20.617	20.4443	21.1588	20.4971	18.2369	18.2131	19.537	20.7332	20.2452	20.4856	18.4463	19.4219	18.865	17.9098	19.3833	19.1763	20.3183					+		WT_DMSO_FLAG_DMSO	+	+	R103H_Riluzole_FLAG_Riluzole;WT_Riluzole_FLAG_Riluzole	Discard	Discard	Keep	Keep	Keep			4	4	4	13.5	13.5	13.5	48.117	0	46.69
Riluzole-DMSO (R103H)	XPO1	O14980	0.0988653	0.911472	0.0551008	20.6328	21.2275	21.0029	21.669	21.3586	20.678	21.0895	21.5387	21.3944	21.1073	21.4718	21.6087	19.0617	20.1406	19.0428	19.3338	20.3253	19.5088					+	+	R103H_DMSO_FLAG_DMSO;WT_DMSO_FLAG_DMSO	+	+	R103H_Riluzole_FLAG_Riluzole;WT_Riluzole_FLAG_Riluzole	Keep	Keep	Keep	Keep	Keep			9	9	9	12.9	12.9	12.9	142.51	0	12.501
Riluzole-DMSO (R103H)	NUP93	Q8N1F7	0.109128	0.912379	0.0478452	21.2254	20.9475	20.9421	21.5906	21.2447	21.0361	21.1945	21.2888	21.3572	21.5529	21.391	21.0402	19.4192	19.8116	18.1936	20.4133	20.1256	19.5814					+		WT_DMSO_FLAG_DMSO	+		WT_Riluzole_FLAG_Riluzole	Keep	Discard	Keep	Discard	Keep			10	10	10	38.3	38.3	38.3	35.684	0	22.748
Riluzole-DMSO (R103H)	EEF1D	P29692	0.132325	0.91243	-0.0392838	21.7373	21.7736	20.6647	20.3948	20.2485	20.8731	22.3265	22.3838	22.1896	22.1782	22.446	22.1579	20.478	20.901	19.8819	19.0124	20.7167	21.9171					+	+	R103H_DMSO_FLAG_DMSO;WT_DMSO_FLAG_DMSO	+		WT_Riluzole_FLAG_Riluzole	Keep	Keep	Discard	Discard	Keep			5	5	5	9.5	9.5	9.5	94.693	0	8.5251
Riluzole-DMSO (R103H)	TCP11L1	Q9NUJ3	0.0800141	0.912571	0.0916379	21.0346	20.5596	20.4204	21.3456	21.0725	21.0145	20.1581	20.6494	21.5355	20.8396	20.9323	20.846	19.5731	19.2201	17.973	18.8781	20.0084	19.4497					+	+	R103H_DMSO_FLAG_DMSO;WT_DMSO_FLAG_DMSO	+	+	R103H_Riluzole_FLAG_Riluzole;WT_Riluzole_FLAG_Riluzole	Discard	Keep	Keep	Discard	Keep			7	7	7	9.9	9.9	9.9	103.08	0	11.024
Riluzole-DMSO (R103H)	CEP170	Q5SW79;Q96L14	0.111487	0.913159	0.0633272	20.4367	20.3564	20.5517	20.7163	20.8149	20.9016	20.3623	20.3162	20.8916	20.7677	20.483	20.5093	19.8878	17.8875	19.5359	18.0681	18.383	19.8212					+	+	R103H_DMSO_FLAG_DMSO;WT_DMSO_FLAG_DMSO	+	+	R103H_Riluzole_FLAG_Riluzole;WT_Riluzole_FLAG_Riluzole	Keep	Keep	Keep	Keep	Keep			18	18	18	29.6	29.6	29.6	75.718	0	52.432
Riluzole-DMSO (R103H)	DNAJA2	O60884	0.0997269	0.914497	-0.0578957	24.0848	23.8532	24.1166	24.7034	24.2524	23.9065	24.2388	24.2515	24.6435	24.6358	24.2116	24.1128	18.5345	18.6403	19.2013	19.3069	19.62	19.0446					+	+	R103H_DMSO_FLAG_DMSO;WT_DMSO_FLAG_DMSO	+	+	R103H_Riluzole_FLAG_Riluzole;WT_Riluzole_FLAG_Riluzole	Keep	Keep	Keep	Keep	Keep			7	7	7	19.2	19.2	19.2	60.718	0	14.486
Riluzole-DMSO (R103H)	YWHAE	P62258	0.147095	0.914631	0.0386403	22.3465	21.6968	21.4345	21.7819	22.1041	22.0237	22.4893	22.5274	22.5755	22.7193	22.3948	22.5939	21.0595	20.0584	20.9693	21.6321	20.821	22.2197						+	R103H_DMSO_FLAG_DMSO				Discard	Keep	Discard	Discard	Keep			2	2	2	6.4	6.4	6.4	66.999	0	5.4626
Riluzole-DMSO (R103H)	SPTLC1	O15269	0.0974884	0.914975	0.070357	18.9348	21.6226	22.4172	22.0464	21.7938	21.9481	21.6202	22.3069	22.1791	22.1597	22.3335	21.8241	18.6832	19.9854	20.0054	19.6966	19.4311	19.5731								+		WT_Riluzole_FLAG_Riluzole	Discard	Discard	Keep	Discard	Keep			2	2	2	8.7	8.7	8.7	34.47	0	3.5779
Riluzole-DMSO (R103H)	ALYREF	Q86V81	0.111887	0.914987	-0.0639388	22.1231	22.1144	22.1138	21.819	22.2166	21.7346	22.2794	22.0797	22.0085	21.7381	22.3973	22.0403	18.9045	21.8194	21.6966	19.761	18.5552	19.0463								+	+	R103H_Riluzole_FLAG_Riluzole;WT_Riluzole_FLAG_Riluzole	Discard	Discard	Keep	Keep	Keep			3	3	3	13.2	13.2	13.2	26.21	0.0018349	2.4696
Riluzole-DMSO (R103H)	IGBP1	P78318	0.0965585	0.915427	-0.0660458	21.4477	21.4219	21.445	22.2646	22.1197	21.8955	21.8512	21.6223	22.3763	21.7035	22.0507	21.8976	19.8518	18.2252	18.7417	19.4421	18.2925	18.6791					+	+	R103H_DMSO_FLAG_DMSO;WT_DMSO_FLAG_DMSO	+	+	R103H_Riluzole_FLAG_Riluzole;WT_Riluzole_FLAG_Riluzole	Keep	Keep	Keep	Keep	Keep	+	R103H_Riluzole_R103H_DMSO	10	10	10	37.7	37.7	37.7	41.74	0	203.7
Riluzole-DMSO (R103H)	HSPBP1	Q9NZL4	0.118726	0.915951	-0.0518277	21.4609	21.0366	21.371	21.6697	21.1714	20.749	21.6487	21.812	21.464	21.8123	21.5702	21.3869	19.0272	17.8739	18.28	19.3452	19.8963	19.2758					+		WT_DMSO_FLAG_DMSO				Keep	Discard	Discard	Discard	Keep			2	2	2	11.6	11.6	11.6	22.367	0.0018315	2.4619
Riluzole-DMSO (R103H)	EPRS	P07814	0.109783	0.916181	-0.0563889	21.1478	21.4899	20.9401	21.3172	21.2347	20.9687	21.1807	21.7353	21.3619	21.2395	21.5389	21.3304	20.1848	20.4534	20.1786	20.3981	20.7264	19.3331					+		WT_DMSO_FLAG_DMSO	+		WT_Riluzole_FLAG_Riluzole	Keep	Discard	Keep	Discard	Keep			4	4	4	8.5	8.5	8.5	80.595	0	11.917
Riluzole-DMSO (R103H)	ALDOA	P04075	0.0847928	0.917546	-0.0609398	21.5628	20.7923	20.3365	20.5397	19.9159	20.9507	22.3864	22.1038	22.4467	22.6869	21.8965	22.1707	17.6313	19.0972	20.9608	20.7914	21.4407	23.3629						+	R103H_DMSO_FLAG_DMSO				Discard	Keep	Discard	Discard	Keep			6	6	6	8.6	8.6	8.6	113.79	0	8.3588
Riluzole-DMSO (R103H)	TUBB	P07437;A6NNZ2;CON__ENSEMBL:ENSBTAP00000025008;Q9H4B7	0.111625	0.918055	0.0572058	28.9201	28.4157	28.3234	29.1885	29.2317	29.2642	28.6391	28.7824	28.9957	28.6793	29.169	28.7405	24.237	24.3468	24.0983	25.002	24.0474	24.6995					+	+	R103H_DMSO_FLAG_DMSO;WT_DMSO_FLAG_DMSO	+	+	R103H_Riluzole_FLAG_Riluzole;WT_Riluzole_FLAG_Riluzole	Keep	Keep	Keep	Keep	Keep			14	14	14	13	13	13	147.18	0	32.027
Riluzole-DMSO (R103H)	EIF2S3;EIF2S3L	P41091;Q2VIR3	0.0885791	0.919881	-0.0554651	21.0226	21.0331	20.4929	20.8196	21.108	21.2583	21.5217	21.6695	21.7674	22.018	21.4127	21.3614	19.5399	20.7669	18.7633	19.8747	19.7457	18.8435					+	+	R103H_DMSO_FLAG_DMSO;WT_DMSO_FLAG_DMSO	+	+	R103H_Riluzole_FLAG_Riluzole;WT_Riluzole_FLAG_Riluzole	Keep	Keep	Keep	Keep	Keep			40	40	40	10.3	10.3	10.3	632.81	0	117.13
Riluzole-DMSO (R103H)	MAGED1	Q9Y5V3;Q96JG8	0.104672	0.922505	0.039224	20.6719	20.4978	20.3666	21.063	20.684	21.0065	20.4462	20.6449	20.8489	20.6946	20.5629	20.8001	18.7509	19.3837	18.9681	19.5532	18.5376	19.6743						+	R103H_DMSO_FLAG_DMSO	+	+	R103H_Riluzole_FLAG_Riluzole;WT_Riluzole_FLAG_Riluzole	Discard	Keep	Keep	Keep	Keep	+	R103H_Riluzole_R103H_DMSO	4	4	4	37.6	37.6	37.6	15.511	0	24.508
Riluzole-DMSO (R103H)	GEMIN6	Q8WXD5	0.169962	0.923267	-0.0257161	18.804	19.6163	19.8756	19.8685	18.3047	19.984	20.1605	20.0103	20.0351	20.0994	20.0451	19.9843	18.1234	19.4073	20.3709	18.3784	18.9419	19.0728					+	+	R103H_DMSO_FLAG_DMSO;WT_DMSO_FLAG_DMSO	+	+	R103H_Riluzole_FLAG_Riluzole;WT_Riluzole_FLAG_Riluzole	Keep	Keep	Keep	Keep	Keep			3	3	3	7.9	7.9	7.9	57.034	0	15.412
Riluzole-DMSO (R103H)	BAG5	Q9UL15	0.0922994	0.926549	0.0400283	24.9262	24.6965	24.8205	25.331	25.1193	24.7069	25.4924	25.4387	25.0635	25.3738	25.5014	25.2395	18.951	19.4466	18.7231	19.7067	19.3524	19.1818					+	+	R103H_DMSO_FLAG_DMSO;WT_DMSO_FLAG_DMSO	+	+	R103H_Riluzole_FLAG_Riluzole;WT_Riluzole_FLAG_Riluzole	Keep	Keep	Discard	Keep	Keep			21	21	21	22	22	22	149.32	0	60.735
Riluzole-DMSO (R103H)	RPS23	P62266	0.124743	0.928883	-0.0271161	22.3247	22.2503	22.6814	22.8908	22.9477	22.8587	22.7859	22.6849	22.7794	22.5867	22.7479	22.8343	19.0624	18.9715	19.9925	22.137	19.5885	18.7739					+	+	R103H_DMSO_FLAG_DMSO;WT_DMSO_FLAG_DMSO	+	+	R103H_Riluzole_FLAG_Riluzole;WT_Riluzole_FLAG_Riluzole	Keep	Keep	Keep	Keep	Keep			10	10	6	18.8	18.8	12.6	71.368	0	23.053
Riluzole-DMSO (R103H)	NTPCR	Q9BSD7	0.0864292	0.929248	-0.0405108	23.9403	23.9994	24.3346	24.2399	24.3106	24.1699	23.9282	23.8145	24.2179	23.7945	24.172	23.8726	19.4541	19.342	18.9191	19.3261	18.1286	17.2623					+	+	R103H_DMSO_FLAG_DMSO;WT_DMSO_FLAG_DMSO	+	+	R103H_Riluzole_FLAG_Riluzole;WT_Riluzole_FLAG_Riluzole	Keep	Keep	Keep	Keep	Keep	+	R103H_Riluzole_R103H_DMSO	40	40	40	72.6	72.6	72.6	79.897	0	323.31
Riluzole-DMSO (R103H)	CSE1L	P55060	0.121384	0.930975	-0.026481	20.1899	18.7694	20.3156	20.2599	19.7645	18.9894	20.3182	20.3632	20.2192	20.3933	20.1604	20.2674	19.3293	20.0825	18.0635	18.6655	17.9063	18.7017				+	+	+	R103H_DMSO_FLAG_DMSO;WT_DMSO_FLAG_DMSO	+	+	R103H_Riluzole_FLAG_Riluzole;WT_Riluzole_FLAG_Riluzole	Keep	Keep	Keep	Keep	Keep			90	90	90	75.9	75.9	75.9	127.78	0	323.31
Riluzole-DMSO (R103H)	KIAA0391	O15091	0.065171	0.933087	0.0644226	20.5707	20.6619	19.9599	20.6976	20.2914	19.2194	19.688	20.6802	20.5867	20.1841	20.3216	20.6425	19.2581	17.8833	18.4672	18.7093	18.6413	19.4911					+	+	R103H_DMSO_FLAG_DMSO;WT_DMSO_FLAG_DMSO	+	+	R103H_Riluzole_FLAG_Riluzole;WT_Riluzole_FLAG_Riluzole	Keep	Keep	Keep	Keep	Keep	+	R103H_Riluzole_R103H_DMSO	5	5	5	27.2	27.2	27.2	32.363	0	96.732
Riluzole-DMSO (R103H)	FASN	P49327	0.0856239	0.933133	0.0348047	21.6388	21.5305	21.7084	21.6879	21.4426	21.1974	21.6702	21.7284	22.0411	21.9471	21.6753	21.9217	19.453	18.4459	18.4688	18.9769	19.0891	18.8134						+	R103H_DMSO_FLAG_DMSO				Discard	Keep	Discard	Discard	Keep			4	4	4	8.7	8.7	8.7	49.647	0	5.6959
Riluzole-DMSO (R103H)	CALU	O43852	0.0800416	0.93417	0.0333214	21.8705	22.0253	21.8549	22.6448	22.5198	22.0481	22.6134	22.3853	22.5596	22.7441	22.609	22.3052	19.1698	18.9552	19.7632	20.0549	19.4418	19.9762						+	R103H_DMSO_FLAG_DMSO		+	R103H_Riluzole_FLAG_Riluzole	Discard	Keep	Discard	Discard	Keep			9	9	7	21.7	21.7	17.7	63.48	0	70.177
Riluzole-DMSO (R103H)	ERAL1	O75616	0.072082	0.934355	0.0469621	21.0517	20.9269	20.7278	21.0233	21.0748	21.3018	20.522	21.0205	21.1957	21.1269	20.7612	20.9911	19.0016	18.782	18.6358	19.1885	18.275	19.3892					+	+	R103H_DMSO_FLAG_DMSO;WT_DMSO_FLAG_DMSO	+	+	R103H_Riluzole_FLAG_Riluzole;WT_Riluzole_FLAG_Riluzole	Keep	Keep	Keep	Keep	Keep			6	6	6	25.9	25.9	25.9	39.302	0	15.24
Riluzole-DMSO (R103H)	LGALS3BP	Q08380	0.0799482	0.936325	-0.0354862	21.0825	20.4279	20.9198	20.4835	20.4042	20.8517	20.9384	21.3161	21.354	21.0502	21.1234	21.3284	19.5742	18.8574	18.7274	19.0535	18.2429	19.1512						+	R103H_DMSO_FLAG_DMSO				Discard	Keep	Discard	Discard	Keep			2	2	2	16.7	16.7	16.7	16.698	0.0010173	3.2382
Riluzole-DMSO (R103H)	GCN1L1	Q92616	0.0846761	0.936476	-0.031058	21.8676	21.995	22.0158	22.1035	21.8678	21.3847	21.855	22.1725	21.8932	22.0962	21.9194	21.8119	20.2127	19.3177	19.1622	18.8195	19.7688	18.9804								+	+	R103H_Riluzole_FLAG_Riluzole;WT_Riluzole_FLAG_Riluzole	Discard	Discard	Discard	Keep	Keep			7	7	7	8.2	8.2	8.2	134.46	0	17.055
Riluzole-DMSO (R103H)	SDHA	P31040	0.122583	0.937322	-0.0213795	19.5132	20.311	19.9725	19.9887	19.6302	20.4354	20.5059	20.3994	20.4457	20.3945	20.538	20.3543	17.9113	18.4023	18.739	18.2004	19.3598	18.5595					+	+	R103H_DMSO_FLAG_DMSO;WT_DMSO_FLAG_DMSO	+		WT_Riluzole_FLAG_Riluzole	Keep	Keep	Keep	Discard	Keep			5	5	5	16	16	16	53.488	0	19.043
Riluzole-DMSO (R103H)	RPL7	P18124	0.0928686	0.938853	0.0250149	23.7577	24.1448	24.1472	23.9013	23.8115	23.5785	23.6487	23.8407	23.8739	23.7784	23.7203	23.9397	22.3333	22.8724	22.1942	22.5155	22.5613	22.4332					+	+	R103H_DMSO_FLAG_DMSO;WT_DMSO_FLAG_DMSO	+	+	R103H_Riluzole_FLAG_Riluzole;WT_Riluzole_FLAG_Riluzole	Keep	Keep	Keep	Keep	Keep			8	8	8	26.5	26.5	26.5	40.513	0	22.239
Riluzole-DMSO (R103H)	NME1	P15531	0.078047	0.942267	-0.0268949	23.1161	22.8351	22.7688	23.2456	23.1692	22.7344	23.6963	23.37	23.6082	23.6735	23.4836	23.4367	22.0735	21.602	21.4635	21.931	21.9997	21.748					+	+	R103H_DMSO_FLAG_DMSO;WT_DMSO_FLAG_DMSO	+	+	R103H_Riluzole_FLAG_Riluzole;WT_Riluzole_FLAG_Riluzole	Keep	Keep	Keep	Keep	Keep			9	8	8	34.1	34.1	34.1	37.806	0	16.884
Riluzole-DMSO (R103H)	ATP5C1	P36542	0.0608907	0.947987	-0.0318178	21.9802	22.103	22.2514	22.0591	21.9445	22.0621	21.7065	22.1267	22.2568	22.0508	21.8546	22.0892	19.1071	18.7591	18.8706	19.416	18.9651	19.3064					+	+	R103H_DMSO_FLAG_DMSO;WT_DMSO_FLAG_DMSO	+		WT_Riluzole_FLAG_Riluzole	Keep	Keep	Keep	Discard	Keep			6	6	6	12.2	12.2	12.2	71.289	0	7.512
Riluzole-DMSO (R103H)	NAP1L4	Q99733	0.117531	0.948383	-0.0169811	20.0659	20.188	19.9258	20.0521	20.1646	20.4858	20.6247	20.6438	20.7892	20.6761	20.6528	20.6779	18.802	18.3444	18.7341	19.5759	19.6016	19.6475					+	+	R103H_DMSO_FLAG_DMSO;WT_DMSO_FLAG_DMSO	+	+	R103H_Riluzole_FLAG_Riluzole;WT_Riluzole_FLAG_Riluzole	Keep	Keep	Keep	Keep	Keep			11	11	11	17.4	17.4	17.4	92.239	0	21.705
Riluzole-DMSO (R103H)	LARS	Q9P2J5	0.0848344	0.949753	-0.0218315	21.1155	20.6916	20.7703	21.1075	21.1816	20.3972	21.0022	21.0559	20.8392	20.9962	20.817	21.0186	20.4124	21.0894	20.8959	18.9521	20.2076	18.1674								+	+	R103H_Riluzole_FLAG_Riluzole;WT_Riluzole_FLAG_Riluzole	Discard	Discard	Keep	Keep	Keep			2	2	2	8.8	8.8	8.8	33.87	0.0027298	2.4287
Riluzole-DMSO (R103H)	DNAJB11	Q9UBS4	0.057097	0.952032	0.030501	21.5845	22.0494	21.7335	22.0457	21.8848	21.9877	21.9301	22.1784	22.4569	22.0098	22.3269	22.3202	18.7698	18.8861	18.795	19.4674	18.9177	19.8861					+	+	R103H_DMSO_FLAG_DMSO;WT_DMSO_FLAG_DMSO	+	+	R103H_Riluzole_FLAG_Riluzole;WT_Riluzole_FLAG_Riluzole	Keep	Keep	Keep	Keep	Keep	+	R103H_Riluzole_R103H_DMSO	4	4	4	33.8	33.8	33.8	16.648	0	163.9
Riluzole-DMSO (R103H)	CRCP	O75575	0.0410404	0.968298	-0.0409317	23.3962	23.4927	23.7542	23.7728	23.6728	23.3897	20.0126	19.4393	18.9918	19.5834	19.6305	19.1071	19.0517	18.2561	18.9487	18.9017	19.7504	20.1155					+	+	R103H_DMSO_FLAG_DMSO;WT_DMSO_FLAG_DMSO	+	+	R103H_Riluzole_FLAG_Riluzole;WT_Riluzole_FLAG_Riluzole	Keep	Keep	Keep	Keep	Keep	+	R103H_Riluzole_R103H_DMSO	7	7	7	38.7	38.7	38.7	32.761	0	82.572
Riluzole-DMSO (R103H)	ATP2A2	P16615;O14983;Q93084	0.0647357	0.969966	-0.0167732	22.6267	22.7336	22.5809	22.9483	22.9824	23.0059	23.0464	23.0888	23.0526	23.1726	23.0912	22.8737	20.1355	18.6717	19.5168	18.5587	19.7297	19.2544						+	R103H_DMSO_FLAG_DMSO				Discard	Keep	Discard	Discard	Keep			4	4	4	14.5	14.5	14.5	55.882	0	7.9847
Riluzole-DMSO (R103H)	POLR2B	P30876	0.0463666	0.972067	-0.020251	22.9618	22.8959	22.8572	23.1376	22.9039	22.9592	22.7131	23.0293	23.1721	22.8341	23.0489	22.9707	18.8746	18.7593	17.1908	18.9935	19.9331	18.8616					+	+	R103H_DMSO_FLAG_DMSO;WT_DMSO_FLAG_DMSO	+	+	R103H_Riluzole_FLAG_Riluzole;WT_Riluzole_FLAG_Riluzole	Keep	Keep	Keep	Keep	Keep			11	11	11	25	25	25	74.175	0	25.188
Riluzole-DMSO (R103H)	EIF3I	Q13347	0.0508587	0.972191	-0.0199203	21.0429	21.3279	20.8358	21.126	21.3189	21.4744	21.5224	21.8369	21.5418	21.5467	21.7884	21.5063	19.6488	19.4521	20.2825	18.5251	18.7956	18.0536						+	R103H_DMSO_FLAG_DMSO	+	+	R103H_Riluzole_FLAG_Riluzole;WT_Riluzole_FLAG_Riluzole	Discard	Discard	Keep	Keep	Keep	+	R103H_Riluzole_R103H_DMSO	3	3	3	10	10	10	54.56	0	6.279
Riluzole-DMSO (R103H)	BCAS2	O75934	0.0278059	0.972471	0.116151	18.7665	19.0216	21.6508	21.9339	22.1452	21.9156	20.7761	22.0701	19.6029	21.7833	18.5485	22.4657	20.1942	19.1132	18.6715	18.7305	18.766	20.4384					+	+	R103H_DMSO_FLAG_DMSO;WT_DMSO_FLAG_DMSO	+	+	R103H_Riluzole_FLAG_Riluzole;WT_Riluzole_FLAG_Riluzole	Keep	Keep	Keep	Keep	Keep			27	27	27	69.1	69.1	69.1	51.199	0	323.31
Riluzole-DMSO (R103H)	RFC3	P40938	0.038025	0.972682	0.0259482	20.7087	20.3035	20.2427	20.6453	20.3825	20.7765	19.9591	20.5801	20.4954	20.5963	20.1616	20.3546	19.3447	18.0256	18.6878	19.7548	19.2363	19.4677					+	+	R103H_DMSO_FLAG_DMSO;WT_DMSO_FLAG_DMSO	+	+	R103H_Riluzole_FLAG_Riluzole;WT_Riluzole_FLAG_Riluzole	Keep	Keep	Keep	Keep	Keep			72	72	72	38.5	38.5	38.5	289.38	0	323.31
Riluzole-DMSO (R103H)	TRIM28	Q13263	0.0443098	0.973599	0.0219873	23.8413	23.9767	24.0776	23.7962	23.7971	23.992	23.7099	23.9501	24.0008	23.6461	24.1412	23.9394	19.32	20.4838	18.2913	19.7514	18.8607	19.9425					+	+	R103H_DMSO_FLAG_DMSO;WT_DMSO_FLAG_DMSO	+	+	R103H_Riluzole_FLAG_Riluzole;WT_Riluzole_FLAG_Riluzole	Discard	Discard	Keep	Discard	Keep			6	6	6	10.4	10.4	10.4	71.639	0	42.935
Riluzole-DMSO (R103H)	HSPH1	Q92598;O95757	0.029461	0.973788	-0.0155074	20.9119	20.7444	20.7227	20.8095	21.1744	20.8223	21.1384	21.5226	21.1423	21.161	21.4956	21.1001	19.145	17.9572	19.1945	19.6196	19.2602	18.9386					+	+	R103H_DMSO_FLAG_DMSO;WT_DMSO_FLAG_DMSO	+	+	R103H_Riluzole_FLAG_Riluzole;WT_Riluzole_FLAG_Riluzole	Keep	Keep	Keep	Keep	Keep			13	13	13	41.7	41.7	41.7	55.18	0	79.061
Riluzole-DMSO (R103H)	FANCD2	Q9BXW9	0.0254087	0.974658	-0.31582	27.6065	27.0127	27.2927	27.3157	26.9027	19.2819	19.3543	27.8391	27.4317	18.3307	27.6875	27.6594	19.2265	19.25	17.4327	17.6334	18.8605	18.929					+	+	R103H_DMSO_FLAG_DMSO;WT_DMSO_FLAG_DMSO	+	+	R103H_Riluzole_FLAG_Riluzole;WT_Riluzole_FLAG_Riluzole	Keep	Keep	Keep	Keep	Keep			8	8	8	26.1	26.1	26.1	34.856	0	11.085
Riluzole-DMSO (R103H)	IRAK1	P51617;P51955	0.0265317	0.975279	0.0214545	21.0878	21.2239	20.9496	21.3617	20.9926	21.0951	21.2473	21.5862	21.7221	21.1561	21.9561	21.5078	19.7479	18.9325	19.1367	19.3574	19.019	18.2859					+	+	R103H_DMSO_FLAG_DMSO;WT_DMSO_FLAG_DMSO	+	+	R103H_Riluzole_FLAG_Riluzole;WT_Riluzole_FLAG_Riluzole	Keep	Keep	Keep	Keep	Keep			9	9	8	22.8	22.8	20.8	64.953	0	31.128
Riluzole-DMSO (R103H)	UNC45A	Q9H3U1	0.0382411	0.975285	0.0185884	20.161	19.9211	19.9717	21.0307	20.8002	20.1222	20.2062	20.0915	20.1816	20.4923	19.9576	20.0851	19.684	19.1289	18.5874	19.7072	18.6294	19.5674						+	R103H_DMSO_FLAG_DMSO				Discard	Keep	Discard	Discard	Keep	+	R103H_Riluzole_R103H_DMSO	5	5	5	17.8	17.8	17.8	42.945	0	13.101
Riluzole-DMSO (R103H)	ATP1A1;ATP1A3	P05023;P13637;P50993;Q13733;P20648	0.043719	0.976549	0.0159429	21.8777	21.7788	21.4874	21.7136	21.7963	22.0565	21.9455	21.9277	22.2515	21.9612	22.1854	22.0259	20.0154	18.5103	18.494	18.8809	19.7056	18.6941					+	+	R103H_DMSO_FLAG_DMSO;WT_DMSO_FLAG_DMSO	+	+	R103H_Riluzole_FLAG_Riluzole;WT_Riluzole_FLAG_Riluzole	Keep	Keep	Keep	Keep	Keep			6	6	6	10.6	10.6	10.6	96.723	0	11.335
Riluzole-DMSO (R103H)	MATR3	P43243	0.0328972	0.976643	-0.0213801	21.6934	21.3565	21.441	21.5152	21.7464	21.7644	21.4274	21.4524	20.7884	21.2467	21.2129	21.1444	19.0478	19.5993	19.9899	18.2154	19.8103	19.175					+	+	R103H_DMSO_FLAG_DMSO;WT_DMSO_FLAG_DMSO	+	+	R103H_Riluzole_FLAG_Riluzole;WT_Riluzole_FLAG_Riluzole	Keep	Keep	Keep	Keep	Keep			21	21	21	23.1	23.1	23.1	141.54	0	66.411
Riluzole-DMSO (R103H)	POLDIP2	Q9Y2S7	0.0278348	0.977209	0.0135784	23.2301	23.1107	23.0635	23.1211	23.0887	23.3905	23.59	23.3857	23.773	23.4505	23.8337	23.5053	20.0786	18.59	19.2875	18.7424	18.9007	18.6783					+	+	R103H_DMSO_FLAG_DMSO;WT_DMSO_FLAG_DMSO	+	+	R103H_Riluzole_FLAG_Riluzole;WT_Riluzole_FLAG_Riluzole	Keep	Keep	Keep	Keep	Keep			27	27	27	59.4	59.4	59.4	51.156	0	247.17
Riluzole-DMSO (R103H)	PGAM5	Q96HS1	0.033096	0.977563	-0.0140966	22.1499	22.3626	22.5215	22.7433	22.3608	23.3627	22.1128	22.4723	22.5344	22.2615	22.4634	22.3522	20.2185	18.6126	19.302	19.7243	19.0084	18.9883					+	+	R103H_DMSO_FLAG_DMSO;WT_DMSO_FLAG_DMSO	+	+	R103H_Riluzole_FLAG_Riluzole;WT_Riluzole_FLAG_Riluzole	Keep	Keep	Keep	Keep	Keep			21	21	21	59.2	59.2	59.2	50.227	0	323.31
Riluzole-DMSO (R103H)	HNRNPD	Q14103	0.031136	0.978266	-0.0185426	21.82	21.0857	20.9734	21.0836	21.1691	21.0558	22.3179	22.8939	22.3032	22.3981	22.569	22.4923	18.958	18.8832	21.5101	18.8079	19.5342	19.8623					+	+	R103H_DMSO_FLAG_DMSO;WT_DMSO_FLAG_DMSO	+	+	R103H_Riluzole_FLAG_Riluzole;WT_Riluzole_FLAG_Riluzole	Keep	Keep	Keep	Keep	Keep			6	6	6	13.8	13.8	13.8	57.563	0	62.931
Riluzole-DMSO (R103H)	EEF1A1;EEF1A1P5	P68104;Q5VTE0;Q05639	0.0392068	0.978564	0.0118987	27.3179	27.2964	27.5079	27.8407	27.6407	27.5542	27.7136	27.7933	27.9818	27.8163	27.9655	27.7425	24.6174	24.7023	24.7903	24.7932	24.6176	24.7983								+	+	R103H_Riluzole_FLAG_Riluzole;WT_Riluzole_FLAG_Riluzole	Discard	Discard	Keep	Keep	Keep			3	3	3	4.4	4.4	4.4	109	0	4.5232
Riluzole-DMSO (R103H)	LRPPRC	P42704	0.037242	0.984287	-0.00612068	24.2762	23.881	23.5656	23.8679	23.8506	23.7343	24.191	24.3529	24.2251	24.2843	24.2672	24.1992	18.5845	22.1669	22.9614	18.6727	22.701	18.2227					+	+	R103H_DMSO_FLAG_DMSO;WT_DMSO_FLAG_DMSO	+	+	R103H_Riluzole_FLAG_Riluzole;WT_Riluzole_FLAG_Riluzole	Keep	Keep	Keep	Keep	Keep			12	12	12	45.4	45.4	45.4	42.033	0	93.581
Riluzole-DMSO (R103H)	AKAP8L	Q9ULX6	0.0176322	0.986571	0.015274	21.3657	22.1789	21.3446	21.5483	21.6228	21.6854	20.5888	21.4863	21.3345	21.017	21.1561	21.2823	20.351	20.5522	18.5709	20.4256	20.1637	18.7047					+	+	R103H_DMSO_FLAG_DMSO;WT_DMSO_FLAG_DMSO	+	+	R103H_Riluzole_FLAG_Riluzole;WT_Riluzole_FLAG_Riluzole	Keep	Keep	Keep	Keep	Keep	+	R103H_Riluzole_R103H_DMSO	3	3	3	42.6	42.6	42.6	12.336	0	73.044
Riluzole-DMSO (R103H)	RPL3	P39023;Q92901	0.0175374	0.990737	0.00879733	22.3188	22.1218	22.388	22.276	22.5541	22.5797	22.0206	22.2452	22.2144	22.4164	21.8951	22.1951	20.745	20.9229	21.0188	19.8438	21.2904	21.0628					+	+	R103H_DMSO_FLAG_DMSO;WT_DMSO_FLAG_DMSO	+	+	R103H_Riluzole_FLAG_Riluzole;WT_Riluzole_FLAG_Riluzole	Keep	Keep	Keep	Keep	Keep			4	4	4	43.6	43.6	43.6	17.663	0	26.998
Riluzole-DMSO (R103H)	SLC25A11	Q02978	0.0129541	0.991081	0.00736872	21.6543	21.5986	21.4359	22.1072	21.3292	21.488	21.304	21.7502	21.6957	21.3852	21.8164	21.5704	18.9928	20.9579	21.3319	20.7915	19.204	19.6671					+		WT_DMSO_FLAG_DMSO				Keep	Discard	Discard	Discard	Keep			2	2	2	20	20	20	12.254	0	3.7373
Riluzole-DMSO (R103H)	TRAFD1	O14545	0.0149419	0.992343	0.00622686	18.2245	20.0459	20.2538	20.6584	20.5295	18.8771	20.4738	20.7011	20.6082	20.8262	20.4108	20.5648	18.2766	18.7373	19.5417	19.183	19.5013	18.9054					+	+	R103H_DMSO_FLAG_DMSO;WT_DMSO_FLAG_DMSO	+	+	R103H_Riluzole_FLAG_Riluzole;WT_Riluzole_FLAG_Riluzole	Keep	Keep	Keep	Keep	Keep			8	8	8	17.1	17.1	17.1	72.2	0	21.375
Riluzole-DMSO (R103H)	VPS16	Q9H269	0.0112691	0.992876	0.00559743	20.8015	20.5877	20.4997	20.9071	20.9364	21.1285	20.3958	20.8245	20.6075	20.6614	20.7732	20.41	19.848	19.1218	18.6661	18.8231	20.2142	20.2348					+	+	R103H_DMSO_FLAG_DMSO;WT_DMSO_FLAG_DMSO	+	+	R103H_Riluzole_FLAG_Riluzole;WT_Riluzole_FLAG_Riluzole	Keep	Keep	Keep	Keep	Keep			11	11	11	19.4	19.4	19.4	91.746	0	14.664
Riluzole-DMSO (R103H)	AARS2	Q5JTZ9	0.0109573	0.993571	0.0224768	20.1672	19.8699	18.576	20.2092	19.9868	20.2989	18.4581	19.8915	20.5321	19.4322	19.3007	20.2162	19.1335	18.2338	18.1776	18.1372	19.0314	18.8707					+		WT_DMSO_FLAG_DMSO	+		WT_Riluzole_FLAG_Riluzole	Keep	Discard	Keep	Discard	Keep			8	8	8	41.7	41.7	41.7	22.918	0	109.38
Riluzole-DMSO (R103H)	RAN	P62826	0.012803	0.99386	0.00880559	22.1249	21.724	21.4508	21.8701	21.4277	22.1284	22.0602	22.2865	22.3782	22.3142	21.8648	22.5723	19.1443	19.6427	18.7544	21.2727	19.526	21.7414					+	+	R103H_DMSO_FLAG_DMSO;WT_DMSO_FLAG_DMSO	+	+	R103H_Riluzole_FLAG_Riluzole;WT_Riluzole_FLAG_Riluzole	Keep	Keep	Keep	Keep	Keep			5	5	5	10.2	10.2	10.2	62.333	0	38.118
Riluzole-DMSO (R103H)	RPS18	P62269	0.00627631	0.998708	0.00292969	25.3472	25.2029	25.2131	25.6757	25.5131	25.2443	25.3143	25.163	25.6642	25.4331	25.4077	25.3095	23.0011	22.8874	23.098	22.6451	22.9126	23.0983					+	+	R103H_DMSO_FLAG_DMSO;WT_DMSO_FLAG_DMSO	+	+	R103H_Riluzole_FLAG_Riluzole;WT_Riluzole_FLAG_Riluzole	Keep	Keep	Keep	Keep	Keep			4	4	4	44.6	44.6	44.6	9.3435	0	9.2835
Riluzole-DMSO (R103H)	COPA	P53621	0.00192811	0.999001	0.0012989	21.0425	20.9823	20.7788	21.1485	21.0603	21.3087	20.8129	21.1209	21.1451	21.4045	20.9044	20.7739	18.9113	18.7948	18.843	18.6434	18.4973	19.4767					+	+	R103H_DMSO_FLAG_DMSO;WT_DMSO_FLAG_DMSO		+	R103H_Riluzole_FLAG_Riluzole	Keep	Keep	Discard	Keep	Keep			3	3	3	38.9	38.9	38.9	10.5	0.00096712	2.8437
Riluzole-DMSO (R103H)	POLR3G	O15318	NaN	1	0	21.3656	21.5843	21.4435	21.3906	21.0234	20.937	19.4481	19.0854	19.2881	20.0308	19.3956	18.7263	19.5091	19.4149	19.8647	18.8561	18.3091	19.3916								+		WT_Riluzole_FLAG_Riluzole	Discard	Discard	Keep	Discard	Keep			6	6	6	16.2	16.2	16.2	59.57	0	6.0854
Riluzole-DMSO (R103H)	TARS	P26639	0.00408407	1	-0.00160789	21.1044	18.9578	20.795	20.8168	20.9035	21.0141	21.2131	21.0176	21.3058	21.0358	21.3626	21.1333	19.6681	18.9586	18.488	18.2004	18.7728	19.7648					+	+	R103H_DMSO_FLAG_DMSO;WT_DMSO_FLAG_DMSO	+	+	R103H_Riluzole_FLAG_Riluzole;WT_Riluzole_FLAG_Riluzole	Keep	Keep	Discard	Keep	Keep			6	6	6	9.9	9.9	9.9	101.27	0	12.609
Riluzole-DMSO (R103H)	TUBB6	Q9BUF5	9.03874e-05	1	5.21342e-05	23.5762	23.4152	23.3865	24.1566	24.2065	23.9386	23.4334	23.449	23.8	23.2737	23.7377	23.6711	20.0377	18.2765	20.1626	19.1122	18.5118	20.018					+	+	R103H_DMSO_FLAG_DMSO;WT_DMSO_FLAG_DMSO	+	+	R103H_Riluzole_FLAG_Riluzole;WT_Riluzole_FLAG_Riluzole	Keep	Keep	Keep	Keep	Keep			7	6	6	10.9	9.4	9.4	86.16	0	98.569
Riluzole-DMSO (R103H)	POLR3F	Q9H1D9	NaN	1	0	23.4945	23.0455	23.4401	23.1887	22.8983	22.7774	18.8299	18.696	19.8579	18.6943	18.014	19.3988	19.2729	19.0931	18.0748	18.6026	18.521	18.7412					+	+	R103H_DMSO_FLAG_DMSO;WT_DMSO_FLAG_DMSO	+	+	R103H_Riluzole_FLAG_Riluzole;WT_Riluzole_FLAG_Riluzole	Discard	Keep	Keep	Discard	Keep			4	4	4	25.1	25.1	25.1	28.825	0	12.093
Riluzole-DMSO (R103H)	HECTD1	Q9ULT8	0.00367231	1	-0.00125249	23.7135	23.5698	23.7894	23.6931	23.551	23.3617	23.7041	23.9306	23.9957	24.0042	23.8499	23.7725	19.6633	18.7899	17.7289	19.4388	18.7628	18.8701						+	R103H_DMSO_FLAG_DMSO		+	R103H_Riluzole_FLAG_Riluzole	Discard	Keep	Discard	Discard	Keep			4	4	4	12.8	12.8	12.8	56.578	0	7.4866
[truncated: 22 more columns]
